# Supplementary material for: The Expression Pattern of tRNA-Derived Small RNAs in Adult Drosophila and the Function of tRF-Trp-CCA-014-H3C4 Network Analysis
Source: Int J Mol Sci. 2023 Mar 24;24(7):6169. doi: 10.3390/ijms24076169 (PMC10094720; doi:10.3390/ijms24076169)
Supplement: Supplementary file 1 [file ijms-24-06169-s001.zip]

Archive with 6 entries (6 files):
- Dataset S1_All_detected_and_All_differentially expresssed_tRFs & tiRNA.xlsx
- Dataset S2_report_Filtered_data_stat_from_RNA-seq data_report.xlsx
- Dataset S3_differentially_expreesed_genes_in_RNA-data.xlsx
- Dataset S4_GO_enrichment_of_DEGs.xlsx
- Dataset S5_KEGG_ enrichment_of_DEGs.xlsx
- Figure S1. Effects of tRF-Trp-CCA-014 overexpression and knockdown on cellular senescence phenotype.tif
