# Supplementary material for: The Expression Pattern of tRNA-Derived Small RNAs in Adult Drosophila and the Function of tRF-Trp-CCA-014-H3C4 Network Analysis
Source: Int J Mol Sci. 2023 Mar 24;24(7):6169. doi: 10.3390/ijms24076169 (PMC10094720; doi:10.3390/ijms24076169)
Supplement: Supplementary file 1 [file ijms-24-06169-s001.zip › Dataset S1_All_detected_and_All_differentially expresssed_tRFs & tiRNA.xlsx]

## Sheet: All_detected_tRFs & tiRNA
Column A: tRF_ID, The ID of tRF & tiRNA
Column B: tRF_Seq, The sequence of tRF & tiRNA
Column C: Type, The type of tRF & tiRNA
Column D: tRFdb_ID, The database ID of tRFdb
Column E: MINTbase_ID, The database ID of MINTbase
Column F: Length, The length of sequence
Column G: AlignInfo, Alignment information, format (tRNA_id,tRNA_Seq,aminoacid-anticodon,start);*
Column H~Q: Count, The counts of reads
Column R~ZZ: CPM, The counts of per million mapped reads
Annotation							Count										CPM
tRF_ID	tRF_Seq	Type	tRFdb_ID	MINTbase_ID	Length	AlignInfo	42-3	42-4	42-5	42-6	42-7	7-3	7-4	7-5	7-6	7-7	42-3	42-4	42-5	42-6	42-7	7-3	7-4	7-5	7-6	7-7
tiRNA-Ala-AGC-001	GGGGATGTAGCTCAGATGGTAGAGCGCTCGCTTA	tiRNA-5	-	-	34	tRNA-Ala-AGC-1-1,GGGGATGTAGCTCAGATGGTAGAGCGCTCGCTTAGCATGTGAGAGGTACGGGGATCGATACCCCGCATCTCCACCA,Ala-AGC,0;tRNA-Ala-AGC-2-1,GGGGATGTAGCTCAGATGGTAGAGCGCTCGCTTAGCATGTGAGAGGTACGGGGATCGATGCCCCGCATCTCCACCA,Ala-AGC,0	0	0	0	0	0	2	1	0	0	1	0	0	0	0	0	3460.21	1594.9	0	0	1508.3
tiRNA-Asp-GTC-001	TCCTCGATAGTATAGTGGTTAGTATCCCCGCCTG	tiRNA-5	-	-	34	tRNA-Asp-GTC-1-1,TCCTCGATAGTATAGTGGTTAGTATCCCCGCCTGTCACGCGGGAGACCGGGGTTCAATTCCCCGTCGGGGAGCCA,Asp-GTC,0;tRNA-Asp-GTC-2-1,TCCTCGATAGTATAGTGGTTAGTATCCCCGCCTGTCACGCGGGAGACCGGTGTTCAATTCCCCGTCGGGGAGCCA,Asp-GTC,0;tRNA-Asp-GTC-3-1,TCCTCGATAGTATAGTGGTTAGTATCCCCGCCTGTCACGCGGGAGACCGGGGTTCAATTCCCCGTCTGGGAGCCA,Asp-GTC,0	0	1	0	0	0	2	1	0	0	0	0	826.446	0	0	0	3460.21	1594.9	0	0	0
tiRNA-Cys-GCA-001	GGGGATATAGCTCAGTGGTAGAGCATTCGACTG	tiRNA-5	-	-	33	tRNA-Cys-GCA-1-1,GGGGATATAGCTCAGTGGTAGAGCATTCGACTGCAGATCGAGAGGTCCCCGGTTCAAACCCGGGTGTCCCCTCCA,Cys-GCA,0	0	0	0	0	0	0	0	0	1	0	0	0	0	0	0	0	0	0	1265.82	0
tiRNA-Glu-CTC-001	TCCCATATTGTCTAGTGGTTAGGATACCCGGCTC	tiRNA-5	-	-	34	tRNA-Glu-CTC-2-1,TCCCATATTGTCTAGTGGTTAGGATACCCGGCTCTCACCCGGGAGGCCCGGGTTCAATTCCCGGTATGGGAACCA,Glu-CTC,0	1	1	0	0	1	2	2	0	0	0	381.679	826.446	0	0	470.81	3460.21	3189.79	0	0	0
tiRNA-Glu-CTC-002	TCCCATATTGTCTAGTGGTTAGGATATCCGGCTC	tiRNA-5	-	-	34	tRNA-Glu-CTC-1-1,TCCCATATTGTCTAGTGGTTAGGATATCCGGCTCTCACCCGGAAGGCCCGGGTTCGATTCCCGGTATGGGAACCA,Glu-CTC,0;tRNA-Glu-CTC-3-1,TCCCATATTGTCTAGTGGTTAGGATATCCGGCTCTCACCCGGAAGGCCCGGGTTCAATTCCCGGTATGGGAACCA,Glu-CTC,0	6	6	7	2	9	13	11	2	6	5	2290.08	4958.68	1555.21	400.481	4237.29	22491.3	17543.9	931.532	7594.94	7541.48
tiRNA-Glu-TTC-001	TCCCATATGGTCTAGTGGCTAGGATATCTGGCTT	tiRNA-5	-	-	34	tRNA-Glu-TTC-1-1,TCCCATATGGTCTAGTGGCTAGGATATCTGGCTTTCACCCAGAAGGCCCGGGTTCGATTCCCGGTATGGGAACCA,Glu-TTC,0	1	1	4	2	1	5	4	2	2	0	381.679	826.446	888.691	400.481	470.81	8650.52	6379.59	931.532	2531.65	0
tiRNA-Gly-GCC-001	GCATCGGTGGTTCAGTGGTAGAATGCTCGCCTG	tiRNA-5	-	-	33	tRNA-Gly-GCC-1-1,GCATCGGTGGTTCAGTGGTAGAATGCTCGCCTGCCACGCGGGCGGCCCGGGTTCGATTCCCGGCCGATGCACCA,Gly-GCC,0;tRNA-Gly-GCC-2-1,GCATCGGTGGTTCAGTGGTAGAATGCTCGCCTGCCACGCGGGCGGCCTGGGTTCGATTCCCGGCCGATGCACCA,Gly-GCC,0	1	0	0	0	0	0	0	0	0	0	381.679	0	0	0	0	0	0	0	0	0
tiRNA-Lys-CTT-001	GCCCGGCTAGCTCAGTCGGTAGAGCATGAGACTC	tiRNA-5	-	-	34	tRNA-Lys-CTT-1-1,GCCCGGCTAGCTCAGTCGGTAGAGCATGAGACTCTTAATCTCAGGGTCGTGGGTTCGAGCCCCACGTTGGGCGCCA,Lys-CTT,0	3	3	6	3	5	2	4	0	3	1	1145.04	2479.34	1333.04	600.721	2354.05	3460.21	6379.59	0	3797.47	1508.3
tiRNA-Lys-TTT-001	GCCCGGATAGCTCAGTCGGTAGAGCATTGGACTT	tiRNA-5	-	-	34	tRNA-Lys-TTT-2-1,GCCCGGATAGCTCAGTCGGTAGAGCATTGGACTTTTAATCCAAGGGTCCAGGGTTCAAGTCCCTGTTCGGGCGCCA,Lys-TTT,0	0	0	0	0	0	1	0	0	0	0	0	0	0	0	0	1730.1	0	0	0	0
tiRNA-Pro-CGG-001	GGCTCGTTGGTCTAGAGGTATGATTCTCGCTTC	tiRNA-5	-	-	33	tRNA-Pro-CGG-2-1,GGCTCGTTGGTCTAGAGGTATGATTCTCGCTTCGGGTGCGAGAGGTCCCGGGTTCAATTCCCGGACGAGCCCCCA,Pro-CGG,0	0	0	1	0	1	0	5	1	2	0	0	0	222.173	0	470.81	0	7974.48	465.766	2531.65	0
tiRNA-Pro-CGG-002	GGCTCGTTGGTCTAGGGGTATGATTCTCGCTTC	tiRNA-5	-	-	33	tRNA-Pro-CGG-1-1,GGCTCGTTGGTCTAGGGGTATGATTCTCGCTTCGGGTGCGAGAGGTCCCGGGTTCAAATCCCGGACGAGCCCCCA,Pro-CGG,0	0	0	0	0	0	0	0	0	1	0	0	0	0	0	0	0	0	0	1265.82	0
tiRNA-Pro-TGG-001	GGCTCAATGGTCTAGGGGTATGATTCTCGCTTT	tiRNA-5	-	-	33	tRNA-Pro-TGG-1-1,GGCTCAATGGTCTAGGGGTATGATTCTCGCTTTGGGTGCGAGAGGTCCCGGGTTCAAATCCCGGTTGAGCCCCCA,Pro-TGG,0	0	0	1	0	0	0	0	0	0	0	0	0	222.173	0	0	0	0	0	0	0
tiRNA-Val-CAC-001	GTTTCCGTAGTGTAGCGGTTATCACGTGTGCTTC	tiRNA-5	-	-	34	tRNA-Val-CAC-2-1,GTTTCCGTAGTGTAGCGGTTATCACGTGTGCTTCACACGCACAAGGTCCCCGGTTCGAACCCGGGCGGGAACACCA,Val-CAC,0	1	1	0	1	0	0	0	0	0	0	381.679	826.446	0	200.24	0	0	0	0	0	0
tRF-Ala-AGC-001	AGTCTCGATAGTGAACTATCTTTTT	tRF-1	-	-	25	pre_tRNA-Ala-AGC-2-8,TCGAAGAATCACAAGTGTGTTTGGCAAATCGCGATCACTCGGGGATGTAGCTCAGATGGTAGAGCGCTCGCTTAGCATGTGAGAGGTACGGGGATCGATGCCCCGCATCTCCAAGTCTCGATAGTGAACTATCTTTTTTATTTGGGCATTGAA,Ala-AGC,113	0	0	0	0	0	0	0	0	0	1	0	0	0	0	0	0	0	0	0	1508.3
tRF-Ala-AGC-002	AGTTGATAACTTTTT	tRF-1	-	-	15	pre_tRNA-Ala-AGC-2-1,CGTTCGCTTTTGATTTGGCTAAGCACGTGTGCCGTTATGTGGGGATGTAGCTCAGATGGTAGAGCGCTCGCTTAGCATGTGAGAGGTACGGGGATCGATGCCCCGCATCTCCAAGTTGATAACTTTTTTTTTCGAATTTCTTTTATTTGATTT,Ala-AGC,113	0	0	0	0	0	0	1	0	0	0	0	0	0	0	0	0	1594.9	0	0	0
tRF-Ala-AGC-003	ATTGGATTATTTCCCTTTTT	tRF-1	-	-	20	pre_tRNA-Ala-AGC-1-1,AACACCTTTTTCGGACACTTTCGGCCGCCCACAATGCATGGGGGATGTAGCTCAGATGGTAGAGCGCTCGCTTAGCATGTGAGAGGTACGGGGATCGATACCCCGCATCTCCAATTGGATTATTTCCCTTTTTTGCCAAGTAAAACACGCAGA,Ala-AGC,113	0	0	0	1	0	0	0	0	0	0	0	0	0	200.24	0	0	0	0	0	0
tRF-Ala-AGC-004	GGGGATGTAGCTCA	tRF-5a	-	-	14	tRNA-Ala-AGC-1-1,GGGGATGTAGCTCAGATGGTAGAGCGCTCGCTTAGCATGTGAGAGGTACGGGGATCGATACCCCGCATCTCCACCA,Ala-AGC,0;tRNA-Ala-AGC-2-1,GGGGATGTAGCTCAGATGGTAGAGCGCTCGCTTAGCATGTGAGAGGTACGGGGATCGATGCCCCGCATCTCCACCA,Ala-AGC,0;tRNA-Ala-TGC-1-1,GGGGATGTAGCTCAGTGGTAGAGCGCTCGCTTTGCATGTGAGAGGCCCCGGGTTCGATCCCCGGCATCTCCACCA,Ala-TGC,0;tRNA-Ala-TGC-2-1,GGGGATGTAGCTCAGTGGTAGAGCGCTCGCTTTGCATGTGAGAGGCCCCGGGTTCAATCCCCGGCATCTCC…	46	20	46	78	19	3	3	50	14	24	17557.3	16528.9	10220	15618.7	8945.39	5190.31	4784.69	23288.3	17721.5	36199.1
tRF-Ala-AGC-005	GGGGATGTAGCTCAG	tRF-5a	-	-	15	tRNA-Ala-AGC-1-1,GGGGATGTAGCTCAGATGGTAGAGCGCTCGCTTAGCATGTGAGAGGTACGGGGATCGATACCCCGCATCTCCACCA,Ala-AGC,0;tRNA-Ala-AGC-2-1,GGGGATGTAGCTCAGATGGTAGAGCGCTCGCTTAGCATGTGAGAGGTACGGGGATCGATGCCCCGCATCTCCACCA,Ala-AGC,0;tRNA-Ala-TGC-1-1,GGGGATGTAGCTCAGTGGTAGAGCGCTCGCTTTGCATGTGAGAGGCCCCGGGTTCGATCCCCGGCATCTCCACCA,Ala-TGC,0;tRNA-Ala-TGC-2-1,GGGGATGTAGCTCAGTGGTAGAGCGCTCGCTTTGCATGTGAGAGGCCCCGGGTTCAATCCCCGGCATCTCC…	1	1	0	6	1	0	0	3	0	1	381.679	826.446	0	1201.44	470.81	0	0	1397.3	0	1508.3
tRF-Ala-AGC-006	GGGGATGTAGCTCAGA	tRF-5a	-	-	16	tRNA-Ala-AGC-1-1,GGGGATGTAGCTCAGATGGTAGAGCGCTCGCTTAGCATGTGAGAGGTACGGGGATCGATACCCCGCATCTCCACCA,Ala-AGC,0;tRNA-Ala-AGC-2-1,GGGGATGTAGCTCAGATGGTAGAGCGCTCGCTTAGCATGTGAGAGGTACGGGGATCGATGCCCCGCATCTCCACCA,Ala-AGC,0	6	1	4	10	4	2	0	2	4	1	2290.08	826.446	888.691	2002.4	1883.24	3460.21	0	931.532	5063.29	1508.3
tRF-Ala-AGC-007	GGGGATGTAGCTCAGATGGTAG	tRF-5b	-	-	22	tRNA-Ala-AGC-1-1,GGGGATGTAGCTCAGATGGTAGAGCGCTCGCTTAGCATGTGAGAGGTACGGGGATCGATACCCCGCATCTCCACCA,Ala-AGC,0;tRNA-Ala-AGC-2-1,GGGGATGTAGCTCAGATGGTAGAGCGCTCGCTTAGCATGTGAGAGGTACGGGGATCGATGCCCCGCATCTCCACCA,Ala-AGC,0	8	9	13	11	7	2	1	0	0	0	3053.44	7438.02	2888.25	2202.64	3295.67	3460.21	1594.9	0	0	0
tRF-Ala-AGC-008	GGGGATGTAGCTCAGATGGTAGA	tRF-5b	-	-	23	tRNA-Ala-AGC-1-1,GGGGATGTAGCTCAGATGGTAGAGCGCTCGCTTAGCATGTGAGAGGTACGGGGATCGATACCCCGCATCTCCACCA,Ala-AGC,0;tRNA-Ala-AGC-2-1,GGGGATGTAGCTCAGATGGTAGAGCGCTCGCTTAGCATGTGAGAGGTACGGGGATCGATGCCCCGCATCTCCACCA,Ala-AGC,0	3	1	5	1	1	0	0	0	0	0	1145.04	826.446	1110.86	200.24	470.81	0	0	0	0	0
tRF-Ala-AGC-009	GGGGATGTAGCTCAGATGGTAGAG	tRF-5b	-	-	24	tRNA-Ala-AGC-1-1,GGGGATGTAGCTCAGATGGTAGAGCGCTCGCTTAGCATGTGAGAGGTACGGGGATCGATACCCCGCATCTCCACCA,Ala-AGC,0;tRNA-Ala-AGC-2-1,GGGGATGTAGCTCAGATGGTAGAGCGCTCGCTTAGCATGTGAGAGGTACGGGGATCGATGCCCCGCATCTCCACCA,Ala-AGC,0	0	0	1	0	0	0	0	0	0	0	0	0	222.173	0	0	0	0	0	0	0
tRF-Ala-AGC-010	GGGGATGTAGCTCAGATGGTAGAGCGCT	tRF-5c	-	-	28	tRNA-Ala-AGC-1-1,GGGGATGTAGCTCAGATGGTAGAGCGCTCGCTTAGCATGTGAGAGGTACGGGGATCGATACCCCGCATCTCCACCA,Ala-AGC,0;tRNA-Ala-AGC-2-1,GGGGATGTAGCTCAGATGGTAGAGCGCTCGCTTAGCATGTGAGAGGTACGGGGATCGATGCCCCGCATCTCCACCA,Ala-AGC,0	1	1	3	0	0	0	0	0	0	0	381.679	826.446	666.519	0	0	0	0	0	0	0
tRF-Ala-AGC-011	GGGGATGTAGCTCAGATGGTAGAGCGCTCGC	tRF-5c	-	-	31	tRNA-Ala-AGC-1-1,GGGGATGTAGCTCAGATGGTAGAGCGCTCGCTTAGCATGTGAGAGGTACGGGGATCGATACCCCGCATCTCCACCA,Ala-AGC,0;tRNA-Ala-AGC-2-1,GGGGATGTAGCTCAGATGGTAGAGCGCTCGCTTAGCATGTGAGAGGTACGGGGATCGATGCCCCGCATCTCCACCA,Ala-AGC,0	1	2	5	2	4	0	1	1	0	1	381.679	1652.89	1110.86	400.481	1883.24	0	1594.9	465.766	0	1508.3
tRF-Ala-AGC-012	TGCCCCGCATCTCCACCA	tRF-3a	-	-	18	tRNA-Ala-AGC-2-1,GGGGATGTAGCTCAGATGGTAGAGCGCTCGCTTAGCATGTGAGAGGTACGGGGATCGATGCCCCGCATCTCCACCA,Ala-AGC,58	0	0	0	0	0	0	0	1	0	0	0	0	0	0	0	0	0	465.766	0	0
tRF-Ala-CGC-001	ACAGAGTTGTCAATTATTTT	tRF-1	1006	-	20	pre_tRNA-Ala-CGC-1-2,TTCTGATTCTAGTTGATAATTGGTCACCAGGAAGACGCAAGGGGACGTAGCTCAGTGGTAGAGCGCTCGCTTCGCATGTGAGAAGTCCCGGGTTCAAACCCCGGCGTCTCCAACAGAGTTGTCAATTATTTTTTTGGACTAAGTTTCAAATG,Ala-CGC,112	0	0	0	1	0	0	0	0	0	0	0	0	0	200.24	0	0	0	0	0	0
tRF-Ala-CGC-002	ACAGAGTTGTCAATTATTTTT	tRF-1	-	-	21	pre_tRNA-Ala-CGC-1-2,TTCTGATTCTAGTTGATAATTGGTCACCAGGAAGACGCAAGGGGACGTAGCTCAGTGGTAGAGCGCTCGCTTCGCATGTGAGAAGTCCCGGGTTCAAACCCCGGCGTCTCCAACAGAGTTGTCAATTATTTTTTTGGACTAAGTTTCAAATG,Ala-CGC,112	0	0	0	0	0	1	0	0	0	0	0	0	0	0	0	1730.1	0	0	0	0
tRF-Ala-CGC-003	ACCCCGGCGTCTCCACCA	tRF-3a	3032	-	18	tRNA-Ala-CGC-1-1,GGGGACGTAGCTCAGTGGTAGAGCGCTCGCTTCGCATGTGAGAAGTCCCGGGTTCAAACCCCGGCGTCTCCACCA,Ala-CGC,57	0	0	1	2	0	0	1	2	0	1	0	0	222.173	400.481	0	0	1594.9	931.532	0	1508.3
tRF-Ala-CGC-004	CCCCGGCGTCTCCACCA	tRF-3a	-	-	17	tRNA-Ala-CGC-1-1,GGGGACGTAGCTCAGTGGTAGAGCGCTCGCTTCGCATGTGAGAAGTCCCGGGTTCAAACCCCGGCGTCTCCACCA,Ala-CGC,58	0	1	0	0	0	0	0	2	0	0	0	826.446	0	0	0	0	0	931.532	0	0
tRF-Ala-CGC-005	GGGGACGTAGCTCA	tRF-5a	-	-	14	tRNA-Ala-CGC-1-1,GGGGACGTAGCTCAGTGGTAGAGCGCTCGCTTCGCATGTGAGAAGTCCCGGGTTCAAACCCCGGCGTCTCCACCA,Ala-CGC,0	0	1	0	0	0	0	0	0	0	0	0	826.446	0	0	0	0	0	0	0	0
tRF-Ala-CGC-006	GGGGACGTAGCTCAGT	tRF-5a	-	-	16	tRNA-Ala-CGC-1-1,GGGGACGTAGCTCAGTGGTAGAGCGCTCGCTTCGCATGTGAGAAGTCCCGGGTTCAAACCCCGGCGTCTCCACCA,Ala-CGC,0	1	0	0	0	1	0	0	0	0	0	381.679	0	0	0	470.81	0	0	0	0	0
tRF-Ala-CGC-007	GGGGACGTAGCTCAGTGGTAGA	tRF-5b	-	-	22	tRNA-Ala-CGC-1-1,GGGGACGTAGCTCAGTGGTAGAGCGCTCGCTTCGCATGTGAGAAGTCCCGGGTTCAAACCCCGGCGTCTCCACCA,Ala-CGC,0	1	0	0	0	0	0	0	0	0	0	381.679	0	0	0	0	0	0	0	0	0
tRF-Ala-CGC-008	GGGGACGTAGCTCAGTGGTAGAG	tRF-5b	-	-	23	tRNA-Ala-CGC-1-1,GGGGACGTAGCTCAGTGGTAGAGCGCTCGCTTCGCATGTGAGAAGTCCCGGGTTCAAACCCCGGCGTCTCCACCA,Ala-CGC,0	1	0	0	0	0	0	0	0	0	0	381.679	0	0	0	0	0	0	0	0	0
tRF-Ala-CGC-009	GGGGACGTAGCTCAGTGGTAGAGC	tRF-5b	-	-	24	tRNA-Ala-CGC-1-1,GGGGACGTAGCTCAGTGGTAGAGCGCTCGCTTCGCATGTGAGAAGTCCCGGGTTCAAACCCCGGCGTCTCCACCA,Ala-CGC,0	0	0	2	0	1	0	0	0	0	0	0	0	444.346	0	470.81	0	0	0	0	0
tRF-Ala-TGC-001	ATCCCCGGCATCTCCACCA	tRF-3b	-	-	19	tRNA-Ala-TGC-1-1,GGGGATGTAGCTCAGTGGTAGAGCGCTCGCTTTGCATGTGAGAGGCCCCGGGTTCGATCCCCGGCATCTCCACCA,Ala-TGC,56;tRNA-Ala-TGC-2-1,GGGGATGTAGCTCAGTGGTAGAGCGCTCGCTTTGCATGTGAGAGGCCCCGGGTTCAATCCCCGGCATCTCCACCA,Ala-TGC,56	1	0	0	0	0	0	0	0	0	0	381.679	0	0	0	0	0	0	0	0	0
tRF-Ala-TGC-002	CCCCGGCATCTCCACCA	tRF-3a	-	-	17	tRNA-Ala-TGC-1-1,GGGGATGTAGCTCAGTGGTAGAGCGCTCGCTTTGCATGTGAGAGGCCCCGGGTTCGATCCCCGGCATCTCCACCA,Ala-TGC,58;tRNA-Ala-TGC-2-1,GGGGATGTAGCTCAGTGGTAGAGCGCTCGCTTTGCATGTGAGAGGCCCCGGGTTCAATCCCCGGCATCTCCACCA,Ala-TGC,58	0	0	4	2	0	0	1	2	1	1	0	0	888.691	400.481	0	0	1594.9	931.532	1265.82	1508.3
tRF-Ala-TGC-003	GGGGATGTAGCTCAGT	tRF-5a	-	-	16	tRNA-Ala-TGC-1-1,GGGGATGTAGCTCAGTGGTAGAGCGCTCGCTTTGCATGTGAGAGGCCCCGGGTTCGATCCCCGGCATCTCCACCA,Ala-TGC,0;tRNA-Ala-TGC-2-1,GGGGATGTAGCTCAGTGGTAGAGCGCTCGCTTTGCATGTGAGAGGCCCCGGGTTCAATCCCCGGCATCTCCACCA,Ala-TGC,0	4	0	0	2	2	0	1	0	2	1	1526.72	0	0	400.481	941.62	0	1594.9	0	2531.65	1508.3
tRF-Ala-TGC-004	GGGGATGTAGCTCAGTGGTAGA	tRF-5b	-	-	22	tRNA-Ala-TGC-1-1,GGGGATGTAGCTCAGTGGTAGAGCGCTCGCTTTGCATGTGAGAGGCCCCGGGTTCGATCCCCGGCATCTCCACCA,Ala-TGC,0;tRNA-Ala-TGC-2-1,GGGGATGTAGCTCAGTGGTAGAGCGCTCGCTTTGCATGTGAGAGGCCCCGGGTTCAATCCCCGGCATCTCCACCA,Ala-TGC,0	1	4	1	1	0	0	0	0	0	0	381.679	3305.79	222.173	200.24	0	0	0	0	0	0
tRF-Ala-TGC-005	GGGGATGTAGCTCAGTGGTAGAG	tRF-5b	-	-	23	tRNA-Ala-TGC-1-1,GGGGATGTAGCTCAGTGGTAGAGCGCTCGCTTTGCATGTGAGAGGCCCCGGGTTCGATCCCCGGCATCTCCACCA,Ala-TGC,0;tRNA-Ala-TGC-2-1,GGGGATGTAGCTCAGTGGTAGAGCGCTCGCTTTGCATGTGAGAGGCCCCGGGTTCAATCCCCGGCATCTCCACCA,Ala-TGC,0	1	4	1	0	0	0	0	0	0	0	381.679	3305.79	222.173	0	0	0	0	0	0	0
tRF-Ala-TGC-006	GGGGATGTAGCTCAGTGGTAGAGC	tRF-5b	5020	-	24	tRNA-Ala-TGC-1-1,GGGGATGTAGCTCAGTGGTAGAGCGCTCGCTTTGCATGTGAGAGGCCCCGGGTTCGATCCCCGGCATCTCCACCA,Ala-TGC,0;tRNA-Ala-TGC-2-1,GGGGATGTAGCTCAGTGGTAGAGCGCTCGCTTTGCATGTGAGAGGCCCCGGGTTCAATCCCCGGCATCTCCACCA,Ala-TGC,0	0	10	0	5	1	0	0	0	0	1	0	8264.46	0	1001.2	470.81	0	0	0	0	1508.3
tRF-Ala-TGC-007	TCAATCCCCGGCATCTCCACCA	tRF-3b	-	-	22	tRNA-Ala-TGC-2-1,GGGGATGTAGCTCAGTGGTAGAGCGCTCGCTTTGCATGTGAGAGGCCCCGGGTTCAATCCCCGGCATCTCCACCA,Ala-TGC,53	0	0	2	0	0	0	0	0	0	0	0	0	444.346	0	0	0	0	0	0	0
tRF-Ala-TGC-008	TCCCCGGCATCTCCACCA	tRF-3a	3044	-	18	tRNA-Ala-TGC-1-1,GGGGATGTAGCTCAGTGGTAGAGCGCTCGCTTTGCATGTGAGAGGCCCCGGGTTCGATCCCCGGCATCTCCACCA,Ala-TGC,57;tRNA-Ala-TGC-2-1,GGGGATGTAGCTCAGTGGTAGAGCGCTCGCTTTGCATGTGAGAGGCCCCGGGTTCAATCCCCGGCATCTCCACCA,Ala-TGC,57	3	1	2	3	2	0	3	2	0	4	1145.04	826.446	444.346	600.721	941.62	0	4784.69	931.532	0	6033.18
tRF-Ala-TGC-009	TCGATCCCCGGCATCTCCACCA	tRF-3b	-	-	22	tRNA-Ala-TGC-1-1,GGGGATGTAGCTCAGTGGTAGAGCGCTCGCTTTGCATGTGAGAGGCCCCGGGTTCGATCCCCGGCATCTCCACCA,Ala-TGC,53	0	0	0	1	0	0	0	0	0	0	0	0	0	200.24	0	0	0	0	0	0
tRF-Arg-ACG-001	AGTGAGTTGTTAATTTT	tRF-1	-	-	17	pre_tRNA-Arg-ACG-1-8,GTTAATTATTGCAAAAAAGTAATTTCCGTTTTTTTTCAGTGGTCCTGTGGCGCAATGGATAACGCGTCTGACTACGGATCAGAAGATTCCAGGTTCGACTCCTGGCAGGATCGAGTGAGTTGTTAATTTTTGTTTCGTAATTTTAAATTTTTT,Arg-ACG,113	0	0	1	0	0	0	0	0	0	0	0	0	222.173	0	0	0	0	0	0	0
tRF-Arg-ACG-002	GGTCCTGTGGCGCAA	tRF-5a	-	-	15	tRNA-Arg-ACG-1-1,GGTCCTGTGGCGCAATGGATAACGCGTCTGACTACGGATCAGAAGATTCCAGGTTCGACTCCTGGCAGGATCGCCA,Arg-ACG,0	1	0	0	0	0	0	0	0	0	0	381.679	0	0	0	0	0	0	0	0	0
tRF-Arg-ACG-003	TCCTGGCAGGATCGCCA	tRF-3a	-	-	17	tRNA-Arg-ACG-1-1,GGTCCTGTGGCGCAATGGATAACGCGTCTGACTACGGATCAGAAGATTCCAGGTTCGACTCCTGGCAGGATCGCCA,Arg-ACG,59	3	1	1	2	0	0	0	0	0	0	1145.04	826.446	222.173	400.481	0	0	0	0	0	0
tRF-Arg-ACG-004	TCGACTCCTGGCAGGATCGCCA	tRF-3b	-	-	22	tRNA-Arg-ACG-1-1,GGTCCTGTGGCGCAATGGATAACGCGTCTGACTACGGATCAGAAGATTCCAGGTTCGACTCCTGGCAGGATCGCCA,Arg-ACG,54	0	0	0	1	0	0	0	0	0	0	0	0	0	200.24	0	0	0	0	0	0
tRF-Arg-CCT-001	AAGTTGTTCTCTTTT	tRF-1	-	-	15	pre_tRNA-Arg-CCT-1-2,CTTGAGCTTTATAATAACGTTCTGTCAACGAATATAACACGCCCCAGTGGCCTAATGGATAAGGCATCGGCCTCCTAAGCCGGGGATTGTGGGTTCGAGTCCCATCTGGGGTAAAGTTGTTCTCTTTTTTATTAAAATTTCTTTACATACTAA,Arg-CCT,113	0	0	1	0	0	0	0	0	0	0	0	0	222.173	0	0	0	0	0	0	0
tRF-Arg-CCT-002	AAGTTGTTCTCTTTTT	tRF-1	-	-	16	pre_tRNA-Arg-CCT-1-2,CTTGAGCTTTATAATAACGTTCTGTCAACGAATATAACACGCCCCAGTGGCCTAATGGATAAGGCATCGGCCTCCTAAGCCGGGGATTGTGGGTTCGAGTCCCATCTGGGGTAAAGTTGTTCTCTTTTTTATTAAAATTTCTTTACATACTAA,Arg-CCT,113	1	0	1	0	1	0	0	0	0	0	381.679	0	222.173	0	470.81	0	0	0	0	0
tRF-Arg-TCG-001	AAGCTCAGGCTATATTT	tRF-1	-	-	17	pre_tRNA-Arg-TCG-3-1,ATCATTGATCTTGGGAATTTGGGACGCCGGTTGCGTAACTGACCGTGTGGCCCAATGGATAAGGCGTCGGACTTCGGATCCGAAGATTGCAGGTTCGAGTCCTGTCACGGTCGAAGCTCAGGCTATATTTTTTTAAATTATATTTTGTTCGTC,Arg-TCG,113;pre_tRNA-Arg-TCG-3-3,ACCTGAGAAATTGGGAATTTGGGACGGCGGTTGCGTAACTGACCGTGTGGCCCAATGGATAAGGCGTCGGACTTCGGATCCGAAGATTGCAGGTTCGAGTCCTGTCACGGTCGAAGCTCAGGCTATATTTTTTTTAAATTATATTTTGTTCGT,Arg-TCG,113	1	0	0	0	0	0	0	0	0	0	381.679	0	0	0	0	0	0	0	0	0
tRF-Arg-TCG-002	ACCGTTCTATGCTTT	tRF-1	-	-	15	pre_tRNA-Arg-TCG-2-1,TCCCTCTTTATATTTGTTGTTACGGCCTGGTAAACCAACTGACCGTGTGGCCTAATGGATAAGGCGTCGGACTTCGGATCCGAAGATTGCAGGTTCGAGTCCTGTCACGGTCGACCGTTCTATGCTTTTTTTTAATATTCATATTTTTCCTTG,Arg-TCG,113	0	0	0	1	0	0	0	0	0	0	0	0	0	200.24	0	0	0	0	0	0
tRF-Arg-TCG-003	ACCGTTCTATGCTTTT	tRF-1	-	-	16	pre_tRNA-Arg-TCG-2-1,TCCCTCTTTATATTTGTTGTTACGGCCTGGTAAACCAACTGACCGTGTGGCCTAATGGATAAGGCGTCGGACTTCGGATCCGAAGATTGCAGGTTCGAGTCCTGTCACGGTCGACCGTTCTATGCTTTTTTTTAATATTCATATTTTTCCTTG,Arg-TCG,113	3	0	2	5	6	0	0	6	0	0	1145.04	0	444.346	1001.2	2824.86	0	0	2794.6	0	0
tRF-Arg-TCG-004	ACCGTTCTATGCTTTTT	tRF-1	-	-	17	pre_tRNA-Arg-TCG-2-1,TCCCTCTTTATATTTGTTGTTACGGCCTGGTAAACCAACTGACCGTGTGGCCTAATGGATAAGGCGTCGGACTTCGGATCCGAAGATTGCAGGTTCGAGTCCTGTCACGGTCGACCGTTCTATGCTTTTTTTTAATATTCATATTTTTCCTTG,Arg-TCG,113	5	0	8	8	15	2	1	5	2	0	1908.4	0	1777.38	1601.92	7062.15	3460.21	1594.9	2328.83	2531.65	0
tRF-Arg-TCG-005	ACCGTTCTATGCTTTTTT	tRF-1	-	-	18	pre_tRNA-Arg-TCG-2-1,TCCCTCTTTATATTTGTTGTTACGGCCTGGTAAACCAACTGACCGTGTGGCCTAATGGATAAGGCGTCGGACTTCGGATCCGAAGATTGCAGGTTCGAGTCCTGTCACGGTCGACCGTTCTATGCTTTTTTTTAATATTCATATTTTTCCTTG,Arg-TCG,113	1	1	1	2	1	0	0	2	0	1	381.679	826.446	222.173	400.481	470.81	0	0	931.532	0	1508.3
tRF-Arg-TCG-006	ACCGTTCTATGCTTTTTTT	tRF-1	-	-	19	pre_tRNA-Arg-TCG-2-1,TCCCTCTTTATATTTGTTGTTACGGCCTGGTAAACCAACTGACCGTGTGGCCTAATGGATAAGGCGTCGGACTTCGGATCCGAAGATTGCAGGTTCGAGTCCTGTCACGGTCGACCGTTCTATGCTTTTTTTTAATATTCATATTTTTCCTTG,Arg-TCG,113	1	0	1	2	1	0	1	3	1	0	381.679	0	222.173	400.481	470.81	0	1594.9	1397.3	1265.82	0
tRF-Arg-TCG-007	ACCGTTCTATGCTTTTTTTT	tRF-1	-	-	20	pre_tRNA-Arg-TCG-2-1,TCCCTCTTTATATTTGTTGTTACGGCCTGGTAAACCAACTGACCGTGTGGCCTAATGGATAAGGCGTCGGACTTCGGATCCGAAGATTGCAGGTTCGAGTCCTGTCACGGTCGACCGTTCTATGCTTTTTTTTAATATTCATATTTTTCCTTG,Arg-TCG,113	0	1	1	0	0	0	0	0	0	0	0	826.446	222.173	0	0	0	0	0	0	0
tRF-Arg-TCG-008	ATTTAACGGCTGAATGCATTTT	tRF-1	1015	-	22	pre_tRNA-Arg-TCG-4-1,TGAGCTTTATAGGGCAGGGACAAACGGGACGTTTCAACCGGACCGTGTGGCCTAAAGGATAAGGCGTCGGACTTCGAATCCGAAGATTGCAGGTTCGAGTCCTGTCACGGTCGATTTAACGGCTGAATGCATTTTTTGCACCGACTGGCTTGT,Arg-TCG,113	0	0	0	0	0	0	1	0	0	0	0	0	0	0	0	0	1594.9	0	0	0
tRF-Arg-TCG-009	ATTTAACGGCTGAATGCATTTTT	tRF-1	-	-	23	pre_tRNA-Arg-TCG-4-1,TGAGCTTTATAGGGCAGGGACAAACGGGACGTTTCAACCGGACCGTGTGGCCTAAAGGATAAGGCGTCGGACTTCGAATCCGAAGATTGCAGGTTCGAGTCCTGTCACGGTCGATTTAACGGCTGAATGCATTTTTTGCACCGACTGGCTTGT,Arg-TCG,113	0	0	1	0	0	1	0	1	0	1	0	0	222.173	0	0	1730.1	0	465.766	0	1508.3
tRF-Arg-TCG-010	GACTTCGGATCCGA	tRF-2	-	-	14	tRNA-Arg-TCG-1-1,GACCGTGTGGCCTAATGGATAAGGCGTCGGACTTCGGATCCGAAGATTGCAGGTTCGAATCCTGTCACGGTCGCCA,Arg-TCG,29;tRNA-Arg-TCG-2-1,GACCGTGTGGCCTAATGGATAAGGCGTCGGACTTCGGATCCGAAGATTGCAGGTTCGAGTCCTGTCACGGTCGCCA,Arg-TCG,29;tRNA-Arg-TCG-3-1,GACCGTGTGGCCCAATGGATAAGGCGTCGGACTTCGGATCCGAAGATTGCAGGTTCGAGTCCTGTCACGGTCGCCA,Arg-TCG,29	0	0	1	0	0	0	0	0	0	0	0	0	222.173	0	0	0	0	0	0	0
tRF-Arg-TCG-011	GTCCTGTCACGGTCGCCA	tRF-3a	-	-	18	tRNA-Arg-TCG-2-1,GACCGTGTGGCCTAATGGATAAGGCGTCGGACTTCGGATCCGAAGATTGCAGGTTCGAGTCCTGTCACGGTCGCCA,Arg-TCG,58;tRNA-Arg-TCG-3-1,GACCGTGTGGCCCAATGGATAAGGCGTCGGACTTCGGATCCGAAGATTGCAGGTTCGAGTCCTGTCACGGTCGCCA,Arg-TCG,58;tRNA-Arg-TCG-4-1,GACCGTGTGGCCTAAAGGATAAGGCGTCGGACTTCGAATCCGAAGATTGCAGGTTCGAGTCCTGTCACGGTCGCCA,Arg-TCG,58	0	0	0	1	0	0	0	0	0	0	0	0	0	200.24	0	0	0	0	0	0
tRF-Arg-TCG-012	TACAAATCCCTTTT	tRF-1	-	-	14	pre_tRNA-Arg-TCG-1-1,AGTTGCTTTTCTTGGCAACTTAAGCCACGTTTAAACAACTGACCGTGTGGCCTAATGGATAAGGCGTCGGACTTCGGATCCGAAGATTGCAGGTTCGAATCCTGTCACGGTCGTACAAATCCCTTTTTGTTATCTTCCAAACTTTTTGGCTTT,Arg-TCG,113	0	0	0	0	0	0	0	0	0	1	0	0	0	0	0	0	0	0	0	1508.3
tRF-Arg-TCG-013	TCCTGTCACGGTCGCCA	tRF-3a	-	-	17	tRNA-Arg-TCG-1-1,GACCGTGTGGCCTAATGGATAAGGCGTCGGACTTCGGATCCGAAGATTGCAGGTTCGAATCCTGTCACGGTCGCCA,Arg-TCG,59;tRNA-Arg-TCG-2-1,GACCGTGTGGCCTAATGGATAAGGCGTCGGACTTCGGATCCGAAGATTGCAGGTTCGAGTCCTGTCACGGTCGCCA,Arg-TCG,59;tRNA-Arg-TCG-3-1,GACCGTGTGGCCCAATGGATAAGGCGTCGGACTTCGGATCCGAAGATTGCAGGTTCGAGTCCTGTCACGGTCGCCA,Arg-TCG,59;tRNA-Arg-TCG-4-1,GACCGTGTGGCCTAAAGGATAAGGCGTCGGACTTCGAATCCGAAGATTGCAGGTTCGAGTCCTGTCA…	0	1	0	0	0	0	0	0	0	0	0	826.446	0	0	0	0	0	0	0	0
tRF-Arg-TCT-001	GTCCCTTTGGCGCA	tRF-5a	-	-	14	tRNA-Arg-TCT-1-1,GTCCCTTTGGCGCAGAGGATAGCGCGTTGGACTTCTAATCCAAAGGTCGCGGGTTCGATCCCCGCAAGGGATGCCA,Arg-TCT,0	0	0	0	0	0	0	0	0	0	1	0	0	0	0	0	0	0	0	0	1508.3
tRF-Arg-TCT-002	GTCCCTTTGGCGCAGA	tRF-5a	-	-	16	tRNA-Arg-TCT-1-1,GTCCCTTTGGCGCAGAGGATAGCGCGTTGGACTTCTAATCCAAAGGTCGCGGGTTCGATCCCCGCAAGGGATGCCA,Arg-TCT,0	0	0	0	2	0	0	0	0	0	0	0	0	0	400.481	0	0	0	0	0	0
tRF-Asn-GTT-001	ACAAACACATTTTTT	tRF-1	-	-	15	pre_tRNA-Asn-GTT-1-7,GTGTTCTGAAATTGAGAAAATTTTTTTTCCGCCTTACATGGCCTCCGTGGCGCAATTGGTTAGCGCGTTCGGCTGTTAACCGAAAGGTTGGTGGTTCGAGTCCACCCGGGGGCGACAAACACATTTTTTTATCCTCTATACATTTAGATATAAT,Asn-GTT,114	0	0	1	0	0	0	0	0	0	0	0	0	222.173	0	0	0	0	0	0	0
tRF-Asn-GTT-002	ACTTAAGTATATATTTT	tRF-1	-	-	17	pre_tRNA-Asn-GTT-1-10,CCTTGTGTTCAAGTAGCTATTTTGTCTCATGTTGATCAATGCCTCCGTGGCGCAATTGGTTAGCGCGTTCGGCTGTTAACCGAAAGGTTGGTGGTTCGAGTCCACCCGGGGGCGACTTAAGTATATATTTTGAATACAATATTTTTCTTTGTTA,Asn-GTT,114	1	0	0	0	0	0	0	0	0	0	381.679	0	0	0	0	0	0	0	0	0
tRF-Asn-GTT-003	CGGCTGTTAACCGA	tRF-2	-	-	14	tRNA-Asn-GTT-1-1,GCCTCCGTGGCGCAATTGGTTAGCGCGTTCGGCTGTTAACCGAAAGGTTGGTGGTTCGAGTCCACCCGGGGGCGCCA,Asn-GTT,29	0	0	1	0	0	0	0	0	0	0	0	0	222.173	0	0	0	0	0	0	0
tRF-Asn-GTT-004	CGGCTGTTAACCGAA	tRF-2	-	-	15	tRNA-Asn-GTT-1-1,GCCTCCGTGGCGCAATTGGTTAGCGCGTTCGGCTGTTAACCGAAAGGTTGGTGGTTCGAGTCCACCCGGGGGCGCCA,Asn-GTT,29	0	0	0	0	0	0	0	1	0	0	0	0	0	0	0	0	0	465.766	0	0
tRF-Asn-GTT-005	TCCACCCGGGGGCGCCA	tRF-3a	-	-	17	tRNA-Asn-GTT-1-1,GCCTCCGTGGCGCAATTGGTTAGCGCGTTCGGCTGTTAACCGAAAGGTTGGTGGTTCGAGTCCACCCGGGGGCGCCA,Asn-GTT,60	0	0	1	1	0	0	0	0	0	0	0	0	222.173	200.24	0	0	0	0	0	0
tRF-Asp-GTC-001	AATCTGTGATTCTT	tRF-1	-	-	14	pre_tRNA-Asp-GTC-1-11,TCCTCTATAAGAATTAGTTTTTGCTCGAATATTTTCAACGTCCTCGATAGTATAGTGGTTAGTATCCCCGCCTGTCACGCGGGAGACCGGGGTTCAATTCCCCGTCGGGGAGAATCTGTGATTCTTTTTTTTTTTCTTTTACTTTGTTATAT,Asp-GTC,112	0	0	1	1	0	0	0	0	0	0	0	0	222.173	200.24	0	0	0	0	0	0
tRF-Asp-GTC-002	AATCTGTGATTCTTT	tRF-1	-	-	15	pre_tRNA-Asp-GTC-1-11,TCCTCTATAAGAATTAGTTTTTGCTCGAATATTTTCAACGTCCTCGATAGTATAGTGGTTAGTATCCCCGCCTGTCACGCGGGAGACCGGGGTTCAATTCCCCGTCGGGGAGAATCTGTGATTCTTTTTTTTTTTCTTTTACTTTGTTATAT,Asp-GTC,112	0	0	0	2	1	0	0	1	0	0	0	0	0	400.481	470.81	0	0	465.766	0	0
tRF-Asp-GTC-003	AATCTGTGATTCTTTT	tRF-1	-	-	16	pre_tRNA-Asp-GTC-1-11,TCCTCTATAAGAATTAGTTTTTGCTCGAATATTTTCAACGTCCTCGATAGTATAGTGGTTAGTATCCCCGCCTGTCACGCGGGAGACCGGGGTTCAATTCCCCGTCGGGGAGAATCTGTGATTCTTTTTTTTTTTCTTTTACTTTGTTATAT,Asp-GTC,112	8	1	17	7	5	0	0	9	1	1	3053.44	826.446	3776.94	1401.68	2354.05	0	0	4191.9	1265.82	1508.3
tRF-Asp-GTC-004	AATCTGTGATTCTTTTT	tRF-1	-	-	17	pre_tRNA-Asp-GTC-1-11,TCCTCTATAAGAATTAGTTTTTGCTCGAATATTTTCAACGTCCTCGATAGTATAGTGGTTAGTATCCCCGCCTGTCACGCGGGAGACCGGGGTTCAATTCCCCGTCGGGGAGAATCTGTGATTCTTTTTTTTTTTCTTTTACTTTGTTATAT,Asp-GTC,112	3	0	7	5	3	1	0	6	2	1	1145.04	0	1555.21	1001.2	1412.43	1730.1	0	2794.6	2531.65	1508.3
tRF-Asp-GTC-005	AATCTGTGATTCTTTTTT	tRF-1	-	-	18	pre_tRNA-Asp-GTC-1-11,TCCTCTATAAGAATTAGTTTTTGCTCGAATATTTTCAACGTCCTCGATAGTATAGTGGTTAGTATCCCCGCCTGTCACGCGGGAGACCGGGGTTCAATTCCCCGTCGGGGAGAATCTGTGATTCTTTTTTTTTTTCTTTTACTTTGTTATAT,Asp-GTC,112	2	0	3	1	1	0	0	1	0	0	763.359	0	666.519	200.24	470.81	0	0	465.766	0	0
tRF-Asp-GTC-006	AATCTGTGATTCTTTTTTT	tRF-1	-	-	19	pre_tRNA-Asp-GTC-1-11,TCCTCTATAAGAATTAGTTTTTGCTCGAATATTTTCAACGTCCTCGATAGTATAGTGGTTAGTATCCCCGCCTGTCACGCGGGAGACCGGGGTTCAATTCCCCGTCGGGGAGAATCTGTGATTCTTTTTTTTTTTCTTTTACTTTGTTATAT,Asp-GTC,112	0	0	1	0	1	0	0	1	0	1	0	0	222.173	0	470.81	0	0	465.766	0	1508.3
tRF-Asp-GTC-007	AATCTGTGATTCTTTTTTTT	tRF-1	-	-	20	pre_tRNA-Asp-GTC-1-11,TCCTCTATAAGAATTAGTTTTTGCTCGAATATTTTCAACGTCCTCGATAGTATAGTGGTTAGTATCCCCGCCTGTCACGCGGGAGACCGGGGTTCAATTCCCCGTCGGGGAGAATCTGTGATTCTTTTTTTTTTTCTTTTACTTTGTTATAT,Asp-GTC,112	0	0	0	0	1	0	0	0	0	0	0	0	0	0	470.81	0	0	0	0	0
tRF-Asp-GTC-008	ACGATTGTCAATACTTT	tRF-1	-	-	17	pre_tRNA-Asp-GTC-1-2,ACAGATTTAGAATAGAACTATTGGCAGGCGAAATTCAACGTCCTCGATAGTATAGTGGTTAGTATCCCCGCCTGTCACGCGGGAGACCGGGGTTCAATTCCCCGTCGGGGAGACGATTGTCAATACTTTTTTTTTATTAAAATCTTATTTAA,Asp-GTC,112	1	0	1	1	2	0	0	0	0	0	381.679	0	222.173	200.24	941.62	0	0	0	0	0
tRF-Asp-GTC-009	ACGATTGTCAATACTTTT	tRF-1	-	-	18	pre_tRNA-Asp-GTC-1-2,ACAGATTTAGAATAGAACTATTGGCAGGCGAAATTCAACGTCCTCGATAGTATAGTGGTTAGTATCCCCGCCTGTCACGCGGGAGACCGGGGTTCAATTCCCCGTCGGGGAGACGATTGTCAATACTTTTTTTTTATTAAAATCTTATTTAA,Asp-GTC,112	1	0	3	2	1	0	0	0	1	0	381.679	0	666.519	400.481	470.81	0	0	0	1265.82	0
tRF-Asp-GTC-010	ACGATTGTCAATACTTTTT	tRF-1	-	-	19	pre_tRNA-Asp-GTC-1-2,ACAGATTTAGAATAGAACTATTGGCAGGCGAAATTCAACGTCCTCGATAGTATAGTGGTTAGTATCCCCGCCTGTCACGCGGGAGACCGGGGTTCAATTCCCCGTCGGGGAGACGATTGTCAATACTTTTTTTTTATTAAAATCTTATTTAA,Asp-GTC,112	1	3	2	2	2	0	1	0	0	0	381.679	2479.34	444.346	400.481	941.62	0	1594.9	0	0	0
tRF-Asp-GTC-011	ACGATTGTCAATACTTTTTT	tRF-1	-	-	20	pre_tRNA-Asp-GTC-1-2,ACAGATTTAGAATAGAACTATTGGCAGGCGAAATTCAACGTCCTCGATAGTATAGTGGTTAGTATCCCCGCCTGTCACGCGGGAGACCGGGGTTCAATTCCCCGTCGGGGAGACGATTGTCAATACTTTTTTTTTATTAAAATCTTATTTAA,Asp-GTC,112	2	2	3	2	2	0	1	2	0	0	763.359	1652.89	666.519	400.481	941.62	0	1594.9	931.532	0	0
tRF-Asp-GTC-012	ATAAGTGCATTTTTTT	tRF-1	-	-	16	pre_tRNA-Asp-GTC-1-4,CGCAAACGGAAAACCCGAGTTTGACTCACTTTGTATAACATCCTCGATAGTATAGTGGTTAGTATCCCCGCCTGTCACGCGGGAGACCGGGGTTCAATTCCCCGTCGGGGAGATAAGTGCATTTTTTTTCAAGCTCGCATTTATTTCTTTTA,Asp-GTC,112	0	0	1	1	0	0	0	0	0	0	0	0	222.173	200.24	0	0	0	0	0	0
tRF-Asp-GTC-013	ATGGATGTTATTTT	tRF-1	-	-	14	pre_tRNA-Asp-GTC-1-6,ATGGGTTACAAGTTTGATATCTGGTAAACGGCAAACAACATCCTCGATAGTATAGTGGTTAGTATCCCCGCCTGTCACGCGGGAGACCGGGGTTCAATTCCCCGTCGGGGAGATGGATGTTATTTTTTTTATTATTAATTAAAAAGACAAAA,Asp-GTC,112	1	0	2	4	3	0	0	2	0	1	381.679	0	444.346	800.961	1412.43	0	0	931.532	0	1508.3
tRF-Asp-GTC-014	ATGGATGTTATTTTT	tRF-1	-	-	15	pre_tRNA-Asp-GTC-1-6,ATGGGTTACAAGTTTGATATCTGGTAAACGGCAAACAACATCCTCGATAGTATAGTGGTTAGTATCCCCGCCTGTCACGCGGGAGACCGGGGTTCAATTCCCCGTCGGGGAGATGGATGTTATTTTTTTTATTATTAATTAAAAAGACAAAA,Asp-GTC,112	0	2	6	7	3	1	0	1	0	0	0	1652.89	1333.04	1401.68	1412.43	1730.1	0	465.766	0	0
tRF-Asp-GTC-015	ATGGATGTTATTTTTT	tRF-1	-	-	16	pre_tRNA-Asp-GTC-1-6,ATGGGTTACAAGTTTGATATCTGGTAAACGGCAAACAACATCCTCGATAGTATAGTGGTTAGTATCCCCGCCTGTCACGCGGGAGACCGGGGTTCAATTCCCCGTCGGGGAGATGGATGTTATTTTTTTTATTATTAATTAAAAAGACAAAA,Asp-GTC,112	0	2	7	5	4	0	0	1	0	1	0	1652.89	1555.21	1001.2	1883.24	0	0	465.766	0	1508.3
tRF-Asp-GTC-016	ATGGATGTTATTTTTTT	tRF-1	-	-	17	pre_tRNA-Asp-GTC-1-6,ATGGGTTACAAGTTTGATATCTGGTAAACGGCAAACAACATCCTCGATAGTATAGTGGTTAGTATCCCCGCCTGTCACGCGGGAGACCGGGGTTCAATTCCCCGTCGGGGAGATGGATGTTATTTTTTTTATTATTAATTAAAAAGACAAAA,Asp-GTC,112	0	0	2	1	1	0	0	1	1	0	0	0	444.346	200.24	470.81	0	0	465.766	1265.82	0
tRF-Asp-GTC-017	ATGGATGTTATTTTTTTTA	tRF-1	-	-	19	pre_tRNA-Asp-GTC-1-6,ATGGGTTACAAGTTTGATATCTGGTAAACGGCAAACAACATCCTCGATAGTATAGTGGTTAGTATCCCCGCCTGTCACGCGGGAGACCGGGGTTCAATTCCCCGTCGGGGAGATGGATGTTATTTTTTTTATTATTAATTAAAAAGACAAAA,Asp-GTC,112	0	0	0	1	0	0	0	0	0	0	0	0	0	200.24	0	0	0	0	0	0
tRF-Asp-GTC-018	ATGTGTAAATAATTTTTT	tRF-1	-	-	18	pre_tRNA-Asp-GTC-1-1,AGCAAGTTTATATTTTGAATTTGGCGACCTAAGTTCAACATCCTCGATAGTATAGTGGTTAGTATCCCCGCCTGTCACGCGGGAGACCGGGGTTCAATTCCCCGTCGGGGAGATGTGTAAATAATTTTTTTTTTTTGGTTCGATATTTAATT,Asp-GTC,112	0	0	0	2	0	0	0	0	0	0	0	0	0	400.481	0	0	0	0	0	0
tRF-Asp-GTC-019	ATGTGTATTAAACTTTT	tRF-1	-	-	17	pre_tRNA-Asp-GTC-1-10,CTTATGTCTATGAGTAGAATTTGACAAATTGAAATCAACATCCTCGATAGTATAGTGGTTAGTATCCCCGCCTGTCACGCGGGAGACCGGGGTTCAATTCCCCGTCGGGGAGATGTGTATTAAACTTTTTTTTTTTAATAGGAAATTATTTA,Asp-GTC,112	0	1	1	0	0	0	0	0	0	0	0	826.446	222.173	0	0	0	0	0	0	0
tRF-Asp-GTC-020	ATGTGTATTAAACTTTTT	tRF-1	-	-	18	pre_tRNA-Asp-GTC-1-10,CTTATGTCTATGAGTAGAATTTGACAAATTGAAATCAACATCCTCGATAGTATAGTGGTTAGTATCCCCGCCTGTCACGCGGGAGACCGGGGTTCAATTCCCCGTCGGGGAGATGTGTATTAAACTTTTTTTTTTTAATAGGAAATTATTTA,Asp-GTC,112	0	0	0	0	0	0	0	0	0	1	0	0	0	0	0	0	0	0	0	1508.3
tRF-Asp-GTC-021	ATTCCACAAATAGCACCTATTAGATGATTATT	tRF-1	-	-	32	pre_chrM.tRNA2-AspGTC,TAAACCATTTAATAGTAAATTAGCACTTACTTCTAATGATAAAAAATTAGTTAAAATCATAACATTAGTATGTCAAACTAAAATTATTAAATAATTAATATTTTTTAATTCCACAAATAGCACCTATTAGATGATTATTATTATTTA,Asp-GTC,107	0	4	0	0	3	3	3	0	2	0	0	3305.79	0	0	1412.43	5190.31	4784.69	0	2531.65	0
tRF-Asp-GTC-022	ATTCCCCGTCGGGGAGCCA	tRF-3b	-	-	19	tRNA-Asp-GTC-1-1,TCCTCGATAGTATAGTGGTTAGTATCCCCGCCTGTCACGCGGGAGACCGGGGTTCAATTCCCCGTCGGGGAGCCA,Asp-GTC,56;tRNA-Asp-GTC-2-1,TCCTCGATAGTATAGTGGTTAGTATCCCCGCCTGTCACGCGGGAGACCGGTGTTCAATTCCCCGTCGGGGAGCCA,Asp-GTC,56	1	0	0	0	0	0	0	1	0	1	381.679	0	0	0	0	0	0	465.766	0	1508.3
tRF-Asp-GTC-023	CAATTCCCCGTCGGGGAGCCA	tRF-3b	-	-	21	tRNA-Asp-GTC-1-1,TCCTCGATAGTATAGTGGTTAGTATCCCCGCCTGTCACGCGGGAGACCGGGGTTCAATTCCCCGTCGGGGAGCCA,Asp-GTC,54;tRNA-Asp-GTC-2-1,TCCTCGATAGTATAGTGGTTAGTATCCCCGCCTGTCACGCGGGAGACCGGTGTTCAATTCCCCGTCGGGGAGCCA,Asp-GTC,54	0	0	0	1	0	0	0	0	0	0	0	0	0	200.24	0	0	0	0	0	0
tRF-Asp-GTC-024	CGCCTGTCACGCGGG	tRF-2	-	-	15	tRNA-Asp-GTC-1-1,TCCTCGATAGTATAGTGGTTAGTATCCCCGCCTGTCACGCGGGAGACCGGGGTTCAATTCCCCGTCGGGGAGCCA,Asp-GTC,28;tRNA-Asp-GTC-2-1,TCCTCGATAGTATAGTGGTTAGTATCCCCGCCTGTCACGCGGGAGACCGGTGTTCAATTCCCCGTCGGGGAGCCA,Asp-GTC,28;tRNA-Asp-GTC-3-1,TCCTCGATAGTATAGTGGTTAGTATCCCCGCCTGTCACGCGGGAGACCGGGGTTCAATTCCCCGTCTGGGAGCCA,Asp-GTC,28	0	0	0	1	0	0	0	0	0	0	0	0	0	200.24	0	0	0	0	0	0
tRF-Asp-GTC-025	TCCCCGTCGGGGAGCCA	tRF-3a	-	-	17	tRNA-Asp-GTC-1-1,TCCTCGATAGTATAGTGGTTAGTATCCCCGCCTGTCACGCGGGAGACCGGGGTTCAATTCCCCGTCGGGGAGCCA,Asp-GTC,58;tRNA-Asp-GTC-2-1,TCCTCGATAGTATAGTGGTTAGTATCCCCGCCTGTCACGCGGGAGACCGGTGTTCAATTCCCCGTCGGGGAGCCA,Asp-GTC,58	1	0	0	0	0	0	0	0	0	0	381.679	0	0	0	0	0	0	0	0	0
tRF-Asp-GTC-026	TCCTCGATAGTATA	tRF-5a	-	-	14	tRNA-Asp-GTC-1-1,TCCTCGATAGTATAGTGGTTAGTATCCCCGCCTGTCACGCGGGAGACCGGGGTTCAATTCCCCGTCGGGGAGCCA,Asp-GTC,0;tRNA-Asp-GTC-2-1,TCCTCGATAGTATAGTGGTTAGTATCCCCGCCTGTCACGCGGGAGACCGGTGTTCAATTCCCCGTCGGGGAGCCA,Asp-GTC,0;tRNA-Asp-GTC-3-1,TCCTCGATAGTATAGTGGTTAGTATCCCCGCCTGTCACGCGGGAGACCGGGGTTCAATTCCCCGTCTGGGAGCCA,Asp-GTC,0	41	3	21	26	10	1	4	45	1	4	15648.9	2479.34	4665.63	5206.25	4708.1	1730.1	6379.59	20959.5	1265.82	9018.84
tRF-Asp-GTC-027	TCCTCGATAGTATAG	tRF-5a	-	-	15	tRNA-Asp-GTC-1-1,TCCTCGATAGTATAGTGGTTAGTATCCCCGCCTGTCACGCGGGAGACCGGGGTTCAATTCCCCGTCGGGGAGCCA,Asp-GTC,0;tRNA-Asp-GTC-2-1,TCCTCGATAGTATAGTGGTTAGTATCCCCGCCTGTCACGCGGGAGACCGGTGTTCAATTCCCCGTCGGGGAGCCA,Asp-GTC,0;tRNA-Asp-GTC-3-1,TCCTCGATAGTATAGTGGTTAGTATCCCCGCCTGTCACGCGGGAGACCGGGGTTCAATTCCCCGTCTGGGAGCCA,Asp-GTC,0	0	1	0	0	0	0	0	2	0	0	0	826.446	0	0	0	0	0	931.532	0	0
tRF-Asp-GTC-028	TCCTCGATAGTATAGT	tRF-5a	-	-	16	tRNA-Asp-GTC-1-1,TCCTCGATAGTATAGTGGTTAGTATCCCCGCCTGTCACGCGGGAGACCGGGGTTCAATTCCCCGTCGGGGAGCCA,Asp-GTC,0;tRNA-Asp-GTC-2-1,TCCTCGATAGTATAGTGGTTAGTATCCCCGCCTGTCACGCGGGAGACCGGTGTTCAATTCCCCGTCGGGGAGCCA,Asp-GTC,0;tRNA-Asp-GTC-3-1,TCCTCGATAGTATAGTGGTTAGTATCCCCGCCTGTCACGCGGGAGACCGGGGTTCAATTCCCCGTCTGGGAGCCA,Asp-GTC,0	2	0	4	3	5	0	0	10	2	1	763.359	0	888.691	600.721	2354.05	0	0	4657.66	2531.65	1508.3
tRF-Asp-GTC-029	TCCTCGATAGTATAGTGGTTAGT	tRF-5b	-	-	23	tRNA-Asp-GTC-1-1,TCCTCGATAGTATAGTGGTTAGTATCCCCGCCTGTCACGCGGGAGACCGGGGTTCAATTCCCCGTCGGGGAGCCA,Asp-GTC,0;tRNA-Asp-GTC-2-1,TCCTCGATAGTATAGTGGTTAGTATCCCCGCCTGTCACGCGGGAGACCGGTGTTCAATTCCCCGTCGGGGAGCCA,Asp-GTC,0;tRNA-Asp-GTC-3-1,TCCTCGATAGTATAGTGGTTAGTATCCCCGCCTGTCACGCGGGAGACCGGGGTTCAATTCCCCGTCTGGGAGCCA,Asp-GTC,0	1	0	0	1	0	0	0	2	0	0	381.679	0	0	200.24	0	0	0	931.532	0	0
tRF-Asp-GTC-030	TCCTCGATAGTATAGTGGTTAGTA	tRF-5b	-	-	24	tRNA-Asp-GTC-1-1,TCCTCGATAGTATAGTGGTTAGTATCCCCGCCTGTCACGCGGGAGACCGGGGTTCAATTCCCCGTCGGGGAGCCA,Asp-GTC,0;tRNA-Asp-GTC-2-1,TCCTCGATAGTATAGTGGTTAGTATCCCCGCCTGTCACGCGGGAGACCGGTGTTCAATTCCCCGTCGGGGAGCCA,Asp-GTC,0;tRNA-Asp-GTC-3-1,TCCTCGATAGTATAGTGGTTAGTATCCCCGCCTGTCACGCGGGAGACCGGGGTTCAATTCCCCGTCTGGGAGCCA,Asp-GTC,0	0	0	0	0	1	0	0	0	1	0	0	0	0	0	470.81	0	0	0	1265.82	0
tRF-Asp-GTC-031	TCCTCGATAGTATAGTGGTTAGTATCCC	tRF-5c	5014	-	28	tRNA-Asp-GTC-1-1,TCCTCGATAGTATAGTGGTTAGTATCCCCGCCTGTCACGCGGGAGACCGGGGTTCAATTCCCCGTCGGGGAGCCA,Asp-GTC,0;tRNA-Asp-GTC-2-1,TCCTCGATAGTATAGTGGTTAGTATCCCCGCCTGTCACGCGGGAGACCGGTGTTCAATTCCCCGTCGGGGAGCCA,Asp-GTC,0;tRNA-Asp-GTC-3-1,TCCTCGATAGTATAGTGGTTAGTATCCCCGCCTGTCACGCGGGAGACCGGGGTTCAATTCCCCGTCTGGGAGCCA,Asp-GTC,0	5	7	4	4	3	6	1	1	7	0	1908.4	5785.12	888.691	800.961	1412.43	10380.6	1594.9	465.766	8860.76	0
tRF-Asp-GTC-032	TCCTCGATAGTATAGTGGTTAGTATCCCC	tRF-5c	-	-	29	tRNA-Asp-GTC-1-1,TCCTCGATAGTATAGTGGTTAGTATCCCCGCCTGTCACGCGGGAGACCGGGGTTCAATTCCCCGTCGGGGAGCCA,Asp-GTC,0;tRNA-Asp-GTC-2-1,TCCTCGATAGTATAGTGGTTAGTATCCCCGCCTGTCACGCGGGAGACCGGTGTTCAATTCCCCGTCGGGGAGCCA,Asp-GTC,0;tRNA-Asp-GTC-3-1,TCCTCGATAGTATAGTGGTTAGTATCCCCGCCTGTCACGCGGGAGACCGGGGTTCAATTCCCCGTCTGGGAGCCA,Asp-GTC,0	0	2	4	1	0	0	2	0	0	0	0	1652.89	888.691	200.24	0	0	3189.79	0	0	0
tRF-Asp-GTC-033	TCCTCGATAGTATAGTGGTTAGTATCCCCG	tRF-5c	-	-	30	tRNA-Asp-GTC-1-1,TCCTCGATAGTATAGTGGTTAGTATCCCCGCCTGTCACGCGGGAGACCGGGGTTCAATTCCCCGTCGGGGAGCCA,Asp-GTC,0;tRNA-Asp-GTC-2-1,TCCTCGATAGTATAGTGGTTAGTATCCCCGCCTGTCACGCGGGAGACCGGTGTTCAATTCCCCGTCGGGGAGCCA,Asp-GTC,0;tRNA-Asp-GTC-3-1,TCCTCGATAGTATAGTGGTTAGTATCCCCGCCTGTCACGCGGGAGACCGGGGTTCAATTCCCCGTCTGGGAGCCA,Asp-GTC,0	0	0	0	0	0	1	1	0	0	0	0	0	0	0	0	1730.1	1594.9	0	0	0
tRF-Asp-GTC-034	TCCTCGATAGTATAGTGGTTAGTATCCCCGC	tRF-5c	-	-	31	tRNA-Asp-GTC-1-1,TCCTCGATAGTATAGTGGTTAGTATCCCCGCCTGTCACGCGGGAGACCGGGGTTCAATTCCCCGTCGGGGAGCCA,Asp-GTC,0;tRNA-Asp-GTC-2-1,TCCTCGATAGTATAGTGGTTAGTATCCCCGCCTGTCACGCGGGAGACCGGTGTTCAATTCCCCGTCGGGGAGCCA,Asp-GTC,0;tRNA-Asp-GTC-3-1,TCCTCGATAGTATAGTGGTTAGTATCCCCGCCTGTCACGCGGGAGACCGGGGTTCAATTCCCCGTCTGGGAGCCA,Asp-GTC,0	0	1	0	0	1	0	0	0	0	0	0	826.446	0	0	470.81	0	0	0	0	0
tRF-Asp-GTC-035	TCCTCGATAGTATAGTGGTTAGTATCCCCGCC	tRF-5c	-	-	32	tRNA-Asp-GTC-1-1,TCCTCGATAGTATAGTGGTTAGTATCCCCGCCTGTCACGCGGGAGACCGGGGTTCAATTCCCCGTCGGGGAGCCA,Asp-GTC,0;tRNA-Asp-GTC-2-1,TCCTCGATAGTATAGTGGTTAGTATCCCCGCCTGTCACGCGGGAGACCGGTGTTCAATTCCCCGTCGGGGAGCCA,Asp-GTC,0;tRNA-Asp-GTC-3-1,TCCTCGATAGTATAGTGGTTAGTATCCCCGCCTGTCACGCGGGAGACCGGGGTTCAATTCCCCGTCTGGGAGCCA,Asp-GTC,0	0	1	0	0	1	2	3	0	0	0	0	826.446	0	0	470.81	3460.21	4784.69	0	0	0
tRF-Asp-GTC-036	TTCCCCGTCGGGGAGCCA	tRF-3a	-	-	18	tRNA-Asp-GTC-1-1,TCCTCGATAGTATAGTGGTTAGTATCCCCGCCTGTCACGCGGGAGACCGGGGTTCAATTCCCCGTCGGGGAGCCA,Asp-GTC,57;tRNA-Asp-GTC-2-1,TCCTCGATAGTATAGTGGTTAGTATCCCCGCCTGTCACGCGGGAGACCGGTGTTCAATTCCCCGTCGGGGAGCCA,Asp-GTC,57	0	0	1	0	0	0	0	0	0	0	0	0	222.173	0	0	0	0	0	0	0
tRF-Cys-GCA-001	CCCGGGTGTCCCCTCCA	tRF-3a	-	-	17	tRNA-Cys-GCA-1-1,GGGGATATAGCTCAGTGGTAGAGCATTCGACTGCAGATCGAGAGGTCCCCGGTTCAAACCCGGGTGTCCCCTCCA,Cys-GCA,58	2	0	2	0	1	0	0	1	2	0	763.359	0	444.346	0	470.81	0	0	465.766	2531.65	0
tRF-Cys-GCA-002	CGACTGCAGATCGAG	tRF-2	-	-	15	tRNA-Cys-GCA-1-1,GGGGATATAGCTCAGTGGTAGAGCATTCGACTGCAGATCGAGAGGTCCCCGGTTCAAACCCGGGTGTCCCCTCCA,Cys-GCA,27;tRNA-Cys-GCA-3-1,GGGGGTATAGCTCAGGGGTAGAGCATTCGACTGCAGATCGAGAGGTCCCCGGTTCAAATCCGGGTGCCCCCTCCA,Cys-GCA,27;tRNA-Cys-GCA-4-1,GGGGGTATAGCTCAGGGGCAGAGCATTCGACTGCAGATCGAGAGGTCCCCGGTTCAAATCCGGGTGCCCCCTCCA,Cys-GCA,27	1	0	0	0	0	0	0	0	0	0	381.679	0	0	0	0	0	0	0	0	0
tRF-Cys-GCA-003	GGAACTACATTTTT	tRF-1	-	-	14	pre_tRNA-Cys-GCA-3-1,GGAACTTTAAAAGGCGCTCTGAGTTCGCCATTTTCAAGTCGGGGGTATAGCTCAGGGGTAGAGCATTCGACTGCAGATCGAGAGGTCCCCGGTTCAAATCCGGGTGCCCCCTGGAACTACATTTTTTGCCATATTTTTTTTTGTTGGCTGCT,Cys-GCA,112	0	0	1	1	0	0	0	0	0	0	0	0	222.173	200.24	0	0	0	0	0	0
tRF-Cys-GCA-004	GGAACTACATTTTTT	tRF-1	-	-	15	pre_tRNA-Cys-GCA-3-1,GGAACTTTAAAAGGCGCTCTGAGTTCGCCATTTTCAAGTCGGGGGTATAGCTCAGGGGTAGAGCATTCGACTGCAGATCGAGAGGTCCCCGGTTCAAATCCGGGTGCCCCCTGGAACTACATTTTTTGCCATATTTTTTTTTGTTGGCTGCT,Cys-GCA,112	1	0	0	0	0	0	0	0	0	0	381.679	0	0	0	0	0	0	0	0	0
tRF-Cys-GCA-005	GGGGATATAGCTCA	tRF-5a	-	-	14	tRNA-Cys-GCA-1-1,GGGGATATAGCTCAGTGGTAGAGCATTCGACTGCAGATCGAGAGGTCCCCGGTTCAAACCCGGGTGTCCCCTCCA,Cys-GCA,0	3	3	2	6	2	0	0	2	1	2	1145.04	2479.34	444.346	1201.44	941.62	0	0	931.532	1265.82	3016.59
tRF-Cys-GCA-006	GGGGATATAGCTCAG	tRF-5a	-	-	15	tRNA-Cys-GCA-1-1,GGGGATATAGCTCAGTGGTAGAGCATTCGACTGCAGATCGAGAGGTCCCCGGTTCAAACCCGGGTGTCCCCTCCA,Cys-GCA,0	1	1	3	4	0	0	0	1	0	0	381.679	826.446	666.519	800.961	0	0	0	465.766	0	0
tRF-Cys-GCA-007	GGGGATATAGCTCAGT	tRF-5a	-	-	16	tRNA-Cys-GCA-1-1,GGGGATATAGCTCAGTGGTAGAGCATTCGACTGCAGATCGAGAGGTCCCCGGTTCAAACCCGGGTGTCCCCTCCA,Cys-GCA,0	0	0	1	1	2	0	0	1	0	0	0	0	222.173	200.24	941.62	0	0	465.766	0	0
tRF-Cys-GCA-008	GGGGATATAGCTCAGTGGTAGA	tRF-5b	-	-	22	tRNA-Cys-GCA-1-1,GGGGATATAGCTCAGTGGTAGAGCATTCGACTGCAGATCGAGAGGTCCCCGGTTCAAACCCGGGTGTCCCCTCCA,Cys-GCA,0	2	0	1	2	0	0	1	0	0	0	763.359	0	222.173	400.481	0	0	1594.9	0	0	0
tRF-Cys-GCA-009	GGGGATATAGCTCAGTGGTAGAG	tRF-5b	-	-	23	tRNA-Cys-GCA-1-1,GGGGATATAGCTCAGTGGTAGAGCATTCGACTGCAGATCGAGAGGTCCCCGGTTCAAACCCGGGTGTCCCCTCCA,Cys-GCA,0	0	1	0	0	0	0	0	1	0	0	0	826.446	0	0	0	0	0	465.766	0	0
tRF-Cys-GCA-010	GGGGATATAGCTCAGTGGTAGAGC	tRF-5b	-	-	24	tRNA-Cys-GCA-1-1,GGGGATATAGCTCAGTGGTAGAGCATTCGACTGCAGATCGAGAGGTCCCCGGTTCAAACCCGGGTGTCCCCTCCA,Cys-GCA,0	1	0	3	1	3	1	0	1	0	0	381.679	0	666.519	200.24	1412.43	1730.1	0	465.766	0	0
tRF-Cys-GCA-011	GGGGATATAGCTCAGTGGTAGAGCATTC	tRF-5c	5009	-	28	tRNA-Cys-GCA-1-1,GGGGATATAGCTCAGTGGTAGAGCATTCGACTGCAGATCGAGAGGTCCCCGGTTCAAACCCGGGTGTCCCCTCCA,Cys-GCA,0	0	0	0	0	0	0	1	0	0	0	0	0	0	0	0	0	1594.9	0	0	0
tRF-Cys-GCA-012	GGGGATATAGCTCAGTGGTAGAGCATTCGA	tRF-5c	-	-	30	tRNA-Cys-GCA-1-1,GGGGATATAGCTCAGTGGTAGAGCATTCGACTGCAGATCGAGAGGTCCCCGGTTCAAACCCGGGTGTCCCCTCCA,Cys-GCA,0	0	0	1	0	0	0	0	0	0	0	0	0	222.173	0	0	0	0	0	0	0
tRF-Cys-GCA-013	GGGGATATAGCTCAGTGGTAGAGCATTCGAC	tRF-5c	-	-	31	tRNA-Cys-GCA-1-1,GGGGATATAGCTCAGTGGTAGAGCATTCGACTGCAGATCGAGAGGTCCCCGGTTCAAACCCGGGTGTCCCCTCCA,Cys-GCA,0	0	0	0	0	0	1	0	0	0	0	0	0	0	0	0	1730.1	0	0	0	0
tRF-Cys-GCA-014	GGGGATATAGCTCAGTGGTAGAGCATTCGACT	tRF-5c	-	-	32	tRNA-Cys-GCA-1-1,GGGGATATAGCTCAGTGGTAGAGCATTCGACTGCAGATCGAGAGGTCCCCGGTTCAAACCCGGGTGTCCCCTCCA,Cys-GCA,0	1	0	2	0	0	6	2	1	0	1	381.679	0	444.346	0	0	10380.6	3189.79	465.766	0	1508.3
tRF-Cys-GCA-015	GGGGGTATAGCTCA	tRF-5a	-	-	14	tRNA-Cys-GCA-3-1,GGGGGTATAGCTCAGGGGTAGAGCATTCGACTGCAGATCGAGAGGTCCCCGGTTCAAATCCGGGTGCCCCCTCCA,Cys-GCA,0;tRNA-Cys-GCA-4-1,GGGGGTATAGCTCAGGGGCAGAGCATTCGACTGCAGATCGAGAGGTCCCCGGTTCAAATCCGGGTGCCCCCTCCA,Cys-GCA,0	1	0	2	0	0	0	0	0	0	0	381.679	0	444.346	0	0	0	0	0	0	0
tRF-Cys-GCA-016	GGGGGTATAGCTCAGG	tRF-5a	-	-	16	tRNA-Cys-GCA-3-1,GGGGGTATAGCTCAGGGGTAGAGCATTCGACTGCAGATCGAGAGGTCCCCGGTTCAAATCCGGGTGCCCCCTCCA,Cys-GCA,0;tRNA-Cys-GCA-4-1,GGGGGTATAGCTCAGGGGCAGAGCATTCGACTGCAGATCGAGAGGTCCCCGGTTCAAATCCGGGTGCCCCCTCCA,Cys-GCA,0	0	0	0	1	0	0	0	1	0	0	0	0	0	200.24	0	0	0	465.766	0	0
tRF-Cys-GCA-017	TAAGTTTTACTAAGGCTTCCA	tRF-3b	-	-	21	chrM.tRNA9-CysGCA,GGTCTTATAGTCAATAATGATATCAAACTGCAATTTTGAAGGAGTAAGTTTTACTAAGGCTTCCA,Cys-GCA,44	0	0	0	0	1	0	1	0	0	1	0	0	0	0	470.81	0	1594.9	0	0	1508.3
tRF-Cys-GCA-018	TCCGGGTGCCCCCTCCA	tRF-3a	-	-	17	tRNA-Cys-GCA-2-1,GGGGGCATAGCTCAGGGGTAGAGCGTTCGACTGCAGATCGACAGGTCCCTGGTTCAAATCCGGGTGCCCCCTCCA,Cys-GCA,58;tRNA-Cys-GCA-3-1,GGGGGTATAGCTCAGGGGTAGAGCATTCGACTGCAGATCGAGAGGTCCCCGGTTCAAATCCGGGTGCCCCCTCCA,Cys-GCA,58;tRNA-Cys-GCA-4-1,GGGGGTATAGCTCAGGGGCAGAGCATTCGACTGCAGATCGAGAGGTCCCCGGTTCAAATCCGGGTGCCCCCTCCA,Cys-GCA,58	1	0	2	1	1	0	0	0	0	0	381.679	0	444.346	200.24	470.81	0	0	0	0	0
tRF-Cys-GCA-019	TTTTACTAAGGCTTCCA	tRF-3a	-	-	17	chrM.tRNA9-CysGCA,GGTCTTATAGTCAATAATGATATCAAACTGCAATTTTGAAGGAGTAAGTTTTACTAAGGCTTCCA,Cys-GCA,48	0	0	0	0	0	0	1	1	0	0	0	0	0	0	0	0	1594.9	465.766	0	0
tRF-Gln-CTG-001	AAATCTCGGTGGAACCTCCA	tRF-3b	-	-	20	tRNA-Gln-CTG-1-1,GGTTCCATGGTGTAATGGTTAGCACTCTGGACTCTGAATCCAGCGATCCGAGTTCAAATCTCGGTGGAACCTCCA,Gln-CTG,55;tRNA-Gln-CTG-2-1,GGTTCCATGGTGTAATGGTTAGCACTCAGGACTCTGAATCCTGCGATCCGAGTTCAAATCTCGGTGGAACCTCCA,Gln-CTG,55	0	0	1	0	0	0	1	0	0	0	0	0	222.173	0	0	0	1594.9	0	0	0
tRF-Gln-CTG-002	AACGATATGTTTTCTTTT	tRF-1	-	-	18	pre_tRNA-Gln-CTG-2-1,GAAATTGATAAGCAACATTCTGCTCGCCGTTTGACGTGTTGGTTCCATGGTGTAATGGTTAGCACTCAGGACTCTGAATCCTGCGATCCGAGTTCAAATCTCGGTGGAACCTAACGATATGTTTTCTTTTTTGTTAAAAAATATATTTTTTC,Gln-CTG,112	0	0	1	0	0	0	0	0	0	0	0	0	222.173	0	0	0	0	0	0	0
tRF-Gln-CTG-003	AATCTCGGTAGAACCTCCA	tRF-3b	3045	-	19	tRNA-Gln-CTG-3-1,GGTTCTATGGTGTAATGGTTAGCACTCAGGACTCTGAATCCTGCGATCCGAGTTCAAATCTCGGTAGAACCTCCA,Gln-CTG,56;tRNA-Gln-CTG-4-1,GGTTCTATGGTGTAATGGTTAGCACTTTGGACTCTGAATCCAGCGATCCGAGTTCAAATCTCGGTAGAACCTCCA,Gln-CTG,56;tRNA-Gln-TTG-1-1,GGTTCTATGGTGTAATGGTTAGCACTCTGGACTTTGAATCCAGCGATCCGAGTTCAAATCTCGGTAGAACCTCCA,Gln-TTG,56;tRNA-Gln-TTG-2-1,GGTTCTATGGTGTAACGGTTAGCACTCTGGACTTTGAATCCAGCGATCCGAGTTCAAATCTCGGTAGAAC…	0	0	1	0	0	0	0	2	0	0	0	0	222.173	0	0	0	0	931.532	0	0
tRF-Gln-CTG-004	AATCTCGGTGGAACCTCCA	tRF-3b	3040	-	19	tRNA-Gln-CTG-1-1,GGTTCCATGGTGTAATGGTTAGCACTCTGGACTCTGAATCCAGCGATCCGAGTTCAAATCTCGGTGGAACCTCCA,Gln-CTG,56;tRNA-Gln-CTG-2-1,GGTTCCATGGTGTAATGGTTAGCACTCAGGACTCTGAATCCTGCGATCCGAGTTCAAATCTCGGTGGAACCTCCA,Gln-CTG,56	0	0	0	0	0	1	0	0	0	0	0	0	0	0	0	1730.1	0	0	0	0
tRF-Gln-CTG-005	ATCTCGGTAGAACCTCCA	tRF-3a	-	-	18	tRNA-Gln-CTG-3-1,GGTTCTATGGTGTAATGGTTAGCACTCAGGACTCTGAATCCTGCGATCCGAGTTCAAATCTCGGTAGAACCTCCA,Gln-CTG,57;tRNA-Gln-CTG-4-1,GGTTCTATGGTGTAATGGTTAGCACTTTGGACTCTGAATCCAGCGATCCGAGTTCAAATCTCGGTAGAACCTCCA,Gln-CTG,57;tRNA-Gln-TTG-1-1,GGTTCTATGGTGTAATGGTTAGCACTCTGGACTTTGAATCCAGCGATCCGAGTTCAAATCTCGGTAGAACCTCCA,Gln-TTG,57;tRNA-Gln-TTG-2-1,GGTTCTATGGTGTAACGGTTAGCACTCTGGACTTTGAATCCAGCGATCCGAGTTCAAATCTCGGTAGAAC…	7	3	8	20	11	1	5	16	2	10	2671.76	2479.34	1777.38	4004.81	5178.91	1730.1	7974.48	7452.26	2531.65	15083
tRF-Gln-CTG-006	ATCTCGGTGGAACCTCCA	tRF-3a	-	-	18	tRNA-Gln-CTG-1-1,GGTTCCATGGTGTAATGGTTAGCACTCTGGACTCTGAATCCAGCGATCCGAGTTCAAATCTCGGTGGAACCTCCA,Gln-CTG,57;tRNA-Gln-CTG-2-1,GGTTCCATGGTGTAATGGTTAGCACTCAGGACTCTGAATCCTGCGATCCGAGTTCAAATCTCGGTGGAACCTCCA,Gln-CTG,57	2	3	6	10	0	2	4	12	2	6	763.359	2479.34	1333.04	2002.4	0	3460.21	6379.59	5589.19	2531.65	9049.77
tRF-Gln-CTG-007	CAAATCTCGGTGGAACCTCCA	tRF-3b	-	-	21	tRNA-Gln-CTG-1-1,GGTTCCATGGTGTAATGGTTAGCACTCTGGACTCTGAATCCAGCGATCCGAGTTCAAATCTCGGTGGAACCTCCA,Gln-CTG,54;tRNA-Gln-CTG-2-1,GGTTCCATGGTGTAATGGTTAGCACTCAGGACTCTGAATCCTGCGATCCGAGTTCAAATCTCGGTGGAACCTCCA,Gln-CTG,54	0	1	0	0	0	0	0	0	0	0	0	826.446	0	0	0	0	0	0	0	0
tRF-Gln-CTG-008	GACTCTGAATCCAG	tRF-2	-	-	14	tRNA-Gln-CTG-1-1,GGTTCCATGGTGTAATGGTTAGCACTCTGGACTCTGAATCCAGCGATCCGAGTTCAAATCTCGGTGGAACCTCCA,Gln-CTG,29;tRNA-Gln-CTG-4-1,GGTTCTATGGTGTAATGGTTAGCACTTTGGACTCTGAATCCAGCGATCCGAGTTCAAATCTCGGTAGAACCTCCA,Gln-CTG,29	0	0	0	3	0	1	1	0	0	0	0	0	0	600.721	0	1730.1	1594.9	0	0	0
tRF-Gln-CTG-009	GAGGAATTCCTTTT	tRF-1	-	-	14	pre_tRNA-Gln-CTG-2-5,GGAAATCGAAGTGAACGATTTGGCGACGGGTGATCAGCGCGGTTCCATGGTGTAATGGTTAGCACTCAGGACTCTGAATCCTGCGATCCGAGTTCAAATCTCGGTGGAACCTGAGGAATTCCTTTTTTTTTTGTTTTTGTTGAGGCCTTTTG,Gln-CTG,112	0	0	0	0	0	0	0	1	0	0	0	0	0	0	0	0	0	465.766	0	0
tRF-Gln-CTG-010	GATAAGCAAAGAACTTTT	tRF-1	-	-	18	pre_tRNA-Gln-CTG-2-2,GCGGGAATTCTCAGGTGCTGCGGACGACTCATTGACAAGCGGTTCCATGGTGTAATGGTTAGCACTCAGGACTCTGAATCCTGCGATCCGAGTTCAAATCTCGGTGGAACCTGATAAGCAAAGAACTTTTTTGTTATTTATTTTTATTTTGT,Gln-CTG,112	0	1	0	0	0	0	0	0	0	0	0	826.446	0	0	0	0	0	0	0	0
tRF-Gln-CTG-011	GATAAGCAAAGAACTTTTT	tRF-1	-	-	19	pre_tRNA-Gln-CTG-2-2,GCGGGAATTCTCAGGTGCTGCGGACGACTCATTGACAAGCGGTTCCATGGTGTAATGGTTAGCACTCAGGACTCTGAATCCTGCGATCCGAGTTCAAATCTCGGTGGAACCTGATAAGCAAAGAACTTTTTTGTTATTTATTTTTATTTTGT,Gln-CTG,112	0	0	1	0	0	0	0	0	0	0	0	0	222.173	0	0	0	0	0	0	0
tRF-Gln-CTG-012	GGTTCCATGGTGTAATGGTTAGCACTCT	tRF-5c	-	-	28	tRNA-Gln-CTG-1-1,GGTTCCATGGTGTAATGGTTAGCACTCTGGACTCTGAATCCAGCGATCCGAGTTCAAATCTCGGTGGAACCTCCA,Gln-CTG,0	0	0	1	0	0	0	0	0	0	0	0	0	222.173	0	0	0	0	0	0	0
tRF-Gln-CTG-013	GGTTCCATGGTGTAATGGTTAGCACTCTGG	tRF-5c	-	-	30	tRNA-Gln-CTG-1-1,GGTTCCATGGTGTAATGGTTAGCACTCTGGACTCTGAATCCAGCGATCCGAGTTCAAATCTCGGTGGAACCTCCA,Gln-CTG,0	0	0	0	1	0	0	0	0	0	0	0	0	0	200.24	0	0	0	0	0	0
tRF-Gln-CTG-014	GGTTCTATGGTGTA	tRF-5a	-	-	14	tRNA-Gln-CTG-3-1,GGTTCTATGGTGTAATGGTTAGCACTCAGGACTCTGAATCCTGCGATCCGAGTTCAAATCTCGGTAGAACCTCCA,Gln-CTG,0;tRNA-Gln-CTG-4-1,GGTTCTATGGTGTAATGGTTAGCACTTTGGACTCTGAATCCAGCGATCCGAGTTCAAATCTCGGTAGAACCTCCA,Gln-CTG,0;tRNA-Gln-TTG-1-1,GGTTCTATGGTGTAATGGTTAGCACTCTGGACTTTGAATCCAGCGATCCGAGTTCAAATCTCGGTAGAACCTCCA,Gln-TTG,0;tRNA-Gln-TTG-2-1,GGTTCTATGGTGTAACGGTTAGCACTCTGGACTTTGAATCCAGCGATCCGAGTTCAAATCTCGGTAGAACCTC…	1	0	0	0	0	0	0	1	0	0	381.679	0	0	0	0	0	0	465.766	0	0
tRF-Gln-CTG-015	GGTTCTATGGTGTAATGGTTAGCACTTT	tRF-5c	-	-	28	tRNA-Gln-CTG-4-1,GGTTCTATGGTGTAATGGTTAGCACTTTGGACTCTGAATCCAGCGATCCGAGTTCAAATCTCGGTAGAACCTCCA,Gln-CTG,0	0	0	0	0	0	1	0	0	0	0	0	0	0	0	0	1730.1	0	0	0	0
tRF-Gln-CTG-016	GGTTCTATGGTGTAATGGTTAGCACTTTGG	tRF-5c	-	-	30	tRNA-Gln-CTG-4-1,GGTTCTATGGTGTAATGGTTAGCACTTTGGACTCTGAATCCAGCGATCCGAGTTCAAATCTCGGTAGAACCTCCA,Gln-CTG,0	0	0	0	0	0	1	0	0	0	0	0	0	0	0	0	1730.1	0	0	0	0
tRF-Gln-CTG-017	TCAAATCTCGGTAGAACCTCCA	tRF-3b	-	-	22	tRNA-Gln-CTG-3-1,GGTTCTATGGTGTAATGGTTAGCACTCAGGACTCTGAATCCTGCGATCCGAGTTCAAATCTCGGTAGAACCTCCA,Gln-CTG,53;tRNA-Gln-CTG-4-1,GGTTCTATGGTGTAATGGTTAGCACTTTGGACTCTGAATCCAGCGATCCGAGTTCAAATCTCGGTAGAACCTCCA,Gln-CTG,53;tRNA-Gln-TTG-1-1,GGTTCTATGGTGTAATGGTTAGCACTCTGGACTTTGAATCCAGCGATCCGAGTTCAAATCTCGGTAGAACCTCCA,Gln-TTG,53;tRNA-Gln-TTG-2-1,GGTTCTATGGTGTAACGGTTAGCACTCTGGACTTTGAATCCAGCGATCCGAGTTCAAATCTCGGTAGAAC…	1	0	0	0	1	0	0	0	0	0	381.679	0	0	0	470.81	0	0	0	0	0
tRF-Gln-CTG-018	TCAAATCTCGGTGGAACCTCCA	tRF-3b	-	-	22	tRNA-Gln-CTG-1-1,GGTTCCATGGTGTAATGGTTAGCACTCTGGACTCTGAATCCAGCGATCCGAGTTCAAATCTCGGTGGAACCTCCA,Gln-CTG,53;tRNA-Gln-CTG-2-1,GGTTCCATGGTGTAATGGTTAGCACTCAGGACTCTGAATCCTGCGATCCGAGTTCAAATCTCGGTGGAACCTCCA,Gln-CTG,53	1	0	0	0	0	1	0	0	0	0	381.679	0	0	0	0	1730.1	0	0	0	0
tRF-Gln-CTG-019	TCTCGGTAGAACCTCCA	tRF-3a	-	-	17	tRNA-Gln-CTG-3-1,GGTTCTATGGTGTAATGGTTAGCACTCAGGACTCTGAATCCTGCGATCCGAGTTCAAATCTCGGTAGAACCTCCA,Gln-CTG,58;tRNA-Gln-CTG-4-1,GGTTCTATGGTGTAATGGTTAGCACTTTGGACTCTGAATCCAGCGATCCGAGTTCAAATCTCGGTAGAACCTCCA,Gln-CTG,58;tRNA-Gln-TTG-1-1,GGTTCTATGGTGTAATGGTTAGCACTCTGGACTTTGAATCCAGCGATCCGAGTTCAAATCTCGGTAGAACCTCCA,Gln-TTG,58;tRNA-Gln-TTG-2-1,GGTTCTATGGTGTAACGGTTAGCACTCTGGACTTTGAATCCAGCGATCCGAGTTCAAATCTCGGTAGAAC…	66	36	94	129	30	9	5	78	25	52	25190.8	29752.1	20884.2	25831	14124.3	15570.9	7974.48	36329.8	31645.6	78431.4
tRF-Gln-CTG-020	TCTCGGTGGAACCTCCA	tRF-3a	-	-	17	tRNA-Gln-CTG-1-1,GGTTCCATGGTGTAATGGTTAGCACTCTGGACTCTGAATCCAGCGATCCGAGTTCAAATCTCGGTGGAACCTCCA,Gln-CTG,58;tRNA-Gln-CTG-2-1,GGTTCCATGGTGTAATGGTTAGCACTCAGGACTCTGAATCCTGCGATCCGAGTTCAAATCTCGGTGGAACCTCCA,Gln-CTG,58	29	9	34	71	15	4	3	35	8	26	11068.7	7438.02	7553.88	14217.1	7062.15	6920.42	4784.69	16301.8	10126.6	39215.7
tRF-Gln-CTG-021	TTGAGGAACTCGCTC	tRF-1	-	-	15	pre_tRNA-Gln-CTG-4-1,ACCGATTTCAAGTGTGCCAATTTTCGTTGGACTTTCACCTGGTTCTATGGTGTAATGGTTAGCACTTTGGACTCTGAATCCAGCGATCCGAGTTCAAATCTCGGTAGAACCTTTGAGGAACTCGCTTTTTTATTTGTAACTCTTTTTTATTT,Gln-CTG,112	0	0	0	0	0	0	0	1	0	0	0	0	0	0	0	0	0	465.766	0	0
tRF-Gln-CTG-022	TTGAGGAACTCGCTTT	tRF-1	-	-	16	pre_tRNA-Gln-CTG-4-1,ACCGATTTCAAGTGTGCCAATTTTCGTTGGACTTTCACCTGGTTCTATGGTGTAATGGTTAGCACTTTGGACTCTGAATCCAGCGATCCGAGTTCAAATCTCGGTAGAACCTTTGAGGAACTCGCTTTTTTATTTGTAACTCTTTTTTATTT,Gln-CTG,112	4	0	2	6	1	0	0	1	1	0	1526.72	0	444.346	1201.44	470.81	0	0	465.766	1265.82	0
tRF-Gln-CTG-023	TTGAGGAACTCGCTTTT	tRF-1	-	-	17	pre_tRNA-Gln-CTG-4-1,ACCGATTTCAAGTGTGCCAATTTTCGTTGGACTTTCACCTGGTTCTATGGTGTAATGGTTAGCACTTTGGACTCTGAATCCAGCGATCCGAGTTCAAATCTCGGTAGAACCTTTGAGGAACTCGCTTTTTTATTTGTAACTCTTTTTTATTT,Gln-CTG,112	25	10	38	34	23	2	3	24	9	5	9541.98	8264.46	8442.57	6808.17	10828.6	3460.21	4784.69	11178.4	11392.4	7541.48
tRF-Gln-CTG-024	TTGAGGAACTCGCTTTTT	tRF-1	-	-	18	pre_tRNA-Gln-CTG-4-1,ACCGATTTCAAGTGTGCCAATTTTCGTTGGACTTTCACCTGGTTCTATGGTGTAATGGTTAGCACTTTGGACTCTGAATCCAGCGATCCGAGTTCAAATCTCGGTAGAACCTTTGAGGAACTCGCTTTTTTATTTGTAACTCTTTTTTATTT,Gln-CTG,112	33	5	43	43	29	4	7	35	3	7	12595.4	4132.23	9553.43	8610.33	13653.5	6920.42	11164.3	16301.8	3797.47	10558.1
tRF-Gln-CTG-025	TTGAGGAACTCGCTTTTTT	tRF-1	-	-	19	pre_tRNA-Gln-CTG-4-1,ACCGATTTCAAGTGTGCCAATTTTCGTTGGACTTTCACCTGGTTCTATGGTGTAATGGTTAGCACTTTGGACTCTGAATCCAGCGATCCGAGTTCAAATCTCGGTAGAACCTTTGAGGAACTCGCTTTTTTATTTGTAACTCTTTTTTATTT,Gln-CTG,112	4	1	13	12	7	0	2	6	0	0	1526.72	826.446	2888.25	2402.88	3295.67	0	3189.79	2794.6	0	0
tRF-Gln-CTG-026	TTGAGGAACTCGCTTTTTTA	tRF-1	-	-	20	pre_tRNA-Gln-CTG-4-1,ACCGATTTCAAGTGTGCCAATTTTCGTTGGACTTTCACCTGGTTCTATGGTGTAATGGTTAGCACTTTGGACTCTGAATCCAGCGATCCGAGTTCAAATCTCGGTAGAACCTTTGAGGAACTCGCTTTTTTATTTGTAACTCTTTTTTATTT,Gln-CTG,112	0	0	1	1	1	0	0	1	0	0	0	0	222.173	200.24	470.81	0	0	465.766	0	0
tRF-Gln-CTG-027	TTGAGGAACTCGCTTTTTTATT	tRF-1	-	-	22	pre_tRNA-Gln-CTG-4-1,ACCGATTTCAAGTGTGCCAATTTTCGTTGGACTTTCACCTGGTTCTATGGTGTAATGGTTAGCACTTTGGACTCTGAATCCAGCGATCCGAGTTCAAATCTCGGTAGAACCTTTGAGGAACTCGCTTTTTTATTTGTAACTCTTTTTTATTT,Gln-CTG,112	0	0	0	0	0	0	0	0	0	1	0	0	0	0	0	0	0	0	0	1508.3
tRF-Gln-TTG-001	GGTTCTATGGTGTAATGGTTAGCACTCTGG	tRF-5c	-	-	30	tRNA-Gln-TTG-1-1,GGTTCTATGGTGTAATGGTTAGCACTCTGGACTTTGAATCCAGCGATCCGAGTTCAAATCTCGGTAGAACCTCCA,Gln-TTG,0	0	1	0	0	0	0	0	0	0	0	0	826.446	0	0	0	0	0	0	0	0
tRF-Glu-CTC-001	ACTACTGTGGAGACATTT	tRF-1	-	-	18	pre_tRNA-Glu-CTC-3-8,TAAAACTATAACAATTATAGTTGGCTGACACGACACCAAGTCCCATATTGTCTAGTGGTTAGGATATCCGGCTCTCACCCGGAAGGCCCGGGTTCAATTCCCGGTATGGGAAACTACTGTGGAGACATTTTTTTCTCAACTCATCCATACTT,Glu-CTC,112	0	0	2	0	0	0	0	0	0	0	0	0	444.346	0	0	0	0	0	0	0
tRF-Glu-CTC-002	ACTACTGTGGAGACATTTT	tRF-1	1007	-	19	pre_tRNA-Glu-CTC-3-8,TAAAACTATAACAATTATAGTTGGCTGACACGACACCAAGTCCCATATTGTCTAGTGGTTAGGATATCCGGCTCTCACCCGGAAGGCCCGGGTTCAATTCCCGGTATGGGAAACTACTGTGGAGACATTTTTTTCTCAACTCATCCATACTT,Glu-CTC,112	3	0	3	2	9	0	1	2	0	1	1145.04	0	666.519	400.481	4237.29	0	1594.9	931.532	0	1508.3
tRF-Glu-CTC-003	ACTACTGTGGAGACATTTTT	tRF-1	-	-	20	pre_tRNA-Glu-CTC-3-8,TAAAACTATAACAATTATAGTTGGCTGACACGACACCAAGTCCCATATTGTCTAGTGGTTAGGATATCCGGCTCTCACCCGGAAGGCCCGGGTTCAATTCCCGGTATGGGAAACTACTGTGGAGACATTTTTTTCTCAACTCATCCATACTT,Glu-CTC,112	3	4	8	6	10	7	5	3	2	3	1145.04	3305.79	1777.38	1201.44	4708.1	12110.7	7974.48	1397.3	2531.65	4524.89
tRF-Glu-CTC-004	ACTACTGTGGAGACATTTTTT	tRF-1	-	-	21	pre_tRNA-Glu-CTC-3-8,TAAAACTATAACAATTATAGTTGGCTGACACGACACCAAGTCCCATATTGTCTAGTGGTTAGGATATCCGGCTCTCACCCGGAAGGCCCGGGTTCAATTCCCGGTATGGGAAACTACTGTGGAGACATTTTTTTCTCAACTCATCCATACTT,Glu-CTC,112	9	10	24	9	19	17	17	6	13	3	3435.11	8264.46	5332.15	1802.16	8945.39	29411.8	27113.2	2794.6	16455.7	4524.89
tRF-Glu-CTC-005	ACTACTGTGGAGACATTTTTTT	tRF-1	-	-	22	pre_tRNA-Glu-CTC-3-8,TAAAACTATAACAATTATAGTTGGCTGACACGACACCAAGTCCCATATTGTCTAGTGGTTAGGATATCCGGCTCTCACCCGGAAGGCCCGGGTTCAATTCCCGGTATGGGAAACTACTGTGGAGACATTTTTTTCTCAACTCATCCATACTT,Glu-CTC,112	6	4	2	5	11	3	8	3	0	1	2290.08	3305.79	444.346	1001.2	5178.91	5190.31	12759.2	1397.3	0	1508.3
tRF-Glu-CTC-006	ACTACTGTGGAGACATTTTTTTT	tRF-1	-	-	23	pre_tRNA-Glu-CTC-3-8,TAAAACTATAACAATTATAGTTGGCTGACACGACACCAAGTCCCATATTGTCTAGTGGTTAGGATATCCGGCTCTCACCCGGAAGGCCCGGGTTCAATTCCCGGTATGGGAAACTACTGTGGAGACATTTTTTTCTCAACTCATCCATACTT,Glu-CTC,112	1	0	0	0	0	1	0	0	0	1	381.679	0	0	0	0	1730.1	0	0	0	1508.3
tRF-Glu-CTC-007	ACTTATGTGGATTTATTT	tRF-1	-	-	18	pre_tRNA-Glu-CTC-3-9,CTTCGCTTGTATACACTTTTTCGCCGCGACGAATCGCAAGTCCCATATTGTCTAGTGGTTAGGATATCCGGCTCTCACCCGGAAGGCCCGGGTTCAATTCCCGGTATGGGAAACTTATGTGGATTTATTTTTTTTTTAAGAGCTATTGTGGG,Glu-CTC,112	0	0	0	0	0	0	0	2	0	0	0	0	0	0	0	0	0	931.532	0	0
tRF-Glu-CTC-008	ACTTATGTGGATTTATTTT	tRF-1	1008	-	19	pre_tRNA-Glu-CTC-3-9,CTTCGCTTGTATACACTTTTTCGCCGCGACGAATCGCAAGTCCCATATTGTCTAGTGGTTAGGATATCCGGCTCTCACCCGGAAGGCCCGGGTTCAATTCCCGGTATGGGAAACTTATGTGGATTTATTTTTTTTTTAAGAGCTATTGTGGG,Glu-CTC,112	0	0	0	0	0	0	1	0	0	0	0	0	0	0	0	0	1594.9	0	0	0
tRF-Glu-CTC-009	ACTTATGTGGATTTATTTTT	tRF-1	-	-	20	pre_tRNA-Glu-CTC-3-9,CTTCGCTTGTATACACTTTTTCGCCGCGACGAATCGCAAGTCCCATATTGTCTAGTGGTTAGGATATCCGGCTCTCACCCGGAAGGCCCGGGTTCAATTCCCGGTATGGGAAACTTATGTGGATTTATTTTTTTTTTAAGAGCTATTGTGGG,Glu-CTC,112	0	0	1	0	0	0	0	0	0	0	0	0	222.173	0	0	0	0	0	0	0
tRF-Glu-CTC-010	ACTTATGTGGATTTATTTTTT	tRF-1	-	-	21	pre_tRNA-Glu-CTC-3-9,CTTCGCTTGTATACACTTTTTCGCCGCGACGAATCGCAAGTCCCATATTGTCTAGTGGTTAGGATATCCGGCTCTCACCCGGAAGGCCCGGGTTCAATTCCCGGTATGGGAAACTTATGTGGATTTATTTTTTTTTTAAGAGCTATTGTGGG,Glu-CTC,112	1	0	0	0	0	0	0	0	0	0	381.679	0	0	0	0	0	0	0	0	0
tRF-Glu-CTC-011	ATATGGTTTCAGATCTTTTTT	tRF-1	-	-	21	pre_tRNA-Glu-CTC-3-2,ACCGTAACTCGTAACAAGCTTTACGATAAGCATACACAAGTCCCATATTGTCTAGTGGTTAGGATATCCGGCTCTCACCCGGAAGGCCCGGGTTCAATTCCCGGTATGGGAAATATGGTTTCAGATCTTTTTTCAACATTATTTTAAAATGA,Glu-CTC,112	1	0	0	0	0	0	0	0	0	0	381.679	0	0	0	0	0	0	0	0	0
tRF-Glu-CTC-012	ATGTGGTTGAATTGTTTT	tRF-1	-	-	18	pre_tRNA-Glu-CTC-3-7,TCAATTATCGTTAACCAACACTGAATGCAAGAATGTCATATCCCATATTGTCTAGTGGTTAGGATATCCGGCTCTCACCCGGAAGGCCCGGGTTCAATTCCCGGTATGGGAAATGTGGTTGAATTGTTTTTTCTTTTTCGAAATTATTTTAA,Glu-CTC,112	1	0	0	0	1	0	0	0	0	1	381.679	0	0	0	470.81	0	0	0	0	1508.3
tRF-Glu-CTC-013	ATGTGGTTGAATTGTTTTT	tRF-1	-	-	19	pre_tRNA-Glu-CTC-3-7,TCAATTATCGTTAACCAACACTGAATGCAAGAATGTCATATCCCATATTGTCTAGTGGTTAGGATATCCGGCTCTCACCCGGAAGGCCCGGGTTCAATTCCCGGTATGGGAAATGTGGTTGAATTGTTTTTTCTTTTTCGAAATTATTTTAA,Glu-CTC,112	0	0	4	4	4	1	0	0	0	0	0	0	888.691	800.961	1883.24	1730.1	0	0	0	0
tRF-Glu-CTC-014	ATGTGGTTGAATTGTTTTTT	tRF-1	-	-	20	pre_tRNA-Glu-CTC-3-7,TCAATTATCGTTAACCAACACTGAATGCAAGAATGTCATATCCCATATTGTCTAGTGGTTAGGATATCCGGCTCTCACCCGGAAGGCCCGGGTTCAATTCCCGGTATGGGAAATGTGGTTGAATTGTTTTTTCTTTTTCGAAATTATTTTAA,Glu-CTC,112	0	1	4	1	3	0	0	0	0	0	0	826.446	888.691	200.24	1412.43	0	0	0	0	0
tRF-Glu-CTC-015	ATGTGGTTGAATTGTTTTTTCTTTTT	tRF-1	-	-	26	pre_tRNA-Glu-CTC-3-7,TCAATTATCGTTAACCAACACTGAATGCAAGAATGTCATATCCCATATTGTCTAGTGGTTAGGATATCCGGCTCTCACCCGGAAGGCCCGGGTTCAATTCCCGGTATGGGAAATGTGGTTGAATTGTTTTTTCTTTTTCGAAATTATTTTAA,Glu-CTC,112	0	0	0	0	0	0	1	0	0	0	0	0	0	0	0	0	1594.9	0	0	0
tRF-Glu-CTC-016	ATGTGGTTGAATTGTTTTTTT	tRF-1	-	-	21	pre_tRNA-Glu-CTC-3-7,TCAATTATCGTTAACCAACACTGAATGCAAGAATGTCATATCCCATATTGTCTAGTGGTTAGGATATCCGGCTCTCACCCGGAAGGCCCGGGTTCAATTCCCGGTATGGGAAATGTGGTTGAATTGTTTTTTCTTTTTCGAAATTATTTTAA,Glu-CTC,112	0	0	1	0	0	0	0	0	0	0	0	0	222.173	0	0	0	0	0	0	0
tRF-Glu-CTC-017	ATTCCCGGTATGGGAACCA	tRF-3b	-	-	19	tRNA-Glu-CTC-1-1,TCCCATATTGTCTAGTGGTTAGGATATCCGGCTCTCACCCGGAAGGCCCGGGTTCGATTCCCGGTATGGGAACCA,Glu-CTC,56;tRNA-Glu-CTC-2-1,TCCCATATTGTCTAGTGGTTAGGATACCCGGCTCTCACCCGGGAGGCCCGGGTTCAATTCCCGGTATGGGAACCA,Glu-CTC,56;tRNA-Glu-CTC-3-1,TCCCATATTGTCTAGTGGTTAGGATATCCGGCTCTCACCCGGAAGGCCCGGGTTCAATTCCCGGTATGGGAACCA,Glu-CTC,56;tRNA-Glu-TTC-1-1,TCCCATATGGTCTAGTGGCTAGGATATCTGGCTTTCACCCAGAAGGCCCGGGTTCGATTCCCGGTATGGG…	0	0	1	0	0	0	0	0	0	0	0	0	222.173	0	0	0	0	0	0	0
tRF-Glu-CTC-018	CGGCTCTCACCCGG	tRF-2	-	-	14	tRNA-Glu-CTC-1-1,TCCCATATTGTCTAGTGGTTAGGATATCCGGCTCTCACCCGGAAGGCCCGGGTTCGATTCCCGGTATGGGAACCA,Glu-CTC,28;tRNA-Glu-CTC-2-1,TCCCATATTGTCTAGTGGTTAGGATACCCGGCTCTCACCCGGGAGGCCCGGGTTCAATTCCCGGTATGGGAACCA,Glu-CTC,28;tRNA-Glu-CTC-3-1,TCCCATATTGTCTAGTGGTTAGGATATCCGGCTCTCACCCGGAAGGCCCGGGTTCAATTCCCGGTATGGGAACCA,Glu-CTC,28;tRNA-Glu-CTC-5-1,TCCCATATTGTCTAGTGGTTAGGCTACCCGGCTCTCACCCGGGAGGCCCAGGTTCAGTTCCCTGTATAGG…	0	1	0	0	0	0	0	0	0	0	0	826.446	0	0	0	0	0	0	0	0
tRF-Glu-CTC-019	CGGCTCTCACCCGGG	tRF-2	-	-	15	tRNA-Glu-CTC-2-1,TCCCATATTGTCTAGTGGTTAGGATACCCGGCTCTCACCCGGGAGGCCCGGGTTCAATTCCCGGTATGGGAACCA,Glu-CTC,28;tRNA-Glu-CTC-5-1,TCCCATATTGTCTAGTGGTTAGGCTACCCGGCTCTCACCCGGGAGGCCCAGGTTCAGTTCCCTGTATAGGAACCA,Glu-CTC,28	0	0	0	1	0	0	0	0	0	0	0	0	0	200.24	0	0	0	0	0	0
tRF-Glu-CTC-020	GGCTCTCACCCGGG	tRF-2	-	-	14	tRNA-Glu-CTC-2-1,TCCCATATTGTCTAGTGGTTAGGATACCCGGCTCTCACCCGGGAGGCCCGGGTTCAATTCCCGGTATGGGAACCA,Glu-CTC,29;tRNA-Glu-CTC-5-1,TCCCATATTGTCTAGTGGTTAGGCTACCCGGCTCTCACCCGGGAGGCCCAGGTTCAGTTCCCTGTATAGGAACCA,Glu-CTC,29	0	1	0	0	0	0	0	0	0	0	0	826.446	0	0	0	0	0	0	0	0
tRF-Glu-CTC-021	GTGTGAAATGATTTT	tRF-1	-	-	15	pre_tRNA-Glu-CTC-4-1,GTGTGGCTCATGTTGCTAGTTTATACACATATATTTCAACTCCCATATTGTCTAGTGGTTAGGATACCCGGCTCTCACCCGGGAGGCCCGGGTTCAATTCCCGGTATGGGAAGTGTGAAATGATTTTTTGCAGCTGATGGCCACCAAATTTT,Glu-CTC,112	0	1	1	0	0	0	0	1	0	0	0	826.446	222.173	0	0	0	0	465.766	0	0
tRF-Glu-CTC-022	GTGTGAAATGATTTTT	tRF-1	-	-	16	pre_tRNA-Glu-CTC-4-1,GTGTGGCTCATGTTGCTAGTTTATACACATATATTTCAACTCCCATATTGTCTAGTGGTTAGGATACCCGGCTCTCACCCGGGAGGCCCGGGTTCAATTCCCGGTATGGGAAGTGTGAAATGATTTTTTGCAGCTGATGGCCACCAAATTTT,Glu-CTC,112	1	0	3	0	3	0	0	0	0	0	381.679	0	666.519	0	1412.43	0	0	0	0	0
tRF-Glu-CTC-023	GTGTGAAATGATTTTTT	tRF-1	-	-	17	pre_tRNA-Glu-CTC-4-1,GTGTGGCTCATGTTGCTAGTTTATACACATATATTTCAACTCCCATATTGTCTAGTGGTTAGGATACCCGGCTCTCACCCGGGAGGCCCGGGTTCAATTCCCGGTATGGGAAGTGTGAAATGATTTTTTGCAGCTGATGGCCACCAAATTTT,Glu-CTC,112	1	1	0	0	0	0	0	0	0	0	381.679	826.446	0	0	0	0	0	0	0	0
tRF-Glu-CTC-024	TCCCATATTGTCTA	tRF-5a	-	-	14	tRNA-Glu-CTC-1-1,TCCCATATTGTCTAGTGGTTAGGATATCCGGCTCTCACCCGGAAGGCCCGGGTTCGATTCCCGGTATGGGAACCA,Glu-CTC,0;tRNA-Glu-CTC-2-1,TCCCATATTGTCTAGTGGTTAGGATACCCGGCTCTCACCCGGGAGGCCCGGGTTCAATTCCCGGTATGGGAACCA,Glu-CTC,0;tRNA-Glu-CTC-3-1,TCCCATATTGTCTAGTGGTTAGGATATCCGGCTCTCACCCGGAAGGCCCGGGTTCAATTCCCGGTATGGGAACCA,Glu-CTC,0;tRNA-Glu-CTC-5-1,TCCCATATTGTCTAGTGGTTAGGCTACCCGGCTCTCACCCGGGAGGCCCAGGTTCAGTTCCCTGTATAGGAAC…	165	13	158	122	67	3	6	188	69	43	62977.1	10743.8	35103.3	24429.3	31544.3	5190.31	9569.38	87564	87341.8	64856.7
tRF-Glu-CTC-025	TCCCATATTGTCTAG	tRF-5a	-	-	15	tRNA-Glu-CTC-1-1,TCCCATATTGTCTAGTGGTTAGGATATCCGGCTCTCACCCGGAAGGCCCGGGTTCGATTCCCGGTATGGGAACCA,Glu-CTC,0;tRNA-Glu-CTC-2-1,TCCCATATTGTCTAGTGGTTAGGATACCCGGCTCTCACCCGGGAGGCCCGGGTTCAATTCCCGGTATGGGAACCA,Glu-CTC,0;tRNA-Glu-CTC-3-1,TCCCATATTGTCTAGTGGTTAGGATATCCGGCTCTCACCCGGAAGGCCCGGGTTCAATTCCCGGTATGGGAACCA,Glu-CTC,0;tRNA-Glu-CTC-5-1,TCCCATATTGTCTAGTGGTTAGGCTACCCGGCTCTCACCCGGGAGGCCCAGGTTCAGTTCCCTGTATAGGAAC…	4	0	2	5	0	0	0	8	3	0	1526.72	0	444.346	1001.2	0	0	0	3726.13	3797.47	0
tRF-Glu-CTC-026	TCCCATATTGTCTAGT	tRF-5a	-	-	16	tRNA-Glu-CTC-1-1,TCCCATATTGTCTAGTGGTTAGGATATCCGGCTCTCACCCGGAAGGCCCGGGTTCGATTCCCGGTATGGGAACCA,Glu-CTC,0;tRNA-Glu-CTC-2-1,TCCCATATTGTCTAGTGGTTAGGATACCCGGCTCTCACCCGGGAGGCCCGGGTTCAATTCCCGGTATGGGAACCA,Glu-CTC,0;tRNA-Glu-CTC-3-1,TCCCATATTGTCTAGTGGTTAGGATATCCGGCTCTCACCCGGAAGGCCCGGGTTCAATTCCCGGTATGGGAACCA,Glu-CTC,0;tRNA-Glu-CTC-5-1,TCCCATATTGTCTAGTGGTTAGGCTACCCGGCTCTCACCCGGGAGGCCCAGGTTCAGTTCCCTGTATAGGAAC…	0	0	2	3	2	1	1	3	1	0	0	0	444.346	600.721	941.62	1730.1	1594.9	1397.3	1265.82	0
tRF-Glu-CTC-027	TCCCATATTGTCTAGTGGTTAGGA	tRF-5b	-	-	24	tRNA-Glu-CTC-1-1,TCCCATATTGTCTAGTGGTTAGGATATCCGGCTCTCACCCGGAAGGCCCGGGTTCGATTCCCGGTATGGGAACCA,Glu-CTC,0;tRNA-Glu-CTC-2-1,TCCCATATTGTCTAGTGGTTAGGATACCCGGCTCTCACCCGGGAGGCCCGGGTTCAATTCCCGGTATGGGAACCA,Glu-CTC,0;tRNA-Glu-CTC-3-1,TCCCATATTGTCTAGTGGTTAGGATATCCGGCTCTCACCCGGAAGGCCCGGGTTCAATTCCCGGTATGGGAACCA,Glu-CTC,0	0	0	0	0	0	0	1	0	0	0	0	0	0	0	0	0	1594.9	0	0	0
tRF-Glu-CTC-028	TCCCATATTGTCTAGTGGTTAGGATACC	tRF-5c	5023	-	28	tRNA-Glu-CTC-2-1,TCCCATATTGTCTAGTGGTTAGGATACCCGGCTCTCACCCGGGAGGCCCGGGTTCAATTCCCGGTATGGGAACCA,Glu-CTC,0	1	0	1	0	1	0	0	1	0	0	381.679	0	222.173	0	470.81	0	0	465.766	0	0
tRF-Glu-CTC-029	TCCCATATTGTCTAGTGGTTAGGATACCC	tRF-5c	-	-	29	tRNA-Glu-CTC-2-1,TCCCATATTGTCTAGTGGTTAGGATACCCGGCTCTCACCCGGGAGGCCCGGGTTCAATTCCCGGTATGGGAACCA,Glu-CTC,0	0	0	1	1	0	1	0	0	0	1	0	0	222.173	200.24	0	1730.1	0	0	0	1508.3
tRF-Glu-CTC-030	TCCCATATTGTCTAGTGGTTAGGATACCCGGC	tRF-5c	-	-	32	tRNA-Glu-CTC-2-1,TCCCATATTGTCTAGTGGTTAGGATACCCGGCTCTCACCCGGGAGGCCCGGGTTCAATTCCCGGTATGGGAACCA,Glu-CTC,0	0	0	0	0	1	0	1	0	0	0	0	0	0	0	470.81	0	1594.9	0	0	0
tRF-Glu-CTC-031	TCCCATATTGTCTAGTGGTTAGGATATC	tRF-5c	-	-	28	tRNA-Glu-CTC-1-1,TCCCATATTGTCTAGTGGTTAGGATATCCGGCTCTCACCCGGAAGGCCCGGGTTCGATTCCCGGTATGGGAACCA,Glu-CTC,0;tRNA-Glu-CTC-3-1,TCCCATATTGTCTAGTGGTTAGGATATCCGGCTCTCACCCGGAAGGCCCGGGTTCAATTCCCGGTATGGGAACCA,Glu-CTC,0	2	1	2	1	1	0	1	1	0	0	763.359	826.446	444.346	200.24	470.81	0	1594.9	465.766	0	0
tRF-Glu-CTC-032	TCCCATATTGTCTAGTGGTTAGGATATCC	tRF-5c	5003	-	29	tRNA-Glu-CTC-1-1,TCCCATATTGTCTAGTGGTTAGGATATCCGGCTCTCACCCGGAAGGCCCGGGTTCGATTCCCGGTATGGGAACCA,Glu-CTC,0;tRNA-Glu-CTC-3-1,TCCCATATTGTCTAGTGGTTAGGATATCCGGCTCTCACCCGGAAGGCCCGGGTTCAATTCCCGGTATGGGAACCA,Glu-CTC,0	2	8	10	0	1	5	12	1	2	4	763.359	6611.57	2221.73	0	470.81	8650.52	19138.8	465.766	2531.65	6033.18
tRF-Glu-CTC-033	TCCCATATTGTCTAGTGGTTAGGATATCCG	tRF-5c	-	-	30	tRNA-Glu-CTC-1-1,TCCCATATTGTCTAGTGGTTAGGATATCCGGCTCTCACCCGGAAGGCCCGGGTTCGATTCCCGGTATGGGAACCA,Glu-CTC,0;tRNA-Glu-CTC-3-1,TCCCATATTGTCTAGTGGTTAGGATATCCGGCTCTCACCCGGAAGGCCCGGGTTCAATTCCCGGTATGGGAACCA,Glu-CTC,0	0	0	0	0	0	0	1	1	0	0	0	0	0	0	0	0	1594.9	465.766	0	0
tRF-Glu-CTC-034	TCCCATATTGTCTAGTGGTTAGGATATCCGG	tRF-5c	-	-	31	tRNA-Glu-CTC-1-1,TCCCATATTGTCTAGTGGTTAGGATATCCGGCTCTCACCCGGAAGGCCCGGGTTCGATTCCCGGTATGGGAACCA,Glu-CTC,0;tRNA-Glu-CTC-3-1,TCCCATATTGTCTAGTGGTTAGGATATCCGGCTCTCACCCGGAAGGCCCGGGTTCAATTCCCGGTATGGGAACCA,Glu-CTC,0	0	0	0	0	0	0	1	0	0	0	0	0	0	0	0	0	1594.9	0	0	0
tRF-Glu-CTC-035	TCCCATATTGTCTAGTGGTTAGGATATCCGGC	tRF-5c	-	-	32	tRNA-Glu-CTC-1-1,TCCCATATTGTCTAGTGGTTAGGATATCCGGCTCTCACCCGGAAGGCCCGGGTTCGATTCCCGGTATGGGAACCA,Glu-CTC,0;tRNA-Glu-CTC-3-1,TCCCATATTGTCTAGTGGTTAGGATATCCGGCTCTCACCCGGAAGGCCCGGGTTCAATTCCCGGTATGGGAACCA,Glu-CTC,0	0	0	0	0	0	0	0	1	0	0	0	0	0	0	0	0	0	465.766	0	0
tRF-Glu-CTC-036	TCGATTCCCGGTATGGGAACCA	tRF-3b	-	-	22	tRNA-Glu-CTC-1-1,TCCCATATTGTCTAGTGGTTAGGATATCCGGCTCTCACCCGGAAGGCCCGGGTTCGATTCCCGGTATGGGAACCA,Glu-CTC,53;tRNA-Glu-TTC-1-1,TCCCATATGGTCTAGTGGCTAGGATATCTGGCTTTCACCCAGAAGGCCCGGGTTCGATTCCCGGTATGGGAACCA,Glu-TTC,53	0	0	0	0	0	1	0	0	0	0	0	0	0	0	0	1730.1	0	0	0	0
tRF-Glu-TTC-001	TCCCATATGGTCTA	tRF-5a	-	-	14	tRNA-Glu-TTC-1-1,TCCCATATGGTCTAGTGGCTAGGATATCTGGCTTTCACCCAGAAGGCCCGGGTTCGATTCCCGGTATGGGAACCA,Glu-TTC,0	71	8	72	83	26	4	6	78	30	20	27099.2	6611.57	15996.4	16619.9	12241.1	6920.42	9569.38	36329.8	37974.7	30165.9
tRF-Glu-TTC-002	TCCCATATGGTCTAG	tRF-5a	-	-	15	tRNA-Glu-TTC-1-1,TCCCATATGGTCTAGTGGCTAGGATATCTGGCTTTCACCCAGAAGGCCCGGGTTCGATTCCCGGTATGGGAACCA,Glu-TTC,0	2	0	2	3	1	0	0	1	0	0	763.359	0	444.346	600.721	470.81	0	0	465.766	0	0
tRF-Glu-TTC-003	TCCCATATGGTCTAGT	tRF-5a	-	-	16	tRNA-Glu-TTC-1-1,TCCCATATGGTCTAGTGGCTAGGATATCTGGCTTTCACCCAGAAGGCCCGGGTTCGATTCCCGGTATGGGAACCA,Glu-TTC,0	5	1	8	5	1	1	0	3	0	1	1908.4	826.446	1777.38	1001.2	470.81	1730.1	0	1397.3	0	1508.3
tRF-Glu-TTC-004	TCCCATATGGTCTAGTGGCTAGGATATC	tRF-5c	-	-	28	tRNA-Glu-TTC-1-1,TCCCATATGGTCTAGTGGCTAGGATATCTGGCTTTCACCCAGAAGGCCCGGGTTCGATTCCCGGTATGGGAACCA,Glu-TTC,0	0	0	0	0	0	0	2	0	0	0	0	0	0	0	0	0	3189.79	0	0	0
tRF-Glu-TTC-005	TCCCATATGGTCTAGTGGCTAGGATATCT	tRF-5c	5002	-	29	tRNA-Glu-TTC-1-1,TCCCATATGGTCTAGTGGCTAGGATATCTGGCTTTCACCCAGAAGGCCCGGGTTCGATTCCCGGTATGGGAACCA,Glu-TTC,0	0	1	2	2	2	3	2	0	0	0	0	826.446	444.346	400.481	941.62	5190.31	3189.79	0	0	0
tRF-Glu-TTC-006	TCCCATATGGTCTAGTGGCTAGGATATCTGGC	tRF-5c	-	-	32	tRNA-Glu-TTC-1-1,TCCCATATGGTCTAGTGGCTAGGATATCTGGCTTTCACCCAGAAGGCCCGGGTTCGATTCCCGGTATGGGAACCA,Glu-TTC,0	0	0	1	0	0	1	0	0	0	0	0	0	222.173	0	0	1730.1	0	0	0	0
tRF-Glu-TTC-007	TGGCTTTCACCCAGA	tRF-2	-	-	15	tRNA-Glu-TTC-1-1,TCCCATATGGTCTAGTGGCTAGGATATCTGGCTTTCACCCAGAAGGCCCGGGTTCGATTCCCGGTATGGGAACCA,Glu-TTC,28	0	0	1	0	0	0	0	0	0	0	0	0	222.173	0	0	0	0	0	0	0
tRF-Gly-GCC-001	AGAATTCTTTTTTT	tRF-1	-	-	14	pre_tRNA-Gly-GCC-1-10,AAATAAGCTGGAAATGTTTTGGCACTTATTATTTCAGCAAGCATCGGTGGTTCAGTGGTAGAATGCTCGCCTGCCACGCGGGCGGCCCGGGTTCGATTCCCGGCCGATGCAAGAATTCTTTTTTTCCATTTAAATGAATCGAATTATTTAT,Gly-GCC,111	0	0	0	0	0	0	0	0	0	1	0	0	0	0	0	0	0	0	0	1508.3
tRF-Gly-GCC-002	ATTCCCGGCCGATGCACCA	tRF-3b	-	-	19	tRNA-Gly-GCC-1-1,GCATCGGTGGTTCAGTGGTAGAATGCTCGCCTGCCACGCGGGCGGCCCGGGTTCGATTCCCGGCCGATGCACCA,Gly-GCC,55;tRNA-Gly-GCC-2-1,GCATCGGTGGTTCAGTGGTAGAATGCTCGCCTGCCACGCGGGCGGCCTGGGTTCGATTCCCGGCCGATGCACCA,Gly-GCC,55	0	0	1	0	0	0	0	0	0	0	0	0	222.173	0	0	0	0	0	0	0
tRF-Gly-GCC-003	GATTCCCGGCCGATGCACCA	tRF-3b	-	-	20	tRNA-Gly-GCC-1-1,GCATCGGTGGTTCAGTGGTAGAATGCTCGCCTGCCACGCGGGCGGCCCGGGTTCGATTCCCGGCCGATGCACCA,Gly-GCC,54;tRNA-Gly-GCC-2-1,GCATCGGTGGTTCAGTGGTAGAATGCTCGCCTGCCACGCGGGCGGCCTGGGTTCGATTCCCGGCCGATGCACCA,Gly-GCC,54	0	0	0	0	1	0	0	0	0	0	0	0	0	0	470.81	0	0	0	0	0
tRF-Gly-GCC-004	GCATCGGTGGTTCA	tRF-5a	-	-	14	tRNA-Gly-GCC-1-1,GCATCGGTGGTTCAGTGGTAGAATGCTCGCCTGCCACGCGGGCGGCCCGGGTTCGATTCCCGGCCGATGCACCA,Gly-GCC,0;tRNA-Gly-GCC-2-1,GCATCGGTGGTTCAGTGGTAGAATGCTCGCCTGCCACGCGGGCGGCCTGGGTTCGATTCCCGGCCGATGCACCA,Gly-GCC,0	0	0	0	0	0	0	0	1	0	0	0	0	0	0	0	0	0	465.766	0	0
tRF-Gly-GCC-005	GCATCGGTGGTTCAGT	tRF-5a	-	-	16	tRNA-Gly-GCC-1-1,GCATCGGTGGTTCAGTGGTAGAATGCTCGCCTGCCACGCGGGCGGCCCGGGTTCGATTCCCGGCCGATGCACCA,Gly-GCC,0;tRNA-Gly-GCC-2-1,GCATCGGTGGTTCAGTGGTAGAATGCTCGCCTGCCACGCGGGCGGCCTGGGTTCGATTCCCGGCCGATGCACCA,Gly-GCC,0	0	0	0	3	1	0	0	1	0	0	0	0	0	600.721	470.81	0	0	465.766	0	0
tRF-Gly-GCC-006	GCATCGGTGGTTCAGTGGTAGA	tRF-5b	-	-	22	tRNA-Gly-GCC-1-1,GCATCGGTGGTTCAGTGGTAGAATGCTCGCCTGCCACGCGGGCGGCCCGGGTTCGATTCCCGGCCGATGCACCA,Gly-GCC,0;tRNA-Gly-GCC-2-1,GCATCGGTGGTTCAGTGGTAGAATGCTCGCCTGCCACGCGGGCGGCCTGGGTTCGATTCCCGGCCGATGCACCA,Gly-GCC,0	1	0	0	0	0	0	0	0	0	0	381.679	0	0	0	0	0	0	0	0	0
tRF-Gly-GCC-007	GCATCGGTGGTTCAGTGGTAGAAT	tRF-5b	-	-	24	tRNA-Gly-GCC-1-1,GCATCGGTGGTTCAGTGGTAGAATGCTCGCCTGCCACGCGGGCGGCCCGGGTTCGATTCCCGGCCGATGCACCA,Gly-GCC,0;tRNA-Gly-GCC-2-1,GCATCGGTGGTTCAGTGGTAGAATGCTCGCCTGCCACGCGGGCGGCCTGGGTTCGATTCCCGGCCGATGCACCA,Gly-GCC,0	0	0	1	0	0	0	1	0	0	0	0	0	222.173	0	0	0	1594.9	0	0	0
tRF-Gly-GCC-008	GCATCGGTGGTTCAGTGGTAGAATGCTC	tRF-5c	-	-	28	tRNA-Gly-GCC-1-1,GCATCGGTGGTTCAGTGGTAGAATGCTCGCCTGCCACGCGGGCGGCCCGGGTTCGATTCCCGGCCGATGCACCA,Gly-GCC,0;tRNA-Gly-GCC-2-1,GCATCGGTGGTTCAGTGGTAGAATGCTCGCCTGCCACGCGGGCGGCCTGGGTTCGATTCCCGGCCGATGCACCA,Gly-GCC,0	1	1	1	1	0	0	0	0	0	0	381.679	826.446	222.173	200.24	0	0	0	0	0	0
tRF-Gly-GCC-009	GCATCGGTGGTTCAGTGGTAGAATGCTCGC	tRF-5c	-	-	30	tRNA-Gly-GCC-1-1,GCATCGGTGGTTCAGTGGTAGAATGCTCGCCTGCCACGCGGGCGGCCCGGGTTCGATTCCCGGCCGATGCACCA,Gly-GCC,0;tRNA-Gly-GCC-2-1,GCATCGGTGGTTCAGTGGTAGAATGCTCGCCTGCCACGCGGGCGGCCTGGGTTCGATTCCCGGCCGATGCACCA,Gly-GCC,0	3	2	2	1	1	1	0	1	1	0	1145.04	1652.89	444.346	200.24	470.81	1730.1	0	465.766	1265.82	0
tRF-Gly-GCC-010	GCATCGGTGGTTCAGTGGTAGAATGCTCGCC	tRF-5c	-	-	31	tRNA-Gly-GCC-1-1,GCATCGGTGGTTCAGTGGTAGAATGCTCGCCTGCCACGCGGGCGGCCCGGGTTCGATTCCCGGCCGATGCACCA,Gly-GCC,0;tRNA-Gly-GCC-2-1,GCATCGGTGGTTCAGTGGTAGAATGCTCGCCTGCCACGCGGGCGGCCTGGGTTCGATTCCCGGCCGATGCACCA,Gly-GCC,0	5	19	12	11	18	12	2	5	9	1	1908.4	15702.5	2666.07	2202.64	8474.58	20761.2	3189.79	2328.83	11392.4	1508.3
tRF-Gly-GCC-011	GCATCGGTGGTTCAGTGGTAGAATGCTCGCCT	tRF-5c	-	-	32	tRNA-Gly-GCC-1-1,GCATCGGTGGTTCAGTGGTAGAATGCTCGCCTGCCACGCGGGCGGCCCGGGTTCGATTCCCGGCCGATGCACCA,Gly-GCC,0;tRNA-Gly-GCC-2-1,GCATCGGTGGTTCAGTGGTAGAATGCTCGCCTGCCACGCGGGCGGCCTGGGTTCGATTCCCGGCCGATGCACCA,Gly-GCC,0	0	0	2	1	0	0	1	0	0	0	0	0	444.346	200.24	0	0	1594.9	0	0	0
tRF-Gly-GCC-012	TCCCGGCCGATGCACCA	tRF-3a	-	-	17	tRNA-Gly-GCC-1-1,GCATCGGTGGTTCAGTGGTAGAATGCTCGCCTGCCACGCGGGCGGCCCGGGTTCGATTCCCGGCCGATGCACCA,Gly-GCC,57;tRNA-Gly-GCC-2-1,GCATCGGTGGTTCAGTGGTAGAATGCTCGCCTGCCACGCGGGCGGCCTGGGTTCGATTCCCGGCCGATGCACCA,Gly-GCC,57	9	2	5	8	2	1	0	2	0	2	3435.11	1652.89	1110.86	1601.92	941.62	1730.1	0	931.532	0	3016.59
tRF-Gly-GCC-013	TCGATTCCCGGCCGATGCACCA	tRF-3b	-	-	22	tRNA-Gly-GCC-1-1,GCATCGGTGGTTCAGTGGTAGAATGCTCGCCTGCCACGCGGGCGGCCCGGGTTCGATTCCCGGCCGATGCACCA,Gly-GCC,52;tRNA-Gly-GCC-2-1,GCATCGGTGGTTCAGTGGTAGAATGCTCGCCTGCCACGCGGGCGGCCTGGGTTCGATTCCCGGCCGATGCACCA,Gly-GCC,52	6	1	3	2	4	5	1	7	2	1	2290.08	826.446	666.519	400.481	1883.24	8650.52	1594.9	3260.36	2531.65	1508.3
tRF-Gly-GCC-014	TTCCCGGCCGATGCACCA	tRF-3a	-	-	18	tRNA-Gly-GCC-1-1,GCATCGGTGGTTCAGTGGTAGAATGCTCGCCTGCCACGCGGGCGGCCCGGGTTCGATTCCCGGCCGATGCACCA,Gly-GCC,56;tRNA-Gly-GCC-2-1,GCATCGGTGGTTCAGTGGTAGAATGCTCGCCTGCCACGCGGGCGGCCTGGGTTCGATTCCCGGCCGATGCACCA,Gly-GCC,56	2	1	3	0	2	0	0	0	0	0	763.359	826.446	666.519	0	941.62	0	0	0	0	0
tRF-Gly-TCC-001	ATTTTTTCTATTATTTTTATTGCTTTATT	tRF-1	-	-	29	pre_chrM.tRNA3-GlyTCC,AATTTACTGATGAGGAGGATAATTATATTATTAATTAAATATCTATATAGTATAAAAGTATATTTGACTTCCAATCATAAGGTCTATTAATTAATAGTATAGATAATTTTTTCTATTATTTTTATTGCTTTATTAATTTTACTAA,Gly-TCC,105	0	0	1	0	0	0	0	0	0	0	0	0	222.173	0	0	0	0	0	0	0
tRF-Gly-TCC-002	GCGTCGGTGGTGTA	tRF-5a	-	-	14	tRNA-Gly-TCC-1-1,GCGTCGGTGGTGTAATGGTTAGCATAGTTGCCTTCCAAGCAGTTGACCCGGGTTCGATTCCCGGCCGACGCACCA,Gly-TCC,0;tRNA-Gly-TCC-2-1,GCGTCGGTGGTGTAATGGTCAGCATAGTTGCCTTCCAAGCAGTTGATCCGGGTTCGATTCCCGGCCGACGCACCA,Gly-TCC,0	0	0	1	0	0	0	0	0	0	0	0	0	222.173	0	0	0	0	0	0	0
tRF-Gly-TCC-003	GCGTCGGTGGTGTAATGGTCAGCATAGT	tRF-5c	-	-	28	tRNA-Gly-TCC-2-1,GCGTCGGTGGTGTAATGGTCAGCATAGTTGCCTTCCAAGCAGTTGATCCGGGTTCGATTCCCGGCCGACGCACCA,Gly-TCC,0	0	1	0	0	0	0	0	0	0	0	0	826.446	0	0	0	0	0	0	0	0
tRF-Gly-TCC-004	GCGTCGGTGGTGTAATGGTTAGCATAGT	tRF-5c	-	-	28	tRNA-Gly-TCC-1-1,GCGTCGGTGGTGTAATGGTTAGCATAGTTGCCTTCCAAGCAGTTGACCCGGGTTCGATTCCCGGCCGACGCACCA,Gly-TCC,0	0	2	3	0	1	0	0	0	0	0	0	1652.89	666.519	0	470.81	0	0	0	0	0
tRF-Gly-TCC-005	GCGTCGGTGGTGTAATGGTTAGCATAGTT	tRF-5c	5007	-	29	tRNA-Gly-TCC-1-1,GCGTCGGTGGTGTAATGGTTAGCATAGTTGCCTTCCAAGCAGTTGACCCGGGTTCGATTCCCGGCCGACGCACCA,Gly-TCC,0	0	1	1	1	3	0	0	0	0	0	0	826.446	222.173	200.24	1412.43	0	0	0	0	0
tRF-Gly-TCC-006	GCGTCGGTGGTGTAATGGTTAGCATAGTTGCC	tRF-5c	-	-	32	tRNA-Gly-TCC-1-1,GCGTCGGTGGTGTAATGGTTAGCATAGTTGCCTTCCAAGCAGTTGACCCGGGTTCGATTCCCGGCCGACGCACCA,Gly-TCC,0	0	1	0	1	0	0	0	1	0	0	0	826.446	0	200.24	0	0	0	465.766	0	0
tRF-Gly-TCC-007	TAATAGTATAGATACCA	tRF-3a	-	-	17	chrM.tRNA3-GlyTCC,ATCTATATAGTATAAAAGTATATTTGACTTCCAATCATAAGGTCTATTAATTAATAGTATAGATACCA,Gly-TCC,51	0	0	0	0	1	0	0	0	0	0	0	0	0	0	470.81	0	0	0	0	0
tRF-Gly-TCC-008	TCCCGGCCGACGCACCA	tRF-3a	-	-	17	tRNA-Gly-TCC-1-1,GCGTCGGTGGTGTAATGGTTAGCATAGTTGCCTTCCAAGCAGTTGACCCGGGTTCGATTCCCGGCCGACGCACCA,Gly-TCC,58;tRNA-Gly-TCC-2-1,GCGTCGGTGGTGTAATGGTCAGCATAGTTGCCTTCCAAGCAGTTGATCCGGGTTCGATTCCCGGCCGACGCACCA,Gly-TCC,58	1	0	0	3	3	1	0	2	0	2	381.679	0	0	600.721	1412.43	1730.1	0	931.532	0	3016.59
tRF-Gly-TCC-009	TCGATTCCCGGCCGACGCACCA	tRF-3b	-	-	22	tRNA-Gly-TCC-1-1,GCGTCGGTGGTGTAATGGTTAGCATAGTTGCCTTCCAAGCAGTTGACCCGGGTTCGATTCCCGGCCGACGCACCA,Gly-TCC,53;tRNA-Gly-TCC-2-1,GCGTCGGTGGTGTAATGGTCAGCATAGTTGCCTTCCAAGCAGTTGATCCGGGTTCGATTCCCGGCCGACGCACCA,Gly-TCC,53	0	0	0	0	0	0	0	1	0	0	0	0	0	0	0	0	0	465.766	0	0
tRF-Gly-TCC-010	TTAATAGTATAGATACCA	tRF-3a	-	-	18	chrM.tRNA3-GlyTCC,ATCTATATAGTATAAAAGTATATTTGACTTCCAATCATAAGGTCTATTAATTAATAGTATAGATACCA,Gly-TCC,50	0	0	0	0	0	0	1	1	0	0	0	0	0	0	0	0	1594.9	465.766	0	0
tRF-Gly-TCC-011	TTCCCGGCCGACGCACCA	tRF-3a	-	-	18	tRNA-Gly-TCC-1-1,GCGTCGGTGGTGTAATGGTTAGCATAGTTGCCTTCCAAGCAGTTGACCCGGGTTCGATTCCCGGCCGACGCACCA,Gly-TCC,57;tRNA-Gly-TCC-2-1,GCGTCGGTGGTGTAATGGTCAGCATAGTTGCCTTCCAAGCAGTTGATCCGGGTTCGATTCCCGGCCGACGCACCA,Gly-TCC,57	1	0	0	2	0	0	0	0	0	0	381.679	0	0	400.481	0	0	0	0	0	0
tRF-Gly-TCC-012	TTGCCTTCCAAGCA	tRF-2	-	-	14	tRNA-Gly-TCC-1-1,GCGTCGGTGGTGTAATGGTTAGCATAGTTGCCTTCCAAGCAGTTGACCCGGGTTCGATTCCCGGCCGACGCACCA,Gly-TCC,27;tRNA-Gly-TCC-2-1,GCGTCGGTGGTGTAATGGTCAGCATAGTTGCCTTCCAAGCAGTTGATCCGGGTTCGATTCCCGGCCGACGCACCA,Gly-TCC,27	0	0	0	0	0	0	0	0	1	0	0	0	0	0	0	0	0	0	1265.82	0
tRF-His-GTG-001	ATCCTGGTCACGGCACCA	tRF-3a	-	-	18	tRNA-His-GTG-1-1,GCCGTGATCGTCTAGTGGTTAGGACCCCACGTTGTGGCCGTGGTAACCCAGGTTCGAATCCTGGTCACGGCACCA,His-GTG,57	1	2	0	5	1	0	0	2	0	1	381.679	1652.89	0	1001.2	470.81	0	0	931.532	0	1508.3
tRF-His-GTG-002	GCCGTGATCGTCTA	tRF-5a	-	-	14	tRNA-His-GTG-1-1,GCCGTGATCGTCTAGTGGTTAGGACCCCACGTTGTGGCCGTGGTAACCCAGGTTCGAATCCTGGTCACGGCACCA,His-GTG,0	5	0	0	1	1	0	1	0	2	1	1908.4	0	0	200.24	470.81	0	1594.9	0	2531.65	1508.3
tRF-His-GTG-003	GCCGTGATCGTCTAGT	tRF-5a	-	-	16	tRNA-His-GTG-1-1,GCCGTGATCGTCTAGTGGTTAGGACCCCACGTTGTGGCCGTGGTAACCCAGGTTCGAATCCTGGTCACGGCACCA,His-GTG,0	0	0	0	0	1	0	0	0	0	0	0	0	0	0	470.81	0	0	0	0	0
tRF-His-GTG-004	GCCGTGATCGTCTAGTGGTTAG	tRF-5b	-	-	22	tRNA-His-GTG-1-1,GCCGTGATCGTCTAGTGGTTAGGACCCCACGTTGTGGCCGTGGTAACCCAGGTTCGAATCCTGGTCACGGCACCA,His-GTG,0	0	0	0	1	0	0	0	0	0	0	0	0	0	200.24	0	0	0	0	0	0
tRF-His-GTG-005	GCCGTGATCGTCTAGTGGTTAGG	tRF-5b	-	-	23	tRNA-His-GTG-1-1,GCCGTGATCGTCTAGTGGTTAGGACCCCACGTTGTGGCCGTGGTAACCCAGGTTCGAATCCTGGTCACGGCACCA,His-GTG,0	0	0	0	1	0	0	0	0	0	0	0	0	0	200.24	0	0	0	0	0	0
tRF-His-GTG-006	GCCGTGATCGTCTAGTGGTTAGGA	tRF-5b	-	-	24	tRNA-His-GTG-1-1,GCCGTGATCGTCTAGTGGTTAGGACCCCACGTTGTGGCCGTGGTAACCCAGGTTCGAATCCTGGTCACGGCACCA,His-GTG,0	0	0	2	1	2	0	1	0	0	0	0	0	444.346	200.24	941.62	0	1594.9	0	0	0
tRF-His-GTG-007	GCCGTGATCGTCTAGTGGTTAGGACCCC	tRF-5c	-	-	28	tRNA-His-GTG-1-1,GCCGTGATCGTCTAGTGGTTAGGACCCCACGTTGTGGCCGTGGTAACCCAGGTTCGAATCCTGGTCACGGCACCA,His-GTG,0	0	1	7	2	2	0	0	1	0	0	0	826.446	1555.21	400.481	941.62	0	0	465.766	0	0
tRF-His-GTG-008	GCCGTGATCGTCTAGTGGTTAGGACCCCA	tRF-5c	-	-	29	tRNA-His-GTG-1-1,GCCGTGATCGTCTAGTGGTTAGGACCCCACGTTGTGGCCGTGGTAACCCAGGTTCGAATCCTGGTCACGGCACCA,His-GTG,0	0	0	2	0	0	0	1	0	0	0	0	0	444.346	0	0	0	1594.9	0	0	0
tRF-His-GTG-009	GCCGTGATCGTCTAGTGGTTAGGACCCCAC	tRF-5c	-	-	30	tRNA-His-GTG-1-1,GCCGTGATCGTCTAGTGGTTAGGACCCCACGTTGTGGCCGTGGTAACCCAGGTTCGAATCCTGGTCACGGCACCA,His-GTG,0	0	0	0	0	0	1	0	0	0	0	0	0	0	0	0	1730.1	0	0	0	0
tRF-His-GTG-010	GCCGTGATCGTCTAGTGGTTAGGACCCCACG	tRF-5c	-	-	31	tRNA-His-GTG-1-1,GCCGTGATCGTCTAGTGGTTAGGACCCCACGTTGTGGCCGTGGTAACCCAGGTTCGAATCCTGGTCACGGCACCA,His-GTG,0	0	0	0	1	0	0	0	0	0	0	0	0	0	200.24	0	0	0	0	0	0
tRF-His-GTG-011	TCCTGGTCACGGCACCA	tRF-3a	-	-	17	tRNA-His-GTG-1-1,GCCGTGATCGTCTAGTGGTTAGGACCCCACGTTGTGGCCGTGGTAACCCAGGTTCGAATCCTGGTCACGGCACCA,His-GTG,58	1	0	2	0	0	0	0	0	0	0	381.679	0	444.346	0	0	0	0	0	0	0
tRF-Ile-AAT-001	AACGTATTCTTTTT	tRF-1	-	-	14	pre_tRNA-Ile-AAT-1-5,TCATTGGCGTAAATGCGTCTTTTGACAGAAACCAGCACAAGGCCCATTAGCTCAGTTGGTTAGAGCGTCGTGCTAATAACGCGAAGGTCGCGGGTTCGATCCCCTCATGGGCCAAACGTATTCTTTTTTCTTGTTATATACATATTTTTTACTG,Ile-AAT,114	0	0	0	0	0	0	0	0	0	1	0	0	0	0	0	0	0	0	0	1508.3
tRF-Ile-AAT-002	ACGGTAATTATTTT	tRF-1	-	-	14	pre_tRNA-Ile-AAT-1-1,CACTAATTTTACTAATATTTTTTTTCAATGCATTCCATGGGGCCCATTAGCTCAGTTGGTTAGAGCGTCGTGCTAATAACGCGAAGGTCGCGGGTTCGATCCCCTCATGGGCCAACGGTAATTATTTTAGAAAAATAAAAGACGCTTTTTCACA,Ile-AAT,114	0	0	1	0	0	0	0	0	0	1	0	0	222.173	0	0	0	0	0	0	1508.3
tRF-Ile-AAT-003	ACGGTAATTATTTTA	tRF-1	-	-	15	pre_tRNA-Ile-AAT-1-1,CACTAATTTTACTAATATTTTTTTTCAATGCATTCCATGGGGCCCATTAGCTCAGTTGGTTAGAGCGTCGTGCTAATAACGCGAAGGTCGCGGGTTCGATCCCCTCATGGGCCAACGGTAATTATTTTAGAAAAATAAAAGACGCTTTTTCACA,Ile-AAT,114	0	0	0	0	0	0	0	0	0	1	0	0	0	0	0	0	0	0	0	1508.3
tRF-Ile-AAT-004	GGCCCATTAGCTCA	tRF-5a	-	-	14	tRNA-Ile-AAT-1-1,GGCCCATTAGCTCAGTTGGTTAGAGCGTCGTGCTAATAACGCGAAGGTCGCGGGTTCGATCCCCTCATGGGCCACCA,Ile-AAT,0	0	1	1	4	0	0	0	0	0	1	0	826.446	222.173	800.961	0	0	0	0	0	1508.3
tRF-Ile-AAT-005	GGCCCATTAGCTCAG	tRF-5a	-	-	15	tRNA-Ile-AAT-1-1,GGCCCATTAGCTCAGTTGGTTAGAGCGTCGTGCTAATAACGCGAAGGTCGCGGGTTCGATCCCCTCATGGGCCACCA,Ile-AAT,0	1	0	0	0	0	0	0	1	0	0	381.679	0	0	0	0	0	0	465.766	0	0
tRF-Ile-AAT-006	GGCCCATTAGCTCAGTTGGTTAGA	tRF-5b	-	-	24	tRNA-Ile-AAT-1-1,GGCCCATTAGCTCAGTTGGTTAGAGCGTCGTGCTAATAACGCGAAGGTCGCGGGTTCGATCCCCTCATGGGCCACCA,Ile-AAT,0	1	0	0	0	0	0	0	0	0	0	381.679	0	0	0	0	0	0	0	0	0
tRF-Ile-AAT-007	GTCGACCTTTTTTT	tRF-1	-	-	14	pre_tRNA-Ile-AAT-1-3,GCCTTCCACTCTGCTACGCCTCTTGCATCCGTAAATACATGGCCCATTAGCTCAGTTGGTTAGAGCGTCGTGCTAATAACGCGAAGGTCGCGGGTTCGATCCCCTCATGGGCCAGTCGACCTTTTTTTTTAATGCTTTACGTTTTTTAGTAGAT,Ile-AAT,114	0	0	1	1	0	0	0	0	0	0	0	0	222.173	200.24	0	0	0	0	0	0
tRF-Ile-AAT-008	TCCCCTCATGGGCCACCA	tRF-3a	-	-	18	tRNA-Ile-AAT-1-1,GGCCCATTAGCTCAGTTGGTTAGAGCGTCGTGCTAATAACGCGAAGGTCGCGGGTTCGATCCCCTCATGGGCCACCA,Ile-AAT,59	0	0	0	1	0	0	0	0	0	0	0	0	0	200.24	0	0	0	0	0	0
tRF-Ile-TAT-001	GGTCAATTTGGTGACTTTTGTTTT	tRF-1	-	-	24	pre_tRNA-Ile-TAT-1-2,TCTGGGGGTCTCCTTGAGCTTTTGGCGGCGCCCGGGCATTGCTCCAGTGGCGCAATTGGTTAGCGCACGGTACTTATAATCAGTATTCTGTGTGTATATGAGCTATGCCGGGGTTGTGAGTTCGAGCCTCACCTGGAGCAGGTCAATTTGGTGACTTTTGTTTTTGTACCACCACTTTAT,Ile-TAT,140	0	0	6	1	2	1	2	0	0	2	0	0	1333.04	200.24	941.62	1730.1	3189.79	0	0	3016.59
tRF-Leu-AAG-001	AATCCCACCGCTGCCACCA	tRF-3b	3016	-	19	tRNA-Leu-AAG-1-1,GGTAGCGTGGCCGAGCGGTCTAAGGCGCTGGTTTAAGGCACCAGTCTCCTCGGAGGCGTGGGTTCGAATCCCACCGCTGCCACCA,Leu-AAG,66	0	1	0	0	0	0	0	0	0	0	0	826.446	0	0	0	0	0	0	0	0
tRF-Leu-AAG-002	ATCCCACCGCTGCCACCA	tRF-3a	-	-	18	tRNA-Leu-AAG-1-1,GGTAGCGTGGCCGAGCGGTCTAAGGCGCTGGTTTAAGGCACCAGTCTCCTCGGAGGCGTGGGTTCGAATCCCACCGCTGCCACCA,Leu-AAG,67	0	0	0	2	0	0	0	0	0	0	0	0	0	400.481	0	0	0	0	0	0
tRF-Leu-AAG-003	GGTAGCGTGGCCGAG	tRF-5a	-	-	15	tRNA-Leu-AAG-1-1,GGTAGCGTGGCCGAGCGGTCTAAGGCGCTGGTTTAAGGCACCAGTCTCCTCGGAGGCGTGGGTTCGAATCCCACCGCTGCCACCA,Leu-AAG,0	2	0	0	0	0	0	0	0	0	0	763.359	0	0	0	0	0	0	0	0	0
tRF-Leu-AAG-004	GGTAGCGTGGCCGAGC	tRF-5a	-	-	16	tRNA-Leu-AAG-1-1,GGTAGCGTGGCCGAGCGGTCTAAGGCGCTGGTTTAAGGCACCAGTCTCCTCGGAGGCGTGGGTTCGAATCCCACCGCTGCCACCA,Leu-AAG,0	6	2	2	3	6	1	0	8	1	0	2290.08	1652.89	444.346	600.721	2824.86	1730.1	0	3726.13	1265.82	0
tRF-Leu-AAG-005	GGTAGCGTGGCCGAGCGGTCTAAG	tRF-5b	-	-	24	tRNA-Leu-AAG-1-1,GGTAGCGTGGCCGAGCGGTCTAAGGCGCTGGTTTAAGGCACCAGTCTCCTCGGAGGCGTGGGTTCGAATCCCACCGCTGCCACCA,Leu-AAG,0	0	1	0	0	0	0	0	0	0	0	0	826.446	0	0	0	0	0	0	0	0
tRF-Leu-AAG-006	TCCCACCGCTGCCACCA	tRF-3a	-	-	17	tRNA-Leu-AAG-1-1,GGTAGCGTGGCCGAGCGGTCTAAGGCGCTGGTTTAAGGCACCAGTCTCCTCGGAGGCGTGGGTTCGAATCCCACCGCTGCCACCA,Leu-AAG,68	0	2	1	0	0	0	1	1	0	0	0	1652.89	222.173	0	0	0	1594.9	465.766	0	0
tRF-Leu-AAG-007	TCGAATCCCACCGCTGCCACCA	tRF-3b	3010	-	22	tRNA-Leu-AAG-1-1,GGTAGCGTGGCCGAGCGGTCTAAGGCGCTGGTTTAAGGCACCAGTCTCCTCGGAGGCGTGGGTTCGAATCCCACCGCTGCCACCA,Leu-AAG,63	0	0	0	0	0	1	0	0	0	0	0	0	0	0	0	1730.1	0	0	0	0
tRF-Leu-CAA-001	ATCCCACTTCTGACACCA	tRF-3a	-	-	18	tRNA-Leu-CAA-1-1,GTCAGGATGGCCGAGCGGTCTAAGGCGCCAGACTCAAGTTCTGGTCCTCTTTGAGGGCGTGGGTTCGAATCCCACTTCTGACACCA,Leu-CAA,68;tRNA-Leu-CAA-2-1,GTCAGGATGGCCGAGCGGTCTAAGGCGCCAGACTCAAGTTCTGGTCCTCTCTGAGGGCGTGGGTTCGAATCCCACTTCTGACACCA,Leu-CAA,68;tRNA-Leu-CAG-1-1,GTCAGGATGGCCGAGTGGTCTAAGGCGCTGCGTTCAGGTCGCAGTCTACTCTGTAGGCGTGGGTTCGAATCCCACTTCTGACACCA,Leu-CAG,68	1	2	3	3	3	1	1	0	0	0	381.679	1652.89	666.519	600.721	1412.43	1730.1	1594.9	0	0	0
tRF-Leu-CAA-002	GTCAGGATGGCCGA	tRF-5a	-	-	14	tRNA-Leu-CAA-1-1,GTCAGGATGGCCGAGCGGTCTAAGGCGCCAGACTCAAGTTCTGGTCCTCTTTGAGGGCGTGGGTTCGAATCCCACTTCTGACACCA,Leu-CAA,0;tRNA-Leu-CAA-2-1,GTCAGGATGGCCGAGCGGTCTAAGGCGCCAGACTCAAGTTCTGGTCCTCTCTGAGGGCGTGGGTTCGAATCCCACTTCTGACACCA,Leu-CAA,0;tRNA-Leu-CAG-1-1,GTCAGGATGGCCGAGTGGTCTAAGGCGCTGCGTTCAGGTCGCAGTCTACTCTGTAGGCGTGGGTTCGAATCCCACTTCTGACACCA,Leu-CAG,0	1	0	1	1	1	0	0	1	1	0	381.679	0	222.173	200.24	470.81	0	0	465.766	1265.82	0
tRF-Leu-CAA-003	GTCAGGATGGCCGAG	tRF-5a	-	-	15	tRNA-Leu-CAA-1-1,GTCAGGATGGCCGAGCGGTCTAAGGCGCCAGACTCAAGTTCTGGTCCTCTTTGAGGGCGTGGGTTCGAATCCCACTTCTGACACCA,Leu-CAA,0;tRNA-Leu-CAA-2-1,GTCAGGATGGCCGAGCGGTCTAAGGCGCCAGACTCAAGTTCTGGTCCTCTCTGAGGGCGTGGGTTCGAATCCCACTTCTGACACCA,Leu-CAA,0;tRNA-Leu-CAG-1-1,GTCAGGATGGCCGAGTGGTCTAAGGCGCTGCGTTCAGGTCGCAGTCTACTCTGTAGGCGTGGGTTCGAATCCCACTTCTGACACCA,Leu-CAG,0	0	1	0	1	0	0	0	0	0	0	0	826.446	0	200.24	0	0	0	0	0	0
tRF-Leu-CAA-004	GTCAGGATGGCCGAGC	tRF-5a	-	-	16	tRNA-Leu-CAA-1-1,GTCAGGATGGCCGAGCGGTCTAAGGCGCCAGACTCAAGTTCTGGTCCTCTTTGAGGGCGTGGGTTCGAATCCCACTTCTGACACCA,Leu-CAA,0;tRNA-Leu-CAA-2-1,GTCAGGATGGCCGAGCGGTCTAAGGCGCCAGACTCAAGTTCTGGTCCTCTCTGAGGGCGTGGGTTCGAATCCCACTTCTGACACCA,Leu-CAA,0	2	2	3	3	2	0	0	1	1	1	763.359	1652.89	666.519	600.721	941.62	0	0	465.766	1265.82	1508.3
tRF-Leu-CAA-005	TCCCACTTCTGACACCA	tRF-3a	-	-	17	tRNA-Leu-CAA-1-1,GTCAGGATGGCCGAGCGGTCTAAGGCGCCAGACTCAAGTTCTGGTCCTCTTTGAGGGCGTGGGTTCGAATCCCACTTCTGACACCA,Leu-CAA,69;tRNA-Leu-CAA-2-1,GTCAGGATGGCCGAGCGGTCTAAGGCGCCAGACTCAAGTTCTGGTCCTCTCTGAGGGCGTGGGTTCGAATCCCACTTCTGACACCA,Leu-CAA,69;tRNA-Leu-CAG-1-1,GTCAGGATGGCCGAGTGGTCTAAGGCGCTGCGTTCAGGTCGCAGTCTACTCTGTAGGCGTGGGTTCGAATCCCACTTCTGACACCA,Leu-CAG,69	7	3	5	8	1	0	0	6	0	1	2671.76	2479.34	1110.86	1601.92	470.81	0	0	2794.6	0	1508.3
tRF-Leu-CAA-006	TCGAATCCCACTTCTGACACCA	tRF-3b	3027	-	22	tRNA-Leu-CAA-1-1,GTCAGGATGGCCGAGCGGTCTAAGGCGCCAGACTCAAGTTCTGGTCCTCTTTGAGGGCGTGGGTTCGAATCCCACTTCTGACACCA,Leu-CAA,64;tRNA-Leu-CAA-2-1,GTCAGGATGGCCGAGCGGTCTAAGGCGCCAGACTCAAGTTCTGGTCCTCTCTGAGGGCGTGGGTTCGAATCCCACTTCTGACACCA,Leu-CAA,64;tRNA-Leu-CAG-1-1,GTCAGGATGGCCGAGTGGTCTAAGGCGCTGCGTTCAGGTCGCAGTCTACTCTGTAGGCGTGGGTTCGAATCCCACTTCTGACACCA,Leu-CAG,64	0	0	0	0	0	2	2	0	0	0	0	0	0	0	0	3460.21	3189.79	0	0	0
tRF-Leu-CAG-001	GTCAGGATGGCCGAGT	tRF-5a	-	-	16	tRNA-Leu-CAG-1-1,GTCAGGATGGCCGAGTGGTCTAAGGCGCTGCGTTCAGGTCGCAGTCTACTCTGTAGGCGTGGGTTCGAATCCCACTTCTGACACCA,Leu-CAG,0	2	1	0	3	0	0	0	1	0	0	763.359	826.446	0	600.721	0	0	0	465.766	0	0
tRF-Leu-TAA-001	ACCCCACACCTGACACCA	tRF-3a	-	-	18	tRNA-Leu-TAA-4-1,GTCAGGTTGGCCGAGCGGTCTAAGGCGCCAGATTTAAGCTCTGGTTCTCGAGAGGGAGCGTGGGTTCGAACCCCACACCTGACACCA,Leu-TAA,69	0	1	0	0	1	0	0	0	0	0	0	826.446	0	0	470.81	0	0	0	0	0
tRF-Leu-TAA-002	ACCCCACACCTGGCACCA	tRF-3a	-	-	18	tRNA-Leu-TAA-1-1,GCCAGGTTGGCCGAGCGGTCTAAGGCGCCAGATTTAAGCTCTGGTTCTCGTGAGAGAGCGTGGGTTCGAACCCCACACCTGGCACCA,Leu-TAA,69;tRNA-Leu-TAA-2-1,GCCAGGTTGGCCGAGCGGTCTAAGGCGCCAGATTTAAGCTCTGGTTCTCGAGAGAGAGCGTGGGTTCGAACCCCACACCTGGCACCA,Leu-TAA,69	0	0	0	2	0	0	0	0	0	0	0	0	0	400.481	0	0	0	0	0	0
tRF-Leu-TAA-003	ATTGTTGAGTTCCTTT	tRF-1	-	-	16	pre_tRNA-Leu-TAA-4-1,CCGTTTGGTTTTATAGCTTTTTTGGCGACGATTCTGCACAGTCAGGTTGGCCGAGCGGTCTAAGGCGCCAGATTTAAGCTCTGGTTCTCGAGAGGGAGCGTGGGTTCGAACCCCACACCTGACAATTGTTGAGTTCCTTTTTTAGTTACTTATTTTATTTGTTT,Leu-TAA,124	0	0	0	0	0	0	0	1	0	0	0	0	0	0	0	0	0	465.766	0	0
tRF-Leu-TAA-004	ATTGTTGAGTTCCTTTT	tRF-1	1014	-	17	pre_tRNA-Leu-TAA-4-1,CCGTTTGGTTTTATAGCTTTTTTGGCGACGATTCTGCACAGTCAGGTTGGCCGAGCGGTCTAAGGCGCCAGATTTAAGCTCTGGTTCTCGAGAGGGAGCGTGGGTTCGAACCCCACACCTGACAATTGTTGAGTTCCTTTTTTAGTTACTTATTTTATTTGTTT,Leu-TAA,124	1	1	1	6	5	0	0	4	1	0	381.679	826.446	222.173	1201.44	2354.05	0	0	1863.06	1265.82	0
tRF-Leu-TAA-005	ATTGTTGAGTTCCTTTTT	tRF-1	-	-	18	pre_tRNA-Leu-TAA-4-1,CCGTTTGGTTTTATAGCTTTTTTGGCGACGATTCTGCACAGTCAGGTTGGCCGAGCGGTCTAAGGCGCCAGATTTAAGCTCTGGTTCTCGAGAGGGAGCGTGGGTTCGAACCCCACACCTGACAATTGTTGAGTTCCTTTTTTAGTTACTTATTTTATTTGTTT,Leu-TAA,124	1	2	1	2	3	0	0	4	1	0	381.679	1652.89	222.173	400.481	1412.43	0	0	1863.06	1265.82	0
tRF-Leu-TAA-006	ATTGTTGAGTTCCTTTTTT	tRF-1	-	-	19	pre_tRNA-Leu-TAA-4-1,CCGTTTGGTTTTATAGCTTTTTTGGCGACGATTCTGCACAGTCAGGTTGGCCGAGCGGTCTAAGGCGCCAGATTTAAGCTCTGGTTCTCGAGAGGGAGCGTGGGTTCGAACCCCACACCTGACAATTGTTGAGTTCCTTTTTTAGTTACTTATTTTATTTGTTT,Leu-TAA,124	1	0	3	3	3	2	1	2	1	0	381.679	0	666.519	600.721	1412.43	3460.21	1594.9	931.532	1265.82	0
tRF-Leu-TAA-007	ATTGTTGAGTTCCTTTTTTA	tRF-1	-	-	20	pre_tRNA-Leu-TAA-4-1,CCGTTTGGTTTTATAGCTTTTTTGGCGACGATTCTGCACAGTCAGGTTGGCCGAGCGGTCTAAGGCGCCAGATTTAAGCTCTGGTTCTCGAGAGGGAGCGTGGGTTCGAACCCCACACCTGACAATTGTTGAGTTCCTTTTTTAGTTACTTATTTTATTTGTTT,Leu-TAA,124	0	0	0	0	0	0	1	0	0	0	0	0	0	0	0	0	1594.9	0	0	0
tRF-Leu-TAA-008	CAGATTTAAGCTCT	tRF-2	-	-	14	tRNA-Leu-TAA-1-1,GCCAGGTTGGCCGAGCGGTCTAAGGCGCCAGATTTAAGCTCTGGTTCTCGTGAGAGAGCGTGGGTTCGAACCCCACACCTGGCACCA,Leu-TAA,28;tRNA-Leu-TAA-2-1,GCCAGGTTGGCCGAGCGGTCTAAGGCGCCAGATTTAAGCTCTGGTTCTCGAGAGAGAGCGTGGGTTCGAACCCCACACCTGGCACCA,Leu-TAA,28;tRNA-Leu-TAA-3-1,GCCAGGTTGGCCGAGCGGTCTAAGGCGCCAGATTTAAGCTCTGGTTCTCGAGAGAGAGCGTGGGTTCGAGTCCCACACCTGGCACCA,Leu-TAA,28;tRNA-Leu-TAA-4-1,GTCAGGTTGGCCGAGCGGTCTAAGGCGCCAGATT…	1	2	3	6	1	0	1	14	0	2	381.679	1652.89	666.519	1201.44	470.81	0	1594.9	6520.73	0	3016.59
tRF-Leu-TAA-009	CCCCACACCTGACACCA	tRF-3a	-	-	17	tRNA-Leu-TAA-4-1,GTCAGGTTGGCCGAGCGGTCTAAGGCGCCAGATTTAAGCTCTGGTTCTCGAGAGGGAGCGTGGGTTCGAACCCCACACCTGACACCA,Leu-TAA,70	0	1	0	0	0	0	0	1	0	0	0	826.446	0	0	0	0	0	465.766	0	0
tRF-Leu-TAA-010	GCCAGGTTGGCCGAGC	tRF-5a	-	-	16	tRNA-Leu-TAA-1-1,GCCAGGTTGGCCGAGCGGTCTAAGGCGCCAGATTTAAGCTCTGGTTCTCGTGAGAGAGCGTGGGTTCGAACCCCACACCTGGCACCA,Leu-TAA,0;tRNA-Leu-TAA-2-1,GCCAGGTTGGCCGAGCGGTCTAAGGCGCCAGATTTAAGCTCTGGTTCTCGAGAGAGAGCGTGGGTTCGAACCCCACACCTGGCACCA,Leu-TAA,0;tRNA-Leu-TAA-3-1,GCCAGGTTGGCCGAGCGGTCTAAGGCGCCAGATTTAAGCTCTGGTTCTCGAGAGAGAGCGTGGGTTCGAGTCCCACACCTGGCACCA,Leu-TAA,0	0	0	0	1	0	0	0	0	0	0	0	0	0	200.24	0	0	0	0	0	0
tRF-Leu-TAA-011	GTCAGGTTGGCCGAGC	tRF-5a	-	-	16	tRNA-Leu-TAA-4-1,GTCAGGTTGGCCGAGCGGTCTAAGGCGCCAGATTTAAGCTCTGGTTCTCGAGAGGGAGCGTGGGTTCGAACCCCACACCTGACACCA,Leu-TAA,0	0	0	0	1	0	0	0	1	0	0	0	0	0	200.24	0	0	0	465.766	0	0
tRF-Leu-TAG-001	ATCCCACCGCTGTCACCA	tRF-3a	3020	-	18	tRNA-Leu-TAG-1-1,GGCAGCGTGGCCGAGCGGTCTAAGGCGCTGGTTTTAGGCACCAGTCCGAAAGGGCGTGGGTTCGAATCCCACCGCTGTCACCA,Leu-TAG,65	0	1	3	5	1	1	1	3	1	1	0	826.446	666.519	1001.2	470.81	1730.1	1594.9	1397.3	1265.82	1508.3
tRF-Leu-TAG-002	GGCAGCGTGGCCGAGC	tRF-5a	-	-	16	tRNA-Leu-TAG-1-1,GGCAGCGTGGCCGAGCGGTCTAAGGCGCTGGTTTTAGGCACCAGTCCGAAAGGGCGTGGGTTCGAATCCCACCGCTGTCACCA,Leu-TAG,0	0	0	1	3	1	0	0	0	0	0	0	0	222.173	600.721	470.81	0	0	0	0	0
tRF-Leu-TAG-003	TCCCACCGCTGTCACCA	tRF-3a	-	-	17	tRNA-Leu-TAG-1-1,GGCAGCGTGGCCGAGCGGTCTAAGGCGCTGGTTTTAGGCACCAGTCCGAAAGGGCGTGGGTTCGAATCCCACCGCTGTCACCA,Leu-TAG,66	11	4	14	19	6	3	1	11	2	3	4198.47	3305.79	3110.42	3804.57	2824.86	5190.31	1594.9	5123.43	2531.65	4524.89
tRF-Lys-CTT-001	CCCCACGTTGGGCGCCA	tRF-3a	-	-	17	tRNA-Lys-CTT-1-1,GCCCGGCTAGCTCAGTCGGTAGAGCATGAGACTCTTAATCTCAGGGTCGTGGGTTCGAGCCCCACGTTGGGCGCCA,Lys-CTT,59	1	1	1	2	0	0	0	1	0	0	381.679	826.446	222.173	400.481	0	0	0	465.766	0	0
tRF-Lys-CTT-002	GAGACTCTTAATCT	tRF-2	-	-	14	tRNA-Lys-CTT-1-1,GCCCGGCTAGCTCAGTCGGTAGAGCATGAGACTCTTAATCTCAGGGTCGTGGGTTCGAGCCCCACGTTGGGCGCCA,Lys-CTT,27	0	0	0	0	1	0	0	1	0	0	0	0	0	0	470.81	0	0	465.766	0	0
tRF-Lys-CTT-003	GCCCGGCTAGCTCA	tRF-5a	-	-	14	tRNA-Lys-CTT-1-1,GCCCGGCTAGCTCAGTCGGTAGAGCATGAGACTCTTAATCTCAGGGTCGTGGGTTCGAGCCCCACGTTGGGCGCCA,Lys-CTT,0	16	5	10	25	12	5	1	12	7	3	6106.87	4132.23	2221.73	5006.01	5649.72	8650.52	1594.9	5589.19	8860.76	4524.89
tRF-Lys-CTT-004	GCCCGGCTAGCTCAG	tRF-5a	-	-	15	tRNA-Lys-CTT-1-1,GCCCGGCTAGCTCAGTCGGTAGAGCATGAGACTCTTAATCTCAGGGTCGTGGGTTCGAGCCCCACGTTGGGCGCCA,Lys-CTT,0	0	1	2	1	2	1	0	2	0	0	0	826.446	444.346	200.24	941.62	1730.1	0	931.532	0	0
tRF-Lys-CTT-005	GCCCGGCTAGCTCAGT	tRF-5a	-	-	16	tRNA-Lys-CTT-1-1,GCCCGGCTAGCTCAGTCGGTAGAGCATGAGACTCTTAATCTCAGGGTCGTGGGTTCGAGCCCCACGTTGGGCGCCA,Lys-CTT,0	0	0	1	1	1	0	0	2	0	2	0	0	222.173	200.24	470.81	0	0	931.532	0	3016.59
tRF-Lys-CTT-006	GCCCGGCTAGCTCAGTCGGTAGAGCATG	tRF-5c	-	-	28	tRNA-Lys-CTT-1-1,GCCCGGCTAGCTCAGTCGGTAGAGCATGAGACTCTTAATCTCAGGGTCGTGGGTTCGAGCCCCACGTTGGGCGCCA,Lys-CTT,0	0	5	11	2	8	2	2	3	2	1	0	4132.23	2443.9	400.481	3766.48	3460.21	3189.79	1397.3	2531.65	1508.3
tRF-Lys-CTT-007	GCCCGGCTAGCTCAGTCGGTAGAGCATGA	tRF-5c	5006	-	29	tRNA-Lys-CTT-1-1,GCCCGGCTAGCTCAGTCGGTAGAGCATGAGACTCTTAATCTCAGGGTCGTGGGTTCGAGCCCCACGTTGGGCGCCA,Lys-CTT,0	10	35	82	20	53	4	4	10	24	4	3816.79	28925.6	18218.2	4004.81	24952.9	6920.42	6379.59	4657.66	30379.7	6033.18
tRF-Lys-CTT-008	GCCCGGCTAGCTCAGTCGGTAGAGCATGAG	tRF-5c	-	-	30	tRNA-Lys-CTT-1-1,GCCCGGCTAGCTCAGTCGGTAGAGCATGAGACTCTTAATCTCAGGGTCGTGGGTTCGAGCCCCACGTTGGGCGCCA,Lys-CTT,0	0	0	0	1	1	0	0	1	0	0	0	0	0	200.24	470.81	0	0	465.766	0	0
tRF-Lys-CTT-009	GCCCGGCTAGCTCAGTCGGTAGAGCATGAGA	tRF-5c	-	-	31	tRNA-Lys-CTT-1-1,GCCCGGCTAGCTCAGTCGGTAGAGCATGAGACTCTTAATCTCAGGGTCGTGGGTTCGAGCCCCACGTTGGGCGCCA,Lys-CTT,0	0	0	4	1	1	1	0	0	0	1	0	0	888.691	200.24	470.81	1730.1	0	0	0	1508.3
tRF-Lys-CTT-010	GCCCGGCTAGCTCAGTCGGTAGAGCATGAGAC	tRF-5c	-	-	32	tRNA-Lys-CTT-1-1,GCCCGGCTAGCTCAGTCGGTAGAGCATGAGACTCTTAATCTCAGGGTCGTGGGTTCGAGCCCCACGTTGGGCGCCA,Lys-CTT,0	0	1	0	0	1	0	0	0	0	0	0	826.446	0	0	470.81	0	0	0	0	0
tRF-Lys-TTT-001	ATCCGCTTTTTTATT	tRF-1	-	-	15	pre_tRNA-Lys-TTT-2-2,CCTATAGATACCAGAGCAATTCGCCGGTGCCTTTTGCAAGGCCCGGATAGCTCAGTCGGTAGAGCATTGGACTTTTAATCCAAGGGTCCAGGGTTCAAGTCCCTGTTCGGGCGATCCGCTTTTTTATTTTAAAAATGTAATACATTTTTTTTT,Lys-TTT,113	0	0	0	0	1	0	0	0	0	0	0	0	0	0	470.81	0	0	0	0	0
tRF-Lys-TTT-002	GCCCGGATAGCTCA	tRF-5a	-	-	14	tRNA-Lys-TTT-2-1,GCCCGGATAGCTCAGTCGGTAGAGCATTGGACTTTTAATCCAAGGGTCCAGGGTTCAAGTCCCTGTTCGGGCGCCA,Lys-TTT,0	5	1	5	6	1	0	0	7	2	3	1908.4	826.446	1110.86	1201.44	470.81	0	0	3260.36	2531.65	4524.89
tRF-Lys-TTT-003	GCCCGGATAGCTCAG	tRF-5a	-	-	15	tRNA-Lys-TTT-2-1,GCCCGGATAGCTCAGTCGGTAGAGCATTGGACTTTTAATCCAAGGGTCCAGGGTTCAAGTCCCTGTTCGGGCGCCA,Lys-TTT,0	1	0	0	0	0	0	0	0	0	0	381.679	0	0	0	0	0	0	0	0	0
tRF-Lys-TTT-004	GCCCGGATAGCTCAGT	tRF-5a	-	-	16	tRNA-Lys-TTT-2-1,GCCCGGATAGCTCAGTCGGTAGAGCATTGGACTTTTAATCCAAGGGTCCAGGGTTCAAGTCCCTGTTCGGGCGCCA,Lys-TTT,0	1	0	1	2	0	0	0	1	0	0	381.679	0	222.173	400.481	0	0	0	465.766	0	0
tRF-Lys-TTT-005	GCCCGGATAGCTCAGTCGGTAGA	tRF-5b	-	-	23	tRNA-Lys-TTT-2-1,GCCCGGATAGCTCAGTCGGTAGAGCATTGGACTTTTAATCCAAGGGTCCAGGGTTCAAGTCCCTGTTCGGGCGCCA,Lys-TTT,0	0	1	0	2	0	0	0	0	0	0	0	826.446	0	400.481	0	0	0	0	0	0
tRF-Lys-TTT-006	GCCCGGATAGCTCAGTCGGTAGAGCATT	tRF-5c	-	-	28	tRNA-Lys-TTT-2-1,GCCCGGATAGCTCAGTCGGTAGAGCATTGGACTTTTAATCCAAGGGTCCAGGGTTCAAGTCCCTGTTCGGGCGCCA,Lys-TTT,0	0	0	1	1	0	1	0	0	0	1	0	0	222.173	200.24	0	1730.1	0	0	0	1508.3
tRF-Lys-TTT-007	GCCCGGATAGCTCAGTCGGTAGAGCATTG	tRF-5c	5015	-	29	tRNA-Lys-TTT-2-1,GCCCGGATAGCTCAGTCGGTAGAGCATTGGACTTTTAATCCAAGGGTCCAGGGTTCAAGTCCCTGTTCGGGCGCCA,Lys-TTT,0	2	1	4	1	6	1	4	1	1	1	763.359	826.446	888.691	200.24	2824.86	1730.1	6379.59	465.766	1265.82	1508.3
tRF-Lys-TTT-008	GCCCGGATAGCTCAGTCGGTAGAGCATTGG	tRF-5c	-	-	30	tRNA-Lys-TTT-2-1,GCCCGGATAGCTCAGTCGGTAGAGCATTGGACTTTTAATCCAAGGGTCCAGGGTTCAAGTCCCTGTTCGGGCGCCA,Lys-TTT,0	0	0	1	0	0	0	0	0	0	0	0	0	222.173	0	0	0	0	0	0	0
tRF-Lys-TTT-009	GCCCGGATAGCTCAGTCGGTAGAGCATTGGA	tRF-5c	-	-	31	tRNA-Lys-TTT-2-1,GCCCGGATAGCTCAGTCGGTAGAGCATTGGACTTTTAATCCAAGGGTCCAGGGTTCAAGTCCCTGTTCGGGCGCCA,Lys-TTT,0	0	0	1	0	0	0	0	0	0	0	0	0	222.173	0	0	0	0	0	0	0
tRF-Lys-TTT-010	GCCCGGATAGCTCAGTCGGTAGAGCATTGGAC	tRF-5c	-	-	32	tRNA-Lys-TTT-2-1,GCCCGGATAGCTCAGTCGGTAGAGCATTGGACTTTTAATCCAAGGGTCCAGGGTTCAAGTCCCTGTTCGGGCGCCA,Lys-TTT,0	0	0	3	0	0	0	0	2	0	0	0	0	666.519	0	0	0	0	931.532	0	0
tRF-Lys-TTT-011	GCCCGGGTAGCTCA	tRF-5a	-	-	14	tRNA-Lys-TTT-1-1,GCCCGGGTAGCTCAGTCGGTAGAGCATTGGACTTTTAATCCAAGGGTCCAGGGTTCAAGTCCCTGCTCGGGCGCCA,Lys-TTT,0	0	0	1	0	0	0	0	0	0	0	0	0	222.173	0	0	0	0	0	0	0
tRF-Lys-TTT-012	GCCCGGGTAGCTCAGTCGGTAGAGCATTG	tRF-5c	5016	-	29	tRNA-Lys-TTT-1-1,GCCCGGGTAGCTCAGTCGGTAGAGCATTGGACTTTTAATCCAAGGGTCCAGGGTTCAAGTCCCTGCTCGGGCGCCA,Lys-TTT,0	0	0	0	0	1	0	0	0	0	0	0	0	0	0	470.81	0	0	0	0	0
tRF-Lys-TTT-013	TCCCTGTTCGGGCGCCA	tRF-3a	-	-	17	tRNA-Lys-TTT-2-1,GCCCGGATAGCTCAGTCGGTAGAGCATTGGACTTTTAATCCAAGGGTCCAGGGTTCAAGTCCCTGTTCGGGCGCCA,Lys-TTT,59	1	0	0	0	0	0	0	0	0	0	381.679	0	0	0	0	0	0	0	0	0
tRF-Met-CAT-001	AAATAGGTAGATTCTGGTGCAAGAATTATT	tRF-1	-	-	30	pre_tRNA-iMet-CAT-1-1,TACGTTAACTCATATTGAACATTCTGCTCATCATTTTACAAGCAGAGTGGCGCAGTGGAAGCGTGCTGGGCCCATAACCCAGAGGTCCGAGGATCGAAACCTTGCTCTGCTAAAATAGGTAGATTCTGGTGCAAGAATTATTTTTCCTTTTC,Met-CAT,112	0	0	0	0	0	0	0	0	0	1	0	0	0	0	0	0	0	0	0	1508.3
tRF-Met-CAT-002	AAATAGGTAGATTCTGGTGCAAGAATTATTT	tRF-1	-	-	31	pre_tRNA-iMet-CAT-1-1,TACGTTAACTCATATTGAACATTCTGCTCATCATTTTACAAGCAGAGTGGCGCAGTGGAAGCGTGCTGGGCCCATAACCCAGAGGTCCGAGGATCGAAACCTTGCTCTGCTAAAATAGGTAGATTCTGGTGCAAGAATTATTTTTCCTTTTC,Met-CAT,112	0	0	0	2	0	0	1	0	0	0	0	0	0	400.481	0	0	1594.9	0	0	0
tRF-Met-CAT-003	AAATAGGTAGATTCTGGTGCAAGAATTATTTT	tRF-1	-	-	32	pre_tRNA-iMet-CAT-1-1,TACGTTAACTCATATTGAACATTCTGCTCATCATTTTACAAGCAGAGTGGCGCAGTGGAAGCGTGCTGGGCCCATAACCCAGAGGTCCGAGGATCGAAACCTTGCTCTGCTAAAATAGGTAGATTCTGGTGCAAGAATTATTTTTCCTTTTC,Met-CAT,112	4	1	2	6	5	5	4	1	0	1	1526.72	826.446	444.346	1201.44	2354.05	8650.52	6379.59	465.766	0	1508.3
tRF-Met-CAT-004	AACCTTGCTCTGCTACCA	tRF-3a	-	-	18	tRNA-iMet-CAT-1-1,AGCAGAGTGGCGCAGTGGAAGCGTGCTGGGCCCATAACCCAGAGGTCCGAGGATCGAAACCTTGCTCTGCTACCA,Met-CAT,57;tRNA-iMet-CAT-2-1,AGCAGAGTGGCGCAGTGGAAGCGTGCTGGGCCCATAACTCAGAGGTCCGAGGATCGAAACCTTGCTCTGCTACCA,Met-CAT,57	0	0	0	1	0	0	0	0	0	0	0	0	0	200.24	0	0	0	0	0	0
tRF-Met-CAT-005	ACCTTGCTCTGCTACCA	tRF-3a	-	-	17	tRNA-iMet-CAT-1-1,AGCAGAGTGGCGCAGTGGAAGCGTGCTGGGCCCATAACCCAGAGGTCCGAGGATCGAAACCTTGCTCTGCTACCA,Met-CAT,58;tRNA-iMet-CAT-2-1,AGCAGAGTGGCGCAGTGGAAGCGTGCTGGGCCCATAACTCAGAGGTCCGAGGATCGAAACCTTGCTCTGCTACCA,Met-CAT,58	1	0	1	2	1	0	0	0	0	0	381.679	0	222.173	400.481	470.81	0	0	0	0	0
tRF-Met-CAT-006	AGCAGAGTGGCGCAGTGGAAGCG	tRF-5b	-	-	23	tRNA-iMet-CAT-1-1,AGCAGAGTGGCGCAGTGGAAGCGTGCTGGGCCCATAACCCAGAGGTCCGAGGATCGAAACCTTGCTCTGCTACCA,Met-CAT,0;tRNA-iMet-CAT-2-1,AGCAGAGTGGCGCAGTGGAAGCGTGCTGGGCCCATAACTCAGAGGTCCGAGGATCGAAACCTTGCTCTGCTACCA,Met-CAT,0	0	0	0	1	0	0	0	0	0	0	0	0	0	200.24	0	0	0	0	0	0
tRF-Met-CAT-007	AGTCTCATAATCTT	tRF-2	-	-	14	tRNA-Met-CAT-1-1,GCCTCGGTGGCGCAGTTGGCAGCGCGTAAGTCTCATAATCTTAAGGTCGTGAGTTCGAGCCTCACCCGGGGCACCA,Met-CAT,28;tRNA-Met-CAT-2-1,GCCTCGATGGCGCAGTTGGCAGCGCGTAAGTCTCATAATCTTAAGGTCGTGAGTTCGAGCCTCACTCGGGGCACCA,Met-CAT,28	0	0	1	2	0	0	0	0	0	0	0	0	222.173	400.481	0	0	0	0	0	0
tRF-Met-CAT-008	AGTCTCATAATCTTA	tRF-2	-	-	15	tRNA-Met-CAT-1-1,GCCTCGGTGGCGCAGTTGGCAGCGCGTAAGTCTCATAATCTTAAGGTCGTGAGTTCGAGCCTCACCCGGGGCACCA,Met-CAT,28;tRNA-Met-CAT-2-1,GCCTCGATGGCGCAGTTGGCAGCGCGTAAGTCTCATAATCTTAAGGTCGTGAGTTCGAGCCTCACTCGGGGCACCA,Met-CAT,28	0	0	1	0	0	0	0	0	0	0	0	0	222.173	0	0	0	0	0	0	0
tRF-Met-CAT-009	GCCTCGGTGGCGCA	tRF-5a	-	-	14	tRNA-Met-CAT-1-1,GCCTCGGTGGCGCAGTTGGCAGCGCGTAAGTCTCATAATCTTAAGGTCGTGAGTTCGAGCCTCACCCGGGGCACCA,Met-CAT,0	0	0	0	0	0	0	0	0	0	2	0	0	0	0	0	0	0	0	0	3016.59
tRF-Met-CAT-010	TAGAGTATTTCGCAAGTTCGAATTGTTTT	tRF-1	-	-	29	pre_tRNA-iMet-CAT-1-2,GCCGGTTACTCATATTCAACATAGCAACCAGCGCTTTATAAGCAGAGTGGCGCAGTGGAAGCGTGCTGGGCCCATAACCCAGAGGTCCGAGGATCGAAACCTTGCTCTGCTATAGAGTATTTCGCAAGTTCGAATTGTTTTTATTTGACTTT,Met-CAT,112	0	0	0	0	1	0	0	0	0	0	0	0	0	0	470.81	0	0	0	0	0
tRF-Met-CAT-011	TAGAGTATTTCGCAAGTTCGAATTGTTTTT	tRF-1	-	-	30	pre_tRNA-iMet-CAT-1-2,GCCGGTTACTCATATTCAACATAGCAACCAGCGCTTTATAAGCAGAGTGGCGCAGTGGAAGCGTGCTGGGCCCATAACCCAGAGGTCCGAGGATCGAAACCTTGCTCTGCTATAGAGTATTTCGCAAGTTCGAATTGTTTTTATTTGACTTT,Met-CAT,112	0	0	1	0	0	0	0	0	0	0	0	0	222.173	0	0	0	0	0	0	0
tRF-Met-CAT-012	TAGTGGAAACATTT	tRF-1	-	-	14	pre_tRNA-iMet-CAT-2-1,CGCCCTGTTATTTGGAAATGTATCTCGCTAATATCATATGAGCAGAGTGGCGCAGTGGAAGCGTGCTGGGCCCATAACTCAGAGGTCCGAGGATCGAAACCTTGCTCTGCTATAGTGGAAACATTTTTTTAATTTCGGTTTTTTTTTTTTTT,Met-CAT,112	1	0	1	3	1	0	0	1	0	1	381.679	0	222.173	600.721	470.81	0	0	465.766	0	1508.3
tRF-Met-CAT-013	TAGTGGAAACATTTT	tRF-1	-	-	15	pre_tRNA-iMet-CAT-2-1,CGCCCTGTTATTTGGAAATGTATCTCGCTAATATCATATGAGCAGAGTGGCGCAGTGGAAGCGTGCTGGGCCCATAACTCAGAGGTCCGAGGATCGAAACCTTGCTCTGCTATAGTGGAAACATTTTTTTAATTTCGGTTTTTTTTTTTTTT,Met-CAT,112	0	0	0	1	1	0	0	1	0	0	0	0	0	200.24	470.81	0	0	465.766	0	0
tRF-Met-CAT-014	TAGTGGAAACATTTTTT	tRF-1	-	-	17	pre_tRNA-iMet-CAT-2-1,CGCCCTGTTATTTGGAAATGTATCTCGCTAATATCATATGAGCAGAGTGGCGCAGTGGAAGCGTGCTGGGCCCATAACTCAGAGGTCCGAGGATCGAAACCTTGCTCTGCTATAGTGGAAACATTTTTTTAATTTCGGTTTTTTTTTTTTTT,Met-CAT,112	0	0	0	1	1	0	0	2	0	0	0	0	0	200.24	470.81	0	0	931.532	0	0
tRF-Met-CAT-015	TAGTGGAAACATTTTTTT	tRF-1	-	-	18	pre_tRNA-iMet-CAT-2-1,CGCCCTGTTATTTGGAAATGTATCTCGCTAATATCATATGAGCAGAGTGGCGCAGTGGAAGCGTGCTGGGCCCATAACTCAGAGGTCCGAGGATCGAAACCTTGCTCTGCTATAGTGGAAACATTTTTTTAATTTCGGTTTTTTTTTTTTTT,Met-CAT,112	0	0	0	0	0	0	0	0	0	1	0	0	0	0	0	0	0	0	0	1508.3
tRF-Met-CAT-016	TGTGCTTATATCATTTTT	tRF-1	-	-	18	pre_tRNA-iMet-CAT-1-3,ACTTTAGTTGCACATTGAACATGACGCAACTTTGTATGCAAGCAGAGTGGCGCAGTGGAAGCGTGCTGGGCCCATAACCCAGAGGTCCGAGGATCGAAACCTTGCTCTGCTATGTGCTTATATCATTTTTTGGGAGATTTTTAAAAAATTGT,Met-CAT,112	0	0	0	0	0	0	0	0	0	1	0	0	0	0	0	0	0	0	0	1508.3
tRF-Phe-GAA-001	ACTATAAACTTTTT	tRF-1	-	-	14	pre_tRNA-Phe-GAA-1-7,TGCCGGACTACACGACACTTGAGGCCCCCATCCTCATGGAGCCGAAATAGCTCAGTTGGGAGAGCGTTAGACTGAAGATCTAAAGGTCCCCGGTTCAATCCCGGGTTTCGGCAACTATAAACTTTTTTATTTTTTTTTATGTATGTTTTCAAA,Phe-GAA,113	0	0	1	0	0	0	0	0	0	0	0	0	222.173	0	0	0	0	0	0	0
tRF-Phe-GAA-002	AGCTACTTTTTCTTTT	tRF-1	-	-	16	pre_tRNA-Phe-GAA-1-4,CGCTAGCACTAATCCGATATTCTGTACTATCGCCACATCTGCCGAAATAGCTCAGTTGGGAGAGCGTTAGACTGAAGATCTAAAGGTCCCCGGTTCAATCCCGGGTTTCGGCAAGCTACTTTTTCTTTTTAAAAATTTCCAACCATTTTAACT,Phe-GAA,113	0	0	0	1	0	0	0	0	0	0	0	0	0	200.24	0	0	0	0	0	0
tRF-Phe-GAA-003	ATCCAAATAGCTTATACTAGAGTT	tRF-5b	-	-	24	chrM.tRNA7-PheGAA,ATCCAAATAGCTTATACTAGAGTTTGACATTGAAGATGTTATGGAGATTATTAAATCTTTGGATACCA,Phe-GAA,0	0	0	0	0	0	0	1	0	0	0	0	0	0	0	0	0	1594.9	0	0	0
tRF-Phe-GAA-004	ATCCAAATAGCTTATACTAGAGTTTGAC	tRF-5c	-	-	28	chrM.tRNA7-PheGAA,ATCCAAATAGCTTATACTAGAGTTTGACATTGAAGATGTTATGGAGATTATTAAATCTTTGGATACCA,Phe-GAA,0	0	0	0	0	0	0	0	0	1	0	0	0	0	0	0	0	0	0	1265.82	0
tRF-Phe-GAA-005	ATTAAATCTTTGGATACCA	tRF-3b	-	-	19	chrM.tRNA7-PheGAA,ATCCAAATAGCTTATACTAGAGTTTGACATTGAAGATGTTATGGAGATTATTAAATCTTTGGATACCA,Phe-GAA,49	0	0	0	0	0	0	0	1	0	0	0	0	0	0	0	0	0	465.766	0	0
tRF-Phe-GAA-006	ATTATTAAATCTTTGGATACCA	tRF-3b	-	-	22	chrM.tRNA7-PheGAA,ATCCAAATAGCTTATACTAGAGTTTGACATTGAAGATGTTATGGAGATTATTAAATCTTTGGATACCA,Phe-GAA,46	0	0	0	0	0	0	0	0	0	1	0	0	0	0	0	0	0	0	0	1508.3
tRF-Phe-GAA-007	ATTCTTAGCTTATTTTT	tRF-1	-	-	17	pre_tRNA-Phe-GAA-1-2,CATTTAAAATCCCGCGTTCGGCGCCAGGAAATTGCCAAGTGCCGAAATAGCTCAGTTGGGAGAGCGTTAGACTGAAGATCTAAAGGTCCCCGGTTCAATCCCGGGTTTCGGCAATTCTTAGCTTATTTTTTATTTTTCTATCGAACTGCTGCA,Phe-GAA,113	0	0	1	0	0	0	0	0	0	0	0	0	222.173	0	0	0	0	0	0	0
tRF-Phe-GAA-008	CCCGGGTTTCGGCACCA	tRF-3a	-	-	17	tRNA-Phe-GAA-1-1,GCCGAAATAGCTCAGTTGGGAGAGCGTTAGACTGAAGATCTAAAGGTCCCCGGTTCAATCCCGGGTTTCGGCACCA,Phe-GAA,59	7	1	4	15	2	0	0	3	2	1	2671.76	826.446	888.691	3003.6	941.62	0	0	1397.3	2531.65	1508.3
tRF-Phe-GAA-009	GCCGAAATAGCTCA	tRF-5a	-	-	14	tRNA-Phe-GAA-1-1,GCCGAAATAGCTCAGTTGGGAGAGCGTTAGACTGAAGATCTAAAGGTCCCCGGTTCAATCCCGGGTTTCGGCACCA,Phe-GAA,0	0	0	2	1	0	0	0	0	0	0	0	0	444.346	200.24	0	0	0	0	0	0
tRF-Phe-GAA-010	GCCGAAATAGCTCAGTTGGGAG	tRF-5b	-	-	22	tRNA-Phe-GAA-1-1,GCCGAAATAGCTCAGTTGGGAGAGCGTTAGACTGAAGATCTAAAGGTCCCCGGTTCAATCCCGGGTTTCGGCACCA,Phe-GAA,0	0	0	1	0	0	0	0	0	0	0	0	0	222.173	0	0	0	0	0	0	0
tRF-Phe-GAA-011	TCCCGGGTTTCGGCACCA	tRF-3a	3036	-	18	tRNA-Phe-GAA-1-1,GCCGAAATAGCTCAGTTGGGAGAGCGTTAGACTGAAGATCTAAAGGTCCCCGGTTCAATCCCGGGTTTCGGCACCA,Phe-GAA,58	0	0	3	2	1	0	0	2	0	1	0	0	666.519	400.481	470.81	0	0	931.532	0	1508.3
tRF-Phe-GAA-012	TTAAATCTTTGGATACCA	tRF-3a	-	-	18	chrM.tRNA7-PheGAA,ATCCAAATAGCTTATACTAGAGTTTGACATTGAAGATGTTATGGAGATTATTAAATCTTTGGATACCA,Phe-GAA,50	0	0	2	0	0	0	0	1	0	0	0	0	444.346	0	0	0	0	465.766	0	0
tRF-Pro-AGG-001	AAGAGAAAAGAACTTT	tRF-1	-	-	16	pre_tRNA-Pro-AGG-1-4,CTGTGATATGAGTAAGCTTTTTGACCAACGTAAGACAACTGGCTCGTTGGTCTAGGGGTATGATTTCCGCTTAGGGTGCGGGAGGTCCCGGGTTCAAATCCCGGACGAGCCCAAGAGAAAAGAACTTTTTGTTTCAAATTATAAACTTTGCT,Pro-AGG,112	0	0	1	0	0	0	0	1	0	0	0	0	222.173	0	0	0	0	465.766	0	0
tRF-Pro-AGG-002	AAGAGAAAAGAACTTTT	tRF-1	1002	-	17	pre_tRNA-Pro-AGG-1-4,CTGTGATATGAGTAAGCTTTTTGACCAACGTAAGACAACTGGCTCGTTGGTCTAGGGGTATGATTTCCGCTTAGGGTGCGGGAGGTCCCGGGTTCAAATCCCGGACGAGCCCAAGAGAAAAGAACTTTTTGTTTCAAATTATAAACTTTGCT,Pro-AGG,112	3	0	7	5	10	0	0	0	0	1	1145.04	0	1555.21	1001.2	4708.1	0	0	0	0	1508.3
tRF-Pro-AGG-003	AAGAGAAAAGAACTTTTT	tRF-1	-	-	18	pre_tRNA-Pro-AGG-1-4,CTGTGATATGAGTAAGCTTTTTGACCAACGTAAGACAACTGGCTCGTTGGTCTAGGGGTATGATTTCCGCTTAGGGTGCGGGAGGTCCCGGGTTCAAATCCCGGACGAGCCCAAGAGAAAAGAACTTTTTGTTTCAAATTATAAACTTTGCT,Pro-AGG,112	4	0	7	12	12	1	1	5	1	1	1526.72	0	1555.21	2402.88	5649.72	1730.1	1594.9	2328.83	1265.82	1508.3
tRF-Pro-AGG-004	AAGAGAAAAGAACTTTTTG	tRF-1	-	-	19	pre_tRNA-Pro-AGG-1-4,CTGTGATATGAGTAAGCTTTTTGACCAACGTAAGACAACTGGCTCGTTGGTCTAGGGGTATGATTTCCGCTTAGGGTGCGGGAGGTCCCGGGTTCAAATCCCGGACGAGCCCAAGAGAAAAGAACTTTTTGTTTCAAATTATAAACTTTGCT,Pro-AGG,112	0	1	0	0	0	0	0	0	0	0	0	826.446	0	0	0	0	0	0	0	0
tRF-Pro-AGG-005	AAGAGAAAAGAACTTTTTGT	tRF-1	-	-	20	pre_tRNA-Pro-AGG-1-4,CTGTGATATGAGTAAGCTTTTTGACCAACGTAAGACAACTGGCTCGTTGGTCTAGGGGTATGATTTCCGCTTAGGGTGCGGGAGGTCCCGGGTTCAAATCCCGGACGAGCCCAAGAGAAAAGAACTTTTTGTTTCAAATTATAAACTTTGCT,Pro-AGG,112	0	0	0	0	0	0	1	0	0	0	0	0	0	0	0	0	1594.9	0	0	0
tRF-Pro-AGG-006	AAGATGGAGTAGTTT	tRF-1	-	-	15	pre_tRNA-Pro-AGG-1-2,CGCCATAGCAAAGCGGATTTTTAGCGCTTGTTTACCAACTGGCTCGTTGGTCTAGGGGTATGATTTCCGCTTAGGGTGCGGGAGGTCCCGGGTTCAAATCCCGGACGAGCCCAAGATGGAGTAGTTTTTTTGTGTTTATTTTTTATTTCCTT,Pro-AGG,112	0	0	0	1	0	0	0	0	0	0	0	0	0	200.24	0	0	0	0	0	0
tRF-Pro-AGG-007	AAGATGGAGTAGTTTT	tRF-1	1004	-	16	pre_tRNA-Pro-AGG-1-2,CGCCATAGCAAAGCGGATTTTTAGCGCTTGTTTACCAACTGGCTCGTTGGTCTAGGGGTATGATTTCCGCTTAGGGTGCGGGAGGTCCCGGGTTCAAATCCCGGACGAGCCCAAGATGGAGTAGTTTTTTTGTGTTTATTTTTTATTTCCTT,Pro-AGG,112	0	1	0	1	0	0	0	0	0	0	0	826.446	0	200.24	0	0	0	0	0	0
tRF-Pro-AGG-008	AAGATGGAGTAGTTTTT	tRF-1	-	-	17	pre_tRNA-Pro-AGG-1-2,CGCCATAGCAAAGCGGATTTTTAGCGCTTGTTTACCAACTGGCTCGTTGGTCTAGGGGTATGATTTCCGCTTAGGGTGCGGGAGGTCCCGGGTTCAAATCCCGGACGAGCCCAAGATGGAGTAGTTTTTTTGTGTTTATTTTTTATTTCCTT,Pro-AGG,112	0	0	3	2	4	0	1	0	1	0	0	0	666.519	400.481	1883.24	0	1594.9	0	1265.82	0
tRF-Pro-AGG-009	AAGATGGAGTAGTTTTTT	tRF-1	-	-	18	pre_tRNA-Pro-AGG-1-2,CGCCATAGCAAAGCGGATTTTTAGCGCTTGTTTACCAACTGGCTCGTTGGTCTAGGGGTATGATTTCCGCTTAGGGTGCGGGAGGTCCCGGGTTCAAATCCCGGACGAGCCCAAGATGGAGTAGTTTTTTTGTGTTTATTTTTTATTTCCTT,Pro-AGG,112	7	1	10	6	8	0	0	3	2	0	2671.76	826.446	2221.73	1201.44	3766.48	0	0	1397.3	2531.65	0
tRF-Pro-AGG-010	AAGATGGAGTAGTTTTTTT	tRF-1	-	-	19	pre_tRNA-Pro-AGG-1-2,CGCCATAGCAAAGCGGATTTTTAGCGCTTGTTTACCAACTGGCTCGTTGGTCTAGGGGTATGATTTCCGCTTAGGGTGCGGGAGGTCCCGGGTTCAAATCCCGGACGAGCCCAAGATGGAGTAGTTTTTTTGTGTTTATTTTTTATTTCCTT,Pro-AGG,112	2	2	7	2	2	0	2	1	0	0	763.359	1652.89	1555.21	400.481	941.62	0	3189.79	465.766	0	0
tRF-Pro-AGG-011	AAGATGGAGTAGTTTTTTTG	tRF-1	-	-	20	pre_tRNA-Pro-AGG-1-2,CGCCATAGCAAAGCGGATTTTTAGCGCTTGTTTACCAACTGGCTCGTTGGTCTAGGGGTATGATTTCCGCTTAGGGTGCGGGAGGTCCCGGGTTCAAATCCCGGACGAGCCCAAGATGGAGTAGTTTTTTTGTGTTTATTTTTTATTTCCTT,Pro-AGG,112	0	0	0	2	0	0	1	0	0	0	0	0	0	400.481	0	0	1594.9	0	0	0
tRF-Pro-AGG-012	AAGTCAAAACAATTTTT	tRF-1	-	-	17	pre_tRNA-Pro-AGG-1-1,AATGGACTGAAGTTGGCGGCTTGGACCCCGTTGTCCAACTGGCTCGTTGGTCTAGGGGTATGATTTCCGCTTAGGGTGCGGGAGGTCCCGGGTTCAAATCCCGGACGAGCCCAAGTCAAAACAATTTTTTACTTTAATTTTTATTTTTAGTT,Pro-AGG,112	0	0	0	0	0	0	0	1	0	0	0	0	0	0	0	0	0	465.766	0	0
tRF-Pro-AGG-013	AAGTGCAGTATATATTT	tRF-1	-	-	17	pre_tRNA-Pro-AGG-1-5,TTCCATTTATAAAAAGTACTTTCGCGGCCGTCGTTCAACTGGCTCGTTGGTCTAGGGGTATGATTTCCGCTTAGGGTGCGGGAGGTCCCGGGTTCAAATCCCGGACGAGCCCAAGTGCAGTATATATTTTACCAAGTTTTATTTTACCTATA,Pro-AGG,112	1	0	6	4	2	0	0	1	0	0	381.679	0	1333.04	800.961	941.62	0	0	465.766	0	0
tRF-Pro-AGG-014	AAGTGCAGTATATATTTT	tRF-1	-	-	18	pre_tRNA-Pro-AGG-1-5,TTCCATTTATAAAAAGTACTTTCGCGGCCGTCGTTCAACTGGCTCGTTGGTCTAGGGGTATGATTTCCGCTTAGGGTGCGGGAGGTCCCGGGTTCAAATCCCGGACGAGCCCAAGTGCAGTATATATTTTACCAAGTTTTATTTTACCTATA,Pro-AGG,112	1	0	2	5	0	1	0	0	0	1	381.679	0	444.346	1001.2	0	1730.1	0	0	0	1508.3
tRF-Pro-AGG-015	ATCCCGGACGAGCCCCCA	tRF-3a	-	-	18	tRNA-Pro-AGG-1-1,GGCTCGTTGGTCTAGGGGTATGATTTCCGCTTAGGGTGCGGGAGGTCCCGGGTTCAAATCCCGGACGAGCCCCCA,Pro-AGG,57;tRNA-Pro-CGG-1-1,GGCTCGTTGGTCTAGGGGTATGATTCTCGCTTCGGGTGCGAGAGGTCCCGGGTTCAAATCCCGGACGAGCCCCCA,Pro-CGG,57	1	1	2	0	0	0	0	3	2	0	381.679	826.446	444.346	0	0	0	0	1397.3	2531.65	0
tRF-Pro-AGG-016	GGCTCGTTGGTCTAGGGGTATGATTTCCGCT	tRF-5c	-	-	31	tRNA-Pro-AGG-1-1,GGCTCGTTGGTCTAGGGGTATGATTTCCGCTTAGGGTGCGGGAGGTCCCGGGTTCAAATCCCGGACGAGCCCCCA,Pro-AGG,0	0	1	0	0	0	0	0	0	0	0	0	826.446	0	0	0	0	0	0	0	0
tRF-Pro-AGG-017	GGCTCGTTGGTCTAGGGGTATGATTTCCGCTT	tRF-5c	-	-	32	tRNA-Pro-AGG-1-1,GGCTCGTTGGTCTAGGGGTATGATTTCCGCTTAGGGTGCGGGAGGTCCCGGGTTCAAATCCCGGACGAGCCCCCA,Pro-AGG,0	0	0	1	0	0	1	0	0	0	0	0	0	222.173	0	0	1730.1	0	0	0	0
tRF-Pro-AGG-018	TCCCGGACGAGCCCCCA	tRF-3a	-	-	17	tRNA-Pro-AGG-1-1,GGCTCGTTGGTCTAGGGGTATGATTTCCGCTTAGGGTGCGGGAGGTCCCGGGTTCAAATCCCGGACGAGCCCCCA,Pro-AGG,58;tRNA-Pro-CGG-1-1,GGCTCGTTGGTCTAGGGGTATGATTCTCGCTTCGGGTGCGAGAGGTCCCGGGTTCAAATCCCGGACGAGCCCCCA,Pro-CGG,58;tRNA-Pro-CGG-2-1,GGCTCGTTGGTCTAGAGGTATGATTCTCGCTTCGGGTGCGAGAGGTCCCGGGTTCAATTCCCGGACGAGCCCCCA,Pro-CGG,58;tRNA-Pro-CGG-3-1,GGCTCGTTGGTCTAGGGGTATGATTTTCGCTTCGGGTGCGAGAGGTCCCGGGTTCAATTCCCGGACGAGC…	46	15	45	56	22	3	5	44	5	9	17557.3	12396.7	9997.78	11213.5	10357.8	5190.31	7974.48	20493.7	6329.11	13574.7
tRF-Pro-CGG-001	AAGTGAAGAAGTAGTTTT	tRF-1	-	-	18	pre_tRNA-Pro-CGG-2-1,TAACTTTTTATTGGGTGATTAGCAGCGGGTCATTCAACGAGGCTCGTTGGTCTAGAGGTATGATTCTCGCTTCGGGTGCGAGAGGTCCCGGGTTCAATTCCCGGACGAGCCCAAGTGAAGAAGTAGTTTTTTTTTATTCAGCTGAAAATATG,Pro-CGG,112	0	0	1	0	0	0	0	0	0	0	0	0	222.173	0	0	0	0	0	0	0
tRF-Pro-CGG-002	AAGTGAAGAAGTAGTTTTT	tRF-1	-	-	19	pre_tRNA-Pro-CGG-2-1,TAACTTTTTATTGGGTGATTAGCAGCGGGTCATTCAACGAGGCTCGTTGGTCTAGAGGTATGATTCTCGCTTCGGGTGCGAGAGGTCCCGGGTTCAATTCCCGGACGAGCCCAAGTGAAGAAGTAGTTTTTTTTTATTCAGCTGAAAATATG,Pro-CGG,112	1	0	1	3	1	0	0	1	0	0	381.679	0	222.173	600.721	470.81	0	0	465.766	0	0
tRF-Pro-CGG-003	AAGTGAAGAAGTAGTTTTTT	tRF-1	-	-	20	pre_tRNA-Pro-CGG-2-1,TAACTTTTTATTGGGTGATTAGCAGCGGGTCATTCAACGAGGCTCGTTGGTCTAGAGGTATGATTCTCGCTTCGGGTGCGAGAGGTCCCGGGTTCAATTCCCGGACGAGCCCAAGTGAAGAAGTAGTTTTTTTTTATTCAGCTGAAAATATG,Pro-CGG,112	0	0	1	0	1	0	0	0	0	0	0	0	222.173	0	470.81	0	0	0	0	0
tRF-Pro-CGG-004	AAGTTGACGTCGGTTGTAATTTT	tRF-1	1005	-	23	pre_tRNA-Pro-CGG-2-3,CACATTAAAAAGCGTCATTCTGATCGCTCCCAGTACCGCAGGCTCGTTGGTCTAGAGGTATGATTCTCGCTTCGGGTGCGAGAGGTCCCGGGTTCAATTCCCGGACGAGCCCAAGTTGACGTCGGTTGTAATTTTTTTTTGTTTTTTAAATA,Pro-CGG,112	0	0	0	0	1	0	0	0	1	0	0	0	0	0	470.81	0	0	0	1265.82	0
tRF-Pro-CGG-005	AAGTTGACGTCGGTTGTAATTTTT	tRF-1	-	-	24	pre_tRNA-Pro-CGG-2-3,CACATTAAAAAGCGTCATTCTGATCGCTCCCAGTACCGCAGGCTCGTTGGTCTAGAGGTATGATTCTCGCTTCGGGTGCGAGAGGTCCCGGGTTCAATTCCCGGACGAGCCCAAGTTGACGTCGGTTGTAATTTTTTTTTGTTTTTTAAATA,Pro-CGG,112	0	1	3	0	1	0	4	0	0	1	0	826.446	666.519	0	470.81	0	6379.59	0	0	1508.3
tRF-Pro-CGG-006	AAGTTGACGTCGGTTGTAATTTTTT	tRF-1	-	-	25	pre_tRNA-Pro-CGG-2-3,CACATTAAAAAGCGTCATTCTGATCGCTCCCAGTACCGCAGGCTCGTTGGTCTAGAGGTATGATTCTCGCTTCGGGTGCGAGAGGTCCCGGGTTCAATTCCCGGACGAGCCCAAGTTGACGTCGGTTGTAATTTTTTTTTGTTTTTTAAATA,Pro-CGG,112	0	0	1	0	2	2	2	0	1	0	0	0	222.173	0	941.62	3460.21	3189.79	0	1265.82	0
tRF-Pro-CGG-007	AAGTTGACGTCGGTTGTAATTTTTTT	tRF-1	-	-	26	pre_tRNA-Pro-CGG-2-3,CACATTAAAAAGCGTCATTCTGATCGCTCCCAGTACCGCAGGCTCGTTGGTCTAGAGGTATGATTCTCGCTTCGGGTGCGAGAGGTCCCGGGTTCAATTCCCGGACGAGCCCAAGTTGACGTCGGTTGTAATTTTTTTTTGTTTTTTAAATA,Pro-CGG,112	0	0	1	0	0	1	2	0	0	0	0	0	222.173	0	0	1730.1	3189.79	0	0	0
tRF-Pro-CGG-008	AAGTTGACGTCGGTTGTAATTTTTTTT	tRF-1	-	-	27	pre_tRNA-Pro-CGG-2-3,CACATTAAAAAGCGTCATTCTGATCGCTCCCAGTACCGCAGGCTCGTTGGTCTAGAGGTATGATTCTCGCTTCGGGTGCGAGAGGTCCCGGGTTCAATTCCCGGACGAGCCCAAGTTGACGTCGGTTGTAATTTTTTTTTGTTTTTTAAATA,Pro-CGG,112	0	0	0	0	0	1	1	0	0	0	0	0	0	0	0	1730.1	1594.9	0	0	0
tRF-Pro-CGG-009	AGGTTCTTCTGATAACCCACGTTTT	tRF-1	-	-	25	pre_tRNA-Pro-CGG-3-1,GTTTTGCCTATTTCACCGGCCACTTTTGTAAGGGTTACTTGGCTCGTTGGTCTAGGGGTATGATTTTCGCTTCGGGTGCGAGAGGTCCCGGGTTCAATTCCCGGACGAGCCCAGGTTCTTCTGATAACCCACGTTTTTTTTATCCCCCCGAT,Pro-CGG,112	0	0	1	0	0	0	0	0	0	0	0	0	222.173	0	0	0	0	0	0	0
tRF-Pro-CGG-010	AGGTTCTTCTGATAACCCACGTTTTTTT	tRF-1	-	-	28	pre_tRNA-Pro-CGG-3-1,GTTTTGCCTATTTCACCGGCCACTTTTGTAAGGGTTACTTGGCTCGTTGGTCTAGGGGTATGATTTTCGCTTCGGGTGCGAGAGGTCCCGGGTTCAATTCCCGGACGAGCCCAGGTTCTTCTGATAACCCACGTTTTTTTTATCCCCCCGAT,Pro-CGG,112	0	0	0	1	0	0	1	0	0	0	0	0	0	200.24	0	0	1594.9	0	0	0
tRF-Pro-CGG-011	CAATTCCCGGACGAGCCCCCA	tRF-3b	-	-	21	tRNA-Pro-CGG-2-1,GGCTCGTTGGTCTAGAGGTATGATTCTCGCTTCGGGTGCGAGAGGTCCCGGGTTCAATTCCCGGACGAGCCCCCA,Pro-CGG,54;tRNA-Pro-CGG-3-1,GGCTCGTTGGTCTAGGGGTATGATTTTCGCTTCGGGTGCGAGAGGTCCCGGGTTCAATTCCCGGACGAGCCCCCA,Pro-CGG,54	0	0	0	0	0	0	1	0	0	0	0	0	0	0	0	0	1594.9	0	0	0
tRF-Pro-CGG-012	GGCTCGTTGGTCTAGAGGTATGATTCTC	tRF-5c	-	-	28	tRNA-Pro-CGG-2-1,GGCTCGTTGGTCTAGAGGTATGATTCTCGCTTCGGGTGCGAGAGGTCCCGGGTTCAATTCCCGGACGAGCCCCCA,Pro-CGG,0	0	0	0	0	0	0	1	0	0	0	0	0	0	0	0	0	1594.9	0	0	0
tRF-Pro-CGG-013	GGCTCGTTGGTCTAGAGGTATGATTCTCGCT	tRF-5c	-	-	31	tRNA-Pro-CGG-2-1,GGCTCGTTGGTCTAGAGGTATGATTCTCGCTTCGGGTGCGAGAGGTCCCGGGTTCAATTCCCGGACGAGCCCCCA,Pro-CGG,0	0	0	1	0	0	1	1	0	0	0	0	0	222.173	0	0	1730.1	1594.9	0	0	0
tRF-Pro-CGG-014	GGCTCGTTGGTCTAGAGGTATGATTCTCGCTT	tRF-5c	-	-	32	tRNA-Pro-CGG-2-1,GGCTCGTTGGTCTAGAGGTATGATTCTCGCTTCGGGTGCGAGAGGTCCCGGGTTCAATTCCCGGACGAGCCCCCA,Pro-CGG,0	0	0	1	0	0	2	0	1	0	0	0	0	222.173	0	0	3460.21	0	465.766	0	0
tRF-Pro-CGG-015	GGCTCGTTGGTCTAGGGGTATGATTCTC	tRF-5c	-	-	28	tRNA-Pro-CGG-1-1,GGCTCGTTGGTCTAGGGGTATGATTCTCGCTTCGGGTGCGAGAGGTCCCGGGTTCAAATCCCGGACGAGCCCCCA,Pro-CGG,0	0	0	1	0	0	0	0	0	0	0	0	0	222.173	0	0	0	0	0	0	0
tRF-Pro-CGG-016	GGCTCGTTGGTCTAGGGGTATGATTCTCGCT	tRF-5c	-	-	31	tRNA-Pro-CGG-1-1,GGCTCGTTGGTCTAGGGGTATGATTCTCGCTTCGGGTGCGAGAGGTCCCGGGTTCAAATCCCGGACGAGCCCCCA,Pro-CGG,0	0	0	0	0	0	2	0	0	0	0	0	0	0	0	0	3460.21	0	0	0	0
tRF-Pro-CGG-017	GGCTCGTTGGTCTAGGGGTATGATTTTCGCTT	tRF-5c	-	-	32	tRNA-Pro-CGG-3-1,GGCTCGTTGGTCTAGGGGTATGATTTTCGCTTCGGGTGCGAGAGGTCCCGGGTTCAATTCCCGGACGAGCCCCCA,Pro-CGG,0	1	0	0	0	0	0	0	0	0	0	381.679	0	0	0	0	0	0	0	0	0
tRF-Pro-CGG-018	TTCCCGGACGAGCCCCCA	tRF-3a	3014	-	18	tRNA-Pro-CGG-2-1,GGCTCGTTGGTCTAGAGGTATGATTCTCGCTTCGGGTGCGAGAGGTCCCGGGTTCAATTCCCGGACGAGCCCCCA,Pro-CGG,57;tRNA-Pro-CGG-3-1,GGCTCGTTGGTCTAGGGGTATGATTTTCGCTTCGGGTGCGAGAGGTCCCGGGTTCAATTCCCGGACGAGCCCCCA,Pro-CGG,57	0	0	1	0	3	0	1	2	1	0	0	0	222.173	0	1412.43	0	1594.9	931.532	1265.82	0
tRF-Pro-TGG-001	AAATTTCTTTTCTCTTGACCA	tRF-3b	-	-	21	chrM.tRNA6-ProTGG,CAAGAGGTAGTTTATTTAAAATATTAATTTTGGGGATTAATGAAAAAGAAATTTCTTTTCTCTTGACCA,Pro-TGG,48	0	1	0	0	0	0	0	0	0	0	0	826.446	0	0	0	0	0	0	0	0
tRF-Pro-TGG-002	AGCTGTGTTATTTT	tRF-1	-	-	14	pre_tRNA-Pro-TGG-1-1,CCTAGTTGGAAACTGGCGAACAGCTGCCTACTCGTTATGAGGCTCAATGGTCTAGGGGTATGATTCTCGCTTTGGGTGCGAGAGGTCCCGGGTTCAAATCCCGGTTGAGCCCAGCTGTGTTATTTTGTTGTTCAACGGTCAACTGCACGTTC,Pro-TGG,112	2	0	6	4	3	0	0	2	1	0	763.359	0	1333.04	800.961	1412.43	0	0	931.532	1265.82	0
tRF-Pro-TGG-003	AGCTGTGTTATTTTG	tRF-1	-	-	15	pre_tRNA-Pro-TGG-1-1,CCTAGTTGGAAACTGGCGAACAGCTGCCTACTCGTTATGAGGCTCAATGGTCTAGGGGTATGATTCTCGCTTTGGGTGCGAGAGGTCCCGGGTTCAAATCCCGGTTGAGCCCAGCTGTGTTATTTTGTTGTTCAACGGTCAACTGCACGTTC,Pro-TGG,112	1	0	3	6	0	0	0	1	1	0	381.679	0	666.519	1201.44	0	0	0	465.766	1265.82	0
tRF-Pro-TGG-004	AGCTGTGTTATTTTGT	tRF-1	-	-	16	pre_tRNA-Pro-TGG-1-1,CCTAGTTGGAAACTGGCGAACAGCTGCCTACTCGTTATGAGGCTCAATGGTCTAGGGGTATGATTCTCGCTTTGGGTGCGAGAGGTCCCGGGTTCAAATCCCGGTTGAGCCCAGCTGTGTTATTTTGTTGTTCAACGGTCAACTGCACGTTC,Pro-TGG,112	0	0	3	2	2	0	1	0	0	0	0	0	666.519	400.481	941.62	0	1594.9	0	0	0
tRF-Pro-TGG-005	AGCTGTGTTATTTTTTT	tRF-1	-	-	17	pre_tRNA-Pro-TGG-1-1,CCTAGTTGGAAACTGGCGAACAGCTGCCTACTCGTTATGAGGCTCAATGGTCTAGGGGTATGATTCTCGCTTTGGGTGCGAGAGGTCCCGGGTTCAAATCCCGGTTGAGCCCAGCTGTGTTATTTTGTTGTTCAACGGTCAACTGCACGTTC,Pro-TGG,112	1	0	0	0	1	0	0	0	0	0	381.679	0	0	0	470.81	0	0	0	0	0
tRF-Pro-TGG-006	ATCCCGGTTGAGCCCCCA	tRF-3a	3024	-	18	tRNA-Pro-TGG-1-1,GGCTCAATGGTCTAGGGGTATGATTCTCGCTTTGGGTGCGAGAGGTCCCGGGTTCAAATCCCGGTTGAGCCCCCA,Pro-TGG,57	1	0	0	0	0	0	0	0	0	1	381.679	0	0	0	0	0	0	0	0	1508.3
tRF-Pro-TGG-007	ATTTCTTTTCTCTTGACCA	tRF-3b	-	-	19	chrM.tRNA6-ProTGG,CAAGAGGTAGTTTATTTAAAATATTAATTTTGGGGATTAATGAAAAAGAAATTTCTTTTCTCTTGACCA,Pro-TGG,50	0	0	1	0	0	0	0	0	0	0	0	0	222.173	0	0	0	0	0	0	0
tRF-Pro-TGG-008	GGCTCAATGGTCTAGGGGTATGATTCTC	tRF-5c	-	-	28	tRNA-Pro-TGG-1-1,GGCTCAATGGTCTAGGGGTATGATTCTCGCTTTGGGTGCGAGAGGTCCCGGGTTCAAATCCCGGTTGAGCCCCCA,Pro-TGG,0	0	0	0	0	1	0	0	0	0	0	0	0	0	0	470.81	0	0	0	0	0
tRF-Pro-TGG-009	GGCTCAATGGTCTAGGGGTATGATTCTCGC	tRF-5c	-	-	30	tRNA-Pro-TGG-1-1,GGCTCAATGGTCTAGGGGTATGATTCTCGCTTTGGGTGCGAGAGGTCCCGGGTTCAAATCCCGGTTGAGCCCCCA,Pro-TGG,0	0	0	0	0	0	1	0	0	0	0	0	0	0	0	0	1730.1	0	0	0	0
tRF-Pro-TGG-010	GGCTCAATGGTCTAGGGGTATGATTCTCGCTT	tRF-5c	-	-	32	tRNA-Pro-TGG-1-1,GGCTCAATGGTCTAGGGGTATGATTCTCGCTTTGGGTGCGAGAGGTCCCGGGTTCAAATCCCGGTTGAGCCCCCA,Pro-TGG,0	0	0	1	0	0	0	0	0	0	0	0	0	222.173	0	0	0	0	0	0	0
tRF-Pro-TGG-011	TCCCGGTTGAGCCCCCA	tRF-3a	-	-	17	tRNA-Pro-TGG-1-1,GGCTCAATGGTCTAGGGGTATGATTCTCGCTTTGGGTGCGAGAGGTCCCGGGTTCAAATCCCGGTTGAGCCCCCA,Pro-TGG,58	0	0	1	0	0	0	0	0	0	0	0	0	222.173	0	0	0	0	0	0	0
tRF-Pro-TGG-012	TTTCTTTTCTCTTGACCA	tRF-3a	-	-	18	chrM.tRNA6-ProTGG,CAAGAGGTAGTTTATTTAAAATATTAATTTTGGGGATTAATGAAAAAGAAATTTCTTTTCTCTTGACCA,Pro-TGG,51	0	1	0	0	0	0	0	0	0	0	0	826.446	0	0	0	0	0	0	0	0
tRF-Ser-AGA-001	AATAGTAATCTGTTTT	tRF-1	-	-	16	pre_tRNA-Ser-AGA-2-1,ATCTTCTTTTCATGCCAACTTGACGATCCGCGATCATTAAGCAGTCGTGGCCGAGCGGTTAAGGCGTCTGACTAGAAATCAGATTCCCTCTGGGAGCGTAGGTTCGAATCCTACCGACTGCGAATAGTAATCTGTTTTTTGGAAGTCCAGAAAATAGATCGA,Ser-AGA,122	0	0	1	0	0	0	0	0	0	0	0	0	222.173	0	0	0	0	0	0	0
tRF-Ser-AGA-002	AATAGTAATCTGTTTTT	tRF-1	-	-	17	pre_tRNA-Ser-AGA-2-1,ATCTTCTTTTCATGCCAACTTGACGATCCGCGATCATTAAGCAGTCGTGGCCGAGCGGTTAAGGCGTCTGACTAGAAATCAGATTCCCTCTGGGAGCGTAGGTTCGAATCCTACCGACTGCGAATAGTAATCTGTTTTTTGGAAGTCCAGAAAATAGATCGA,Ser-AGA,122	0	0	2	0	0	0	0	0	0	0	0	0	444.346	0	0	0	0	0	0	0
tRF-Ser-AGA-003	ATCCTACCGACTGCGCCA	tRF-3a	-	-	18	tRNA-Ser-AGA-2-1,GCAGTCGTGGCCGAGCGGTTAAGGCGTCTGACTAGAAATCAGATTCCCTCTGGGAGCGTAGGTTCGAATCCTACCGACTGCGCCA,Ser-AGA,67	0	0	0	1	0	0	0	0	0	0	0	0	0	200.24	0	0	0	0	0	0
tRF-Ser-AGA-004	ATCCTACCGGCTGCGCCA	tRF-3a	-	-	18	tRNA-Ser-AGA-1-1,GCAGTCGTGGCCGAGTGGTTAAGGCGTCTGACTAGAAATCAGATTCCCTCTGGGAGCGTAGGTTCGAATCCTACCGGCTGCGCCA,Ser-AGA,67;tRNA-Ser-AGA-3-1,GCAGTCGTGGCCGAGCGGTTAAGGCGTCTGACTAGAAATCAGATTCCCTCTGGGAGCGTAGGTTCGAATCCTACCGGCTGCGCCA,Ser-AGA,67;tRNA-Ser-CGA-1-1,GCAGTCGTGGCCGAGTGGTTAAGGCGTCTGACTCGAAATCAGATTCCCTCTGGGAGCGTAGGTTCGAATCCTACCGGCTGCGCCA,Ser-CGA,67	0	0	0	0	0	0	0	0	0	1	0	0	0	0	0	0	0	0	0	1508.3
tRF-Ser-AGA-005	ATGACAAGAGTTACTTT	tRF-1	-	-	17	pre_tRNA-Ser-AGA-2-3,ACCTAAGCTAACACTGGATTTGACATCACTAGTTGCAAGAGCAGTCGTGGCCGAGCGGTTAAGGCGTCTGACTAGAAATCAGATTCCCTCTGGGAGCGTAGGTTCGAATCCTACCGACTGCGATGACAAGAGTTACTTTTTTGTTTTTAACTTTTTGCCCAA,Ser-AGA,122	1	0	0	0	0	0	0	1	0	0	381.679	0	0	0	0	0	0	465.766	0	0
tRF-Ser-AGA-006	ATGACAAGAGTTACTTTT	tRF-1	1012	-	18	pre_tRNA-Ser-AGA-2-3,ACCTAAGCTAACACTGGATTTGACATCACTAGTTGCAAGAGCAGTCGTGGCCGAGCGGTTAAGGCGTCTGACTAGAAATCAGATTCCCTCTGGGAGCGTAGGTTCGAATCCTACCGACTGCGATGACAAGAGTTACTTTTTTGTTTTTAACTTTTTGCCCAA,Ser-AGA,122	2	0	2	2	3	0	1	0	0	0	763.359	0	444.346	400.481	1412.43	0	1594.9	0	0	0
tRF-Ser-AGA-007	ATGACAAGAGTTACTTTTT	tRF-1	-	-	19	pre_tRNA-Ser-AGA-2-3,ACCTAAGCTAACACTGGATTTGACATCACTAGTTGCAAGAGCAGTCGTGGCCGAGCGGTTAAGGCGTCTGACTAGAAATCAGATTCCCTCTGGGAGCGTAGGTTCGAATCCTACCGACTGCGATGACAAGAGTTACTTTTTTGTTTTTAACTTTTTGCCCAA,Ser-AGA,122	0	0	4	2	1	0	0	0	0	0	0	0	888.691	400.481	470.81	0	0	0	0	0
tRF-Ser-AGA-008	ATGACAAGAGTTACTTTTTT	tRF-1	-	-	20	pre_tRNA-Ser-AGA-2-3,ACCTAAGCTAACACTGGATTTGACATCACTAGTTGCAAGAGCAGTCGTGGCCGAGCGGTTAAGGCGTCTGACTAGAAATCAGATTCCCTCTGGGAGCGTAGGTTCGAATCCTACCGACTGCGATGACAAGAGTTACTTTTTTGTTTTTAACTTTTTGCCCAA,Ser-AGA,122	0	0	1	1	0	1	1	0	0	1	0	0	222.173	200.24	0	1730.1	1594.9	0	0	1508.3
tRF-Ser-AGA-009	GCAGTCGTGGCCGA	tRF-5a	-	-	14	tRNA-Ser-AGA-1-1,GCAGTCGTGGCCGAGTGGTTAAGGCGTCTGACTAGAAATCAGATTCCCTCTGGGAGCGTAGGTTCGAATCCTACCGGCTGCGCCA,Ser-AGA,0;tRNA-Ser-AGA-2-1,GCAGTCGTGGCCGAGCGGTTAAGGCGTCTGACTAGAAATCAGATTCCCTCTGGGAGCGTAGGTTCGAATCCTACCGACTGCGCCA,Ser-AGA,0;tRNA-Ser-AGA-3-1,GCAGTCGTGGCCGAGCGGTTAAGGCGTCTGACTAGAAATCAGATTCCCTCTGGGAGCGTAGGTTCGAATCCTACCGGCTGCGCCA,Ser-AGA,0;tRNA-Ser-CGA-1-1,GCAGTCGTGGCCGAGTGGTTAAGGCGTCTGACTCGAAATCAGA…	1	1	4	4	0	0	0	2	0	3	381.679	826.446	888.691	800.961	0	0	0	931.532	0	4524.89
tRF-Ser-AGA-010	GCAGTCGTGGCCGAG	tRF-5a	-	-	15	tRNA-Ser-AGA-1-1,GCAGTCGTGGCCGAGTGGTTAAGGCGTCTGACTAGAAATCAGATTCCCTCTGGGAGCGTAGGTTCGAATCCTACCGGCTGCGCCA,Ser-AGA,0;tRNA-Ser-AGA-2-1,GCAGTCGTGGCCGAGCGGTTAAGGCGTCTGACTAGAAATCAGATTCCCTCTGGGAGCGTAGGTTCGAATCCTACCGACTGCGCCA,Ser-AGA,0;tRNA-Ser-AGA-3-1,GCAGTCGTGGCCGAGCGGTTAAGGCGTCTGACTAGAAATCAGATTCCCTCTGGGAGCGTAGGTTCGAATCCTACCGGCTGCGCCA,Ser-AGA,0;tRNA-Ser-CGA-1-1,GCAGTCGTGGCCGAGTGGTTAAGGCGTCTGACTCGAAATCAGA…	4	1	7	5	3	0	0	5	1	0	1526.72	826.446	1555.21	1001.2	1412.43	0	0	2328.83	1265.82	0
tRF-Ser-AGA-011	GCAGTCGTGGCCGAGC	tRF-5a	-	-	16	tRNA-Ser-AGA-2-1,GCAGTCGTGGCCGAGCGGTTAAGGCGTCTGACTAGAAATCAGATTCCCTCTGGGAGCGTAGGTTCGAATCCTACCGACTGCGCCA,Ser-AGA,0;tRNA-Ser-AGA-3-1,GCAGTCGTGGCCGAGCGGTTAAGGCGTCTGACTAGAAATCAGATTCCCTCTGGGAGCGTAGGTTCGAATCCTACCGGCTGCGCCA,Ser-AGA,0	34	10	38	62	32	3	2	32	12	11	12977.1	8264.46	8442.57	12414.9	15065.9	5190.31	3189.79	14904.5	15189.9	16591.3
tRF-Ser-AGA-012	GCAGTCGTGGCCGAGCGGTTAAG	tRF-5b	-	-	23	tRNA-Ser-AGA-2-1,GCAGTCGTGGCCGAGCGGTTAAGGCGTCTGACTAGAAATCAGATTCCCTCTGGGAGCGTAGGTTCGAATCCTACCGACTGCGCCA,Ser-AGA,0;tRNA-Ser-AGA-3-1,GCAGTCGTGGCCGAGCGGTTAAGGCGTCTGACTAGAAATCAGATTCCCTCTGGGAGCGTAGGTTCGAATCCTACCGGCTGCGCCA,Ser-AGA,0	1	0	0	0	1	0	0	0	0	0	381.679	0	0	0	470.81	0	0	0	0	0
tRF-Ser-AGA-013	GCAGTCGTGGCCGAGCGGTTAAGG	tRF-5b	-	-	24	tRNA-Ser-AGA-2-1,GCAGTCGTGGCCGAGCGGTTAAGGCGTCTGACTAGAAATCAGATTCCCTCTGGGAGCGTAGGTTCGAATCCTACCGACTGCGCCA,Ser-AGA,0;tRNA-Ser-AGA-3-1,GCAGTCGTGGCCGAGCGGTTAAGGCGTCTGACTAGAAATCAGATTCCCTCTGGGAGCGTAGGTTCGAATCCTACCGGCTGCGCCA,Ser-AGA,0	1	0	0	1	0	0	0	0	0	0	381.679	0	0	200.24	0	0	0	0	0	0
tRF-Ser-AGA-014	GCAGTCGTGGCCGAGT	tRF-5a	-	-	16	tRNA-Ser-AGA-1-1,GCAGTCGTGGCCGAGTGGTTAAGGCGTCTGACTAGAAATCAGATTCCCTCTGGGAGCGTAGGTTCGAATCCTACCGGCTGCGCCA,Ser-AGA,0;tRNA-Ser-CGA-1-1,GCAGTCGTGGCCGAGTGGTTAAGGCGTCTGACTCGAAATCAGATTCCCTCTGGGAGCGTAGGTTCGAATCCTACCGGCTGCGCCA,Ser-CGA,0	10	4	22	14	4	1	0	6	4	0	3816.79	3305.79	4887.8	2803.36	1883.24	1730.1	0	2794.6	5063.29	0
tRF-Ser-AGA-015	GCAGTCGTGGCCGAGTGGTTAA	tRF-5b	-	-	22	tRNA-Ser-AGA-1-1,GCAGTCGTGGCCGAGTGGTTAAGGCGTCTGACTAGAAATCAGATTCCCTCTGGGAGCGTAGGTTCGAATCCTACCGGCTGCGCCA,Ser-AGA,0;tRNA-Ser-CGA-1-1,GCAGTCGTGGCCGAGTGGTTAAGGCGTCTGACTCGAAATCAGATTCCCTCTGGGAGCGTAGGTTCGAATCCTACCGGCTGCGCCA,Ser-CGA,0	0	0	0	2	0	0	0	0	0	0	0	0	0	400.481	0	0	0	0	0	0
tRF-Ser-AGA-016	GCAGTCGTGGCCGAGTGGTTAAG	tRF-5b	-	-	23	tRNA-Ser-AGA-1-1,GCAGTCGTGGCCGAGTGGTTAAGGCGTCTGACTAGAAATCAGATTCCCTCTGGGAGCGTAGGTTCGAATCCTACCGGCTGCGCCA,Ser-AGA,0;tRNA-Ser-CGA-1-1,GCAGTCGTGGCCGAGTGGTTAAGGCGTCTGACTCGAAATCAGATTCCCTCTGGGAGCGTAGGTTCGAATCCTACCGGCTGCGCCA,Ser-CGA,0	1	1	0	1	1	0	0	0	0	0	381.679	826.446	0	200.24	470.81	0	0	0	0	0
tRF-Ser-AGA-017	GCAGTCGTGGCCGAGTGGTTAAGG	tRF-5b	-	-	24	tRNA-Ser-AGA-1-1,GCAGTCGTGGCCGAGTGGTTAAGGCGTCTGACTAGAAATCAGATTCCCTCTGGGAGCGTAGGTTCGAATCCTACCGGCTGCGCCA,Ser-AGA,0;tRNA-Ser-CGA-1-1,GCAGTCGTGGCCGAGTGGTTAAGGCGTCTGACTCGAAATCAGATTCCCTCTGGGAGCGTAGGTTCGAATCCTACCGGCTGCGCCA,Ser-CGA,0	0	12	0	23	0	0	0	0	0	0	0	9917.36	0	4605.53	0	0	0	0	0	0
tRF-Ser-AGA-018	GTTTATAAGTGCCAATTTTT	tRF-1	-	-	20	pre_tRNA-Ser-AGA-3-1,GTAGCTAGAGCCGGGTAATAAAGCCACTGGAGTCATCAAAGCAGTCGTGGCCGAGCGGTTAAGGCGTCTGACTAGAAATCAGATTCCCTCTGGGAGCGTAGGTTCGAATCCTACCGGCTGCGGTTTATAAGTGCCAATTTTTTTTAAATAATTAAGCCAAAC,Ser-AGA,122	0	0	0	0	0	0	0	1	0	0	0	0	0	0	0	0	0	465.766	0	0
tRF-Ser-AGA-019	GTTTATAAGTGCCAATTTTTT	tRF-1	-	-	21	pre_tRNA-Ser-AGA-3-1,GTAGCTAGAGCCGGGTAATAAAGCCACTGGAGTCATCAAAGCAGTCGTGGCCGAGCGGTTAAGGCGTCTGACTAGAAATCAGATTCCCTCTGGGAGCGTAGGTTCGAATCCTACCGGCTGCGGTTTATAAGTGCCAATTTTTTTTAAATAATTAAGCCAAAC,Ser-AGA,122	0	0	0	0	0	0	0	0	0	1	0	0	0	0	0	0	0	0	0	1508.3
tRF-Ser-AGA-020	TCCTACCGGCTGCGCCA	tRF-3a	-	-	17	tRNA-Ser-AGA-1-1,GCAGTCGTGGCCGAGTGGTTAAGGCGTCTGACTAGAAATCAGATTCCCTCTGGGAGCGTAGGTTCGAATCCTACCGGCTGCGCCA,Ser-AGA,68;tRNA-Ser-AGA-3-1,GCAGTCGTGGCCGAGCGGTTAAGGCGTCTGACTAGAAATCAGATTCCCTCTGGGAGCGTAGGTTCGAATCCTACCGGCTGCGCCA,Ser-AGA,68;tRNA-Ser-CGA-1-1,GCAGTCGTGGCCGAGTGGTTAAGGCGTCTGACTCGAAATCAGATTCCCTCTGGGAGCGTAGGTTCGAATCCTACCGGCTGCGCCA,Ser-CGA,68	0	0	0	1	0	0	0	0	0	0	0	0	0	200.24	0	0	0	0	0	0
tRF-Ser-CGA-001	AATCGAATCCAATTTTT	tRF-1	-	-	17	pre_tRNA-Ser-CGA-1-3,GACTTTCAAGTACGTAATTTAACACCAGCTATAACAAGAAGCAGTCGTGGCCGAGTGGTTAAGGCGTCTGACTCGAAATCAGATTCCCTCTGGGAGCGTAGGTTCGAATCCTACCGGCTGCGAATCGAATCCAATTTTTTACACTTCGCATGAGCTACCATA,Ser-CGA,122	0	0	1	0	0	0	0	0	0	0	0	0	222.173	0	0	0	0	0	0	0
tRF-Ser-CGA-002	AATGAGAATGTATATTT	tRF-1	-	-	17	pre_tRNA-Ser-CGA-1-1,GAAGCTTAAATAGTGTATTGGGCTTGCGTAAGGACAAGTAGCAGTCGTGGCCGAGTGGTTAAGGCGTCTGACTCGAAATCAGATTCCCTCTGGGAGCGTAGGTTCGAATCCTACCGGCTGCGAATGAGAATGTATATTTTATTTCATATGTTTTTATTTTCT,Ser-CGA,122	0	1	0	0	0	0	0	0	0	0	0	826.446	0	0	0	0	0	0	0	0
tRF-Ser-CGA-003	AATGAGAATGTATATTTT	tRF-1	-	-	18	pre_tRNA-Ser-CGA-1-1,GAAGCTTAAATAGTGTATTGGGCTTGCGTAAGGACAAGTAGCAGTCGTGGCCGAGTGGTTAAGGCGTCTGACTCGAAATCAGATTCCCTCTGGGAGCGTAGGTTCGAATCCTACCGGCTGCGAATGAGAATGTATATTTTATTTCATATGTTTTTATTTTCT,Ser-CGA,122	0	0	0	1	2	0	0	2	0	1	0	0	0	200.24	941.62	0	0	931.532	0	1508.3
tRF-Ser-CGA-004	ATGAAGTGTATATTT	tRF-1	-	-	15	pre_tRNA-Ser-CGA-1-4,CCAGTTGGTATATTTCACTTTGGACGCGGTCGCTTCACAAGCAGTCGTGGCCGAGTGGTTAAGGCGTCTGACTCGAAATCAGATTCCCTCTGGGAGCGTAGGTTCGAATCCTACCGGCTGCGATGAAGTGTATATTTTACTTTTGTGAAACTAGTAAATGTT,Ser-CGA,122	1	0	0	0	0	0	0	0	0	0	381.679	0	0	0	0	0	0	0	0	0
tRF-Ser-CGA-005	ATGAAGTGTATATTTTA	tRF-1	-	-	17	pre_tRNA-Ser-CGA-1-4,CCAGTTGGTATATTTCACTTTGGACGCGGTCGCTTCACAAGCAGTCGTGGCCGAGTGGTTAAGGCGTCTGACTCGAAATCAGATTCCCTCTGGGAGCGTAGGTTCGAATCCTACCGGCTGCGATGAAGTGTATATTTTACTTTTGTGAAACTAGTAAATGTT,Ser-CGA,122	0	0	0	0	0	0	0	1	0	0	0	0	0	0	0	0	0	465.766	0	0
tRF-Ser-CGA-006	GAAGGGTAGTCCTATATTT	tRF-1	-	-	19	pre_tRNA-Ser-CGA-1-2,CATAAACTCCGGAAGATTGTTGGGATTTGATCAAAAATAAGCAGTCGTGGCCGAGTGGTTAAGGCGTCTGACTCGAAATCAGATTCCCTCTGGGAGCGTAGGTTCGAATCCTACCGGCTGCGGAAGGGTAGTCCTATATTTTTTATGTTTTAATTTTTAAAA,Ser-CGA,122	1	0	1	0	0	0	0	0	0	0	381.679	0	222.173	0	0	0	0	0	0	0
tRF-Ser-GCT-001	AGTGGAATTTTTTT	tRF-1	-	-	14	pre_tRNA-Ser-GCT-2-2,GAGTGTACGAAATTGTCATCGATTTCGTGGAAAAGAAAGTGACGAGGTGGCCGAGAGGTTAAGGCGTTGGACTGCTAATCCAATGTGCTCTGCACGCGTGGGTTCGAATCCCATCCTCGTCGAGTGGAATTTTTTTGTTTTTTCCATTGGAATATTAACGCA,Ser-GCT,122	3	1	6	7	4	0	0	2	0	0	1145.04	826.446	1333.04	1401.68	1883.24	0	0	931.532	0	0
tRF-Ser-GCT-002	AGTGGAATTTTTTTG	tRF-1	-	-	15	pre_tRNA-Ser-GCT-2-2,GAGTGTACGAAATTGTCATCGATTTCGTGGAAAAGAAAGTGACGAGGTGGCCGAGAGGTTAAGGCGTTGGACTGCTAATCCAATGTGCTCTGCACGCGTGGGTTCGAATCCCATCCTCGTCGAGTGGAATTTTTTTGTTTTTTCCATTGGAATATTAACGCA,Ser-GCT,122	1	0	1	0	1	0	0	0	0	0	381.679	0	222.173	0	470.81	0	0	0	0	0
tRF-Ser-GCT-003	AGTGGAATTTTTTTGTTTT	tRF-1	-	-	19	pre_tRNA-Ser-GCT-2-2,GAGTGTACGAAATTGTCATCGATTTCGTGGAAAAGAAAGTGACGAGGTGGCCGAGAGGTTAAGGCGTTGGACTGCTAATCCAATGTGCTCTGCACGCGTGGGTTCGAATCCCATCCTCGTCGAGTGGAATTTTTTTGTTTTTTCCATTGGAATATTAACGCA,Ser-GCT,122	0	0	0	0	0	0	1	0	0	0	0	0	0	0	0	0	1594.9	0	0	0
tRF-Ser-GCT-004	GACGAGGTGGCCGA	tRF-5a	-	-	14	tRNA-Ser-GCT-1-1,GACGAGGTGGCCGAGTGGTTAAGGCGTTGGACTGCTAATCCAATGTGCTCTGCACGCGTGGGTTCGAATCCCATCCTCGTCGCCA,Ser-GCT,0;tRNA-Ser-GCT-2-1,GACGAGGTGGCCGAGAGGTTAAGGCGTTGGACTGCTAATCCAATGTGCTCTGCACGCGTGGGTTCGAATCCCATCCTCGTCGCCA,Ser-GCT,0	2	0	0	2	1	0	0	2	0	0	763.359	0	0	400.481	470.81	0	0	931.532	0	0
tRF-Ser-GCT-005	GACGAGGTGGCCGAG	tRF-5a	-	-	15	tRNA-Ser-GCT-1-1,GACGAGGTGGCCGAGTGGTTAAGGCGTTGGACTGCTAATCCAATGTGCTCTGCACGCGTGGGTTCGAATCCCATCCTCGTCGCCA,Ser-GCT,0;tRNA-Ser-GCT-2-1,GACGAGGTGGCCGAGAGGTTAAGGCGTTGGACTGCTAATCCAATGTGCTCTGCACGCGTGGGTTCGAATCCCATCCTCGTCGCCA,Ser-GCT,0	3	0	1	1	0	0	0	1	0	0	1145.04	0	222.173	200.24	0	0	0	465.766	0	0
tRF-Ser-GCT-006	GACGAGGTGGCCGAGA	tRF-5a	-	-	16	tRNA-Ser-GCT-2-1,GACGAGGTGGCCGAGAGGTTAAGGCGTTGGACTGCTAATCCAATGTGCTCTGCACGCGTGGGTTCGAATCCCATCCTCGTCGCCA,Ser-GCT,0	1	1	0	1	1	0	0	2	1	0	381.679	826.446	0	200.24	470.81	0	0	931.532	1265.82	0
tRF-Ser-GCT-007	GACGAGGTGGCCGAGT	tRF-5a	-	-	16	tRNA-Ser-GCT-1-1,GACGAGGTGGCCGAGTGGTTAAGGCGTTGGACTGCTAATCCAATGTGCTCTGCACGCGTGGGTTCGAATCCCATCCTCGTCGCCA,Ser-GCT,0	0	0	0	1	0	0	0	0	0	0	0	0	0	200.24	0	0	0	0	0	0
tRF-Ser-GCT-008	GACGAGGTGGCCGAGTGGTTAA	tRF-5b	-	-	22	tRNA-Ser-GCT-1-1,GACGAGGTGGCCGAGTGGTTAAGGCGTTGGACTGCTAATCCAATGTGCTCTGCACGCGTGGGTTCGAATCCCATCCTCGTCGCCA,Ser-GCT,0	0	0	0	1	0	0	0	0	0	0	0	0	0	200.24	0	0	0	0	0	0
tRF-Ser-GCT-009	GACGAGGTGGCCGAGTGGTTAAG	tRF-5b	-	-	23	tRNA-Ser-GCT-1-1,GACGAGGTGGCCGAGTGGTTAAGGCGTTGGACTGCTAATCCAATGTGCTCTGCACGCGTGGGTTCGAATCCCATCCTCGTCGCCA,Ser-GCT,0	0	1	0	1	0	0	0	0	0	0	0	826.446	0	200.24	0	0	0	0	0	0
tRF-Ser-GCT-010	GACGAGGTGGCCGAGTGGTTAAGG	tRF-5b	-	-	24	tRNA-Ser-GCT-1-1,GACGAGGTGGCCGAGTGGTTAAGGCGTTGGACTGCTAATCCAATGTGCTCTGCACGCGTGGGTTCGAATCCCATCCTCGTCGCCA,Ser-GCT,0	0	6	1	2	0	0	0	0	0	0	0	4958.68	222.173	400.481	0	0	0	0	0	0
tRF-Ser-TGA-001	GCTGCGGTGTCCGA	tRF-5a	-	-	14	tRNA-Ser-TGA-1-1,GCTGCGGTGTCCGAGTGGTTAAGGAGATGGACTTGAAATCCATTGGGTTCTACCCGCACAGGTTCAAGTCCTGTCCGCAGCGCCA,Ser-TGA,0	0	0	0	0	0	0	0	0	1	0	0	0	0	0	0	0	0	0	1265.82	0
tRF-Ser-TGA-002	GCTGCGGTGTCCGAGT	tRF-5a	-	-	16	tRNA-Ser-TGA-1-1,GCTGCGGTGTCCGAGTGGTTAAGGAGATGGACTTGAAATCCATTGGGTTCTACCCGCACAGGTTCAAGTCCTGTCCGCAGCGCCA,Ser-TGA,0	0	0	1	0	0	0	0	0	0	0	0	0	222.173	0	0	0	0	0	0	0
tRF-Ser-TGA-003	GTTGCGGTGTCCGAGT	tRF-5a	-	-	16	tRNA-Ser-TGA-2-1,GTTGCGGTGTCCGAGTGGTTAAGGAGATGGACTTGAAATCCATTGGGTTCTACCCGCGCAGGTTCGAATCCTGTCCGCAGCGCCA,Ser-TGA,0	0	0	0	0	0	0	0	1	0	0	0	0	0	0	0	0	0	465.766	0	0
tRF-Thr-AGT-001	ATCTCGCCGGGGCCTCCA	tRF-3a	-	-	18	tRNA-Thr-AGT-1-1,GGCGCCGTGGCTTAGTTGGTTAAAGCGCCTGTCTAGTAAACAGGAGATCGTGAGTTCGAATCTCGCCGGGGCCTCCA,Thr-AGT,59	0	0	0	1	1	0	0	1	1	0	0	0	0	200.24	470.81	0	0	465.766	1265.82	0
tRF-Thr-AGT-002	ATTGGAACACGATTTT	tRF-1	-	-	16	pre_tRNA-Thr-AGT-1-4,AGGAAGCACTAAAGTAAAGTCGTGCCACATGCGTGAATATGGCGCCGTGGCTTAGTTGGTTAAAGCGCCTGTCTAGTAAACAGGAGATCGTGAGTTCGAATCTCGCCGGGGCCTATTGGAACACGATTTGAGTGTGCCAGTAATATTTTTTCTA,Thr-AGT,114	0	0	1	0	0	0	0	0	0	0	0	0	222.173	0	0	0	0	0	0	0
tRF-Thr-AGT-003	TCTCGCCGGGGCCTCCA	tRF-3a	-	-	17	tRNA-Thr-AGT-1-1,GGCGCCGTGGCTTAGTTGGTTAAAGCGCCTGTCTAGTAAACAGGAGATCGTGAGTTCGAATCTCGCCGGGGCCTCCA,Thr-AGT,60	0	0	0	1	0	0	0	1	0	0	0	0	0	200.24	0	0	0	465.766	0	0
tRF-Thr-TGT-001	ATTTCTTTTAAAACTCCA	tRF-3a	-	-	18	chrM.tRNA5-ThrTGT,GTTTTAATAGTTTAATAAAAACATTGGTCTTGTAAATCAAAAATAAGATTATTTCTTTTAAAACTCCA,Thr-TGT,50	0	0	0	0	1	0	0	0	0	0	0	0	0	0	470.81	0	0	0	0	0
tRF-Thr-TGT-002	GATGGAAATCTGAATCTTT	tRF-1	-	-	19	pre_tRNA-Thr-TGT-2-4,CTAAGTGCCAAGTGAGATTTTTGACAACAGCGGGTTGTTCGCCTCTTTAGCTCAGTGGCAGAGCACTGGTCTTGTAAACCAGGGGTCGTGAGTTCAATCCTCACAGGAGGCAGATGGAAATCTGAATCTTTAGCTCGTCGAACCTCTCCTTT,Thr-TGT,112	0	0	1	0	0	0	0	0	0	0	0	0	222.173	0	0	0	0	0	0	0
tRF-Thr-TGT-003	TTTGTACGAAATCATGTTTTT	tRF-1	-	-	21	pre_tRNA-Thr-TGT-2-1,GCGGTTATGCCTATTGCGCTTTGGCCAGCGTTTCAACAGAGCCTCTTTAGCTCAGTGGCAGAGCACTGGTCTTGTAAACCAGGGGTCGTGAGTTCAATCCTCACAGGAGGCATTTGTACGAAATCATGTTTTTATTTTTATTTTCATATTTG,Thr-TGT,112	0	0	0	1	0	1	0	0	0	0	0	0	0	200.24	0	1730.1	0	0	0	0
tRF-Trp-CCA-001	AATCACGTCGGGGTCACCA	tRF-3b	-	-	19	tRNA-Trp-CCA-1-1,GACTCCGTGGCGCAACGGTAGCGCGTCTGACTCCAGATCAGAAGGTTGCGTGTTCAAATCACGTCGGGGTCACCA,Trp-CCA,56;tRNA-Trp-CCA-2-1,GACTCCGTGGCGCAACGGTAGCGCGTCCGACTCCAGATCGGAAGGTTGCGTGTTCAAATCACGTCGGGGTCACCA,Trp-CCA,56	0	0	0	0	0	0	0	1	0	0	0	0	0	0	0	0	0	465.766	0	0
tRF-Trp-CCA-002	ATGCATTCGTTTTTT	tRF-1	-	-	15	pre_tRNA-Trp-CCA-2-4,ATTTGGGAACTAAGAGTATCTGATATCCCTCCCCTCATCTGACTCCGTGGCGCAACGGTAGCGCGTCCGACTCCAGATCGGAAGGTTGCGTGTTCAAATCACGTCGGGGTCAATGCATTCGTTTTTTTGTCCACATTTCCGATGGAAACCTA,Trp-CCA,112	0	0	0	1	0	0	0	0	0	0	0	0	0	200.24	0	0	0	0	0	0
tRF-Trp-CCA-003	CGACTCCAGATCGG	tRF-2	-	-	14	tRNA-Trp-CCA-2-1,GACTCCGTGGCGCAACGGTAGCGCGTCCGACTCCAGATCGGAAGGTTGCGTGTTCAAATCACGTCGGGGTCACCA,Trp-CCA,27	2	0	0	0	0	0	0	0	0	0	763.359	0	0	0	0	0	0	0	0	0
tRF-Trp-CCA-004	GAGGTAACATATTT	tRF-1	-	-	14	pre_tRNA-Trp-CCA-1-1,ATTAATTTAAAATCACAAATAGGCAGTGGGATTTTCAATTGACTCCGTGGCGCAACGGTAGCGCGTCTGACTCCAGATCAGAAGGTTGCGTGTTCAAATCACGTCGGGGTCAGAGGTAACATATTTTGCACTCTAAATATTCTGTTTAAAAA,Trp-CCA,112	0	0	1	1	4	0	0	0	0	0	0	0	222.173	200.24	1883.24	0	0	0	0	0
tRF-Trp-CCA-005	GAGGTAACATATTTT	tRF-1	-	-	15	pre_tRNA-Trp-CCA-1-1,ATTAATTTAAAATCACAAATAGGCAGTGGGATTTTCAATTGACTCCGTGGCGCAACGGTAGCGCGTCTGACTCCAGATCAGAAGGTTGCGTGTTCAAATCACGTCGGGGTCAGAGGTAACATATTTTGCACTCTAAATATTCTGTTTAAAAA,Trp-CCA,112	1	0	0	0	1	0	0	1	0	0	381.679	0	0	0	470.81	0	0	465.766	0	0
tRF-Trp-CCA-006	GGCGATGATGAATTCCTTT	tRF-1	-	-	19	pre_tRNA-Trp-CCA-2-5,GCTTCGTGGTTGTGGGACATTGGGCGAACTTTTCAATAACGACTCCGTGGCGCAACGGTAGCGCGTCCGACTCCAGATCGGAAGGTTGCGTGTTCAAATCACGTCGGGGTCAGGCGATGATGAATTCCTTTTTCGTACTTTTTTTTTACTAC,Trp-CCA,112	1	0	0	0	0	0	1	0	0	0	381.679	0	0	0	0	0	1594.9	0	0	0
tRF-Trp-CCA-007	GGCGATGATGAATTCCTTTT	tRF-1	1018	-	20	pre_tRNA-Trp-CCA-2-5,GCTTCGTGGTTGTGGGACATTGGGCGAACTTTTCAATAACGACTCCGTGGCGCAACGGTAGCGCGTCCGACTCCAGATCGGAAGGTTGCGTGTTCAAATCACGTCGGGGTCAGGCGATGATGAATTCCTTTTTCGTACTTTTTTTTTACTAC,Trp-CCA,112	1	2	2	1	3	0	0	3	1	1	381.679	1652.89	444.346	200.24	1412.43	0	0	1397.3	1265.82	1508.3
tRF-Trp-CCA-008	GGCGATGATGAATTCCTTTTT	tRF-1	-	-	21	pre_tRNA-Trp-CCA-2-5,GCTTCGTGGTTGTGGGACATTGGGCGAACTTTTCAATAACGACTCCGTGGCGCAACGGTAGCGCGTCCGACTCCAGATCGGAAGGTTGCGTGTTCAAATCACGTCGGGGTCAGGCGATGATGAATTCCTTTTTCGTACTTTTTTTTTACTAC,Trp-CCA,112	1	0	1	2	2	0	1	1	0	1	381.679	0	222.173	400.481	941.62	0	1594.9	465.766	0	1508.3
tRF-Trp-CCA-009	GTTTAGAAGTTTTT	tRF-1	-	-	14	pre_tRNA-Trp-CCA-2-1,AGAGCATTATATTTCTGTTTCGGGTCCCGTTTTTCACGTAGACTCCGTGGCGCAACGGTAGCGCGTCCGACTCCAGATCGGAAGGTTGCGTGTTCAAATCACGTCGGGGTCAGTTTAGAAGTTTTTTTTTTGCAAAACATTACTTATTCCTT,Trp-CCA,112	0	0	1	0	0	0	0	1	0	0	0	0	222.173	0	0	0	0	465.766	0	0
tRF-Trp-CCA-010	GTTTAGAAGTTTTTT	tRF-1	-	-	15	pre_tRNA-Trp-CCA-2-1,AGAGCATTATATTTCTGTTTCGGGTCCCGTTTTTCACGTAGACTCCGTGGCGCAACGGTAGCGCGTCCGACTCCAGATCGGAAGGTTGCGTGTTCAAATCACGTCGGGGTCAGTTTAGAAGTTTTTTTTTTGCAAAACATTACTTATTCCTT,Trp-CCA,112	0	0	1	3	1	0	0	0	0	0	0	0	222.173	600.721	470.81	0	0	0	0	0
tRF-Trp-CCA-011	GTTTAGAAGTTTTTTT	tRF-1	-	-	16	pre_tRNA-Trp-CCA-2-1,AGAGCATTATATTTCTGTTTCGGGTCCCGTTTTTCACGTAGACTCCGTGGCGCAACGGTAGCGCGTCCGACTCCAGATCGGAAGGTTGCGTGTTCAAATCACGTCGGGGTCAGTTTAGAAGTTTTTTTTTTGCAAAACATTACTTATTCCTT,Trp-CCA,112	2	0	0	1	0	0	0	0	0	0	763.359	0	0	200.24	0	0	0	0	0	0
tRF-Trp-CCA-012	GTTTAGAAGTTTTTTTT	tRF-1	-	-	17	pre_tRNA-Trp-CCA-2-1,AGAGCATTATATTTCTGTTTCGGGTCCCGTTTTTCACGTAGACTCCGTGGCGCAACGGTAGCGCGTCCGACTCCAGATCGGAAGGTTGCGTGTTCAAATCACGTCGGGGTCAGTTTAGAAGTTTTTTTTTTGCAAAACATTACTTATTCCTT,Trp-CCA,112	2	0	0	2	2	0	0	1	0	0	763.359	0	0	400.481	941.62	0	0	465.766	0	0
tRF-Trp-CCA-013	GTTTAGAAGTTTTTTTTT	tRF-1	-	-	18	pre_tRNA-Trp-CCA-2-1,AGAGCATTATATTTCTGTTTCGGGTCCCGTTTTTCACGTAGACTCCGTGGCGCAACGGTAGCGCGTCCGACTCCAGATCGGAAGGTTGCGTGTTCAAATCACGTCGGGGTCAGTTTAGAAGTTTTTTTTTTGCAAAACATTACTTATTCCTT,Trp-CCA,112	0	0	0	0	1	0	0	0	0	0	0	0	0	0	470.81	0	0	0	0	0
tRF-Trp-CCA-014	TCACGTCGGGGTCACCA	tRF-3a	-	-	17	tRNA-Trp-CCA-1-1,GACTCCGTGGCGCAACGGTAGCGCGTCTGACTCCAGATCAGAAGGTTGCGTGTTCAAATCACGTCGGGGTCACCA,Trp-CCA,58;tRNA-Trp-CCA-2-1,GACTCCGTGGCGCAACGGTAGCGCGTCCGACTCCAGATCGGAAGGTTGCGTGTTCAAATCACGTCGGGGTCACCA,Trp-CCA,58	2	1	1	2	3	0	0	0	0	0	763.359	826.446	222.173	400.481	1412.43	0	0	0	0	0
tRF-Trp-CCA-015	TTCGAGAAAGCTCCTGTTGTTTT	tRF-1	-	-	23	pre_tRNA-Trp-CCA-2-6,GTTGGGGGATTCCTGTCACTTAGTAGCCTCCATTTCAGTAGACTCCGTGGCGCAACGGTAGCGCGTCCGACTCCAGATCGGAAGGTTGCGTGTTCAAATCACGTCGGGGTCATTCGAGAAAGCTCCTGTTGTTTTTGGGATATTTCTTTTTT,Trp-CCA,112	0	0	0	0	1	0	0	0	0	0	0	0	0	0	470.81	0	0	0	0	0
tRF-Trp-CCA-016	TTCGAGAAAGCTCCTGTTGTTTTT	tRF-1	-	-	24	pre_tRNA-Trp-CCA-2-6,GTTGGGGGATTCCTGTCACTTAGTAGCCTCCATTTCAGTAGACTCCGTGGCGCAACGGTAGCGCGTCCGACTCCAGATCGGAAGGTTGCGTGTTCAAATCACGTCGGGGTCATTCGAGAAAGCTCCTGTTGTTTTTGGGATATTTCTTTTTT,Trp-CCA,112	0	2	0	0	0	0	0	0	0	0	0	1652.89	0	0	0	0	0	0	0	0
tRF-Trp-TCA-001	ATTTCTTTAAGCCTTACCA	tRF-3b	-	-	19	chrM.tRNA1-TrpTCA,AAGGCTTTAAGTTAATAAAACTAATAACCTTCAAAGCTATAAATAAAGAAATTTCTTTAAGCCTTACCA,Trp-TCA,50	0	0	1	0	0	0	0	0	0	0	0	0	222.173	0	0	0	0	0	0	0
tRF-Tyr-GTA-001	AAATCCGGCTCGAAGGACCA	tRF-3b	-	-	20	tRNA-Tyr-GTA-1-1,CCTTCGATAGCTCAGTTGGTAGAGCGGTGGACTGTAGATCCATAGGTCGCTGGTTCAAATCCGGCTCGAAGGACCA,Tyr-GTA,56	0	0	1	0	0	0	0	0	0	0	0	0	222.173	0	0	0	0	0	0	0
tRF-Tyr-GTA-002	ATCCGGCTCGAAGGACCA	tRF-3a	3042	-	18	tRNA-Tyr-GTA-1-1,CCTTCGATAGCTCAGTTGGTAGAGCGGTGGACTGTAGATCCATAGGTCGCTGGTTCAAATCCGGCTCGAAGGACCA,Tyr-GTA,58	4	2	2	5	2	1	0	7	0	4	1526.72	1652.89	444.346	1001.2	941.62	1730.1	0	3260.36	0	6033.18
tRF-Tyr-GTA-003	CCTTCGATAGCTCAG	tRF-5a	-	-	15	tRNA-Tyr-GTA-1-1,CCTTCGATAGCTCAGTTGGTAGAGCGGTGGACTGTAGATCCATAGGTCGCTGGTTCAAATCCGGCTCGAAGGACCA,Tyr-GTA,0;tRNA-Tyr-GTA-2-1,CCTTCGATAGCTCAGTTGGTAGAGCGGTGGACTGTAGATCCATAGGTCGCTGGTTCAAGTCCGGCTCGAAGGACCA,Tyr-GTA,0	1	0	0	0	0	0	0	0	0	0	381.679	0	0	0	0	0	0	0	0	0
tRF-Tyr-GTA-004	CCTTCGATAGCTCAGTTGGTAGA	tRF-5b	-	-	23	tRNA-Tyr-GTA-1-1,CCTTCGATAGCTCAGTTGGTAGAGCGGTGGACTGTAGATCCATAGGTCGCTGGTTCAAATCCGGCTCGAAGGACCA,Tyr-GTA,0;tRNA-Tyr-GTA-2-1,CCTTCGATAGCTCAGTTGGTAGAGCGGTGGACTGTAGATCCATAGGTCGCTGGTTCAAGTCCGGCTCGAAGGACCA,Tyr-GTA,0	1	0	1	0	0	0	0	0	0	0	381.679	0	222.173	0	0	0	0	0	0	0
tRF-Tyr-GTA-005	GATTAAGTGGCTGAAG	tRF-5a	-	-	16	chrM.tRNA8-TyrGTA,GATTAAGTGGCTGAAGTTTAGGCGATAGATTGTAAATCTATATATAAGATTTATTCTTCTTAATCACCA,Tyr-GTA,0	1	0	0	0	0	0	0	0	0	0	381.679	0	0	0	0	0	0	0	0	0
tRF-Tyr-GTA-006	TATTCTTCTTAATCACCA	tRF-3a	-	-	18	chrM.tRNA8-TyrGTA,GATTAAGTGGCTGAAGTTTAGGCGATAGATTGTAAATCTATATATAAGATTTATTCTTCTTAATCACCA,Tyr-GTA,51	0	0	0	0	0	0	0	1	0	0	0	0	0	0	0	0	0	465.766	0	0
tRF-Tyr-GTA-007	TCCGGCTCGAAGGACCA	tRF-3a	-	-	17	tRNA-Tyr-GTA-1-1,CCTTCGATAGCTCAGTTGGTAGAGCGGTGGACTGTAGATCCATAGGTCGCTGGTTCAAATCCGGCTCGAAGGACCA,Tyr-GTA,59;tRNA-Tyr-GTA-2-1,CCTTCGATAGCTCAGTTGGTAGAGCGGTGGACTGTAGATCCATAGGTCGCTGGTTCAAGTCCGGCTCGAAGGACCA,Tyr-GTA,59	6	1	7	16	3	0	1	9	7	5	2290.08	826.446	1555.21	3203.84	1412.43	0	1594.9	4191.9	8860.76	7541.48
tRF-Tyr-GTA-008	TCGGAAAATTTTTT	tRF-1	-	-	14	pre_tRNA-Tyr-GTA-1-3,GGTTGTTTATGAACTCGTTTTGCAGCGAGCCATATATAGACCTTCGATAGCTCAGTTGGTAGAGCGGTGGACTGTAGATTGGGATTACGAATGTAGACATCCATAGGTCGCTGGTTCAAATCCGGCTCGAAGGATCGGAAAATTTTTTTTTCCATATACCTGAAAAGTATTGCG,Tyr-GTA,134	0	0	0	2	1	0	0	0	0	0	0	0	0	400.481	470.81	0	0	0	0	0
tRF-Tyr-GTA-009	TTTTTTGTCGAATTTTTT	tRF-1	-	-	18	pre_tRNA-Tyr-GTA-1-6,AATCGGATACCCGTTGTTTAACCTACTCCCCAGCACGCCCCCTTCGATAGCTCAGTTGGTAGAGCGGTGGACTGTAGTTGGAAAACATGCAATAGAAATCCATAGGTCGCTGGTTCAAATCCGGCTCGAAGGATTTTTTGTCGAATTTTTTACAAGCCATTTTTAATGCATTC,Tyr-GTA,133	0	0	0	1	0	0	0	0	0	0	0	0	0	200.24	0	0	0	0	0	0
tRF-Val-AAC-001	CCCGGGCGGAAACACCA	tRF-3a	-	-	17	tRNA-Val-AAC-1-1,GTTTCCGTGGTGTAGTGGTTATCACATCCGCCTAACACGCGGAAGGCCCCCGGTTCAATCCCGGGCGGAAACACCA,Val-AAC,59;tRNA-Val-AAC-2-1,GTTTCCGTGGTGTAGCGGTTATCACATCTGCCTAACACGCAGAAGGCCCCCGGTTCGATCCCGGGCGGAAACACCA,Val-AAC,59	5	2	2	6	2	1	1	5	2	2	1908.4	1652.89	444.346	1201.44	941.62	1730.1	1594.9	2328.83	2531.65	3016.59
tRF-Val-AAC-002	GGTGAAAAAATTTTTT	tRF-1	-	-	16	pre_tRNA-Val-AAC-2-4,GTGGCTCACAAGAGGCTCTTCGGACGGACTATATTCAACTGTTTCCGTGGTGTAGCGGTTATCACATCTGCCTAACACGCAGAAGGCCCCCGGTTCGATCCCGGGCGGAAACAGGTGAAAAAATTTTTTAATTTTTTGTTATTCGGATTGATG,Val-AAC,113	0	0	1	1	0	0	0	0	0	0	0	0	222.173	200.24	0	0	0	0	0	0
tRF-Val-AAC-003	GTTGGAATTTATTTTT	tRF-1	-	-	16	pre_tRNA-Val-AAC-1-2,TTGTCTTAAATTGTCTATGAGGAAAACGTTCGTCATCCGAGTTTCCGTGGTGTAGTGGTTATCACATCCGCCTAACACGCGGAAGGCCCCCGGTTCAATCCCGGGCGGAAACAGTTGGAATTTATTTTTTGCTAAATATTTATTTATCATAAT,Val-AAC,113	1	0	1	0	1	0	0	0	0	0	381.679	0	222.173	0	470.81	0	0	0	0	0
tRF-Val-AAC-004	GTTTCCGTGGTGTA	tRF-5a	-	-	14	tRNA-Val-AAC-1-1,GTTTCCGTGGTGTAGTGGTTATCACATCCGCCTAACACGCGGAAGGCCCCCGGTTCAATCCCGGGCGGAAACACCA,Val-AAC,0;tRNA-Val-AAC-2-1,GTTTCCGTGGTGTAGCGGTTATCACATCTGCCTAACACGCAGAAGGCCCCCGGTTCGATCCCGGGCGGAAACACCA,Val-AAC,0	1	0	0	0	0	0	0	0	0	0	381.679	0	0	0	0	0	0	0	0	0
tRF-Val-AAC-005	GTTTCCGTGGTGTAG	tRF-5a	-	-	15	tRNA-Val-AAC-1-1,GTTTCCGTGGTGTAGTGGTTATCACATCCGCCTAACACGCGGAAGGCCCCCGGTTCAATCCCGGGCGGAAACACCA,Val-AAC,0;tRNA-Val-AAC-2-1,GTTTCCGTGGTGTAGCGGTTATCACATCTGCCTAACACGCAGAAGGCCCCCGGTTCGATCCCGGGCGGAAACACCA,Val-AAC,0	1	0	0	0	0	0	0	1	0	0	381.679	0	0	0	0	0	0	465.766	0	0
tRF-Val-AAC-006	GTTTCCGTGGTGTAGC	tRF-5a	-	-	16	tRNA-Val-AAC-2-1,GTTTCCGTGGTGTAGCGGTTATCACATCTGCCTAACACGCAGAAGGCCCCCGGTTCGATCCCGGGCGGAAACACCA,Val-AAC,0	0	0	0	1	0	0	0	0	0	0	0	0	0	200.24	0	0	0	0	0	0
tRF-Val-AAC-007	GTTTCCGTGGTGTAGT	tRF-5a	-	-	16	tRNA-Val-AAC-1-1,GTTTCCGTGGTGTAGTGGTTATCACATCCGCCTAACACGCGGAAGGCCCCCGGTTCAATCCCGGGCGGAAACACCA,Val-AAC,0	0	0	0	0	1	0	0	0	0	0	0	0	0	0	470.81	0	0	0	0	0
tRF-Val-AAC-008	GTTTCCGTGGTGTAGTGGTTATC	tRF-5b	-	-	23	tRNA-Val-AAC-1-1,GTTTCCGTGGTGTAGTGGTTATCACATCCGCCTAACACGCGGAAGGCCCCCGGTTCAATCCCGGGCGGAAACACCA,Val-AAC,0	1	1	0	1	1	1	1	1	0	1	381.679	826.446	0	200.24	470.81	1730.1	1594.9	465.766	0	1508.3
tRF-Val-AAC-009	TCCCGGGCGGAAACACCA	tRF-3a	3035	-	18	tRNA-Val-AAC-1-1,GTTTCCGTGGTGTAGTGGTTATCACATCCGCCTAACACGCGGAAGGCCCCCGGTTCAATCCCGGGCGGAAACACCA,Val-AAC,58;tRNA-Val-AAC-2-1,GTTTCCGTGGTGTAGCGGTTATCACATCTGCCTAACACGCAGAAGGCCCCCGGTTCGATCCCGGGCGGAAACACCA,Val-AAC,58	1	1	5	1	2	0	0	2	1	0	381.679	826.446	1110.86	200.24	941.62	0	0	931.532	1265.82	0
tRF-Val-AAC-010	TGTGTCTTTTTTTT	tRF-1	-	-	14	pre_tRNA-Val-AAC-2-2,GAAATGTAGTATTCTCGCTTTGGCTGCTATGGGTTCAACTGTTTCCGTGGTGTAGCGGTTATCACATCTGCCTAACACGCAGAAGGCCCCCGGTTCGATCCCGGGCGGAAACATGTGTCTTTTTTTTTTCTTTTCGTAAGCAAGAAAATATTT,Val-AAC,113	1	0	0	0	0	0	0	1	0	0	381.679	0	0	0	0	0	0	465.766	0	0
tRF-Val-AAC-011	TGTGTCTTTTTTTTT	tRF-1	-	-	15	pre_tRNA-Val-AAC-2-2,GAAATGTAGTATTCTCGCTTTGGCTGCTATGGGTTCAACTGTTTCCGTGGTGTAGCGGTTATCACATCTGCCTAACACGCAGAAGGCCCCCGGTTCGATCCCGGGCGGAAACATGTGTCTTTTTTTTTTCTTTTCGTAAGCAAGAAAATATTT,Val-AAC,113	1	0	0	0	0	0	0	1	0	0	381.679	0	0	0	0	0	0	465.766	0	0
tRF-Val-AAC-012	TTGGAAATATTTATTT	tRF-1	-	-	16	pre_tRNA-Val-AAC-1-1,ACCCTCAAAACCGAAAAGCTGTGAATCCACCCCATCACGTGTTTCCGTGGTGTAGTGGTTATCACATCCGCCTAACACGCGGAAGGCCCCCGGTTCAATCCCGGGCGGAAACATTGGAAATATTTATTTTAATGCATTTCCCAAATTATTTTG,Val-AAC,113	0	0	0	1	0	0	0	0	0	0	0	0	0	200.24	0	0	0	0	0	0
tRF-Val-AAC-013	TTGGAAATATTTATTTT	tRF-1	-	-	17	pre_tRNA-Val-AAC-1-1,ACCCTCAAAACCGAAAAGCTGTGAATCCACCCCATCACGTGTTTCCGTGGTGTAGTGGTTATCACATCCGCCTAACACGCGGAAGGCCCCCGGTTCAATCCCGGGCGGAAACATTGGAAATATTTATTTTAATGCATTTCCCAAATTATTTTG,Val-AAC,113	0	0	0	1	0	0	0	1	0	0	0	0	0	200.24	0	0	0	465.766	0	0
tRF-Val-CAC-001	ACCCGGGCGAAAACACCA	tRF-3a	3019	-	18	tRNA-Val-CAC-1-1,GTTTTCGTAGTGTAGTGGTTATCACGTGTGCTTCACACGCACAAGGTCCCCGGTTCGAACCCGGGCGAAAACACCA,Val-CAC,58	1	0	0	0	0	0	0	0	0	0	381.679	0	0	0	0	0	0	0	0	0
tRF-Val-CAC-002	ACCCGGGCGGGAACACCA	tRF-3a	3033	-	18	tRNA-Val-CAC-2-1,GTTTCCGTAGTGTAGCGGTTATCACGTGTGCTTCACACGCACAAGGTCCCCGGTTCGAACCCGGGCGGGAACACCA,Val-CAC,58	0	1	0	0	0	0	0	0	0	0	0	826.446	0	0	0	0	0	0	0	0
tRF-Val-CAC-003	AGCTGTCAATTATTT	tRF-1	-	-	15	pre_tRNA-Val-CAC-2-1,GTACTCCCCACTTCCAATTTTGGACGCTGTTTTTTCAACTGTTTCCGTAGTGTAGCGGTTATCACGTGTGCTTCACACGCACAAGGTCCCCGGTTCGAACCCGGGCGGGAACAAGCTGTCAATTATTTTGTCAAATTTTCTTTTCTGAGTTAA,Val-CAC,113	0	0	1	0	0	0	0	0	0	0	0	0	222.173	0	0	0	0	0	0	0
tRF-Val-CAC-004	AGTCGAATTACTTTT	tRF-1	-	-	15	pre_tRNA-Val-CAC-2-6,CTAGGTTTAAATCGGGTTATTCGCCGCAACAACTTCATGTGTTTCCGTAGTGTAGCGGTTATCACGTGTGCTTCACACGCACAAGGTCCCCGGTTCGAACCCGGGCGGGAACAAGTCGAATTACTTTTTATTGCTTTCTTTTTTTTTTTTGCA,Val-CAC,113	1	0	0	2	0	0	0	0	0	0	381.679	0	0	400.481	0	0	0	0	0	0
tRF-Val-CAC-005	AGTCGAATTACTTTTT	tRF-1	-	-	16	pre_tRNA-Val-CAC-2-6,CTAGGTTTAAATCGGGTTATTCGCCGCAACAACTTCATGTGTTTCCGTAGTGTAGCGGTTATCACGTGTGCTTCACACGCACAAGGTCCCCGGTTCGAACCCGGGCGGGAACAAGTCGAATTACTTTTTATTGCTTTCTTTTTTTTTTTTGCA,Val-CAC,113	0	0	0	1	0	0	0	0	0	0	0	0	0	200.24	0	0	0	0	0	0
tRF-Val-CAC-006	CCCGGGCGAAAACACCA	tRF-3a	-	-	17	tRNA-Val-CAC-1-1,GTTTTCGTAGTGTAGTGGTTATCACGTGTGCTTCACACGCACAAGGTCCCCGGTTCGAACCCGGGCGAAAACACCA,Val-CAC,59	1	0	2	0	0	0	0	0	0	1	381.679	0	444.346	0	0	0	0	0	0	1508.3
tRF-Val-CAC-007	CCCGGGCGGGAACACCA	tRF-3a	-	-	17	tRNA-Val-CAC-2-1,GTTTCCGTAGTGTAGCGGTTATCACGTGTGCTTCACACGCACAAGGTCCCCGGTTCGAACCCGGGCGGGAACACCA,Val-CAC,59	2	0	1	7	2	0	1	3	0	0	763.359	0	222.173	1401.68	941.62	0	1594.9	1397.3	0	0
tRF-Val-CAC-008	GTCGAAATAGTTTTT	tRF-1	-	-	15	pre_tRNA-Val-CAC-2-5,GGTTTGCCTCTGGCTGGCCTTAACCGGCCATCTCTTAAGAGTTTCCGTAGTGTAGCGGTTATCACGTGTGCTTCACACGCACAAGGTCCCCGGTTCGAACCCGGGCGGGAACAGTCGAAATAGTTTTTTGTCTTTTTTTATTTCATTATTATA,Val-CAC,113	0	0	2	0	2	0	0	0	0	0	0	0	444.346	0	941.62	0	0	0	0	0
tRF-Val-CAC-009	GTCGAAATAGTTTTTTG	tRF-1	-	-	17	pre_tRNA-Val-CAC-2-5,GGTTTGCCTCTGGCTGGCCTTAACCGGCCATCTCTTAAGAGTTTCCGTAGTGTAGCGGTTATCACGTGTGCTTCACACGCACAAGGTCCCCGGTTCGAACCCGGGCGGGAACAGTCGAAATAGTTTTTTGTCTTTTTTTATTTCATTATTATA,Val-CAC,113	0	0	0	0	1	0	0	0	0	0	0	0	0	0	470.81	0	0	0	0	0
tRF-Val-CAC-010	GTTTCCGTAGTGTA	tRF-5a	-	-	14	tRNA-Val-CAC-2-1,GTTTCCGTAGTGTAGCGGTTATCACGTGTGCTTCACACGCACAAGGTCCCCGGTTCGAACCCGGGCGGGAACACCA,Val-CAC,0	3	0	0	2	0	0	0	0	0	0	1145.04	0	0	400.481	0	0	0	0	0	0
tRF-Val-CAC-011	GTTTCCGTAGTGTAG	tRF-5a	-	-	15	tRNA-Val-CAC-2-1,GTTTCCGTAGTGTAGCGGTTATCACGTGTGCTTCACACGCACAAGGTCCCCGGTTCGAACCCGGGCGGGAACACCA,Val-CAC,0	1	1	0	6	1	0	0	0	0	0	381.679	826.446	0	1201.44	470.81	0	0	0	0	0
tRF-Val-CAC-012	GTTTCCGTAGTGTAGC	tRF-5a	-	-	16	tRNA-Val-CAC-2-1,GTTTCCGTAGTGTAGCGGTTATCACGTGTGCTTCACACGCACAAGGTCCCCGGTTCGAACCCGGGCGGGAACACCA,Val-CAC,0	0	0	2	1	1	0	0	1	0	0	0	0	444.346	200.24	470.81	0	0	465.766	0	0
tRF-Val-CAC-013	GTTTCCGTAGTGTAGCGGTTATC	tRF-5b	-	-	23	tRNA-Val-CAC-2-1,GTTTCCGTAGTGTAGCGGTTATCACGTGTGCTTCACACGCACAAGGTCCCCGGTTCGAACCCGGGCGGGAACACCA,Val-CAC,0	1	1	0	1	1	1	1	1	0	1	381.679	826.446	0	200.24	470.81	1730.1	1594.9	465.766	0	1508.3
tRF-Val-CAC-014	GTTTCCGTAGTGTAGCGGTTATCACGTG	tRF-5c	-	-	28	tRNA-Val-CAC-2-1,GTTTCCGTAGTGTAGCGGTTATCACGTGTGCTTCACACGCACAAGGTCCCCGGTTCGAACCCGGGCGGGAACACCA,Val-CAC,0	1	0	0	0	0	1	0	0	0	0	381.679	0	0	0	0	1730.1	0	0	0	0
tRF-Val-CAC-015	GTTTCCGTAGTGTAGCGGTTATCACGTGT	tRF-5c	5010	-	29	tRNA-Val-CAC-2-1,GTTTCCGTAGTGTAGCGGTTATCACGTGTGCTTCACACGCACAAGGTCCCCGGTTCGAACCCGGGCGGGAACACCA,Val-CAC,0	0	1	1	1	4	4	3	0	0	1	0	826.446	222.173	200.24	1883.24	6920.42	4784.69	0	0	1508.3
tRF-Val-CAC-016	GTTTCCGTAGTGTAGCGGTTATCACGTGTGC	tRF-5c	-	-	31	tRNA-Val-CAC-2-1,GTTTCCGTAGTGTAGCGGTTATCACGTGTGCTTCACACGCACAAGGTCCCCGGTTCGAACCCGGGCGGGAACACCA,Val-CAC,0	0	0	0	0	2	1	3	2	0	1	0	0	0	0	941.62	1730.1	4784.69	931.532	0	1508.3
tRF-Val-CAC-017	GTTTCCGTAGTGTAGCGGTTATCACGTGTGCT	tRF-5c	-	-	32	tRNA-Val-CAC-2-1,GTTTCCGTAGTGTAGCGGTTATCACGTGTGCTTCACACGCACAAGGTCCCCGGTTCGAACCCGGGCGGGAACACCA,Val-CAC,0	3	5	1	2	5	6	9	2	1	2	1145.04	4132.23	222.173	400.481	2354.05	10380.6	14354.1	931.532	1265.82	3016.59
tRF-Val-CAC-018	GTTTTCGTAGTGTA	tRF-5a	-	-	14	tRNA-Val-CAC-1-1,GTTTTCGTAGTGTAGTGGTTATCACGTGTGCTTCACACGCACAAGGTCCCCGGTTCGAACCCGGGCGAAAACACCA,Val-CAC,0	0	0	3	6	0	0	0	2	0	0	0	0	666.519	1201.44	0	0	0	931.532	0	0
tRF-Val-CAC-019	GTTTTCGTAGTGTAG	tRF-5a	-	-	15	tRNA-Val-CAC-1-1,GTTTTCGTAGTGTAGTGGTTATCACGTGTGCTTCACACGCACAAGGTCCCCGGTTCGAACCCGGGCGAAAACACCA,Val-CAC,0	0	0	0	0	0	0	0	0	0	1	0	0	0	0	0	0	0	0	0	1508.3
tRF-Val-CAC-020	GTTTTCGTAGTGTAGT	tRF-5a	-	-	16	tRNA-Val-CAC-1-1,GTTTTCGTAGTGTAGTGGTTATCACGTGTGCTTCACACGCACAAGGTCCCCGGTTCGAACCCGGGCGAAAACACCA,Val-CAC,0	9	8	17	25	7	1	2	3	2	3	3435.11	6611.57	3776.94	5006.01	3295.67	1730.1	3189.79	1397.3	2531.65	4524.89
tRF-Val-CAC-021	GTTTTCGTAGTGTAGTGGTTATC	tRF-5b	-	-	23	tRNA-Val-CAC-1-1,GTTTTCGTAGTGTAGTGGTTATCACGTGTGCTTCACACGCACAAGGTCCCCGGTTCGAACCCGGGCGAAAACACCA,Val-CAC,0	1	2	0	1	1	1	1	1	0	1	381.679	1652.89	0	200.24	470.81	1730.1	1594.9	465.766	0	1508.3
tRF-Val-CAC-022	GTTTTCGTAGTGTAGTGGTTATCACGTG	tRF-5c	-	-	28	tRNA-Val-CAC-1-1,GTTTTCGTAGTGTAGTGGTTATCACGTGTGCTTCACACGCACAAGGTCCCCGGTTCGAACCCGGGCGAAAACACCA,Val-CAC,0	0	0	0	0	1	0	1	0	1	0	0	0	0	0	470.81	0	1594.9	0	1265.82	0
tRF-Val-CAC-023	GTTTTCGTAGTGTAGTGGTTATCACGTGT	tRF-5c	5011	-	29	tRNA-Val-CAC-1-1,GTTTTCGTAGTGTAGTGGTTATCACGTGTGCTTCACACGCACAAGGTCCCCGGTTCGAACCCGGGCGAAAACACCA,Val-CAC,0	3	0	0	0	1	2	3	1	0	1	1145.04	0	0	0	470.81	3460.21	4784.69	465.766	0	1508.3
tRF-Val-CAC-024	GTTTTCGTAGTGTAGTGGTTATCACGTGTGC	tRF-5c	-	-	31	tRNA-Val-CAC-1-1,GTTTTCGTAGTGTAGTGGTTATCACGTGTGCTTCACACGCACAAGGTCCCCGGTTCGAACCCGGGCGAAAACACCA,Val-CAC,0	0	0	0	0	0	2	0	0	1	0	0	0	0	0	0	3460.21	0	0	1265.82	0
tRF-Val-CAC-025	GTTTTCGTAGTGTAGTGGTTATCACGTGTGCT	tRF-5c	-	-	32	tRNA-Val-CAC-1-1,GTTTTCGTAGTGTAGTGGTTATCACGTGTGCTTCACACGCACAAGGTCCCCGGTTCGAACCCGGGCGAAAACACCA,Val-CAC,0	6	2	2	3	2	3	7	1	1	2	2290.08	1652.89	444.346	600.721	941.62	5190.31	11164.3	465.766	1265.82	3016.59
tRF-Val-TAC-001	CCCGGATGGAACCACCA	tRF-3a	-	-	17	tRNA-Val-TAC-1-1,GGTTCCATAGTGTAGCGGTTATCACGTCTGCTTTACACGCAGAAGGTCTCCGGTTCGATCCCGGATGGAACCACCA,Val-TAC,59	0	0	0	1	0	0	0	0	0	0	0	0	0	200.24	0	0	0	0	0	0
tRF-Val-TAC-002	GGAGGAAGTAACTTT	tRF-1	-	-	15	pre_tRNA-Val-TAC-1-1,CGCTGTGCTTTGTTTGCGTTGTGTCAAGCGATTGGCATCTGGTTCCATAGTGTAGCGGTTATCACGTCTGCTTTACACGCAGAAGGTCTCCGGTTCGATCCCGGATGGAACCAGGAGGAAGTAACTTTTTTTTATTTTTATTTTTTTAAACGC,Val-TAC,113	5	0	7	8	3	0	0	3	0	1	1908.4	0	1555.21	1601.92	1412.43	0	0	1397.3	0	1508.3
tRF-Val-TAC-003	GGAGGAAGTAACTTTT	tRF-1	1017	-	16	pre_tRNA-Val-TAC-1-1,CGCTGTGCTTTGTTTGCGTTGTGTCAAGCGATTGGCATCTGGTTCCATAGTGTAGCGGTTATCACGTCTGCTTTACACGCAGAAGGTCTCCGGTTCGATCCCGGATGGAACCAGGAGGAAGTAACTTTTTTTTATTTTTATTTTTTTAAACGC,Val-TAC,113	27	6	50	37	31	1	2	12	3	2	10305.3	4958.68	11108.6	7408.89	14595.1	1730.1	3189.79	5589.19	3797.47	3016.59
tRF-Val-TAC-004	GGAGGAAGTAACTTTTT	tRF-1	-	-	17	pre_tRNA-Val-TAC-1-1,CGCTGTGCTTTGTTTGCGTTGTGTCAAGCGATTGGCATCTGGTTCCATAGTGTAGCGGTTATCACGTCTGCTTTACACGCAGAAGGTCTCCGGTTCGATCCCGGATGGAACCAGGAGGAAGTAACTTTTTTTTATTTTTATTTTTTTAAACGC,Val-TAC,113	33	13	60	64	35	2	4	28	5	5	12595.4	10743.8	13330.4	12815.4	16478.3	3460.21	6379.59	13041.5	6329.11	7541.48
tRF-Val-TAC-005	GGAGGAAGTAACTTTTTT	tRF-1	-	-	18	pre_tRNA-Val-TAC-1-1,CGCTGTGCTTTGTTTGCGTTGTGTCAAGCGATTGGCATCTGGTTCCATAGTGTAGCGGTTATCACGTCTGCTTTACACGCAGAAGGTCTCCGGTTCGATCCCGGATGGAACCAGGAGGAAGTAACTTTTTTTTATTTTTATTTTTTTAAACGC,Val-TAC,113	9	3	23	17	13	2	4	9	1	3	3435.11	2479.34	5109.98	3404.08	6120.53	3460.21	6379.59	4191.9	1265.82	4524.89
tRF-Val-TAC-006	GGAGGAAGTAACTTTTTTT	tRF-1	-	-	19	pre_tRNA-Val-TAC-1-1,CGCTGTGCTTTGTTTGCGTTGTGTCAAGCGATTGGCATCTGGTTCCATAGTGTAGCGGTTATCACGTCTGCTTTACACGCAGAAGGTCTCCGGTTCGATCCCGGATGGAACCAGGAGGAAGTAACTTTTTTTTATTTTTATTTTTTTAAACGC,Val-TAC,113	0	2	3	3	1	0	0	0	0	0	0	1652.89	666.519	600.721	470.81	0	0	0	0	0
tRF-Val-TAC-007	GGTTCCATAGTGTA	tRF-5a	-	-	14	tRNA-Val-TAC-1-1,GGTTCCATAGTGTAGCGGTTATCACGTCTGCTTTACACGCAGAAGGTCTCCGGTTCGATCCCGGATGGAACCACCA,Val-TAC,0	0	1	1	0	0	0	0	0	0	0	0	826.446	222.173	0	0	0	0	0	0	0
tRF-Val-TAC-008	GGTTCCATAGTGTAG	tRF-5a	-	-	15	tRNA-Val-TAC-1-1,GGTTCCATAGTGTAGCGGTTATCACGTCTGCTTTACACGCAGAAGGTCTCCGGTTCGATCCCGGATGGAACCACCA,Val-TAC,0	1	0	0	0	0	0	0	1	0	0	381.679	0	0	0	0	0	0	465.766	0	0
tRF-Val-TAC-009	GGTTCCATAGTGTAGC	tRF-5a	-	-	16	tRNA-Val-TAC-1-1,GGTTCCATAGTGTAGCGGTTATCACGTCTGCTTTACACGCAGAAGGTCTCCGGTTCGATCCCGGATGGAACCACCA,Val-TAC,0	0	1	0	0	0	0	0	0	0	0	0	826.446	0	0	0	0	0	0	0	0
tRF-Val-TAC-010	TCCCGGATGGAACCACCA	tRF-3a	-	-	18	tRNA-Val-TAC-1-1,GGTTCCATAGTGTAGCGGTTATCACGTCTGCTTTACACGCAGAAGGTCTCCGGTTCGATCCCGGATGGAACCACCA,Val-TAC,58	1	0	0	0	1	0	0	0	0	0	381.679	0	0	0	470.81	0	0	0	0	0

## Sheet: Differentially_Expressed_tRF
#log2FC >= 0.585 #p-value cut-off <= 0.05 #q-value cut-off <= 1.00 #Gene biotype: tRFs #Condition pair: up_Test_vs_Control Column A: tRF_ID, The ID of tRF & tiRNA. Column B: tRF_Seq, The sequence of tRF & tiRNA. Column C: Type, The type of tRF & tiRNA. Column D: tRFdb_ID, The database ID of tRFdb. Column E: MINTbase_ID, The database ID of MINTbase. Column F: Length, The length of sequence. Column…
Annotation								DE Statistic						CPM
tRF_ID	tRF_Seq		Type	tRFdb_ID	MINTbase_ID	Length	AlignInfo	log2FC	Fold_Change	p_value	q_value	Test_CPM	Control_CPM	7-3	7-4	7-5	7-6	7-7	42-3	42-4	42-5	42-6	42-7
tRF-Ser-AGA-017	GCAGTCGTGGCCGAGTGGTTAAGG	fly	tRF-5b	-	-	24	tRNA-Ser-AGA-1-1,GCAGTCGTGGCCGAGTGGTTAAGGCGTCTGACTAGAAATCAGATTCCCTCTGGGAGCGTAGGTTCGAATCCTACCGGCTGCGCCA,Ser-AGA,0;tRNA-Ser-CGA-1-1,GCAGTCGTGGCCGAGTGGTTAAGGCGTCTGACTCGAAATCAGATTCCCTCTGGGAGCGTAGGTTCGAATCCTACCGGCTGCGCCA,Ser-CGA,0	5.54604	46.7223	6.75014e-05	0.0328732	11.7719	6.22585	0	0	0	0	0	0	9917.36	0	4605.53	0
tRF-Ala-AGC-008	GGGGATGTAGCTCAGATGGTAGA	new	tRF-5b	-	-	23	tRNA-Ala-AGC-1-1,GGGGATGTAGCTCAGATGGTAGAGCGCTCGCTTAGCATGTGAGAGGTACGGGGATCGATACCCCGCATCTCCACCA,Ala-AGC,0;tRNA-Ala-AGC-2-1,GGGGATGTAGCTCAGATGGTAGAGCGCTCGCTTAGCATGTGAGAGGTACGGGGATCGATGCCCCGCATCTCCACCA,Ala-AGC,0	3.8565	14.4852	0.0127195	0.90673	10.0823	6.22585	0	0	0	0	0	1145.04	826.446	1110.86	200.24	470.81
tRF-Ser-GCT-010	GACGAGGTGGCCGAGTGGTTAAGG	new	tRF-5b	-	-	24	tRNA-Ser-GCT-1-1,GACGAGGTGGCCGAGTGGTTAAGGCGTTGGACTGCTAATCCAATGTGCTCTGCACGCGTGGGTTCGAATCCCATCCTCGTCGCCA,Ser-GCT,0	3.71082	13.0939	0.0127165	0.90673	9.93667	6.22585	0	0	0	0	0	0	4958.68	222.173	400.481	0
tRF-Trp-CCA-014	TCACGTCGGGGTCACCA	fly,mouse, fish,Xenopus	tRF-3a	-	-	17	tRNA-Trp-CCA-1-1,GACTCCGTGGCGCAACGGTAGCGCGTCTGACTCCAGATCAGAAGGTTGCGTGTTCAAATCACGTCGGGGTCACCA,Trp-CCA,58;tRNA-Trp-CCA-2-1,GACTCCGTGGCGCAACGGTAGCGCGTCCGACTCCAGATCGGAAGGTTGCGTGTTCAAATCACGTCGGGGTCACCA,Trp-CCA,58	3.61487	12.2514	0.0223424	0.90673	9.84072	6.22585	0	0	0	0	0	763.359	826.446	222.173	400.481	1412.43
tRF-Glu-CTC-014	ATGTGGTTGAATTGTTTTTT	new	tRF-1	-	-	20	pre_tRNA-Glu-CTC-3-7,TCAATTATCGTTAACCAACACTGAATGCAAGAATGTCATATCCCATATTGTCTAGTGGTTAGGATATCCGGCTCTCACCCGGAAGGCCCGGGTTCAATTCCCGGTATGGGAAATGTGGTTGAATTGTTTTTTCTTTTTCGAAATTATTTTAA,Glu-CTC,112	3.59372	12.073	0.0222803	0.90673	9.81956	6.22585	0	0	0	0	0	0	826.446	888.691	200.24	1412.43
tRF-Val-TAC-006	GGAGGAAGTAACTTTTTTT	new	tRF-1	-	-	19	pre_tRNA-Val-TAC-1-1,CGCTGTGCTTTGTTTGCGTTGTGTCAAGCGATTGGCATCTGGTTCCATAGTGTAGCGGTTATCACGTCTGCTTTACACGCAGAAGGTCTCCGGTTCGATCCCGGATGGAACCAGGAGGAAGTAACTTTTTTTTATTTTTATTTTTTTAAACGC,Val-TAC,113	3.58796	12.025	0.02228	0.90673	9.81381	6.22585	0	0	0	0	0	0	1652.89	666.519	600.721	470.81
tRF-Val-CAC-011	GTTTCCGTAGTGTAG	fly,mouse,human,fish	tRF-5a	-	-	15	tRNA-Val-CAC-2-1,GTTTCCGTAGTGTAGCGGTTATCACGTGTGCTTCACACGCACAAGGTCCCCGGTTCGAACCCGGGCGGGAACACCA,Val-CAC,0	3.55687	11.7686	0.0402947	0.981176	9.78271	6.22585	0	0	0	0	0	381.679	826.446	0	1201.44	470.81
tRF-Gly-GCC-014	TTCCCGGCCGATGCACCA	new	tRF-3a	-	-	18	tRNA-Gly-GCC-1-1,GCATCGGTGGTTCAGTGGTAGAATGCTCGCCTGCCACGCGGGCGGCCCGGGTTCGATTCCCGGCCGATGCACCA,Gly-GCC,56;tRNA-Gly-GCC-2-1,GCATCGGTGGTTCAGTGGTAGAATGCTCGCCTGCCACGCGGGCGGCCTGGGTTCGATTCCCGGCCGATGCACCA,Gly-GCC,56	3.46179	11.018	0.0402297	0.981176	9.68764	6.22585	0	0	0	0	0	763.359	826.446	666.519	0	941.62
tRF-Ala-TGC-004	GGGGATGTAGCTCAGTGGTAGA	fly,mouse,Xenopus	tRF-5b	-	-	22	tRNA-Ala-TGC-1-1,GGGGATGTAGCTCAGTGGTAGAGCGCTCGCTTTGCATGTGAGAGGCCCCGGGTTCGATCCCCGGCATCTCCACCA,Ala-TGC,0;tRNA-Ala-TGC-2-1,GGGGATGTAGCTCAGTGGTAGAGCGCTCGCTTTGCATGTGAGAGGCCCCGGGTTCAATCCCCGGCATCTCCACCA,Ala-TGC,0	3.3462	10.1697	0.0402168	0.981176	9.57205	6.22585	0	0	0	0	0	381.679	3305.79	222.173	200.24	0
tRF-Pro-AGG-002	AAGAGAAAAGAACTTTT	fly	tRF-1	1002	-	17	pre_tRNA-Pro-AGG-1-4,CTGTGATATGAGTAAGCTTTTTGACCAACGTAAGACAACTGGCTCGTTGGTCTAGGGGTATGATTTCCGCTTAGGGTGCGGGAGGTCCCGGGTTCAAATCCCGGACGAGCCCAAGAGAAAAGAACTTTTTGTTTCAAATTATAAACTTTGCT,Pro-AGG,112	3.20191	9.20175	0.00882403	0.90673	11.1753	7.97342	0	0	0	0	1508.3	1145.04	0	1555.21	1001.2	4708.1
tRF-Ala-TGC-005	GGGGATGTAGCTCAGTGGTAGAG	mouse,fly	tRF-5b	-	-	23	tRNA-Ala-TGC-1-1,GGGGATGTAGCTCAGTGGTAGAGCGCTCGCTTTGCATGTGAGAGGCCCCGGGTTCGATCCCCGGCATCTCCACCA,Ala-TGC,0;tRNA-Ala-TGC-2-1,GGGGATGTAGCTCAGTGGTAGAGCGCTCGCTTTGCATGTGAGAGGCCCCGGGTTCAATCCCCGGCATCTCCACCA,Ala-TGC,0	3.16076	8.943	0.039943	0.981176	9.3866	6.22585	0	0	0	0	0	381.679	3305.79	222.173	0	0
tRF-Ala-AGC-007	GGGGATGTAGCTCAGATGGTAG	new	tRF-5b	-	-	22	tRNA-Ala-AGC-1-1,GGGGATGTAGCTCAGATGGTAGAGCGCTCGCTTAGCATGTGAGAGGTACGGGGATCGATACCCCGCATCTCCACCA,Ala-AGC,0;tRNA-Ala-AGC-2-1,GGGGATGTAGCTCAGATGGTAGAGCGCTCGCTTAGCATGTGAGAGGTACGGGGATCGATGCCCCGCATCTCCACCA,Ala-AGC,0	2.90788	7.50515	0.00253255	0.411117	12.1981	9.29019	3460.21	1594.9	0	0	0	3053.44	7438.02	2888.25	2202.64	3295.67
tRF-Ala-TGC-006	GGGGATGTAGCTCAGTGGTAGAGC	mouse, fly	tRF-5b	5020	-	24	tRNA-Ala-TGC-1-1,GGGGATGTAGCTCAGTGGTAGAGCGCTCGCTTTGCATGTGAGAGGCCCCGGGTTCGATCCCCGGCATCTCCACCA,Ala-TGC,0;tRNA-Ala-TGC-2-1,GGGGATGTAGCTCAGTGGTAGAGCGCTCGCTTTGCATGTGAGAGGCCCCGGGTTCAATCCCCGGCATCTCCACCA,Ala-TGC,0	2.88465	7.38525	0.0151459	0.90673	10.8568	7.9722	0	0	0	0	1508.3	0	8264.46	0	1001.2	470.81
tRF-Ser-GCT-001	AGTGGAATTTTTTT	new	tRF-1	-	-	14	pre_tRNA-Ser-GCT-2-2,GAGTGTACGAAATTGTCATCGATTTCGTGGAAAAGAAAGTGACGAGGTGGCCGAGAGGTTAAGGCGTTGGACTGCTAATCCAATGTGCTCTGCACGCGTGGGTTCGAATCCCATCCTCGTCGAGTGGAATTTTTTTGTTTTTTCCATTGGAATATTAACGCA,Ser-GCT,122	2.29119	4.8946	0.0214472	0.90673	10.9075	8.61629	0	0	931.532	0	0	1145.04	826.446	1333.04	1401.68	1883.24
tRF-Val-TAC-003	GGAGGAAGTAACTTTT	fly	tRF-1	1017	-	16	pre_tRNA-Val-TAC-1-1,CGCTGTGCTTTGTTTGCGTTGTGTCAAGCGATTGGCATCTGGTTCCATAGTGTAGCGGTTATCACGTCTGCTTTACACGCAGAAGGTCTCCGGTTCGATCCCGGATGGAACCAGGAGGAAGTAACTTTTTTTTATTTTTATTTTTTTAAACGC,Val-TAC,113	2.05152	4.14543	0.00138103	0.336282	13.6843	11.6328	1730.1	3189.79	5589.19	3797.47	3016.59	10305.3	4958.68	11108.6	7408.89	14595.1
tRF-Pro-AGG-009	AAGATGGAGTAGTTTTTT	new	tRF-1	-	-	18	pre_tRNA-Pro-AGG-1-2,CGCCATAGCAAAGCGGATTTTTAGCGCTTGTTTACCAACTGGCTCGTTGGTCTAGGGGTATGATTTCCGCTTAGGGTGCGGGAGGTCCCGGGTTCAAATCCCGGACGAGCCCAAGATGGAGTAGTTTTTTTGTGTTTATTTTTTATTTCCTT,Pro-AGG,112	1.71599	3.28522	0.0439084	1	11.5245	9.80848	0	0	1397.3	2531.65	0	2671.76	826.446	2221.73	1201.44	3766.48
tRF-Val-CAC-020	GTTTTCGTAGTGTAGT	fly	tRF-5a	-	-	16	tRNA-Val-CAC-1-1,GTTTTCGTAGTGTAGTGGTTATCACGTGTGCTTCACACGCACAAGGTCCCCGGTTCGAACCCGGGCGAAAACACCA,Val-CAC,0	1.56641	2.96168	0.0383507	0.981176	12.5406	10.9742	1730.1	3189.79	1397.3	2531.65	4524.89	3435.11	6611.57	3776.94	5006.01	3295.67
tRF-Val-TAC-004	GGAGGAAGTAACTTTTT	new	tRF-1	-	-	17	pre_tRNA-Val-TAC-1-1,CGCTGTGCTTTGTTTGCGTTGTGTCAAGCGATTGGCATCTGGTTCCATAGTGTAGCGGTTATCACGTCTGCTTTACACGCAGAAGGTCTCCGGTTCGATCCCGGATGGAACCAGGAGGAAGTAACTTTTTTTTATTTTTATTTTTTTAAACGC,Val-TAC,113	1.44677	2.72598	0.016976	0.90673	14.1238	12.6771	3460.21	6379.59	13041.5	6329.11	7541.48	12595.4	10743.8	13330.4	12815.4	16478.3
tiRNA-Pro-CGG-001	GGCTCGTTGGTCTAGAGGTATGATTCTCGCTTC	new	tiRNA-5	-	-	33	tRNA-Pro-CGG-2-1,GGCTCGTTGGTCTAGAGGTATGATTCTCGCTTCGGGTGCGAGAGGTCCCGGGTTCAATTCCCGGACGAGCCCCCA,Pro-CGG,0	-2.56555	0.168924	0.026012	0.955302	8.01329	10.5788	0	7974.48	465.766	2531.65	0	0	0	222.173	0	470.81
tRF-Cys-GCA-014	GGGGATATAGCTCAGTGGTAGAGCATTCGACT	new	tRF-5c	-	-	32	tRNA-Cys-GCA-1-1,GGGGATATAGCTCAGTGGTAGAGCATTCGACTGCAGATCGAGAGGTCCCCGGTTCAAACCCGGGTGTCCCCTCCA,Cys-GCA,0	-2.49434	0.177472	0.0274625	0.955302	8.43486	10.9292	10380.6	3189.79	465.766	0	1508.3	381.679	0	444.346	0	0
tRF-Val-CAC-016	GTTTCCGTAGTGTAGCGGTTATCACGTGTGC	new	tRF-5c	-	-	31	tRNA-Val-CAC-2-1,GTTTCCGTAGTGTAGCGGTTATCACGTGTGCTTCACACGCACAAGGTCCCCGGTTCGAACCCGGGCGGGAACACCA,Val-CAC,0	-2.29793	0.203355	0.0368416	0.981176	8.03419	10.3321	1730.1	4784.69	931.532	0	1508.3	0	0	0	0	941.62
