# Supplementary material for: The Expression Pattern of tRNA-Derived Small RNAs in Adult Drosophila and the Function of tRF-Trp-CCA-014-H3C4 Network Analysis
Source: Int J Mol Sci. 2023 Mar 24;24(7):6169. doi: 10.3390/ijms24076169 (PMC10094720; doi:10.3390/ijms24076169)
Supplement: Supplementary file 1 [file ijms-24-06169-s001.zip › Dataset S2_report_Filtered_data_stat_from_RNA-seq data_report.xlsx]

## Sheet: report_Filtered_data_stat
Sample	RawReads	RawBases	CleanReads	CleanBases	ValidBases	Q30	GC
Aging (ADR)_1	48.78M	7.32G	47.48M	6.90G	0.9424	0.934	0.4927
Aging (ADR)_2	50.36M	7.55G	48.99M	7.15G	0.9462	0.9329	0.4932
Aging (ADR)_3	51.30M	7.70G	49.93M	7.28G	0.9456	0.933	0.4921
Control (Normal)_1	47.52M	7.13G	46.40M	6.76G	0.948	0.9369	0.4966
Control (Normal)_2	48.67M	7.30G	47.42M	6.90G	0.9452	0.9355	0.4951
Control (Normal)_3	49.13M	7.37G	47.78M	6.96G	0.9441	0.9333	0.4969
Inhibitors_1	43.73M	6.56G	43.38M	6.46G	0.9846	0.9529	0.5195
Inhibitors_2	48.70M	7.31G	48.34M	7.20G	0.9852	0.9529	0.5202
Inhibitors_3	46.88M	7.03G	46.51M	6.92G	0.9847	0.9529	0.5182
Inhibitors_NC_1	44.51M	6.68G	44.16M	6.57G	0.9846	0.9529	0.5161
Inhibitors_NC_2	40.77M	6.12G	40.47M	6.03G	0.9855	0.953	0.5289
Inhibitors_NC_3	48.85M	7.33G	48.48M	7.22G	0.9853	0.9541	0.5139
Mimics_1	47.34M	7.10G	46.05M	6.71G	0.945	0.9323	0.5231
Mimics_2	48.15M	7.22G	46.88M	6.84G	0.947	0.9328	0.5229
Mimics_3	48.13M	7.22G	47.00M	6.85G	0.9484	0.9356	0.522
Mimics_NC_1	50.11M	7.52G	48.81M	7.11G	0.9459	0.9342	0.5231
Mimics_NC_2	49.60M	7.44G	48.27M	7.04G	0.9469	0.9324	0.522
Mimics_NC_3	47.34M	7.10G	46.13M	6.72G	0.9465	0.9338	0.5213

## Sheet: genome_mapping_stat
Sample	Total reads	Total mapped reads	Multiple mapped	Uniquely mapped	Read-1	Read-2	Reads map to '+'	Reads map to '-'	Non-splice reads	Splice reads	Reads mapped in proper pairs
Aging (ADR)_1	47479132	45797226(96.46%)	3131943(6.60%)	42665283(89.86%)	21335426(44.94%)	21329857(44.92%)	21323928(44.91%)	21341355(44.95%)	26299869(55.39%)	16365414(34.47%)	41684598(87.80%)
Aging (ADR)_2	48989574	47192382(96.33%)	3266855(6.67%)	43925527(89.66%)	21966345(44.84%)	21959182(44.82%)	21953515(44.81%)	21972012(44.85%)	26742774(54.59%)	17182753(35.07%)	42954820(87.68%)
Aging (ADR)_3	49930666	48089648(96.31%)	3446990(6.90%)	44642658(89.41%)	22325884(44.71%)	22316774(44.70%)	22311600(44.69%)	22331058(44.72%)	27229317(54.53%)	17413341(34.88%)	43650400(87.42%)
Control (Normal)_1	46402834	44608175(96.13%)	3123659(6.73%)	41484516(89.40%)	20741770(44.70%)	20742746(44.70%)	20733942(44.68%)	20750574(44.72%)	22934420(49.42%)	18550096(39.98%)	40607312(87.51%)
Control (Normal)_2	47424772	45601506(96.16%)	3217742(6.78%)	42383764(89.37%)	21193436(44.69%)	21190328(44.68%)	21183531(44.67%)	21200233(44.70%)	23488390(49.53%)	18895374(39.84%)	41495422(87.50%)
Control (Normal)_3	47778676	45914679(96.10%)	3199013(6.70%)	42715666(89.40%)	21363144(44.71%)	21352522(44.69%)	21348703(44.68%)	21366963(44.72%)	23648048(49.49%)	19067618(39.91%)	41806678(87.50%)
Inhibitors_1	43380816	43357864(99.95%)	3425901(7.90%)	39931963(92.05%)	19965136(46.02%)	19966827(46.03%)	19965646(46.02%)	19966317(46.03%)	24912394(57.43%)	15019569(34.62%)	39901284(91.98%)
Inhibitors_2	48337620	48313169(99.95%)	3896516(8.06%)	44416653(91.89%)	22206960(45.94%)	22209693(45.95%)	22207430(45.94%)	22209223(45.95%)	27431452(56.75%)	16985201(35.14%)	44384802(91.82%)
Inhibitors_3	46514378	46490201(99.95%)	3697042(7.95%)	42793159(92.00%)	21395865(46.00%)	21397294(46.00%)	21395995(46.00%)	21397164(46.00%)	26350049(56.65%)	16443110(35.35%)	42763752(91.94%)
Inhibitor_NC_1	44161814	44139778(99.95%)	3334107(7.55%)	40805671(92.40%)	20402038(46.20%)	20403633(46.20%)	20402536(46.20%)	20403135(46.20%)	24499617(55.48%)	16306054(36.92%)	40781190(92.34%)
Inhibitor_NC_2	40467374	40445839(99.95%)	3514892(8.69%)	36930947(91.26%)	18463902(45.63%)	18467045(45.63%)	18465571(45.63%)	18465376(45.63%)	24218297(59.85%)	12712650(31.41%)	36900148(91.18%)
Inhibitor_NC_3	48476232	48454061(99.95%)	3771676(7.78%)	44682385(92.17%)	22339812(46.08%)	22342573(46.09%)	22340194(46.08%)	22342191(46.09%)	26396664(54.45%)	18285721(37.72%)	44656270(92.12%)
Mimics_1	46053656	40371800(87.66%)	3035636(6.59%)	37336164(81.07%)	18664980(40.53%)	18671184(40.54%)	18642217(40.48%)	18693947(40.59%)	22116587(48.02%)	15219577(33.05%)	35844780(77.83%)
Mimics_2	46880024	41192113(87.87%)	3063663(6.54%)	38128450(81.33%)	19063815(40.67%)	19064635(40.67%)	19046903(40.63%)	19081547(40.70%)	22500819(48.00%)	15627631(33.34%)	36631488(78.14%)
Mimics_3	47001176	41464713(88.22%)	3108555(6.61%)	38356158(81.61%)	19174593(40.80%)	19181565(40.81%)	19159777(40.76%)	19196381(40.84%)	22553091(47.98%)	15803067(33.62%)	36898400(78.51%)
Mimics_NC_1	48809560	42968847(88.03%)	3297117(6.76%)	39671730(81.28%)	19830426(40.63%)	19841304(40.65%)	19817144(40.60%)	19854586(40.68%)	23231241(47.60%)	16440489(33.68%)	38169216(78.20%)
Mimics_NC_2	48268448	42419599(87.88%)	3234109(6.70%)	39185490(81.18%)	19571547(40.55%)	19613943(40.64%)	19593207(40.59%)	19592283(40.59%)	22978518(47.61%)	16206972(33.58%)	37710216(78.13%)
Mimics_NC_3	46128896	40711895(88.26%)	3145572(6.82%)	37566323(81.44%)	18777900(40.71%)	18788423(40.73%)	18767090(40.68%)	18799233(40.75%)	22149724(48.02%)	15416599(33.42%)	36151030(78.37%)
