# Supplementary material for: The Expression Pattern of tRNA-Derived Small RNAs in Adult Drosophila and the Function of tRF-Trp-CCA-014-H3C4 Network Analysis
Source: Int J Mol Sci. 2023 Mar 24;24(7):6169. doi: 10.3390/ijms24076169 (PMC10094720; doi:10.3390/ijms24076169)
Supplement: Supplementary file 1 [file ijms-24-06169-s001.zip › Dataset S3_differentially_expreesed_genes_in_RNA-data.xlsx]

## Sheet: Control(Normal)-Aging(ADR))
gene_id	BaseMean	lfcSE	stat	FoldChange	log2FoldChange	p-value	q-value	Regulation	Expression_Aging_1	Expression_Aging_2	Expression_Aging_3	Expression_Control_1	Expression_Control_2	Expression_Control_3	gene_Dbxref	description	GO_id	GO_term	pathway	pathway_description	TF_family
1110002E22Rik	61.1455849503596	0.391648609325538	-4.72808954516934	0.277056151516152	-1.85174969513219	2.26642234862569e-06	7.34686475619334e-06	Down	0.602509862496105	0.406543826106209	0.933306394110318	0.230350583126177	0.121045310001906	0.108676212617942	102634333	RIKEN cDNA 1110002E22 gene
1110017D15Rik	24.5853042052259	0.530515552567793	-2.94879631639464	0.338122445078482	-1.56438230720197	0.00319014152317057	0.00625033860321261	Down	0.939737668817648	1.03819975142389	1.21232877769878	0.240990559053227	0.31236987600754	0.389514093936087	73721	RIKEN cDNA 1110017D15 gene	GO:0002177,GO:0005634,GO:0005654,GO:0005737,GO:0005829,GO:0005856,GO:0007283,GO:0030154,GO:0034622,GO:0043014,GO:0048471	manchette|nucleus|nucleoplasm|cytoplasm|cytosol|cytoskeleton|spermatogenesis|cell differentiation|cellular protein-containing complex assembly|alpha-tubulin binding|perinuclear region of cytoplasm
1110032A03Rik	71.4491353980531	0.331984525557087	-4.08020375871662	0.391052846707737	-1.35456450901378	4.49962408831186e-05	0.000122226049145553	Down	1.07451948005935	1.131755119965	1.44748131538346	0.560094703723241	0.341642308394557	0.351463012765337	68721	RIKEN cDNA 1110032A03 gene	GO:0005634,GO:0005654	nucleus|nucleoplasm
1300017J02Rik	11.6469674292211	0.879042287005397	-3.52523108776407	0.116723973181559	-3.09882719761065	0.000423113516410512	0.00097987780830225	Down	0.51415652711105	0.712526177478681	0.594512149063737	0.0537177319770997	0.052221344301874	0.0781417844890186	71775	RIKEN cDNA 1300017J02 gene	GO:0004857,GO:0005506,GO:0005576,GO:0005615,GO:0005769,GO:0005886,GO:0006826,GO:0019731,GO:0043086,GO:0055037	enzyme inhibitor activity|iron ion binding|extracellular region|extracellular space|early endosome|plasma membrane|iron ion transport|antibacterial humoral response|negative regulation of catalytic activity|recycling endosome	mmu04066,mmu04216,mmu04978	HIF-1 signaling pathway|Ferroptosis|Mineral absorption
1520401A03Rik	53.501010260407	0.380058668340113	-5.56667738346465	0.230739356563679	-2.1156639934386	2.59642460605757e-08	1.02852379604307e-07	Down	1.79464884848234	1.26371052286424	1.30842091471365	0.356078413810312	0.195655266488936	0.330304803274117	320309
1700001C19Rik	42.7450730691738	0.420520103146727	-2.97321641870807	0.420361580937564	-1.25029727507266	0.00294696582454042	0.0058168249004011	Down	1.58020901665645	2.40044366768614	2.05557079418704	0.959621160485855	0.752330225359069	0.51034215277222	75462	RIKEN cDNA 1700001C19 gene
1700001O22Rik	7.52259705181652	1.35199814245296	-3.11515666943331	0.0539704665667471	-4.21168603052379	0.00183847233425824	0.00376090915190792	Down	0.636101087213402	0.449681686185629	0.348401829523228	0	0	0.0915868270179458	73598	RIKEN cDNA 1700001O22 gene
1700007K13Rik	7.27852847866545	1.50530133242568	-4.10890572126407	0.0137431711252442	-6.18514125703028	3.97538313058056e-05	0.000108862585330339	Down	1.21611234957236	0.777834259953286	1.61070845813164	0	0	0	69327	RIKEN cDNA 1700007K13 gene	GO:0005634,GO:0006974,GO:0007368,GO:0010468,GO:0071494	nucleus|cellular response to DNA damage stimulus|determination of left/right symmetry|regulation of gene expression|cellular response to UV-C
1700008O03Rik	13.1554876158891	0.792773484385825	-3.16720663970714	0.175448869445626	-2.51087744353055	0.0015391091042585	0.0031948680416662	Down	0.526280684613092	0.601094526146138	0.569016136799182	0.0706942701105776	0.04581665040249	0.159968840885247	69349	RIKEN cDNA 1700008O03 gene
1700017N19Rik	4.1614428791807	1.46161340941534	-2.0497475587664	0.125352396417496	-2.99593851780933	0.0403890714211312	0.0615588859941033	Down	0.214621520959337	0.264741707668014	0.203043211090912	0.0288296952896852	0	0.0559170750090751	66605	RIKEN cDNA 1700017N19 gene	GO:0003729,GO:0016973	mRNA binding|poly(A)+ mRNA export from nucleus
1700019D03Rik	4.15224180438056	1.71191252175454	-3.12335482692371	0.0245708190842743	-5.3469102380932	0.00178802047525923	0.00366467494929204	Down	0.196883616445637	0.0871810518126081	0.100295043396673	0	0	0	67080	RIKEN cDNA 1700019D03 gene	GO:0005886,GO:0016020,GO:0034237	plasma membrane|membrane|protein kinase A regulatory subunit binding
1700028P14Rik	2.87728287148073	1.90351946560675	-2.50969772789039	0.0364671565248494	-4.77725847782839	0.012083454566266	0.020987116887789	Down	0.675867047734686	0.432289455070813	0.213135220595431	0	0	0	67483	RIKEN cDNA 1700028P14 gene	GO:0005737,GO:0005886,GO:0016020,GO:0016021	cytoplasm|plasma membrane|membrane|integral component of membrane
1700029J07Rik	55.813102556331	0.406519257690133	-6.13697528126759	0.177415180525256	-2.4947986358036	8.41074667327235e-10	3.82610004708501e-09	Down	2.89810564005962	2.11954166491352	1.82034877182016	0.379724069664651	0.542862188852389	0.173294025465443	69479	RIKEN cDNA 1700029J07 gene	GO:0005737,GO:0005813,GO:0005856,GO:0005881,GO:0097731	cytoplasm|centrosome|cytoskeleton|cytoplasmic microtubule|9+0 non-motile cilium
1700066B19Rik	4.81009092757173	1.40176132624259	-2.2665965668379	0.11055012721275	-3.1772274095876	0.0234148820139354	0.03797604626494	Down	0.245883145745299	0.141541775556947	0.25588018184901	0.0462406127392461	0.0224762556953747	0	73449	RIKEN cDNA 1700066B19 gene	GO:0016020,GO:0016021	membrane|integral component of membrane
1700088E04Rik	53.8057213710519	0.3728507153075	-3.42040798402107	0.413138792525005	-1.27530156348574	0.000625272846387782	0.0014004105616955	Down	4.29782122662057	3.3903316578887	3.3431261268097	1.48178297592215	0.829382068220019	1.74182712775522	27660	RIKEN cDNA 1700088E04 gene
1700123K08Rik	3.17258666833334	1.79062024965068	-2.26035531382412	0.0604783254201212	-4.04743799633898	0.0237992075402179	0.0385666449681315	Down	0.19586424860901	0.225497143630688	0.2964765568539	0	0.0358080251493018	0	76658	RIKEN cDNA 1700123K08 gene
1700125H20Rik	4.88811431323121	1.64129421856523	-3.43248318540536	0.0201410847046526	-5.63371480752818	0.000598080966829288	0.0013454084004007	Down	0.278903027848136	0.496939100552063	0.414632250661201	0	0	0	73634	RIKEN cDNA 1700125H20 gene
1810020O05Rik	34.255341830935	0.455268001894149	-3.25774423262028	0.357707752902253	-1.48314670746722	0.00112301574276594	0.0023941337104083	Down	0.335315775498712	0.406364962232533	0.617756486137165	0.132756317175299	0.0967936437229266	0.193117154139911	613264	Riken cDNA 1810020O05 gene
1810046K07Rik	2.41027213365934	2.03866303300737	-2.0937500287419	0.0518881610170374	-4.26845078395423	0.0362822537653154	0.0560514653426722	Down	0.406832591840297	0.216844225035521	0.042764995718177	0	0	0	69809	RIKEN cDNA 1810046K07 gene
2310050C09Rik	6.94019844472126	1.52164571177787	-3.97027941879815	0.0151834278869	-6.04135865217413	7.1788391706687e-05	0.000189066114936803	Down	0.733086657211756	0.46888753139827	1.38707682456858	0	0	0	66533	RIKEN cDNA 2310050C09 gene
2410141K09Rik	2.82596736387567	1.92298259429801	-2.40487925868172	0.0405391329818511	-4.62454095583325	0.0161778098766306	0.027304320466887	Down	0.0429121935069642	0.226437333608521	0.1014929621883	0	0	0	76803	RIKEN cDNA 2410141K09 gene	GO:0000978,GO:0000981,GO:0006357	RNA polymerase II cis-regulatory region sequence-specific DNA binding|DNA-binding transcription factor activity, RNA polymerase II-specific|regulation of transcription by RNA polymerase II			zf-C2H2
2510022D24Rik	54.5181993408192	0.359169543369493	3.73958054242372	2.53703502354236	1.34314343581577	0.000184327581471689	0.000454803385642382	Up	1.46529940321771	1.49102561819383	1.21821974859859	2.92263981812735	2.71945852033063	3.56315181515594	66567
2610528A11Rik	6.44843920494249	1.16363769633399	-2.22172582217007	0.166629539269215	-2.58528391759571	0.0263018403656638	0.0421653140357366	Down	1.2071041099459	0.992664674607051	0.652562156884776	0	0.315262189674276	0.157248282366791	70045	RIKEN cDNA 2610528A11 gene	GO:0001664,GO:0005125,GO:0005576,GO:0005615,GO:0006935,GO:0008009,GO:0042742,GO:0048247	G protein-coupled receptor binding|cytokine activity|extracellular region|extracellular space|chemotaxis|chemokine activity|defense response to bacterium|lymphocyte chemotaxis
2900026A02Rik	178.739150758228	0.213862246184584	-11.6568447625543	0.177641553192371	-2.49295900434487	2.11744353508033e-31	2.8996838219253e-30	Down	1.54119112440191	1.5280881876147	1.71162110254543	0.23264374070234	0.235586564322466	0.267916455153793	243219	RIKEN cDNA 2900026A02 gene
3110082I17Rik	382.364048581793	0.159731976747989	7.19407362694448	2.21779128588323	1.14912360130242	6.28862560873454e-13	3.62238313698038e-12	Up	6.52177673650184	8.77954445577027	9.62640277633953	16.9202976751985	15.8871335300446	14.7276319525867	73212	RIKEN cDNA 3110082I17 gene
4430402I18Rik	15.6348554668362	0.707127065294878	-3.15754263555498	0.212747803570941	-2.23278385742345	0.00159104968292093	0.00329156297164302	Down	0.328767427389435	0.283880734954034	0.248824978449003	0.0309138864421002	0.0601054679036028	0.0699527496877148	381218	RIKEN cDNA 4430402I18 gene	GO:0007283,GO:0032027,GO:0097224	spermatogenesis|myosin light chain binding|sperm connecting piece
4921504E06Rik	2.71070953753231	1.85988899144099	-2.04864535418144	0.0712852330082231	-3.81025294160879	0.0404968062987212	0.0617066857138559	Down	0.195160544721792	0.124826096806875	0.184632107262309	0	0	0.0296606041590054	70909	RIKEN cDNA 4921504E06 gene
4921507P07Rik	3.82417392137093	1.68492235705864	-2.54357191275585	0.0512707146477234	-4.28572118258875	0.0109725468047438	0.0192336625932756	Down	0.181759838095723	0.217977952249021	0.107471460135258	0	0.0207684049663431	0	70821	RIKEN cDNA 4921507P07 gene	GO:0005737,GO:0005813,GO:0005856	cytoplasm|centrosome|cytoskeleton
4921509C19Rik	2.24672346457173	2.08355249393049	-2.01767369410488	0.0542614323969933	-4.20392905729017	0.0436252562478966	0.0659942310874074	Down	0.138688557312933	0.0831620671545801	0.0164008308046839	0	0	0	381393	RIKEN cDNA 4921509C19 gene	GO:0000166,GO:0004672,GO:0004674,GO:0005524,GO:0005634,GO:0005737,GO:0006468,GO:0016301,GO:0016310,GO:0016740,GO:0035556,GO:0106310,GO:0106311	nucleotide binding|protein kinase activity|protein serine/threonine kinase activity|ATP binding|nucleus|cytoplasm|protein phosphorylation|kinase activity|phosphorylation|transferase activity|intracellular signal transduction|protein serine kinase activity|protein threonine kinase activity
4921528I07Rik	5.33600175090832	1.53876172683867	-2.89397680264081	0.045653182911365	-4.45314074226263	0.00380396263786795	0.00733581762207969	Down	0.0655770844437411	0.534780616953799	0.434275519898671	0	0.0299721095817094	0	77049	RIKEN cDNA 4921528I07 gene
4921536K21Rik	80.5023387459527	0.320452602972746	-7.1784714341059	0.203012454672862	-2.30035985642474	7.04951156489024e-13	4.0430676530881e-12	Down	3.485755183801	3.29649605845443	3.3683723098023	0.819410858099876	0.546229676227088	0.454085949080572	67430	RIKEN cDNA 4921536K21 gene
4930404N11Rik	16.42255644678	0.644106109742205	-2.19858551313282	0.374718117472729	-1.41612236179955	0.0279074079954949	0.0444318366750196	Down	2.34473460205319	2.3395463841818	2.1295121896614	0.881898304832672	0.857331710049471	0.513149790514937	432479	RIKEN cDNA 4930404N11 gene
4930407I10Rik	5.44408379967165	1.34692245148843	-2.49975215700932	0.096926011541475	-3.36697230343247	0.0124280218765909	0.0215268858285361	Down	0.167387858601529	0.14721091793338	0.105571793409992	0	0.0127508140056577	0.0254396964411071	328573	RIKEN cDNA 4930407I10 gene
4930432K21Rik	42.9259972485256	0.420991336952443	-3.64164071564641	0.345534293345696	-1.53309919358043	0.000270905981018303	0.000648515361658289	Down	1.5495314248117	1.83351929992792	1.61253176406115	0.388538397374775	0.401322272354774	0.753595571913114	74666	RIKEN cDNA 4930432K21 gene	GO:0005515,GO:0005694,GO:0007141,GO:0007144,GO:0007283,GO:0051321,GO:1990918	protein binding|chromosome|male meiosis I|female meiosis I|spermatogenesis|meiotic cell cycle|double-strand break repair involved in meiotic recombination
4930486L24Rik	49.1648933335926	0.410355704006831	-4.46016868545574	0.281214782505188	-1.83025566090941	8.18951694801508e-06	2.46129113237567e-05	Down	3.94045201804627	3.37057735835256	3.72787420067424	0.580331477360757	1.38871502050257	0.822547096837793	214639	RIKEN cDNA 4930486L24 gene	GO:0004197,GO:0005576,GO:0005615,GO:0005764,GO:0006508,GO:0006955,GO:0008234,GO:0030054,GO:0051603	cysteine-type endopeptidase activity|extracellular region|extracellular space|lysosome|proteolysis|immune response|cysteine-type peptidase activity|cell junction|proteolysis involved in cellular protein catabolic process
4930503B20Rik	3.48364441396717	1.76279535829121	-2.30696593768421	0.0596758554782216	-4.06670884668566	0.0210567190844388	0.0345752332460475	Down	0.0997606702434629	0.0765691760027477	0.226509178422815	0.0187609220036335	0	0	75015	RIKEN cDNA 4930503B20 gene	GO:0003682,GO:0005634,GO:0042393,GO:0045892	chromatin binding|nucleus|histone binding|negative regulation of transcription, DNA-templated
4930524B15Rik	4.34671720861926	1.4312097626074	-2.13561140260842	0.120198609483256	-3.05650788854886	0.0327111012307736	0.0510832523306071	Down	0.319214603021933	0.306257955437043	0.120797500148112	0.03001563770121	0.0583590145430345	0	67592	RIKEN cDNA 4930524B15 gene
4930563E22Rik	17.0553923461449	0.64144000431987	-2.19528272675743	0.376796596398301	-1.40814216173462	0.0281433231841295	0.0447669618761701	Down	0.511552722717792	0.415283199216834	0.558410417980181	0.148003458341976	0.215820901352629	0.12558978422654	75304	RIKEN cDNA 4930563E22 gene
4930563M21Rik	8.94553628244644	1.18451858903801	-3.47512798831054	0.0576572683894087	-4.11635370144009	0.000510609668108819	0.00116308916586832	Down	0.234769032728538	0.213977960652735	0.155472669468496	0.0220752502020064	0	0.0107040970168642	75258	RIKEN cDNA 4930563M21 gene
4930579F01Rik	2.99904351581704	1.87470540627833	-2.6380546179177	0.0324514048587063	-4.94557525426781	0.00833831509235132	0.015006698711776	Down	0.148144595311542	0.170557839546121	0.224244086638587	0	0	0	67741	RIKEN cDNA 4930579F01 gene
4930590J08Rik	75.0632542782737	0.310631146593061	-5.73430363819561	0.290930546390881	-1.78125331404546	9.79137863054081e-09	4.05811355289884e-08	Down	1.31751104395142	1.19128421688701	0.860846864513405	0.311940908318377	0.320579975627776	0.21608205152918	381798	RIKEN cDNA 4930590J08 gene	GO:0005737,GO:0016020,GO:0016021	cytoplasm|membrane|integral component of membrane
4932414N04Rik	2.36992165431738	2.01872658963805	-2.28441893922911	0.0409039150600662	-4.61161725449457	0.0223469215541806	0.0364501707664207	Down	0.0674080888697814	0.0970080783354357	0.0797144827114934	0	0	0	75721	RIKEN cDNA 4932414N04 gene
4932438H23Rik	5.95134520181988	1.19816889041995	-2.11051969029946	0.173287676462334	-2.52875903553557	0.0348136169723559	0.0539989369577528	Down	0.107338299596986	0.093619572605156	0.0923160536311546	0	0.0178396867809695	0.0355927249908065	74387	RIKEN cDNA 4932438H23 gene
4933403O08Rik	3.95957535171997	1.731044276365	-3.09824067960572	0.0242950835617394	-5.36319179523269	0.00194673258593001	0.00396304893809873	Down	0.188528190707386	0.203485491866304	0.178357552640958	0	0	0	71030	RIKEN cDNA 4933403O08 gene
4933411K16Rik	40.5068093816319	0.436429559131679	-3.62822428342273	0.333679665348196	-1.58346432444503	0.000285377299034054	0.000680463749692139	Down	2.9311692948151	2.8121956413386	2.81705633464605	0.481235727369435	0.935660374493677	1.14552174863345	66765	RIKEN cDNA 4933411K16 gene
4933412E24Rik	1.89311576613637	2.17874490142455	-1.96478478056155	0.0514471574129435	-4.28076482304504	0.0494391524383722	0.0737641760877864	Down	0.111552119686957	0.142699086138606	0.175890256205394	0	0	0	71088	RIKEN cDNA 4933412E24 gene
4933428G20Rik	15.7751019148084	0.679017513343293	-2.44497971324778	0.316398782824738	-1.6601840450643	0.0144860289961856	0.0247231038127262	Down	0.238658570021341	0.171728717163142	0.134058964838285	0.0631152619762971	0.0272698186949374	0.0612080842805288	100141474	RIKEN cDNA 4933428G20 gene
4933430I17Rik	75.4378927423973	0.304098614985251	-4.25180240384239	0.408110795182109	-1.29296722219943	2.12056922975189e-05	6.04771857929573e-05	Down	0.752923119701015	0.80931367000316	0.718900160106057	0.229435040267965	0.280397900463239	0.298788554495016	214106	RIKEN cDNA 4933430I17 gene
5830411N06Rik	2.83288742341658	1.91338695324508	-2.47851907209287	0.0373598880988674	-4.7423660559116	0.0131929057681285	0.0227281629819522	Down	0.0538262774046892	0.172138382879835	0.0848708007509101	0	0	0	244234	RIKEN cDNA 5830411N06 gene	GO:0002365,GO:0009897,GO:0032620	gamma-delta T cell lineage commitment|external side of plasma membrane|interleukin-17 production
6430548M08Rik	247.156093030402	0.175194088867368	-8.12959058973078	0.372611416690336	-1.42425621623262	4.30742754173679e-16	3.00436957493402e-15	Down	3.62567761075881	3.94159842725837	4.79998966233448	1.36157383364514	1.23129782362883	1.38184602190069	234797	RIKEN cDNA 6430548M08 gene
6430550D23Rik	26.2373527215172	0.550938954468644	-3.82164071012123	0.232372180091387	-2.105490737189	0.000132566737651736	0.000335118737156065	Down	0.839274102194146	0.887794190660449	1.05866306996758	0.182115348191759	0.275399060375746	0.117741533313926	320095	RIKEN cDNA 6430550D23 gene	GO:0003836	beta-galactoside (CMP) alpha-2,3-sialyltransferase activity
6430571L13Rik	62.3671494418641	0.353323825219546	-4.99238222253554	0.294445476738545	-1.76392758382432	5.96390820218914e-07	2.07021636887292e-06	Down	2.32433761609489	2.86713609581841	2.31976641350262	0.624447584965768	0.4903117675616	0.81520171462094	235599	RIKEN cDNA 6430571L13 gene	GO:0016020,GO:0016021	membrane|integral component of membrane
9530053A07Rik	148.453771642625	0.228307990493676	-8.91884187176163	0.243797820665901	-2.03624286527275	4.71189581562683e-19	3.8703251207632e-18	Down	2.13932614284782	1.85513765558664	2.00834611802672	0.425530960644142	0.451284174565298	0.390163120197126	319482	RIKEN cDNA 9530053A07 gene	GO:0005615,GO:0031012	extracellular space|extracellular matrix
9930111J21Rik1	147.690948185394	0.218128780871291	-4.88596169019324	0.477717996917262	-1.06576886686568	1.02925211764907e-06	3.48212754200707e-06	Down	3.96535106270087	3.39967736087271	2.92132634224356	1.63423997285651	1.57329135193909	1.07708763950952	667214	RIKEN cDNA 9930111J21 gene 1	GO:0003924,GO:0005789,GO:0006952,GO:0035458	GTPase activity|endoplasmic reticulum membrane|defense response|cellular response to interferon-beta
9930111J21Rik2	17.3789095987038	0.672522548396097	-3.04997049685893	0.241287664862552	-2.05117393108048	0.0022886384720572	0.00460242975790762	Down	0.569644636154245	0.910872079695609	0.795539258674137	0.102025688199535	0.322346733262462	0.0989427394667446	245240	RIKEN cDNA 9930111J21 gene 2
A1cf	5.85152123995285	1.57494618684654	-3.72454237880927	0.0171463603955806	-5.86595381725401	0.000195669841553246	0.000480788753530832	Down	0.0959711748190204	0.165736416520082	0.0817143866947146	0	0	0	69865	APOBEC1 complementation factor	GO:0000792,GO:0003676,GO:0003723,GO:0003727,GO:0003729,GO:0005515,GO:0005634,GO:0005654,GO:0005737,GO:0005783,GO:0006397,GO:0007566,GO:0010609,GO:0016554,GO:0016556,GO:0030895,GO:0045293,GO:0050714,GO:0050821	heterochromatin|nucleic acid binding|RNA binding|single-stranded RNA binding|mRNA binding|protein binding|nucleus|nucleoplasm|cytoplasm|endoplasmic reticulum|mRNA processing|embryo implantation|mRNA localization resulting in posttranscriptional regulation of gene expression|cytidine to uridine editing|mRNA modification|apolipoprotein B mRNA editing enzyme complex|mRNA editing complex|positive reg…
A26c3	3.06707423332262	1.90326220859809	-2.31283217654684	0.0473029485165257	-4.40192607645125	0.020731867957777	0.0340841262544222	Down	0.10921142976533	0.00748418794880855	0.0295199252396416	0	0	0	67575	ANKRD26-like family C, member 3
A2m	4.28652311585308	1.65688247132465	-2.71668411331268	0.0441566248383657	-4.50122628747394	0.00659395086893487	0.0121287514646219	Down	0.0807977960174511	0.0872080679427019	0.0859938200233191	0	0	0.00920976924924804	232345	alpha-2-macroglobulin	GO:0001869,GO:0002020,GO:0004866,GO:0004867,GO:0005102,GO:0005515,GO:0005576,GO:0005615,GO:0007565,GO:0010466,GO:0019838,GO:0019899,GO:0019959,GO:0019966,GO:0030414,GO:0042802,GO:0043120,GO:0048306,GO:0048403,GO:0048406,GO:0048863	negative regulation of complement activation, lectin pathway|protease binding|endopeptidase inhibitor activity|serine-type endopeptidase inhibitor activity|signaling receptor binding|protein binding|extracellular region|extracellular space|female pregnancy|negative regulation of peptidase activity|growth factor binding|enzyme binding|interleukin-8 binding|interleukin-1 binding|peptidase inhibitor…	mmu04610	Complement and coagulation cascades
A2ml1	8.7573550794165	1.34524264477683	-3.58855305412178	0.035219674804504	-4.82747460144874	0.000332518332130235	0.00078411232693173	Down	0.277495197688713	0.199673928800269	0.23627250507897	0	0	0.0253043213004031	232400	alpha-2-macroglobulin like 1	GO:0004866,GO:0004867,GO:0005576,GO:0005615,GO:0010466,GO:0030414	endopeptidase inhibitor activity|serine-type endopeptidase inhibitor activity|extracellular region|extracellular space|negative regulation of peptidase activity|peptidase inhibitor activity
A430005L14Rik	241.326956634018	0.17265800890231	6.56127953575706	2.19292650345692	1.13285746049529	5.33480053017969e-11	2.67595710466873e-10	Up	9.85471879923047	9.11298717672047	8.48063360443288	16.6347866952545	17.6365938075978	17.8103013585599	97159	RIKEN cDNA A430005L14 gene	GO:0005634,GO:0005654	nucleus|nucleoplasm
A4galt	62.8742458213727	0.574279369725085	-9.19358365883914	0.0257428317457422	-5.27968542911299	3.79967025895023e-20	3.28909554373145e-19	Down	3.77420247645329	3.49528128489503	2.55396612546762	0.0739347794763218	0.0718752157399737	0.071700664336124	239559	alpha 1,4-galactosyltransferase	GO:0001576,GO:0005794,GO:0006629,GO:0006688,GO:0007009,GO:0008378,GO:0015643,GO:0016020,GO:0016021,GO:0016740,GO:0016757,GO:0016758,GO:0050512	globoside biosynthetic process|Golgi apparatus|lipid metabolic process|glycosphingolipid biosynthetic process|plasma membrane organization|galactosyltransferase activity|toxic substance binding|membrane|integral component of membrane|transferase activity|glycosyltransferase activity|hexosyltransferase activity|lactosylceramide 4-alpha-galactosyltransferase activity	mmu00601,mmu00603	Glycosphingolipid biosynthesis - lacto and neolacto series|Glycosphingolipid biosynthesis - globo and isoglobo series
A530016L24Rik	35.9797304531286	0.451596901488585	-3.64048010703435	0.319961552827367	-1.64402953626754	0.000272130133420412	0.000651264546379725	Down	1.28062125613121	0.962436182551237	1.31249608666167	0.361249109150515	0.370696307505018	0.253018356106879	319942	RIKEN cDNA A530016L24 gene	GO:0005886,GO:0016020,GO:0016021	plasma membrane|membrane|integral component of membrane
A530032D15Rik	88.8810773698048	0.314501882361147	-8.24119722021126	0.165870353965426	-2.59187203866589	1.70495920381608e-16	1.2158083874642e-15	Down	4.55317150423592	3.66540733722828	3.96095536415006	0.615133803551493	0.717597998977578	0.429513172711218	381287	RIKEN cDNA A530032D15Rik gene	GO:0000981,GO:0005634,GO:0006357	DNA-binding transcription factor activity, RNA polymerase II-specific|nucleus|regulation of transcription by RNA polymerase II
A530064D06Rik	2.23692831421211	2.06124788270802	-2.16036522381425	0.0456561100719007	-4.45304824346317	0.0307444073864489	0.0482881752394229	Down	0.240150186083974	0.131658683158409	0.0973691428825442	0	0	0	328830	RIKEN cDNA A530064D06 gene	GO:0005515,GO:0009986,GO:0038023	protein binding|cell surface|signaling receptor activity
A630001G21Rik	140.117278071304	0.2276699396243	-4.92980053380935	0.459339453632691	-1.12236738989222	8.23136170865448e-07	2.81302247941302e-06	Down	6.15108846497398	5.58629662278865	5.76275458562744	2.21807725271818	2.70218544708904	2.06936722667575	319997	RIKEN cDNA A630001G21 gene	GO:0000981,GO:0005634,GO:0006357	DNA-binding transcription factor activity, RNA polymerase II-specific|nucleus|regulation of transcription by RNA polymerase II
A630023A22Rik	4.99188794637541	1.54702752167406	-2.93771915897573	0.0428449093577739	-4.54473238988462	0.00330636387068168	0.00645583591505561	Down	0.876909712158009	0.280438899104234	0.276534187558795	0.0458086189729975	0	0	105518	RIKEN cDNA A630023A22 gene
A830018L16Rik	3.07686938368224	1.8964709220641	-2.30990974867279	0.0480048283065169	-4.38067667095033	0.0208931512411269	0.034329595084771	Down	0.124491256564321	0.0159251017316639	0.0157033674116657	0	0	0	320492	RIKEN cDNA A830018L16 gene
AA623943	4.86996155792133	1.6453704022533	-3.37978180541778	0.021182358636527	-5.56099294870865	0.000725433959634721	0.00160440582560334	Down	0.399899521086372	0.920803060126295	1.05931255651357	0	0	0	544808	expressed sequence AA623943
Aadacl2fm1	4.27139502540402	1.69680481268408	-3.22420722961235	0.0225480996025806	-5.47085034429705	0.00126321950399622	0.002669866732457	Down	0.186973458406823	0.224230457153977	0.198997531169058	0	0	0	229333	AADACL2 family member 1	GO:0016787	hydrolase activity
Aamdc	102.998766833488	0.289529416077079	-6.55066619073308	0.268573607211906	-1.89661055711881	5.72809702950287e-11	2.86488132909129e-10	Down	10.0382777783101	11.4444310335447	10.7300795456564	3.24847240585115	1.66836750775627	2.73423313379375	66273	adipogenesis associated Mth938 domain containing	GO:0005737,GO:0043066,GO:0045600,GO:0045944	cytoplasm|negative regulation of apoptotic process|positive regulation of fat cell differentiation|positive regulation of transcription by RNA polymerase II
Aars	7269.68997125664	0.0522062520612671	26.1316648903286	2.57440009434514	1.36423628404506	1.59266821982709e-150	2.30200784714504e-148	Up	39.6792202242255	44.1293101185146	43.9618764870888	94.7098466773792	94.9259122924221	95.0700417517594	234734	alanyl-tRNA synthetase	GO:0000049,GO:0000166,GO:0002161,GO:0002196,GO:0003676,GO:0003723,GO:0004812,GO:0004813,GO:0005515,GO:0005524,GO:0005737,GO:0005739,GO:0006400,GO:0006412,GO:0006419,GO:0016597,GO:0016874,GO:0021680,GO:0043039,GO:0043524,GO:0045182,GO:0046872,GO:0050885,GO:0050905,GO:0140018	tRNA binding|nucleotide binding|aminoacyl-tRNA editing activity|Ser-tRNA(Ala) hydrolase activity|nucleic acid binding|RNA binding|aminoacyl-tRNA ligase activity|alanine-tRNA ligase activity|protein binding|ATP binding|cytoplasm|mitochondrion|tRNA modification|translation|alanyl-tRNA aminoacylation|amino acid binding|ligase activity|cerebellar Purkinje cell layer development|tRNA aminoacylation|ne…	mmu00970	Aminoacyl-tRNA biosynthesis
Aarsd1	698.217208914362	0.104907789666889	11.3961236896897	2.29030882939764	1.19554214705582	4.37153218363211e-30	5.75289621717461e-29	Up	17.661598886543	18.4027645819874	17.2139482386552	35.9950099541471	34.6544065545737	35.0571520400942	69684	alanyl-tRNA synthetase domain containing 1	GO:0000166,GO:0002161,GO:0002196,GO:0003676,GO:0004812,GO:0004813,GO:0005515,GO:0005524,GO:0005737,GO:0006412,GO:0006419,GO:0006450,GO:0043039,GO:0046872	nucleotide binding|aminoacyl-tRNA editing activity|Ser-tRNA(Ala) hydrolase activity|nucleic acid binding|aminoacyl-tRNA ligase activity|alanine-tRNA ligase activity|protein binding|ATP binding|cytoplasm|translation|alanyl-tRNA aminoacylation|regulation of translational fidelity|tRNA aminoacylation|metal ion binding
Aass	3.47558173649219	1.81153667854147	-2.6936072971825	0.033970625278287	-4.87956841643304	0.00706833905513516	0.0129184392464483	Down	0.123287045003932	0.0337951226696807	0.216609729730599	0	0	0	30956	aminoadipate-semialdehyde synthase	GO:0003824,GO:0004753,GO:0005737,GO:0005739,GO:0006091,GO:0008152,GO:0016491,GO:0019477,GO:0019878,GO:0043231,GO:0047130,GO:0047131	catalytic activity|saccharopine dehydrogenase activity|cytoplasm|mitochondrion|generation of precursor metabolites and energy|metabolic process|oxidoreductase activity|L-lysine catabolic process|lysine biosynthetic process via aminoadipic acid|intracellular membrane-bounded organelle|saccharopine dehydrogenase (NADP+, L-lysine-forming) activity|saccharopine dehydrogenase (NAD+, L-glutamate-formin…	mmu00310	Lysine degradation
Aatk	13.7558942783685	0.812906226628148	-3.52016197363539	0.137589131044839	-2.86156158710784	0.000431283335721494	0.000997589211190115	Down	0.211217709855284	0.185023297338001	0.278014646720141	0.0172701978545705	0.0503673320781388	0.0167483377668771	11302	apoptosis-associated tyrosine kinase	GO:0000166,GO:0004672,GO:0004674,GO:0004713,GO:0005515,GO:0005524,GO:0005737,GO:0005783,GO:0006468,GO:0006915,GO:0007420,GO:0016020,GO:0016021,GO:0016301,GO:0016310,GO:0016740,GO:0030517,GO:0032482,GO:0038083,GO:0042995,GO:0044295,GO:0046777,GO:0048471,GO:0051402,GO:0055037,GO:0106310,GO:0106311	nucleotide binding|protein kinase activity|protein serine/threonine kinase activity|protein tyrosine kinase activity|protein binding|ATP binding|cytoplasm|endoplasmic reticulum|protein phosphorylation|apoptotic process|brain development|membrane|integral component of membrane|kinase activity|phosphorylation|transferase activity|negative regulation of axon extension|Rab protein signal transduction…
AB124611	5.58522105685723	1.22435612893074	-2.27724080584643	0.144771172724154	-2.78815373768925	0.0227718496077776	0.0370694504309838	Down	0.315850378859254	0.303030282254363	0.560270658621544	0.0371241260968327	0.0721799562064667	0.0360023323650193	382062	cDNA sequence AB124611	GO:0016020,GO:0016021	membrane|integral component of membrane
Abat	6.05203246160954	1.25929245481549	-2.68969754270564	0.095582093616073	-3.38711582126498	0.00715168051204873	0.0130499580741819	Down	0.14060315344495	0.134896191760665	0.199526932136361	0.0132208654413008	0.0128525784832697	0.0128213655596736	268860	4-aminobutyrate aminotransferase	GO:0001666,GO:0003824,GO:0003867,GO:0005739,GO:0005759,GO:0007568,GO:0007620,GO:0007626,GO:0008483,GO:0009448,GO:0009449,GO:0009450,GO:0010039,GO:0014053,GO:0016740,GO:0030170,GO:0031652,GO:0032024,GO:0032144,GO:0033602,GO:0034386,GO:0035094,GO:0035640,GO:0042135,GO:0042220,GO:0042493,GO:0042802,GO:0043005,GO:0045471,GO:0045776,GO:0045964,GO:0046872,GO:0047298,GO:0048148,GO:0051536,GO:0070474,GO:…	response to hypoxia|catalytic activity|4-aminobutyrate transaminase activity|mitochondrion|mitochondrial matrix|aging|copulation|locomotory behavior|transaminase activity|gamma-aminobutyric acid metabolic process|gamma-aminobutyric acid biosynthetic process|gamma-aminobutyric acid catabolic process|response to iron ion|negative regulation of gamma-aminobutyric acid secretion|transferase activity|…	mmu00250,mmu00280,mmu00410,mmu00640,mmu00650,mmu04727	Alanine, aspartate and glutamate metabolism|Valine, leucine and isoleucine degradation|beta-Alanine metabolism|Propanoate metabolism|Butanoate metabolism|GABAergic synapse
Abca1	553.574509550508	0.149760725793413	-16.5287991599666	0.179821202361916	-2.47536495869016	2.27633528965872e-61	7.18403063892293e-60	Down	5.55073420407804	5.66127287382341	6.68829277395151	1.18728138679957	0.771376560178285	0.855003606654874	11303	ATP-binding cassette, sub-family A (ABC1), member 1	GO:0000166,GO:0002790,GO:0005102,GO:0005319,GO:0005515,GO:0005524,GO:0005548,GO:0005768,GO:0005794,GO:0005886,GO:0005887,GO:0006497,GO:0006869,GO:0006911,GO:0007040,GO:0007186,GO:0007189,GO:0008035,GO:0008203,GO:0008320,GO:0009306,GO:0009897,GO:0009986,GO:0010875,GO:0015914,GO:0016020,GO:0016021,GO:0016197,GO:0016323,GO:0016887,GO:0019905,GO:0023061,GO:0030139,GO:0030301,GO:0031210,GO:0031267,GO:…	nucleotide binding|peptide secretion|signaling receptor binding|lipid transporter activity|protein binding|ATP binding|phospholipid transporter activity|endosome|Golgi apparatus|plasma membrane|integral component of plasma membrane|protein lipidation|lipid transport|phagocytosis, engulfment|lysosome organization|G protein-coupled receptor signaling pathway|adenylate cyclase-activating G protein-c…	mmu02010,mmu04975,mmu04979,mmu05417	ABC transporters|Fat digestion and absorption|Cholesterol metabolism|Lipid and atherosclerosis
Abca12	28.4671332500413	0.497374427012209	-2.3192450595785	0.449522993350429	-1.15353318260875	0.0203817525261199	0.0335727009623887	Down	0.281942855909508	0.240443588130219	0.422326812214327	0.147283268499029	0.1073853547671	0.107124565783936	74591	ATP-binding cassette, sub-family A (ABC1), member 12	GO:0000139,GO:0003336,GO:0005102,GO:0005319,GO:0005515,GO:0005737,GO:0005743,GO:0005829,GO:0005886,GO:0006672,GO:0006869,GO:0006886,GO:0010875,GO:0030216,GO:0031424,GO:0032379,GO:0032940,GO:0033700,GO:0034191,GO:0035627,GO:0042626,GO:0043129,GO:0043231,GO:0043589,GO:0045055,GO:0045616,GO:0048286,GO:0055088,GO:0061178,GO:0061436,GO:0072659,GO:0097209,GO:0097234,GO:2000010	Golgi membrane|corneocyte desquamation|signaling receptor binding|lipid transporter activity|protein binding|cytoplasm|mitochondrial inner membrane|cytosol|plasma membrane|ceramide metabolic process|lipid transport|intracellular protein transport|positive regulation of cholesterol efflux|keratinocyte differentiation|keratinization|positive regulation of intracellular lipid transport|secretion by …	mmu02010	ABC transporters
Abca13	41.6441101974906	0.458318870007384	-5.89520074336489	0.153692455967569	-2.70188174316569	3.74226146983368e-09	1.61199342051438e-08	Down	0.282332959121077	0.248300530410643	0.333877226993023	0.0294974106651607	0.050182503391574	0.0357575953405804	268379	ATP-binding cassette, sub-family A (ABC1), member 13	GO:0000166,GO:0005319,GO:0005524,GO:0006869,GO:0016020,GO:0016021,GO:0016887,GO:0031410,GO:0032376,GO:0035627,GO:0042626,GO:0043231,GO:0055085,GO:0097708,GO:1900244	nucleotide binding|lipid transporter activity|ATP binding|lipid transport|membrane|integral component of membrane|ATPase|cytoplasmic vesicle|positive regulation of cholesterol transport|ceramide transport|ATPase-coupled transmembrane transporter activity|intracellular membrane-bounded organelle|transmembrane transport|intracellular vesicle|positive regulation of synaptic vesicle endocytosis	mmu02010	ABC transporters
Abca15	2.99212345627613	1.87726341120666	-2.61985202858359	0.0330741443552232	-4.91815235603551	0.00879679276821962	0.0157346958832547	Down	0.0471235293237511	0.0791189447861394	0.0891626587032153	0	0	0	320631	ATP-binding cassette, sub-family A (ABC1), member 15	GO:0002244,GO:0005319,GO:0006869,GO:0042626,GO:0043231	hematopoietic progenitor cell differentiation|lipid transporter activity|lipid transport|ATPase-coupled transmembrane transporter activity|intracellular membrane-bounded organelle	mmu02010	ABC transporters
Abca17	13.1572854552646	1.2303884314396	-4.25654671058446	0.0265120891551161	-5.23720583058538	2.07608677284711e-05	5.92970649169217e-05	Down	0.206713388806803	0.214849991676315	0.25260053364085	0.00809882824866156	0	0.00785410289834128	381072	ATP-binding cassette, sub-family A (ABC1), member 17	GO:0000166,GO:0005319,GO:0005524,GO:0005737,GO:0005783,GO:0006629,GO:0006638,GO:0006869,GO:0016020,GO:0016021,GO:0016887,GO:0042626,GO:0043231,GO:0055085	nucleotide binding|lipid transporter activity|ATP binding|cytoplasm|endoplasmic reticulum|lipid metabolic process|neutral lipid metabolic process|lipid transport|membrane|integral component of membrane|ATPase|ATPase-coupled transmembrane transporter activity|intracellular membrane-bounded organelle|transmembrane transport	mmu02010	ABC transporters
Abca4	43.8809765205772	0.414127368137876	-4.89875541912925	0.245074334613228	-2.02870868887515	9.64456068807631e-07	3.26934260612756e-06	Down	0.412206715453701	0.421840637438409	0.649948606930979	0.0968991339363471	0.10047985471912	0.112765315474667	11304	ATP-binding cassette, sub-family A (ABC1), member 4	GO:0000166,GO:0001750,GO:0005319,GO:0005502,GO:0005503,GO:0005524,GO:0005548,GO:0005783,GO:0005887,GO:0006649,GO:0006869,GO:0007601,GO:0016020,GO:0016021,GO:0016887,GO:0031410,GO:0042574,GO:0042626,GO:0043231,GO:0045332,GO:0045494,GO:0050896,GO:0090555,GO:0140326,GO:0140327,GO:0140333,GO:0140347,GO:0140603	nucleotide binding|photoreceptor outer segment|lipid transporter activity|11-cis retinal binding|all-trans retinal binding|ATP binding|phospholipid transporter activity|endoplasmic reticulum|integral component of plasma membrane|phospholipid transfer to membrane|lipid transport|visual perception|membrane|integral component of membrane|ATPase|cytoplasmic vesicle|retinal metabolic process|ATPase-co…	mmu02010	ABC transporters
Abca6	29.5084339322609	0.519663450753839	-4.59878041436405	0.190806457225124	-2.38981809938759	4.24971418741851e-06	1.32418630477533e-05	Down	0.387037834361674	0.286232231136694	0.549237124621971	0.0530731723529311	0.0589654169702506	0.0882333261771106	76184	ATP-binding cassette, sub-family A (ABC1), member 6	GO:0000139,GO:0000166,GO:0005319,GO:0005524,GO:0005654,GO:0005794,GO:0005886,GO:0006869,GO:0016020,GO:0016021,GO:0042626,GO:0043231,GO:0055085	Golgi membrane|nucleotide binding|lipid transporter activity|ATP binding|nucleoplasm|Golgi apparatus|plasma membrane|lipid transport|membrane|integral component of membrane|ATPase-coupled transmembrane transporter activity|intracellular membrane-bounded organelle|transmembrane transport	mmu02010	ABC transporters
Abca8a	42.4834729407283	0.435161849228023	-4.28735275052064	0.274391491014645	-1.86569235120941	1.80815038508642e-05	5.19983056737776e-05	Down	0.681837049551032	0.457913307010156	0.847784726831476	0.210656670692622	0.142461575250301	0.115468927009924	217258	ATP-binding cassette, sub-family A (ABC1), member 8a	GO:0000166,GO:0005319,GO:0005524,GO:0005886,GO:0006869,GO:0016020,GO:0016021,GO:0016887,GO:0042626,GO:0043231	nucleotide binding|lipid transporter activity|ATP binding|plasma membrane|lipid transport|membrane|integral component of membrane|ATPase|ATPase-coupled transmembrane transporter activity|intracellular membrane-bounded organelle	mmu02010	ABC transporters
Abca9	28.1405501751436	0.534048707089576	-4.28371913364095	0.204799675586065	-2.28771466485583	1.83794903382577e-05	5.27934592214483e-05	Down	0.387630675122511	0.41415810927314	0.450064155505205	0.107689568646617	0.0483183299216961	0.0723014808233304	217262	ATP-binding cassette, sub-family A (ABC1), member 9	GO:0000166,GO:0005319,GO:0005524,GO:0005739,GO:0006869,GO:0016020,GO:0016021,GO:0016887,GO:0042626,GO:0043231,GO:0055085	nucleotide binding|lipid transporter activity|ATP binding|mitochondrion|lipid transport|membrane|integral component of membrane|ATPase|ATPase-coupled transmembrane transporter activity|intracellular membrane-bounded organelle|transmembrane transport	mmu02010	ABC transporters
Abcb11	10.4936378398309	1.28981307606892	-3.94432229006881	0.0294122616413505	-5.08743846596085	8.00259724618027e-05	0.000208964130308639	Down	0.233633053537916	0.288192970047208	0.168403137260587	0	0.0203394961080178	0	27413	ATP-binding cassette, sub-family B (MDR/TAP), member 11	GO:0000139,GO:0000166,GO:0005524,GO:0005768,GO:0005794,GO:0005886,GO:0006631,GO:0006855,GO:0008206,GO:0008559,GO:0009986,GO:0015125,GO:0015126,GO:0015144,GO:0015432,GO:0015721,GO:0015722,GO:0016020,GO:0016021,GO:0016324,GO:0016567,GO:0016887,GO:0017144,GO:0031998,GO:0042493,GO:0042626,GO:0042632,GO:0045177,GO:0046581,GO:0046618,GO:0046691,GO:0055037,GO:0055038,GO:0055085,GO:0055088,GO:0055091,GO:…	Golgi membrane|nucleotide binding|ATP binding|endosome|Golgi apparatus|plasma membrane|fatty acid metabolic process|drug transmembrane transport|bile acid metabolic process|ABC-type xenobiotic transporter activity|cell surface|bile acid transmembrane transporter activity|canalicular bile acid transmembrane transporter activity|carbohydrate transmembrane transporter activity|ABC-type bile acid tra…	mmu01522,mmu02010,mmu04976,mmu04979	Endocrine resistance|ABC transporters|Bile secretion|Cholesterol metabolism
Abcb1a	192.067533942159	0.204245937870288	-7.91579299785841	0.326064986518557	-1.61676856483465	2.45682087142339e-15	1.64745882996033e-14	Down	3.12256871554868	4.57829909901344	3.47823066584479	1.04185629367522	1.01283383014537	1.06778174972419	18671	ATP-binding cassette, sub-family B (MDR/TAP), member 1A	GO:0000086,GO:0000166,GO:0005524,GO:0005654,GO:0005886,GO:0008559,GO:0009914,GO:0009986,GO:0015562,GO:0016020,GO:0016021,GO:0016324,GO:0016887,GO:0022857,GO:0031526,GO:0031625,GO:0033231,GO:0035633,GO:0042626,GO:0042910,GO:0043215,GO:0045177,GO:0045332,GO:0046581,GO:0046865,GO:0046943,GO:0047484,GO:0050892,GO:0055085,GO:0060548,GO:0060856,GO:0070633,GO:0072089,GO:0090554,GO:0090555,GO:0099038,GO:…	G2/M transition of mitotic cell cycle|nucleotide binding|ATP binding|nucleoplasm|plasma membrane|ABC-type xenobiotic transporter activity|hormone transport|cell surface|efflux transmembrane transporter activity|membrane|integral component of membrane|apical plasma membrane|ATPase|transmembrane transporter activity|brush border membrane|ubiquitin protein ligase binding|carbohydrate export|maintena…	mmu02010,mmu04976,mmu05206,mmu05226	ABC transporters|Bile secretion|MicroRNAs in cancer|Gastric cancer
Abcb4	7.7668347301213	1.48593005441358	-4.25008932265137	0.0125572515524633	-6.31533545846993	2.13685284574848e-05	6.09112843004207e-05	Down	0.249805497243894	0.299582632336499	0.192017391552802	0	0	0	18670	ATP-binding cassette, sub-family B (MDR/TAP), member 4	GO:0000139,GO:0000166,GO:0005524,GO:0005654,GO:0005737,GO:0005829,GO:0005886,GO:0005925,GO:0006855,GO:0006869,GO:0015629,GO:0016020,GO:0016021,GO:0016324,GO:0016887,GO:0031410,GO:0032376,GO:0032782,GO:0042626,GO:0042910,GO:0045332,GO:0046581,GO:0055088,GO:0061092,GO:0090554,GO:0090555,GO:0099038,GO:0140326,GO:1901557,GO:1903413,GO:2001140	Golgi membrane|nucleotide binding|ATP binding|nucleoplasm|cytoplasm|cytosol|plasma membrane|focal adhesion|drug transmembrane transport|lipid transport|actin cytoskeleton|membrane|integral component of membrane|apical plasma membrane|ATPase|cytoplasmic vesicle|positive regulation of cholesterol transport|bile acid secretion|ATPase-coupled transmembrane transporter activity|xenobiotic transmembran…	mmu02010,mmu04976	ABC transporters|Bile secretion
Abcb5	3.93306499145983	1.73669717565951	-3.04392328354725	0.025623778289434	-5.28637296946074	0.00233514680170975	0.0046926656139044	Down	0.0760602356325305	0.116756825204657	0.172696729499962	0	0	0	77706	ATP-binding cassette, sub-family B (MDR/TAP), member 5	GO:0000166,GO:0001654,GO:0005524,GO:0005886,GO:0005887,GO:0008559,GO:0015562,GO:0016020,GO:0016021,GO:0016887,GO:0030154,GO:0042391,GO:0042626,GO:0055085	nucleotide binding|eye development|ATP binding|plasma membrane|integral component of plasma membrane|ABC-type xenobiotic transporter activity|efflux transmembrane transporter activity|membrane|integral component of membrane|ATPase|cell differentiation|regulation of membrane potential|ATPase-coupled transmembrane transporter activity|transmembrane transport	mmu02010	ABC transporters
Abcb7	761.74454886261	0.104186436270123	10.7239561005431	2.16939200503412	1.11729076883283	7.85692088451726e-27	9.28152741852314e-26	Up	5.22917751952254	5.44043672940134	5.96433199702474	10.3341667220838	10.7188049638795	10.1870346718348	11306	ATP-binding cassette, sub-family B (MDR/TAP), member 7	GO:0000166,GO:0005515,GO:0005524,GO:0005739,GO:0005743,GO:0006879,GO:0016020,GO:0016021,GO:0016226,GO:0016887,GO:0034755,GO:0042626,GO:0042803,GO:0055072,GO:0055085,GO:0070455,GO:0140466,GO:0140481,GO:1903331	nucleotide binding|protein binding|ATP binding|mitochondrion|mitochondrial inner membrane|cellular iron ion homeostasis|membrane|integral component of membrane|iron-sulfur cluster assembly|ATPase|iron ion transmembrane transport|ATPase-coupled transmembrane transporter activity|protein homodimerization activity|iron ion homeostasis|transmembrane transport|positive regulation of heme biosynthetic …	mmu02010	ABC transporters
Abcb9	65.0206324488332	0.412720565816119	-8.39062436218985	0.0906855668484945	-3.46298323431351	4.83567100473596e-17	3.56661840829582e-16	Down	1.83015024649176	1.4786240118276	1.69236354176261	0.103511812853487	0.0880497945828726	0.213315909328477	56325	ATP-binding cassette, sub-family B (MDR/TAP), member 9	GO:0000166,GO:0005524,GO:0005764,GO:0005765,GO:0005789,GO:0006518,GO:0015031,GO:0015421,GO:0015433,GO:0015440,GO:0015833,GO:0016020,GO:0016021,GO:0016887,GO:0019885,GO:0022857,GO:0030176,GO:0042288,GO:0042626,GO:0042803,GO:0042824,GO:0043231,GO:0046978,GO:0055085	nucleotide binding|ATP binding|lysosome|lysosomal membrane|endoplasmic reticulum membrane|peptide metabolic process|protein transport|ABC-type oligopeptide transporter activity|ABC-type peptide antigen transporter activity|ABC-type peptide transporter activity|peptide transport|membrane|integral component of membrane|ATPase|antigen processing and presentation of endogenous peptide antigen via MHC…	mmu02010,mmu04142	ABC transporters|Lysosome
Abcc12	16.7490947347666	0.714298690413119	-3.59497597249078	0.168651069317799	-2.5678866292168	0.000324421516825678	0.000766174665577599	Down	0.425255025889198	0.369744823752718	0.352024356191053	0.112462260891506	0.0242954348005864	0.0484728650231575	244562	ATP-binding cassette, sub-family C (CFTR/MRP), member 12	GO:0000166,GO:0005524,GO:0005739,GO:0005783,GO:0016020,GO:0016021,GO:0016887,GO:0042626,GO:0055085	nucleotide binding|ATP binding|mitochondrion|endoplasmic reticulum|membrane|integral component of membrane|ATPase|ATPase-coupled transmembrane transporter activity|transmembrane transport	mmu02010	ABC transporters
Abcc2	59.6192955101135	0.34569508363283	-4.65761533978113	0.327572301083038	-1.61011472441519	3.19893207318078e-06	1.01478479636129e-05	Down	1.10852572293349	0.864119435078662	1.20166228889588	0.314874408040788	0.284992551622291	0.294830083360516	12780	ATP-binding cassette, sub-family C (CFTR/MRP), member 2	GO:0005515,GO:0005887,GO:0006855,GO:0008559,GO:0009986,GO:0010629,GO:0015127,GO:0015431,GO:0015694,GO:0015711,GO:0015721,GO:0015722,GO:0015723,GO:0015732,GO:0016020,GO:0016324,GO:0016999,GO:0019904,GO:0030644,GO:0031526,GO:0042178,GO:0042493,GO:0042626,GO:0042910,GO:0043627,GO:0046581,GO:0046618,GO:0046691,GO:0050787,GO:0055085,GO:0070327,GO:0070633,GO:0071716,GO:1901086,GO:1990961,GO:1990962	protein binding|integral component of plasma membrane|drug transmembrane transport|ABC-type xenobiotic transporter activity|cell surface|negative regulation of gene expression|bilirubin transmembrane transporter activity|ABC-type glutathione S-conjugate transporter activity|mercury ion transport|organic anion transport|bile acid and bile salt transport|canalicular bile acid transport|bilirubin tr…	mmu01523,mmu01524,mmu02010,mmu04976	Antifolate resistance|Platinum drug resistance|ABC transporters|Bile secretion
Abcc3	7.7360117336331	1.48696738520783	-4.24705254198461	0.012558181570685	-6.31522861319513	2.16601177374226e-05	6.16811299807399e-05	Down	0.168835840841208	0.199363616657483	0.245734703429413	0	0	0	76408	ATP-binding cassette, sub-family C (CFTR/MRP), member 3	GO:0000166,GO:0005524,GO:0005886,GO:0005887,GO:0006855,GO:0008559,GO:0015164,GO:0015431,GO:0015432,GO:0015721,GO:0015722,GO:0016020,GO:0016021,GO:0016323,GO:0016887,GO:0022857,GO:0042626,GO:0042908,GO:0042910,GO:0055085,GO:0071714,GO:0071716,GO:0098656	nucleotide binding|ATP binding|plasma membrane|integral component of plasma membrane|drug transmembrane transport|ABC-type xenobiotic transporter activity|glucuronoside transmembrane transporter activity|ABC-type glutathione S-conjugate transporter activity|ABC-type bile acid transporter activity|bile acid and bile salt transport|canalicular bile acid transport|membrane|integral component of memb…	mmu01523,mmu02010,mmu04976	Antifolate resistance|ABC transporters|Bile secretion
Abcc4	956.798852183174	0.100279904674944	11.0695593629851	2.15853780063958	1.11005435771378	1.76265166516798e-28	2.19852129375557e-27	Up	3.92750135475746	4.49695106356896	4.86149838185413	8.19472122463099	8.70674789055244	7.89481469900532	239273	ATP-binding cassette, sub-family C (CFTR/MRP), member 4	GO:0000166,GO:0001409,GO:0005524,GO:0005886,GO:0005929,GO:0006855,GO:0008559,GO:0015132,GO:0015143,GO:0015216,GO:0015431,GO:0015432,GO:0015562,GO:0015721,GO:0015732,GO:0015747,GO:0016020,GO:0016021,GO:0016323,GO:0016324,GO:0016887,GO:0031088,GO:0032310,GO:0034634,GO:0042626,GO:0042910,GO:0048661,GO:0055085,GO:0060271,GO:0070730,GO:0071716,GO:0098591,GO:0140115	nucleotide binding|guanine nucleotide transmembrane transporter activity|ATP binding|plasma membrane|cilium|drug transmembrane transport|ABC-type xenobiotic transporter activity|prostaglandin transmembrane transporter activity|urate transmembrane transporter activity|purine nucleotide transmembrane transporter activity|ABC-type glutathione S-conjugate transporter activity|ABC-type bile acid trans…	mmu01523,mmu02010,mmu04024,mmu04976	Antifolate resistance|ABC transporters|cAMP signaling pathway|Bile secretion
Abcc6	12.3451469380307	1.27656504553392	-4.06908509023097	0.0273095283134802	-5.1944517934921	4.71981092175835e-05	0.000127743112280478	Down	0.214419809003548	0.365718564328913	0.293008994785434	0.0224020219977598	0	0	27421	ATP-binding cassette, sub-family C (CFTR/MRP), member 6	GO:0000166,GO:0005524,GO:0005654,GO:0005886,GO:0006855,GO:0008559,GO:0015431,GO:0015867,GO:0016020,GO:0016021,GO:0016323,GO:0016324,GO:0016328,GO:0016887,GO:0030504,GO:0030505,GO:0030643,GO:0042626,GO:0055085,GO:0071716	nucleotide binding|ATP binding|nucleoplasm|plasma membrane|drug transmembrane transport|ABC-type xenobiotic transporter activity|ABC-type glutathione S-conjugate transporter activity|ATP transport|membrane|integral component of membrane|basolateral plasma membrane|apical plasma membrane|lateral plasma membrane|ATPase|inorganic diphosphate transmembrane transporter activity|inorganic diphosphate t…	mmu02010	ABC transporters
Abcc8	14.2623109945476	1.20724650775584	-4.38335074028824	0.0255278372549852	-5.29178487348196	1.16867729059795e-05	3.4490819145993e-05	Down	0.312756282784864	0.487600380949525	0.308212334194379	0.0122534850431569	0	0.0118832168601853	20927	ATP-binding cassette, sub-family C (CFTR/MRP), member 8	GO:0001678,GO:0005267,GO:0005739,GO:0005886,GO:0007613,GO:0008282,GO:0008542,GO:0009268,GO:0010043,GO:0010989,GO:0016020,GO:0016525,GO:0016887,GO:0030672,GO:0032760,GO:0042383,GO:0042626,GO:0043268,GO:0044325,GO:0046676,GO:0050768,GO:0055085,GO:0060253,GO:0061045,GO:0061855,GO:0071310,GO:1900721,GO:1903818,GO:1905075,GO:1905604	cellular glucose homeostasis|potassium channel activity|mitochondrion|plasma membrane|memory|inward rectifying potassium channel|visual learning|response to pH|response to zinc ion|negative regulation of low-density lipoprotein particle clearance|membrane|negative regulation of angiogenesis|ATPase|synaptic vesicle membrane|positive regulation of tumor necrosis factor production|sarcolemma|ATPase-…	mmu02010,mmu04911,mmu04930	ABC transporters|Insulin secretion|Type II diabetes mellitus
Abcc9	10.7589396109876	1.14297907531307	-3.83625023468146	0.0478693575483889	-4.38475374590574	0.000124927121353902	0.000317251806775006	Down	0.121279375968268	0.147385216510127	0.237122406176377	0	0.0147815812077495	0.00737284181774334	20928	ATP-binding cassette, sub-family C (CFTR/MRP), member 9	GO:0000166,GO:0001669,GO:0005261,GO:0005267,GO:0005524,GO:0005739,GO:0005886,GO:0006813,GO:0008281,GO:0008282,GO:0015459,GO:0016020,GO:0016021,GO:0016887,GO:0019829,GO:0019905,GO:0022857,GO:0030017,GO:0030315,GO:0033198,GO:0036094,GO:0042383,GO:0042626,GO:0042802,GO:0044325,GO:0051607,GO:0055085,GO:0061337,GO:0071805,GO:0098655,GO:0098662,GO:1990573	nucleotide binding|acrosomal vesicle|cation channel activity|potassium channel activity|ATP binding|mitochondrion|plasma membrane|potassium ion transport|sulfonylurea receptor activity|inward rectifying potassium channel|potassium channel regulator activity|membrane|integral component of membrane|ATPase|ATPase-coupled cation transmembrane transporter activity|syntaxin binding|transmembrane transp…	mmu02010	ABC transporters
Abcd2	203.50668418506	0.190266655204948	-7.16137834747765	0.388888504649524	-1.36257150483171	7.98698746687496e-13	4.56399283821426e-12	Down	3.15697681158674	3.06152312448931	3.96431510307501	1.16390602931357	1.08996135088607	1.15980196555408	26874	ATP-binding cassette, sub-family D (ALD), member 2	GO:0000038,GO:0000166,GO:0005324,GO:0005515,GO:0005524,GO:0005739,GO:0005777,GO:0005778,GO:0006635,GO:0007031,GO:0009617,GO:0015910,GO:0016020,GO:0016021,GO:0016887,GO:0032000,GO:0042626,GO:0042760,GO:0042803,GO:0043217,GO:0055085,GO:0140603,GO:1900016,GO:1903427,GO:1990535,GO:2001280	very long-chain fatty acid metabolic process|nucleotide binding|long-chain fatty acid transporter activity|protein binding|ATP binding|mitochondrion|peroxisome|peroxisomal membrane|fatty acid beta-oxidation|peroxisome organization|response to bacterium|long-chain fatty acid import into peroxisome|membrane|integral component of membrane|ATPase|positive regulation of fatty acid beta-oxidation|ATPas…	mmu02010,mmu04146	ABC transporters|Peroxisome
Abce1	4367.86088733076	0.0548812325822502	18.3395807355662	2.0090295661072	1.00649879580956	3.99869012980932e-75	1.71943675581801e-73	Up	49.131321648876	52.7791450673448	49.7962429213368	88.2166598048934	88.228269349143	87.5151644438257	24015	ATP-binding cassette, sub-family E (OABP), member 1	GO:0000054,GO:0000166,GO:0005506,GO:0005524,GO:0005737,GO:0005739,GO:0005829,GO:0006413,GO:0006415,GO:0006417,GO:0016887,GO:0043024,GO:0046872,GO:0051536,GO:0051539,GO:0060698,GO:0060702	ribosomal subunit export from nucleus|nucleotide binding|iron ion binding|ATP binding|cytoplasm|mitochondrion|cytosol|translational initiation|translational termination|regulation of translation|ATPase|ribosomal small subunit binding|metal ion binding|iron-sulfur cluster binding|4 iron, 4 sulfur cluster binding|endoribonuclease inhibitor activity|negative regulation of endoribonuclease activity
Abcf2	2930.9292356125	0.0621705486825281	17.0580325922596	2.0856647040049	1.06050724570523	3.04643743806199e-65	1.05642588577956e-63	Up	40.1064200570546	41.6372204773682	42.3519046542571	76.1676389151408	71.5835423899079	76.5563443210752	27407	ATP-binding cassette, sub-family F (GCN20), member 2	GO:0000166,GO:0005524,GO:0005739,GO:0016887	nucleotide binding|ATP binding|mitochondrion|ATPase
Abcg1	76.6673455454231	0.326150760521146	-3.73021604017838	0.430291784827361	-1.21661279841235	0.000191315654219902	0.000470695072605109	Down	0.862246845757611	1.0528623434159	1.77977612140572	0.526472532089596	0.327556386041921	0.490141356341359	11307	ATP binding cassette subfamily G member 1	GO:0000166,GO:0005524,GO:0005739,GO:0005768,GO:0005783,GO:0005794,GO:0005886,GO:0006869,GO:0008203,GO:0009897,GO:0010745,GO:0010872,GO:0010875,GO:0010888,GO:0016020,GO:0016021,GO:0016887,GO:0019534,GO:0030301,GO:0032367,GO:0033344,GO:0033700,GO:0033993,GO:0034041,GO:0034374,GO:0034375,GO:0034436,GO:0035774,GO:0042626,GO:0042632,GO:0042803,GO:0042987,GO:0043531,GO:0043691,GO:0045542,GO:0046982,GO:…	nucleotide binding|ATP binding|mitochondrion|endosome|endoplasmic reticulum|Golgi apparatus|plasma membrane|lipid transport|cholesterol metabolic process|external side of plasma membrane|negative regulation of macrophage derived foam cell differentiation|regulation of cholesterol esterification|positive regulation of cholesterol efflux|negative regulation of lipid storage|membrane|integral compon…	mmu02010,mmu05417	ABC transporters|Lipid and atherosclerosis
Abcg3	4.82935029743408	1.3616856130072	-2.08583289106524	0.139636824706569	-2.84024863890075	0.0369937629195949	0.0569338513078948	Down	0.188491020322783	0.115080210699713	0.129689009096974	0	0.0469909730665917	0.0156256179638924	27405	ATP binding cassette subfamily G member 3	GO:0005524,GO:0005886,GO:0016020,GO:0016021,GO:0042626	ATP binding|plasma membrane|membrane|integral component of membrane|ATPase-coupled transmembrane transporter activity	mmu02010	ABC transporters
Abcg5	8.34246761786276	1.21020052125107	-2.91140836585549	0.0869670120468343	-3.52338792193304	0.00359803427424047	0.00697281223628357	Down	0.378502989265492	0.415017002075449	0.358083672152036	0	0	0.197228870127406	27409	ATP binding cassette subfamily G member 5	GO:0000166,GO:0005515,GO:0005524,GO:0005886,GO:0005887,GO:0006869,GO:0007588,GO:0010949,GO:0015918,GO:0016020,GO:0016021,GO:0016324,GO:0016887,GO:0030299,GO:0033344,GO:0042626,GO:0042632,GO:0043190,GO:0043235,GO:0045177,GO:0045796,GO:0046872,GO:0046982,GO:0120020	nucleotide binding|protein binding|ATP binding|plasma membrane|integral component of plasma membrane|lipid transport|excretion|negative regulation of intestinal phytosterol absorption|sterol transport|membrane|integral component of membrane|apical plasma membrane|ATPase|intestinal cholesterol absorption|cholesterol efflux|ATPase-coupled transmembrane transporter activity|cholesterol homeostasis|A…	mmu02010,mmu04975,mmu04976,mmu04979	ABC transporters|Fat digestion and absorption|Bile secretion|Cholesterol metabolism
Abcg8	3.83695718492725	1.63936750770632	-2.30790176766281	0.0726195012063657	-3.78349916888439	0.0210046007327683	0.0344995351989701	Down	0.121708549895852	0.116768504001523	0.131591621927151	0.0326977498991041	0	0	67470	ATP binding cassette subfamily G member 8	GO:0005515,GO:0005524,GO:0005886,GO:0005887,GO:0006869,GO:0007588,GO:0010949,GO:0015914,GO:0015918,GO:0016020,GO:0016021,GO:0016324,GO:0016887,GO:0030299,GO:0033344,GO:0042626,GO:0042632,GO:0043190,GO:0043235,GO:0045796,GO:0046872,GO:0046982,GO:0055092,GO:0120020	protein binding|ATP binding|plasma membrane|integral component of plasma membrane|lipid transport|excretion|negative regulation of intestinal phytosterol absorption|phospholipid transport|sterol transport|membrane|integral component of membrane|apical plasma membrane|ATPase|intestinal cholesterol absorption|cholesterol efflux|ATPase-coupled transmembrane transporter activity|cholesterol homeostas…	mmu02010,mmu04975,mmu04976,mmu04979	ABC transporters|Fat digestion and absorption|Bile secretion|Cholesterol metabolism
Abhd12b	14.2496680133387	1.34972753454774	-4.61799837245533	0.0132943812448874	-6.23303955779959	3.87459291586913e-06	1.21345590227511e-05	Down	0.750515050021801	0.746720889555155	0.894107552268991	0	0	0.025347484321811	100504285	abhydrolase domain containing 12B	GO:0004622,GO:0005789,GO:0006660,GO:0008474,GO:0016020,GO:0047372,GO:0052651	lysophospholipase activity|endoplasmic reticulum membrane|phosphatidylserine catabolic process|palmitoyl-(protein) hydrolase activity|membrane|acylglycerol lipase activity|monoacylglycerol catabolic process
Abhd3	144.919562971957	0.220268438159588	-6.42254049065123	0.375092166035483	-1.41468296289246	1.3401858559614e-10	6.52823469910398e-10	Down	3.79694179618087	3.41815942226123	3.56045749570504	1.16387040845636	1.11615920732255	1.22021761836586	106861	abhydrolase domain containing 3	GO:0004623,GO:0006629,GO:0008126,GO:0008970,GO:0016020,GO:0016021,GO:0016787,GO:0034338,GO:0044255,GO:0046470,GO:0047372,GO:0051792,GO:0051793,GO:0052689,GO:0052739,GO:0052740,GO:0102567,GO:0102568	phospholipase A2 activity|lipid metabolic process|acetylesterase activity|phospholipase A1 activity|membrane|integral component of membrane|hydrolase activity|short-chain carboxylesterase activity|cellular lipid metabolic process|phosphatidylcholine metabolic process|acylglycerol lipase activity|medium-chain fatty acid biosynthetic process|medium-chain fatty acid catabolic process|carboxylic este…
Abi3	65.6865754306078	0.326686687900956	-4.74866732248667	0.341196227510467	-1.55132639952667	2.04761442297994e-06	6.67531616286106e-06	Down	0.78580443112349	0.717311762760292	0.779500160716997	0.251078842053543	0.216189275433238	0.208707341062664	66610	ABI gene family, member 3	GO:0002357,GO:0005515,GO:0005622,GO:0005737,GO:0010593,GO:0017124,GO:0018108,GO:0030027,GO:0030334,GO:0031209,GO:0042802,GO:1903077,GO:2000774	defense response to tumor cell|protein binding|intracellular anatomical structure|cytoplasm|negative regulation of lamellipodium assembly|SH3 domain binding|peptidyl-tyrosine phosphorylation|lamellipodium|regulation of cell migration|SCAR complex|identical protein binding|negative regulation of protein localization to plasma membrane|positive regulation of cellular senescence
Abi3bp	31.2083721420467	0.792832085568297	-6.53501438770148	0.0275621246469823	-5.18116908622019	6.36034266637614e-11	3.16453265437286e-10	Down	0.550028970333572	0.73679393615954	0.638172750941687	0	0.018972951392593	0.028390312403111	320712	ABI gene family, member 3 (NESH) binding protein	GO:0005201,GO:0005518,GO:0005539,GO:0005614,GO:0008201,GO:0008285,GO:0010811,GO:0030198,GO:0031012,GO:0062023,GO:1904597,GO:1905209	extracellular matrix structural constituent|collagen binding|glycosaminoglycan binding|interstitial matrix|heparin binding|negative regulation of cell population proliferation|positive regulation of cell-substrate adhesion|extracellular matrix organization|extracellular matrix|collagen-containing extracellular matrix|negative regulation of connective tissue replacement involved in inflammatory re…
Ablim1	914.880040387315	0.102458267405454	-14.7957414158578	0.349667101081593	-1.51594603044791	1.56055231663764e-49	3.6125840977345e-48	Down	10.1649106889908	9.60527208816278	9.08924366775523	2.67284184820813	3.19703356476229	2.87796626579682	226251	actin-binding LIM protein 1	GO:0001725,GO:0003779,GO:0005515,GO:0005737,GO:0005856,GO:0007010,GO:0007411,GO:0014069,GO:0015629,GO:0030027,GO:0030032,GO:0045944,GO:0046872,GO:0051015,GO:0060271	stress fiber|actin binding|protein binding|cytoplasm|cytoskeleton|cytoskeleton organization|axon guidance|postsynaptic density|actin cytoskeleton|lamellipodium|lamellipodium assembly|positive regulation of transcription by RNA polymerase II|metal ion binding|actin filament binding|cilium assembly	mmu04360	Axon guidance
Ablim2	16.8858458306473	0.871471501311598	-4.83197479457278	0.0539988192467474	-4.21092832852614	1.35185373329858e-06	4.50530598967944e-06	Down	0.510158042888585	0.447498207515164	0.468846648048029	0.0274114186877776	0.0266478326692479	0.0132915587510391	231148	actin-binding LIM protein 2	GO:0003779,GO:0005737,GO:0006351,GO:0007010,GO:0015629,GO:0030016,GO:0030032,GO:0030036,GO:0045944,GO:0046872,GO:0051015	actin binding|cytoplasm|transcription, DNA-templated|cytoskeleton organization|actin cytoskeleton|myofibril|lamellipodium assembly|actin cytoskeleton organization|positive regulation of transcription by RNA polymerase II|metal ion binding|actin filament binding	mmu04360	Axon guidance
Ablim3	21.9472134320257	0.803557760243666	-5.49148866899774	0.0469500877572911	-4.41272833526329	3.98559898563832e-08	1.55164489224259e-07	Down	0.58369340759983	0.50790860173043	0.642098332211696	0.0382915028233262	0	0.0371344340283091	319713	actin binding LIM protein family, member 3	GO:0001725,GO:0003779,GO:0005737,GO:0006351,GO:0007010,GO:0015629,GO:0030027,GO:0030032,GO:0030036,GO:0045202,GO:0045944,GO:0046872,GO:0051015,GO:0060271,GO:0098978	stress fiber|actin binding|cytoplasm|transcription, DNA-templated|cytoskeleton organization|actin cytoskeleton|lamellipodium|lamellipodium assembly|actin cytoskeleton organization|synapse|positive regulation of transcription by RNA polymerase II|metal ion binding|actin filament binding|cilium assembly|glutamatergic synapse	mmu04360	Axon guidance
Abracl	528.614774128707	0.121226632410214	8.60648423544092	2.06098656553607	1.0433351007541	7.53355045483887e-18	5.80542418562852e-17	Up	27.4185076401997	26.589232355546	24.0515766394674	46.4206470523375	44.6546372945779	48.1853665252523	73112	ABRA C-terminal like	GO:0032970	regulation of actin filament-based process
Abtb1	321.360767842049	0.152261393681592	-7.34492558848006	0.460620777238672	-1.11834860658956	2.05873602069264e-13	1.22146462766172e-12	Down	13.5286762510918	14.946158685593	13.9325335397003	5.90086816883806	5.24643870363607	5.78007256781036	80283	ankyrin repeat and BTB (POZ) domain containing 1	GO:0000151,GO:0003746,GO:0005730,GO:0005737,GO:0005829,GO:0005886,GO:0006412,GO:0006414	ubiquitin ligase complex|translation elongation factor activity|nucleolus|cytoplasm|cytosol|plasma membrane|translation|translational elongation
Acaa1b	40.4949619630644	0.427932254295242	-4.65096725491965	0.251686736870103	-1.99029890205112	3.30381789401208e-06	1.04478153662452e-05	Down	2.0078883543118	1.75887772031937	1.98215755153751	0.355712106435857	0.399003708806506	0.504177305338522	235674	acetyl-Coenzyme A acyltransferase 1B	GO:0003985,GO:0003988,GO:0005739,GO:0005777,GO:0006629,GO:0006631,GO:0006635,GO:0010124,GO:0016740,GO:0016746,GO:0016747,GO:0050633	acetyl-CoA C-acetyltransferase activity|acetyl-CoA C-acyltransferase activity|mitochondrion|peroxisome|lipid metabolic process|fatty acid metabolic process|fatty acid beta-oxidation|phenylacetate catabolic process|transferase activity|acyltransferase activity|acyltransferase activity, transferring groups other than amino-acyl groups|acetyl-CoA C-myristoyltransferase activity	mmu00071,mmu00280,mmu00592,mmu01040,mmu03320,mmu04146	Fatty acid degradation|Valine, leucine and isoleucine degradation|alpha-Linolenic acid metabolism|Biosynthesis of unsaturated fatty acids|PPAR signaling pathway|Peroxisome
Acacb	250.899375983047	0.176502746340932	-11.5487205344414	0.243436788038016	-2.03838089105283	7.49275621520594e-31	1.01158090189593e-29	Down	2.71971381273329	2.82071114519956	2.95079825636441	0.62153010350096	0.591628611149593	0.577634548176562	100705	acetyl-Coenzyme A carboxylase beta	GO:0000166,GO:0003824,GO:0003989,GO:0005524,GO:0005634,GO:0005739,GO:0006084,GO:0006629,GO:0006631,GO:0006633,GO:0008152,GO:0009374,GO:0010629,GO:0010884,GO:0010906,GO:0014070,GO:0016874,GO:0031667,GO:0031999,GO:0042802,GO:0043086,GO:0046322,GO:0046872,GO:0050995,GO:0051289,GO:0060421,GO:0097009,GO:2001295	nucleotide binding|catalytic activity|acetyl-CoA carboxylase activity|ATP binding|nucleus|mitochondrion|acetyl-CoA metabolic process|lipid metabolic process|fatty acid metabolic process|fatty acid biosynthetic process|metabolic process|biotin binding|negative regulation of gene expression|positive regulation of lipid storage|regulation of glucose metabolic process|response to organic cyclic compo…	mmu00061,mmu00620,mmu00640,mmu04152,mmu04910,mmu04920,mmu04922,mmu04931	Fatty acid biosynthesis|Pyruvate metabolism|Propanoate metabolism|AMPK signaling pathway|Insulin signaling pathway|Adipocytokine signaling pathway|Glucagon signaling pathway|Insulin resistance
Acad11	518.573848696554	0.129341710655705	-14.6771913361649	0.268245702825504	-1.89837303504067	9.02520617084321e-49	2.05335378490084e-47	Down	16.8770300730105	14.7677090519006	17.1862227023729	3.74694461070351	3.92825946858148	3.65153413263488	102632	acyl-Coenzyme A dehydrogenase family, member 11	GO:0004466,GO:0005634,GO:0005739,GO:0005777,GO:0006629,GO:0006631,GO:0016020,GO:0016491,GO:0016627,GO:0017099,GO:0031966,GO:0033539,GO:0050660,GO:0070991	long-chain-acyl-CoA dehydrogenase activity|nucleus|mitochondrion|peroxisome|lipid metabolic process|fatty acid metabolic process|membrane|oxidoreductase activity|oxidoreductase activity, acting on the CH-CH group of donors|very-long-chain-acyl-CoA dehydrogenase activity|mitochondrial membrane|fatty acid beta-oxidation using acyl-CoA dehydrogenase|flavin adenine dinucleotide binding|medium-chain-a…
Acad12	73.4314518662227	0.319924625603901	-6.34251159407722	0.245003515072517	-2.02912564712356	2.2604919178004e-10	1.07911354388473e-09	Down	3.42494860955646	3.46994511728972	2.98096647328512	0.798675871274482	0.626151259441343	0.674601080216673	338350	acyl-Coenzyme A dehydrogenase family, member 12	GO:0005739	mitochondrion
Acan	12.5120994070057	0.860201513204703	-3.43007859575328	0.129358001593841	-2.95055879847803	0.000603406439718064	0.00135596952745632	Down	0.219359846021751	0.242834097205194	0.111744723473797	0.0158664075034612	0.0154244250190107	0.0307739325574149	11595	aggrecan	GO:0001501,GO:0001502,GO:0002063,GO:0005509,GO:0005515,GO:0005540,GO:0005576,GO:0005604,GO:0005615,GO:0007155,GO:0007417,GO:0007507,GO:0030166,GO:0030199,GO:0030246,GO:0030336,GO:0031012,GO:0043005,GO:0043025,GO:0046872,GO:0072534,GO:0098966,GO:0098978,GO:0098982	skeletal system development|cartilage condensation|chondrocyte development|calcium ion binding|protein binding|hyaluronic acid binding|extracellular region|basement membrane|extracellular space|cell adhesion|central nervous system development|heart development|proteoglycan biosynthetic process|collagen fibril organization|carbohydrate binding|negative regulation of cell migration|extracellular ma…
Acap1	122.716198568575	0.253549883804776	-4.36386175604392	0.464433311635688	-1.10645664118504	1.27786347912141e-05	3.75008562376527e-05	Down	4.11112509177624	3.94425804218866	4.54537310872667	2.32872082773065	1.38094900636578	1.46792944443467	216859	ArfGAP with coiled-coil, ankyrin repeat and PH domains 1	GO:0005096,GO:0005768,GO:0006629,GO:0007165,GO:0016020,GO:0016042,GO:0046872	GTPase activator activity|endosome|lipid metabolic process|signal transduction|membrane|lipid catabolic process|metal ion binding	mmu04144	Endocytosis
Acat2	2796.18868264554	0.0668908167849182	33.2016686789909	4.66179878858045	2.22088673655994	1.01847792663887e-241	5.83927344606286e-239	Up	31.7754457612349	30.0037201359553	33.0020108719914	132.740138298495	125.483463114341	124.577452093665	110460	acetyl-Coenzyme A acetyltransferase 2	GO:0003985,GO:0005737,GO:0005739,GO:0005829,GO:0006635,GO:0016740,GO:0016746,GO:0016747,GO:0045797	acetyl-CoA C-acetyltransferase activity|cytoplasm|mitochondrion|cytosol|fatty acid beta-oxidation|transferase activity|acyltransferase activity|acyltransferase activity, transferring groups other than amino-acyl groups|positive regulation of intestinal cholesterol absorption	mmu00071,mmu00072,mmu00280,mmu00310,mmu00380,mmu00620,mmu00630,mmu00640,mmu00650,mmu00900,mmu04975	Fatty acid degradation|Synthesis and degradation of ketone bodies|Valine, leucine and isoleucine degradation|Lysine degradation|Tryptophan metabolism|Pyruvate metabolism|Glyoxylate and dicarboxylate metabolism|Propanoate metabolism|Butanoate metabolism|Terpenoid backbone biosynthesis|Fat digestion and absorption
Ace	7.91744549052472	1.4814290980578	-4.26123079727303	0.0125801131043769	-6.31271129662031	2.03304143091733e-05	5.81641926343615e-05	Down	0.216514570717143	0.134411219129091	0.265079469355891	0	0	0	11421	angiotensin I converting enzyme (peptidyl-dipeptidase A) 1	GO:0001822,GO:0002446,GO:0003081,GO:0003084,GO:0003779,GO:0004175,GO:0004180,GO:0005515,GO:0005576,GO:0005615,GO:0005737,GO:0005764,GO:0005768,GO:0005886,GO:0006518,GO:0007283,GO:0008217,GO:0008233,GO:0008237,GO:0008238,GO:0008240,GO:0008241,GO:0008270,GO:0009792,GO:0009897,GO:0009925,GO:0010608,GO:0010629,GO:0010815,GO:0014910,GO:0016020,GO:0016021,GO:0016787,GO:0019233,GO:0031100,GO:0031404,GO:…	kidney development|neutrophil mediated immunity|regulation of systemic arterial blood pressure by renin-angiotensin|positive regulation of systemic arterial blood pressure|actin binding|endopeptidase activity|carboxypeptidase activity|protein binding|extracellular region|extracellular space|cytoplasm|lysosome|endosome|plasma membrane|peptide metabolic process|spermatogenesis|regulation of blood p…	mmu04614,mmu04924,mmu05142,mmu05171,mmu05410,mmu05415	Renin-angiotensin system|Renin secretion|Chagas disease|Coronavirus disease - COVID-19|Hypertrophic cardiomyopathy|Diabetic cardiomyopathy
Ace2	10.0786008042351	1.01210751076935	-2.82700837421123	0.137620146662808	-2.86123640854703	0.00469850991698346	0.00891793981153337	Down	0.232479310063655	0.480400682032054	0.219937615838943	0	0.032693856706962	0.114150604977374	70008	angiotensin I converting enzyme (peptidyl-dipeptidase A) 2	GO:0001618,GO:0003051,GO:0003081,GO:0004175,GO:0004180,GO:0004181,GO:0005515,GO:0005576,GO:0005615,GO:0005737,GO:0005886,GO:0008233,GO:0008237,GO:0008241,GO:0009986,GO:0015827,GO:0016020,GO:0016021,GO:0016324,GO:0016787,GO:0022898,GO:0031526,GO:0042802,GO:0042995,GO:0046718,GO:0046813,GO:0046872,GO:0048662,GO:0051957,GO:0060452,GO:0070373,GO:1903598,GO:1903779,GO:1905737,GO:2000272	virus receptor activity|angiotensin-mediated drinking behavior|regulation of systemic arterial blood pressure by renin-angiotensin|endopeptidase activity|carboxypeptidase activity|metallocarboxypeptidase activity|protein binding|extracellular region|extracellular space|cytoplasm|plasma membrane|peptidase activity|metallopeptidase activity|peptidyl-dipeptidase activity|cell surface|tryptophan tran…	mmu04614,mmu04974,mmu05171	Renin-angiotensin system|Protein digestion and absorption|Coronavirus disease - COVID-19
Ackr2	16.2019125754979	0.861465879021197	-4.61726648347347	0.0634772073956432	-3.97761752986058	3.88827830255613e-06	1.21752024037804e-05	Down	0.554841674748147	0.552036723205182	0.797084513508847	0.0193228033372859	0.0187845377832403	0.0749556755796303	59289	atypical chemokine receptor 2	GO:0004930,GO:0004950,GO:0005044,GO:0005515,GO:0005654,GO:0005768,GO:0005829,GO:0005884,GO:0005886,GO:0005887,GO:0006935,GO:0006954,GO:0006955,GO:0007165,GO:0007204,GO:0009897,GO:0016020,GO:0016021,GO:0016493,GO:0019722,GO:0019957,GO:0031965,GO:0043231,GO:0060326	G protein-coupled receptor activity|chemokine receptor activity|scavenger receptor activity|protein binding|nucleoplasm|endosome|cytosol|actin filament|plasma membrane|integral component of plasma membrane|chemotaxis|inflammatory response|immune response|signal transduction|positive regulation of cytosolic calcium ion concentration|external side of plasma membrane|membrane|integral component of m…
Ackr4	6.11223583809083	1.37797263254433	-2.83263773966039	0.0668329199163788	-3.90329728316426	0.00461656718279459	0.00877305883814682	Down	0.405756709238498	0.114496291651857	0.293545444794195	0.0673291089555519	0	0	252837	atypical chemokine receptor 4	GO:0004930,GO:0004950,GO:0005044,GO:0005768,GO:0005886,GO:0006935,GO:0006955,GO:0007165,GO:0007186,GO:0007204,GO:0009897,GO:0016020,GO:0016021,GO:0016493,GO:0019722,GO:0019956,GO:0019957,GO:0060326	G protein-coupled receptor activity|chemokine receptor activity|scavenger receptor activity|endosome|plasma membrane|chemotaxis|immune response|signal transduction|G protein-coupled receptor signaling pathway|positive regulation of cytosolic calcium ion concentration|external side of plasma membrane|membrane|integral component of membrane|C-C chemokine receptor activity|calcium-mediated signaling…	mmu04060,mmu04061	Cytokine-cytokine receptor interaction|Viral protein interaction with cytokine and cytokine receptor
Acly	6275.30754977904	0.0528406708966355	21.6626335657017	2.21095259241879	1.14466809099965	4.62050155680687e-104	3.47042038327852e-102	Up	31.5704624974233	32.2169636278965	35.4605601208674	61.7994450001486	63.7289062562404	64.3994815921237	104112	ATP citrate lyase	GO:0000166,GO:0003824,GO:0003878,GO:0005515,GO:0005524,GO:0005654,GO:0005737,GO:0005739,GO:0005829,GO:0005886,GO:0006084,GO:0006085,GO:0006101,GO:0006107,GO:0006629,GO:0006633,GO:0008610,GO:0016740,GO:0046872,GO:0046912	nucleotide binding|catalytic activity|ATP citrate synthase activity|protein binding|ATP binding|nucleoplasm|cytoplasm|mitochondrion|cytosol|plasma membrane|acetyl-CoA metabolic process|acetyl-CoA biosynthetic process|citrate metabolic process|oxaloacetate metabolic process|lipid metabolic process|fatty acid biosynthetic process|lipid biosynthetic process|transferase activity|metal ion binding|acy…	mmu00020	Citrate cycle (TCA cycle)
Acod1	13.2037077633857	1.09263019474819	-4.28563357417113	0.0389397478751373	-4.68261264676599	1.82219121834954e-05	5.2367065924164e-05	Down	0.629671772962506	0.869924065691187	0.452733907529604	0.0473662536212293	0.0230233979321631	0	16365	aconitate decarboxylase 1	GO:0002376,GO:0002760,GO:0005739,GO:0006952,GO:0006954,GO:0007566,GO:0009617,GO:0016829,GO:0032088,GO:0032480,GO:0032496,GO:0034136,GO:0034144,GO:0035458,GO:0045087,GO:0045824,GO:0047613,GO:0050728,GO:0051607,GO:0071219,GO:0071222,GO:0071346,GO:0071347,GO:0071356,GO:0071393,GO:0072573,GO:2000379	immune system process|positive regulation of antimicrobial humoral response|mitochondrion|defense response|inflammatory response|embryo implantation|response to bacterium|lyase activity|negative regulation of NF-kappaB transcription factor activity|negative regulation of type I interferon production|response to lipopolysaccharide|negative regulation of toll-like receptor 2 signaling pathway|negat…
Acot1	326.751484384083	0.153156202022796	11.1470885757953	3.2653683628117	1.70724574988051	7.39877297167506e-29	9.30935589706006e-28	Up	6.3134874358556	6.73916800259206	6.48711244862107	16.9447227531176	17.8103926192253	20.6647845402044	26897	acyl-CoA thioesterase 1	GO:0001676,GO:0005737,GO:0005739,GO:0005829,GO:0006629,GO:0006631,GO:0006637,GO:0010667,GO:0016290,GO:0016787,GO:0016790,GO:0047617,GO:0052689,GO:0102991	long-chain fatty acid metabolic process|cytoplasm|mitochondrion|cytosol|lipid metabolic process|fatty acid metabolic process|acyl-CoA metabolic process|negative regulation of cardiac muscle cell apoptotic process|palmitoyl-CoA hydrolase activity|hydrolase activity|thiolester hydrolase activity|acyl-CoA hydrolase activity|carboxylic ester hydrolase activity|myristoyl-CoA hydrolase activity	mmu00062,mmu01040,mmu04913	Fatty acid elongation|Biosynthesis of unsaturated fatty acids|Ovarian steroidogenesis
Acot11	78.5368263195387	0.439950406467563	-9.50004135840495	0.0551862606118922	-4.17954705708891	2.09806956415082e-21	1.93184135457142e-20	Down	1.81467640917913	1.42058707233689	1.82210289015043	0.115151367044334	0.101766957896564	0.0304559440143366	329910	acyl-CoA thioesterase 11	GO:0005737,GO:0005739,GO:0005759,GO:0005829,GO:0006629,GO:0006631,GO:0006637,GO:0008289,GO:0009266,GO:0009409,GO:0016290,GO:0016787,GO:0016790,GO:0035556,GO:0036042,GO:0047617,GO:0052689,GO:0052816,GO:0102991,GO:0120163	cytoplasm|mitochondrion|mitochondrial matrix|cytosol|lipid metabolic process|fatty acid metabolic process|acyl-CoA metabolic process|lipid binding|response to temperature stimulus|response to cold|palmitoyl-CoA hydrolase activity|hydrolase activity|thiolester hydrolase activity|intracellular signal transduction|long-chain fatty acyl-CoA binding|acyl-CoA hydrolase activity|carboxylic ester hydrola…
Acot12	7.82553729784221	1.45679030363886	-3.6063394673541	0.0262110622402788	-5.25368036767158	0.000310546827003429	0.000735832129006609	Down	0.421965493427451	0.366282248922515	0.152076754193863	0	0.0183676183256591	0	74156	acyl-CoA thioesterase 12	GO:0003986,GO:0005524,GO:0005737,GO:0005829,GO:0006084,GO:0006629,GO:0006631,GO:0006637,GO:0008289,GO:0016787,GO:0016790,GO:0036042,GO:0042802,GO:0047617,GO:0052689	acetyl-CoA hydrolase activity|ATP binding|cytoplasm|cytosol|acetyl-CoA metabolic process|lipid metabolic process|fatty acid metabolic process|acyl-CoA metabolic process|lipid binding|hydrolase activity|thiolester hydrolase activity|long-chain fatty acyl-CoA binding|identical protein binding|acyl-CoA hydrolase activity|carboxylic ester hydrolase activity	mmu00620	Pyruvate metabolism
Acot2	915.789879046283	0.0949916722763599	14.8090223878759	2.65136225986404	1.40673380140239	1.28089695429163e-49	2.96919509620163e-48	Up	14.6663149358427	15.4354844789239	15.2766284022537	32.7911837194408	37.4299333720644	34.1238779444813	171210	acyl-CoA thioesterase 2	GO:0000038,GO:0001666,GO:0001676,GO:0005739,GO:0006629,GO:0006631,GO:0006637,GO:0016290,GO:0016787,GO:0016790,GO:0042760,GO:0047617,GO:0052689,GO:0102991	very long-chain fatty acid metabolic process|response to hypoxia|long-chain fatty acid metabolic process|mitochondrion|lipid metabolic process|fatty acid metabolic process|acyl-CoA metabolic process|palmitoyl-CoA hydrolase activity|hydrolase activity|thiolester hydrolase activity|very long-chain fatty acid catabolic process|acyl-CoA hydrolase activity|carboxylic ester hydrolase activity|myristoyl…	mmu00062,mmu01040,mmu04913	Fatty acid elongation|Biosynthesis of unsaturated fatty acids|Ovarian steroidogenesis
Acot6	14.8402501623493	0.821707453648555	-4.00893240492004	0.101942699101028	-3.29416963829602	6.09938710091133e-05	0.000162185818386164	Down	0.499491355839683	0.442354549957519	0.636118282904921	0.0541926898195144	0.0702440953120403	0.0175183762848944	217700	acyl-CoA thioesterase 6	GO:0005777,GO:0006629,GO:0006631,GO:0006637,GO:0016787,GO:0016790,GO:0047617,GO:0052689	peroxisome|lipid metabolic process|fatty acid metabolic process|acyl-CoA metabolic process|hydrolase activity|thiolester hydrolase activity|acyl-CoA hydrolase activity|carboxylic ester hydrolase activity
Acot9	1710.45224663519	0.0801370369229994	16.8217962975365	2.54567617394288	1.34804891100686	1.68957244534691e-63	5.65382219065503e-62	Up	32.9810725544828	34.5621912276051	36.7257518114525	82.0885975583839	71.2944390238642	76.8329449507026	56360	acyl-CoA thioesterase 9	GO:0003986,GO:0005515,GO:0005739,GO:0006637,GO:0016290,GO:0016787,GO:0047617,GO:0052689,GO:0102991	acetyl-CoA hydrolase activity|protein binding|mitochondrion|acyl-CoA metabolic process|palmitoyl-CoA hydrolase activity|hydrolase activity|acyl-CoA hydrolase activity|carboxylic ester hydrolase activity|myristoyl-CoA hydrolase activity
Acox1	1829.55404723814	0.0741904313316986	-17.0418032180231	0.416290132902782	-1.26433873141506	4.02139070099873e-65	1.3861306624685e-63	Down	44.1209439970296	43.8424769779175	44.3901755760382	16.0522734667395	14.7160205028301	17.0352440747097	11430	acyl-Coenzyme A oxidase 1, palmitoyl	GO:0000038,GO:0003997,GO:0005504,GO:0005737,GO:0005739,GO:0005777,GO:0005778,GO:0005829,GO:0006091,GO:0006629,GO:0006631,GO:0006635,GO:0006693,GO:0007283,GO:0009062,GO:0016401,GO:0016491,GO:0016559,GO:0016627,GO:0019395,GO:0030165,GO:0033540,GO:0042632,GO:0042803,GO:0047485,GO:0050660,GO:0050665,GO:0055088,GO:0071949,GO:0140493	very long-chain fatty acid metabolic process|acyl-CoA oxidase activity|fatty acid binding|cytoplasm|mitochondrion|peroxisome|peroxisomal membrane|cytosol|generation of precursor metabolites and energy|lipid metabolic process|fatty acid metabolic process|fatty acid beta-oxidation|prostaglandin metabolic process|spermatogenesis|fatty acid catabolic process|palmitoyl-CoA oxidase activity|oxidoreduct…	mmu00071,mmu00410,mmu00592,mmu00640,mmu01040,mmu03320,mmu04024,mmu04146	Fatty acid degradation|beta-Alanine metabolism|alpha-Linolenic acid metabolism|Propanoate metabolism|Biosynthesis of unsaturated fatty acids|PPAR signaling pathway|cAMP signaling pathway|Peroxisome
Acoxl	16.5551977842942	0.884735562828625	-4.76525441010344	0.0538096956634635	-4.21599004254445	1.88615508509776e-06	6.18293643294864e-06	Down	0.38159650947731	0.35501365691109	0.371950010656517	0.0108731474518131	0.0317107790571784	0.0105445894508864	74121	acyl-Coenzyme A oxidase-like	GO:0003997,GO:0005504,GO:0005777,GO:0006631,GO:0006635,GO:0016491,GO:0016627,GO:0033540,GO:0050660,GO:0055088,GO:0071949	acyl-CoA oxidase activity|fatty acid binding|peroxisome|fatty acid metabolic process|fatty acid beta-oxidation|oxidoreductase activity|oxidoreductase activity, acting on the CH-CH group of donors|fatty acid beta-oxidation using acyl-CoA oxidase|flavin adenine dinucleotide binding|lipid homeostasis|FAD binding
Acp5	4.94863511624533	1.53176121742648	-2.65664866952651	0.0595666485377605	-4.06935140030836	0.00789216436850712	0.0142739460713273	Down	0.337933523867343	0.468313576326714	0.248657757361336	0.0706128250989294	0	0	11433	acid phosphatase 5, tartrate resistant	GO:0001503,GO:0003993,GO:0005764,GO:0008198,GO:0008199,GO:0016311,GO:0016787,GO:0032496,GO:0032691,GO:0032695,GO:0032720,GO:0032929,GO:0034097,GO:0045019,GO:0045453,GO:0046872,GO:0050728,GO:0050830,GO:0060349	ossification|acid phosphatase activity|lysosome|ferrous iron binding|ferric iron binding|dephosphorylation|hydrolase activity|response to lipopolysaccharide|negative regulation of interleukin-1 beta production|negative regulation of interleukin-12 production|negative regulation of tumor necrosis factor production|negative regulation of superoxide anion generation|response to cytokine|negative reg…	mmu00740,mmu04142,mmu04380,mmu05323	Riboflavin metabolism|Lysosome|Osteoclast differentiation|Rheumatoid arthritis
Acp7	26.7697474085817	0.611381914954508	-5.60915013909438	0.0928256322455764	-3.42933295330687	2.03322579676594e-08	8.1404757226197e-08	Down	0.567780081254614	0.556576425205733	0.72398441151068	0.0464244894420532	0.056414082416624	0.0450216631203536	101744	acid phosphatase 7, tartrate resistant	GO:0003993,GO:0005576,GO:0016787,GO:0046872	acid phosphatase activity|extracellular region|hydrolase activity|metal ion binding
Acpp	134.096173554429	0.253558778235172	-10.6718257170458	0.153261252872455	-2.70593509035283	1.37890010372223e-26	1.61231011448146e-25	Down	2.58239630303014	2.2466182882411	2.95033243080397	0.32924992948596	0.340083067122192	0.359213467592292	56318	acid phosphatase, prostate	GO:0003993,GO:0004725,GO:0005576,GO:0005615,GO:0005764,GO:0005771,GO:0005886,GO:0006144,GO:0006772,GO:0007040,GO:0008253,GO:0009117,GO:0012506,GO:0016020,GO:0016021,GO:0016311,GO:0016787,GO:0016791,GO:0030141,GO:0030175,GO:0031985,GO:0033265,GO:0042131,GO:0042802,GO:0042803,GO:0045177,GO:0046085,GO:0051930,GO:0052642,GO:0060168	acid phosphatase activity|protein tyrosine phosphatase activity|extracellular region|extracellular space|lysosome|multivesicular body|plasma membrane|purine nucleobase metabolic process|thiamine metabolic process|lysosome organization|5'-nucleotidase activity|nucleotide metabolic process|vesicle membrane|membrane|integral component of membrane|dephosphorylation|hydrolase activity|phosphatase acti…
Acrbp	72.3277395541063	0.309149863856736	-4.07851063289059	0.417291949486257	-1.26087100689638	4.53251297588018e-05	0.000123061125785539	Down	3.54061456204188	2.84527005618567	3.06331580749323	1.10974250475811	1.16181581320075	1.13139920154156	54137	proacrosin binding protein	GO:0001669,GO:0001675,GO:0005515,GO:0005576,GO:0007286,GO:0009566,GO:0016504,GO:0031410	acrosomal vesicle|acrosome assembly|protein binding|extracellular region|spermatid development|fertilization|peptidase activator activity|cytoplasmic vesicle
Acsbg2	19.3366365983336	0.739789148163699	-4.35001635675081	0.107462492068966	-3.21809489505884	1.36127377616735e-05	3.981280215963e-05	Down	0.808847863452801	1.09555400584369	0.630174987998948	0.0894772732640449	0.0217461875359264	0.130160257083168	328845	acyl-CoA synthetase bubblegum family member 2	GO:0000166,GO:0004467,GO:0005524,GO:0005737,GO:0005739,GO:0005829,GO:0006629,GO:0006631,GO:0006635,GO:0007275,GO:0007283,GO:0016020,GO:0016405,GO:0016874,GO:0030154,GO:0042759,GO:0047617,GO:0047676	nucleotide binding|long-chain fatty acid-CoA ligase activity|ATP binding|cytoplasm|mitochondrion|cytosol|lipid metabolic process|fatty acid metabolic process|fatty acid beta-oxidation|multicellular organism development|spermatogenesis|membrane|CoA-ligase activity|ligase activity|cell differentiation|long-chain fatty acid biosynthetic process|acyl-CoA hydrolase activity|arachidonate-CoA ligase act…	mmu00061,mmu00071,mmu03320,mmu04920	Fatty acid biosynthesis|Fatty acid degradation|PPAR signaling pathway|Adipocytokine signaling pathway
Acsl3	2304.78853840025	0.0758188074315487	15.5513498593916	2.2643308956008	1.17908480028986	1.55787390373952e-54	4.10972870311652e-53	Up	23.3010820696595	21.5795247959071	26.4466095596419	48.7697576861245	45.1937527417521	45.6407765261225	74205	acyl-CoA synthetase long-chain family member 3	GO:0000166,GO:0001676,GO:0004467,GO:0005524,GO:0005739,GO:0005741,GO:0005777,GO:0005783,GO:0005794,GO:0005811,GO:0005886,GO:0006629,GO:0006631,GO:0006633,GO:0016020,GO:0016021,GO:0016874,GO:0019901,GO:0019904,GO:0030182,GO:0034379,GO:0035336,GO:0042998,GO:0043231,GO:0044539,GO:0047676,GO:0048471,GO:0051047,GO:2001247	nucleotide binding|long-chain fatty acid metabolic process|long-chain fatty acid-CoA ligase activity|ATP binding|mitochondrion|mitochondrial outer membrane|peroxisome|endoplasmic reticulum|Golgi apparatus|lipid droplet|plasma membrane|lipid metabolic process|fatty acid metabolic process|fatty acid biosynthetic process|membrane|integral component of membrane|ligase activity|protein kinase binding|…	mmu00061,mmu00071,mmu03320,mmu04146,mmu04216,mmu04714,mmu04920	Fatty acid biosynthesis|Fatty acid degradation|PPAR signaling pathway|Peroxisome|Ferroptosis|Thermogenesis|Adipocytokine signaling pathway
Acsl5	2358.91494699513	0.0667851050278718	25.123473320274	3.19956062863503	1.67787380435944	2.75577869335178e-139	3.43473866127904e-137	Up	21.2108513977287	22.5448851559476	22.8179363590305	61.3283937755113	60.5415930833626	62.6399140847275	433256	acyl-CoA synthetase long-chain family member 5	GO:0000166,GO:0001676,GO:0004467,GO:0005524,GO:0005654,GO:0005730,GO:0005739,GO:0005741,GO:0005743,GO:0005783,GO:0005886,GO:0006629,GO:0006631,GO:0008610,GO:0008654,GO:0010747,GO:0010867,GO:0015908,GO:0016020,GO:0016021,GO:0016874,GO:0032000,GO:0035338,GO:0047676,GO:2001236	nucleotide binding|long-chain fatty acid metabolic process|long-chain fatty acid-CoA ligase activity|ATP binding|nucleoplasm|nucleolus|mitochondrion|mitochondrial outer membrane|mitochondrial inner membrane|endoplasmic reticulum|plasma membrane|lipid metabolic process|fatty acid metabolic process|lipid biosynthetic process|phospholipid biosynthetic process|positive regulation of long-chain fatty …	mmu00061,mmu00071,mmu03320,mmu04146,mmu04216,mmu04714,mmu04920	Fatty acid biosynthesis|Fatty acid degradation|PPAR signaling pathway|Peroxisome|Ferroptosis|Thermogenesis|Adipocytokine signaling pathway
Acsl6	24.8259746211888	0.98110309162367	-5.70058943714093	0.0207195155161114	-5.59286592085621	1.19393872036355e-08	4.9034732545972e-08	Down	0.526120992695197	0.47819955012931	0.366754347306099	0.0173582362463525	0.00843734832178395	0	216739	acyl-CoA synthetase long-chain family member 6	GO:0000038,GO:0000166,GO:0001676,GO:0004467,GO:0005515,GO:0005524,GO:0005634,GO:0005739,GO:0005741,GO:0005777,GO:0005783,GO:0006629,GO:0006631,GO:0007405,GO:0008610,GO:0008654,GO:0010747,GO:0010976,GO:0015908,GO:0016020,GO:0016021,GO:0016874,GO:0019432,GO:0019899,GO:0035338,GO:0042803,GO:0043231,GO:0047676	very long-chain fatty acid metabolic process|nucleotide binding|long-chain fatty acid metabolic process|long-chain fatty acid-CoA ligase activity|protein binding|ATP binding|nucleus|mitochondrion|mitochondrial outer membrane|peroxisome|endoplasmic reticulum|lipid metabolic process|fatty acid metabolic process|neuroblast proliferation|lipid biosynthetic process|phospholipid biosynthetic process|po…	mmu00061,mmu00071,mmu03320,mmu04146,mmu04216,mmu04714,mmu04920	Fatty acid biosynthesis|Fatty acid degradation|PPAR signaling pathway|Peroxisome|Ferroptosis|Thermogenesis|Adipocytokine signaling pathway
Acsm2	5.35656259646196	1.60669045635654	-3.57661999396088	0.0186262207180617	-5.74652121031092	0.000348065581851452	0.00081741234405311	Down	0.0677182181002598	0.139220557658602	0.109825688024241	0	0	0	233799	acyl-CoA synthetase medium-chain family member 2	GO:0000166,GO:0004321,GO:0005524,GO:0005739,GO:0005759,GO:0006629,GO:0006631,GO:0006633,GO:0006637,GO:0015645,GO:0016874,GO:0018858,GO:0031956,GO:0036112,GO:0046872,GO:0047760	nucleotide binding|fatty-acyl-CoA synthase activity|ATP binding|mitochondrion|mitochondrial matrix|lipid metabolic process|fatty acid metabolic process|fatty acid biosynthetic process|acyl-CoA metabolic process|fatty acid ligase activity|ligase activity|benzoate-CoA ligase activity|medium-chain fatty acid-CoA ligase activity|medium-chain fatty-acyl-CoA metabolic process|metal ion binding|butyrate…	mmu00650	Butanoate metabolism
Acss1	8.36990154288651	1.04696916557802	-2.56913991519626	0.154983842852789	-2.6898102732662	0.0101951284989575	0.018031486908182	Down	0.289785482354337	0.278023337594862	0.205614194472725	0	0.0993351828537453	0.03303131466221	68738	acyl-CoA synthetase short-chain family member 1	GO:0000166,GO:0003987,GO:0005524,GO:0005739,GO:0005759,GO:0006085,GO:0016208,GO:0016874,GO:0019413,GO:0019427,GO:0019542,GO:0050218	nucleotide binding|acetate-CoA ligase activity|ATP binding|mitochondrion|mitochondrial matrix|acetyl-CoA biosynthetic process|AMP binding|ligase activity|acetate biosynthetic process|acetyl-CoA biosynthetic process from acetate|propionate biosynthetic process|propionate-CoA ligase activity	mmu00010,mmu00620,mmu00630,mmu00640	Glycolysis / Gluconeogenesis|Pyruvate metabolism|Glyoxylate and dicarboxylate metabolism|Propanoate metabolism
Acss3	4.43945566378877	1.62266908226823	-2.78887441940631	0.0434222924807415	-4.52542029469938	0.00528915697682855	0.00991644865941258	Down	0.0793401762405756	0.13049113093426	0.0857828187454165	0	0.0103607292381218	0	380660	acyl-CoA synthetase short-chain family member 3	GO:0000166,GO:0003987,GO:0005524,GO:0005739,GO:0005759,GO:0016874,GO:0043231,GO:0047760,GO:0050218	nucleotide binding|acetate-CoA ligase activity|ATP binding|mitochondrion|mitochondrial matrix|ligase activity|intracellular membrane-bounded organelle|butyrate-CoA ligase activity|propionate-CoA ligase activity	mmu00640	Propanoate metabolism
Acta1	9.86316209219069	0.898425964680837	-2.20423742427003	0.253429410772609	-1.98034413428541	0.0275076511161353	0.0438851973390208	Down	0.663868842134474	0.835961403249604	0.471041047681308	0.234087583141454	0.037927787300088	0.18917839189894	11459	actin, alpha 1, skeletal muscle	GO:0000166,GO:0001725,GO:0005515,GO:0005524,GO:0005737,GO:0005856,GO:0005865,GO:0005869,GO:0005884,GO:0015629,GO:0030017,GO:0030240,GO:0032991,GO:0048741	nucleotide binding|stress fiber|protein binding|ATP binding|cytoplasm|cytoskeleton|striated muscle thin filament|dynactin complex|actin filament|actin cytoskeleton|sarcomere|skeletal muscle thin filament assembly|protein-containing complex|skeletal muscle fiber development
Acta2	116.974241422798	0.290328856456095	-10.8575270204345	0.112480482728806	-3.15225340378391	1.83655419353255e-27	2.21675313184279e-26	Down	4.23210530572423	6.42149664063905	4.15611173277761	0.454174515138774	0.483572596511672	0.482398224028538	11475	actin, alpha 2, smooth muscle, aorta	GO:0000166,GO:0001725,GO:0005515,GO:0005524,GO:0005737,GO:0005856,GO:0005869,GO:0006936,GO:0008217,GO:0014829,GO:0015629,GO:0019901,GO:0030485,GO:0061041,GO:0061870,GO:0061874,GO:0070374,GO:2000491	nucleotide binding|stress fiber|protein binding|ATP binding|cytoplasm|cytoskeleton|dynactin complex|muscle contraction|regulation of blood pressure|vascular associated smooth muscle contraction|actin cytoskeleton|protein kinase binding|smooth muscle contractile fiber|regulation of wound healing|positive regulation of hepatic stellate cell migration|positive regulation of hepatic stellate cell con…	mmu04270,mmu04371,mmu04926	Vascular smooth muscle contraction|Apelin signaling pathway|Relaxin signaling pathway
Actb	34075.6016823172	0.0472830053593515	27.2117887909106	2.43961781345359	1.28665515523817	4.71080106288941e-163	8.18442204865634e-161	Up	690.097647455728	737.425770148713	630.899642347126	1422.86666738991	1469.78336188327	1449.89894234711	11461	actin, beta	GO:0000079,GO:0000166,GO:0001725,GO:0001738,GO:0002102,GO:0005515,GO:0005524,GO:0005634,GO:0005737,GO:0005829,GO:0005856,GO:0005884,GO:0005911,GO:0005912,GO:0007163,GO:0007409,GO:0014069,GO:0015629,GO:0016020,GO:0019894,GO:0019901,GO:0022898,GO:0030027,GO:0030424,GO:0030863,GO:0030957,GO:0032091,GO:0032991,GO:0034333,GO:0035267,GO:0036464,GO:0042802,GO:0043209,GO:0043296,GO:0044305,GO:0045121,GO:…	regulation of cyclin-dependent protein serine/threonine kinase activity|nucleotide binding|stress fiber|morphogenesis of a polarized epithelium|podosome|protein binding|ATP binding|nucleus|cytoplasm|cytosol|cytoskeleton|actin filament|cell-cell junction|adherens junction|establishment or maintenance of cell polarity|axonogenesis|postsynaptic density|actin cytoskeleton|membrane|kinesin binding|pro…	mmu04015,mmu04145,mmu04210,mmu04390,mmu04510,mmu04520,mmu04530,mmu04611,mmu04613,mmu04670,mmu04714,mmu04810,mmu04919,mmu04921,mmu04971,mmu05014,mmu05100,mmu05132,mmu05135,mmu05164,mmu05205,mmu05225,mmu05410,mmu05412,mmu05414,mmu05416,mmu05418	Rap1 signaling pathway|Phagosome|Apoptosis|Hippo signaling pathway|Focal adhesion|Adherens junction|Tight junction|Platelet activation|Neutrophil extracellular trap formation|Leukocyte transendothelial migration|Thermogenesis|Regulation of actin cytoskeleton|Thyroid hormone signaling pathway|Oxytocin signaling pathway|Gastric acid secretion|Amyotrophic lateral sclerosis|Bacterial invasion of epit…
Actc1	50.1640636188807	0.397524410416206	-3.26570782235587	0.406633624998235	-1.29819857667361	0.00109190849226431	0.0023350523519764	Down	1.47232000268555	4.45170359207762	4.00984035827041	0.922944906289634	1.10115191917032	1.22053081590651	11464	actin, alpha, cardiac muscle 1	GO:0000166,GO:0005515,GO:0005524,GO:0005737,GO:0005856,GO:0005869,GO:0005884,GO:0007015,GO:0016887,GO:0017022,GO:0030017,GO:0030048,GO:0030240,GO:0031032,GO:0031674,GO:0033275,GO:0043066,GO:0045202,GO:0055003,GO:0055008,GO:0060047,GO:0060048,GO:0070252,GO:0098978	nucleotide binding|protein binding|ATP binding|cytoplasm|cytoskeleton|dynactin complex|actin filament|actin filament organization|ATPase|myosin binding|sarcomere|actin filament-based movement|skeletal muscle thin filament assembly|actomyosin structure organization|I band|actin-myosin filament sliding|negative regulation of apoptotic process|synapse|cardiac myofibril assembly|cardiac muscle tissue…	mmu04260,mmu04261,mmu05410,mmu05414	Cardiac muscle contraction|Adrenergic signaling in cardiomyocytes|Hypertrophic cardiomyopathy|Dilated cardiomyopathy
Actg2	76.6598613743339	0.328150906487652	-6.55410767951848	0.225197641580587	-2.15073637625167	5.59755669513198e-11	2.80285226073566e-10	Down	6.29530036958858	7.51405640383162	5.15846663180018	0.932196687237578	1.31403198601119	1.44644503688874	11468	actin, gamma 2, smooth muscle, enteric	GO:0000166,GO:0005524,GO:0005737,GO:0005856,GO:0005869,GO:0071944	nucleotide binding|ATP binding|cytoplasm|cytoskeleton|dynactin complex|cell periphery	mmu04270	Vascular smooth muscle contraction
Actl6a	880.379628834822	0.0979398351262494	14.7025158751887	2.71313715483683	1.43996198075704	6.2108592333109e-49	1.41868232155309e-47	Up	12.949119351633	14.1045101245826	12.6131412444656	33.0013679388015	30.7307148785729	29.532693582145	56456	actin-like 6A	GO:0001825,GO:0003682,GO:0005515,GO:0005634,GO:0005654,GO:0005886,GO:0006281,GO:0006310,GO:0006325,GO:0006338,GO:0006357,GO:0006974,GO:0007399,GO:0016514,GO:0031011,GO:0035267,GO:0040008,GO:0043044,GO:0043967,GO:0043968,GO:0070603,GO:0071564	blastocyst formation|chromatin binding|protein binding|nucleus|nucleoplasm|plasma membrane|DNA repair|DNA recombination|chromatin organization|chromatin remodeling|regulation of transcription by RNA polymerase II|cellular response to DNA damage stimulus|nervous system development|SWI/SNF complex|Ino80 complex|NuA4 histone acetyltransferase complex|regulation of growth|ATP-dependent chromatin remo…	mmu04714,mmu05225	Thermogenesis|Hepatocellular carcinoma
Actn2	20.5271230102558	0.613783272283478	-3.54134347789893	0.221654201101397	-2.17361738814456	0.000398094975562277	0.000925802268749481	Down	0.528694466539333	0.972200820213327	0.771099554426366	0.144996122102432	0.120820318719375	0.160702536626284	11472	actinin alpha 2	GO:0003779,GO:0005509,GO:0005515,GO:0005546,GO:0005737,GO:0005865,GO:0005886,GO:0005925,GO:0006936,GO:0008092,GO:0019904,GO:0030017,GO:0030018,GO:0030035,GO:0030175,GO:0030274,GO:0030374,GO:0030674,GO:0030864,GO:0031432,GO:0042391,GO:0042802,GO:0043267,GO:0043268,GO:0044325,GO:0045214,GO:0046872,GO:0048041,GO:0051015,GO:0051373,GO:0051695,GO:0055013,GO:0070080,GO:0072659,GO:0086097,GO:0098839,GO:…	actin binding|calcium ion binding|protein binding|phosphatidylinositol-4,5-bisphosphate binding|cytoplasm|striated muscle thin filament|plasma membrane|focal adhesion|muscle contraction|cytoskeletal protein binding|protein domain specific binding|sarcomere|Z disc|microspike assembly|filopodium|LIM domain binding|nuclear receptor coactivator activity|protein-macromolecule adaptor activity|cortical…	mmu05412	Arrhythmogenic right ventricular cardiomyopathy
Actn3	82.6399853427115	0.314250803418897	-5.91026491234266	0.275991263219249	-1.85730549712219	3.41557985497538e-09	1.47756472599538e-08	Down	2.82229052377375	2.68607427711475	3.41764454870031	0.700600541092391	0.887473437991979	0.555897460975222	11474	actinin alpha 3	GO:0001649,GO:0003779,GO:0005509,GO:0005515,GO:0005865,GO:0005903,GO:0006936,GO:0014728,GO:0014732,GO:0014883,GO:0014894,GO:0030017,GO:0030018,GO:0030674,GO:0031448,GO:0045820,GO:0046872,GO:0048633,GO:0048743,GO:0051015,GO:0060349,GO:0070885,GO:0090257,GO:0090324,GO:0120163,GO:1900159,GO:1901078,GO:1903715,GO:1904025	osteoblast differentiation|actin binding|calcium ion binding|protein binding|striated muscle thin filament|brush border|muscle contraction|regulation of the force of skeletal muscle contraction|skeletal muscle atrophy|transition between fast and slow fiber|response to denervation involved in regulation of muscle adaptation|sarcomere|Z disc|protein-macromolecule adaptor activity|positive regulatio…	mmu05412	Arrhythmogenic right ventricular cardiomyopathy
Actr3	4630.55221313275	0.0550213870463207	19.1840019754625	2.07848220710272	1.0555303977893	5.03515691084385e-82	2.48150999617519e-80	Up	71.3316765917412	76.58953821716	70.3804683428499	127.71756590224	131.906228275548	133.295921640188	74117	ARP3 actin-related protein 3	GO:0000139,GO:0000166,GO:0001726,GO:0002102,GO:0003779,GO:0005200,GO:0005515,GO:0005524,GO:0005634,GO:0005737,GO:0005856,GO:0005884,GO:0005885,GO:0005903,GO:0005911,GO:0007015,GO:0007163,GO:0008356,GO:0010592,GO:0010763,GO:0016344,GO:0030027,GO:0030030,GO:0030056,GO:0030479,GO:0030517,GO:0030838,GO:0031252,GO:0032092,GO:0033206,GO:0034314,GO:0042995,GO:0043519,GO:0045666,GO:0045944,GO:0048471,GO:…	Golgi membrane|nucleotide binding|ruffle|podosome|actin binding|structural constituent of cytoskeleton|protein binding|ATP binding|nucleus|cytoplasm|cytoskeleton|actin filament|Arp2/3 protein complex|brush border|cell-cell junction|actin filament organization|establishment or maintenance of cell polarity|asymmetric cell division|positive regulation of lamellipodium assembly|positive regulation of…	mmu04144,mmu04530,mmu04666,mmu04810,mmu05100,mmu05132,mmu05135	Endocytosis|Tight junction|Fc gamma R-mediated phagocytosis|Regulation of actin cytoskeleton|Bacterial invasion of epithelial cells|Salmonella infection|Yersinia infection
Actr3b	4.01059593184975	1.65145646866176	-2.62126785850111	0.0497586184230261	-4.32890976101681	0.00876034015748917	0.0156776454800555	Down	0.29306986258709	0.140587203822205	0.138629727595979	0.022964380736557	0	0	242894	ARP3 actin-related protein 3B	GO:0000166,GO:0003779,GO:0005524,GO:0005737,GO:0005856,GO:0030479,GO:0042995,GO:0051015	nucleotide binding|actin binding|ATP binding|cytoplasm|cytoskeleton|actin cortical patch|cell projection|actin filament binding	mmu04144,mmu04530,mmu04666,mmu04810,mmu05100,mmu05132,mmu05135	Endocytosis|Tight junction|Fc gamma R-mediated phagocytosis|Regulation of actin cytoskeleton|Bacterial invasion of epithelial cells|Salmonella infection|Yersinia infection
Acvr1c	12.2008819531379	0.817680117793535	-3.21238800839199	0.161913388927957	-2.6267058051005	0.00131636459461271	0.0027709547212506	Down	0.139593724319667	0.178570312666412	0.106908128190434	0.0187513559614126	0.0303816815462157	0.0121231594400667	269275	activin A receptor, type IC	GO:0000166,GO:0001701,GO:0001834,GO:0002021,GO:0004672,GO:0004674,GO:0004675,GO:0005524,GO:0005737,GO:0005886,GO:0006468,GO:0006915,GO:0007178,GO:0007181,GO:0007368,GO:0007399,GO:0009749,GO:0009986,GO:0016020,GO:0016021,GO:0016301,GO:0016310,GO:0016361,GO:0016740,GO:0019838,GO:0019915,GO:0030154,GO:0030262,GO:0032868,GO:0032924,GO:0038092,GO:0038100,GO:0042981,GO:0043065,GO:0043235,GO:0043280,GO:…	nucleotide binding|in utero embryonic development|trophectodermal cell proliferation|response to dietary excess|protein kinase activity|protein serine/threonine kinase activity|transmembrane receptor protein serine/threonine kinase activity|ATP binding|cytoplasm|plasma membrane|protein phosphorylation|apoptotic process|transmembrane receptor protein serine/threonine kinase signaling pathway|trans…	mmu04060,mmu04350,mmu04550	Cytokine-cytokine receptor interaction|TGF-beta signaling pathway|Signaling pathways regulating pluripotency of stem cells
Acvrl1	219.763754573656	0.207018841419939	-13.2396326132102	0.149596320460488	-2.74085340441242	5.18016009018218e-40	9.30049619531666e-39	Down	6.74550681080645	7.47879016594789	5.8932151068826	0.776666511330991	0.849410218536342	0.97288034465367	11482	activin A receptor, type II-like 1	GO:0000166,GO:0001525,GO:0001701,GO:0001937,GO:0001938,GO:0001946,GO:0001974,GO:0003203,GO:0004672,GO:0004674,GO:0004675,GO:0005024,GO:0005025,GO:0005515,GO:0005524,GO:0005886,GO:0005887,GO:0006355,GO:0006468,GO:0007162,GO:0007165,GO:0007178,GO:0007179,GO:0007507,GO:0008015,GO:0008217,GO:0008285,GO:0009953,GO:0009986,GO:0010596,GO:0010629,GO:0010862,GO:0016020,GO:0016021,GO:0016301,GO:0016310,GO:…	nucleotide binding|angiogenesis|in utero embryonic development|negative regulation of endothelial cell proliferation|positive regulation of endothelial cell proliferation|lymphangiogenesis|blood vessel remodeling|endocardial cushion morphogenesis|protein kinase activity|protein serine/threonine kinase activity|transmembrane receptor protein serine/threonine kinase activity|transforming growth fac…	mmu04060	Cytokine-cytokine receptor interaction
Acyp2	75.0546946885854	0.318100132277338	4.02695022020635	2.43002877538174	1.2809733977219	5.65049894607565e-05	0.000151101650921177	Up	1.21510479998697	1.08806575352538	1.25173532206088	1.80270388781973	3.20877879051241	2.63465784117946	75572	acylphosphatase 2, muscle type	GO:0003998,GO:0005739,GO:0016787,GO:0042802	acylphosphatase activity|mitochondrion|hydrolase activity|identical protein binding	mmu00620	Pyruvate metabolism
Adam11	59.6844214937112	0.374479671059017	-6.17256497148986	0.201450864239835	-2.31150010011393	6.71909021352025e-10	3.09088931993978e-09	Down	1.24147573366867	1.13212067735686	1.34893199392248	0.277391358186102	0.235956181560853	0.145713381020254	11488	a disintegrin and metallopeptidase domain 11	GO:0004222,GO:0005515,GO:0006508,GO:0008237,GO:0016020,GO:0016021	metalloendopeptidase activity|protein binding|proteolysis|metallopeptidase activity|membrane|integral component of membrane
Adam12	4.26447496586311	1.69798547968289	-3.21233975701063	0.0228049961488388	-5.45450626321211	0.00131658572389682	0.00277108106351264	Down	0.0594508603986385	0.0896308299026301	0.0723132396652119	0	0	0	11489	a disintegrin and metallopeptidase domain 12 (meltrin alpha)	GO:0004222,GO:0005515,GO:0005654,GO:0005886,GO:0006508,GO:0007155,GO:0008233,GO:0008237,GO:0016020,GO:0016021,GO:0016787,GO:0017124,GO:0045766,GO:0046872	metalloendopeptidase activity|protein binding|nucleoplasm|plasma membrane|proteolysis|cell adhesion|peptidase activity|metallopeptidase activity|membrane|integral component of membrane|hydrolase activity|SH3 domain binding|positive regulation of angiogenesis|metal ion binding
Adam22	51.3366102467917	0.410641853379463	-6.42422220212532	0.160644722178307	-2.63805451160223	1.32545473437811e-10	6.4583063544769e-10	Down	0.439250324932366	0.405213009720805	0.681934501052116	0.0741327905487853	0.0669200172811833	0.0667574997451757	11496	a disintegrin and metallopeptidase domain 22	GO:0004222,GO:0005515,GO:0005886,GO:0006508,GO:0008237,GO:0008344,GO:0014037,GO:0016020,GO:0016021,GO:0022011,GO:0030424,GO:0042063,GO:0042995,GO:0098978,GO:0099061,GO:0099645	metalloendopeptidase activity|protein binding|plasma membrane|proteolysis|metallopeptidase activity|adult locomotory behavior|Schwann cell differentiation|membrane|integral component of membrane|myelination in peripheral nervous system|axon|gliogenesis|cell projection|glutamatergic synapse|integral component of postsynaptic density membrane|neurotransmitter receptor localization to postsynaptic s…
Adam23	8.43174926628654	1.16193883847484	-3.37320843584842	0.0660882730795456	-3.91946189188323	0.000742976864285199	0.00164004133286774	Down	0.150054378308192	0.163158972759999	0.170351170788981	0.00940637387751239	0.00914434528060746	0.00912213792735525	23792	a disintegrin and metallopeptidase domain 23	GO:0004222,GO:0005515,GO:0005576,GO:0005886,GO:0006508,GO:0007155,GO:0008237,GO:0016020,GO:0016021,GO:0098978,GO:0099056,GO:1990830	metalloendopeptidase activity|protein binding|extracellular region|plasma membrane|proteolysis|cell adhesion|metallopeptidase activity|membrane|integral component of membrane|glutamatergic synapse|integral component of presynaptic membrane|cellular response to leukemia inhibitory factor
Adam28	2.379716804677	2.01903856767364	-2.25826293184779	0.0424079937889273	-4.55951995534843	0.0239292718394182	0.0387409144990581	Down	0.0659219477518999	0.0885447252228377	0.0374193712534049	0	0	0	13522	a disintegrin and metallopeptidase domain 28	GO:0004175,GO:0004222,GO:0005739,GO:0005886,GO:0006508,GO:0008233,GO:0008237,GO:0016020,GO:0016021,GO:0016787,GO:0046872	endopeptidase activity|metalloendopeptidase activity|mitochondrion|plasma membrane|proteolysis|peptidase activity|metallopeptidase activity|membrane|integral component of membrane|hydrolase activity|metal ion binding
Adam3	17.8437732878442	0.650550975040786	-2.39184206592682	0.340089132756529	-1.55601518813226	0.0167640543549265	0.0281843182169162	Down	0.496128270012894	0.530912869000902	0.487415791361682	0.0717704123956332	0.279084561350999	0.139203397505028	11497	a disintegrin and metallopeptidase domain 3 (cyritestin)	GO:0004222,GO:0005515,GO:0005886,GO:0006508,GO:0007155,GO:0007338,GO:0007339,GO:0008237,GO:0009566,GO:0009986,GO:0010628,GO:0016020,GO:0016021,GO:0030317,GO:0032991,GO:0045121,GO:0050684,GO:0061827	metalloendopeptidase activity|protein binding|plasma membrane|proteolysis|cell adhesion|single fertilization|binding of sperm to zona pellucida|metallopeptidase activity|fertilization|cell surface|positive regulation of gene expression|membrane|integral component of membrane|flagellated sperm motility|protein-containing complex|membrane raft|regulation of mRNA processing|sperm head
Adam5	8.88703149293732	1.02788355287115	-2.37544242379841	0.18406941097883	-2.44167819821477	0.0175279267300454	0.0293040765704492	Down	0.438033939417168	0.300181797601172	0.197334796241956	0	0.0572011716945007	0.114124513410522	11499	a disintegrin and metallopeptidase domain 5	GO:0004222,GO:0005515,GO:0006508,GO:0007155,GO:0007339,GO:0008237,GO:0016020,GO:0016021	metalloendopeptidase activity|protein binding|proteolysis|cell adhesion|binding of sperm to zona pellucida|metallopeptidase activity|membrane|integral component of membrane
Adam8	85.5714228902528	0.303425112651197	-5.45199344438955	0.317698079705291	-1.65427172503749	4.9808292694009e-08	1.92171968222735e-07	Down	2.28687170041779	1.89553939416015	1.97217054716752	0.468100675405218	0.483502346264177	0.766050582260365	11501	a disintegrin and metallopeptidase domain 8	GO:0000902,GO:0001525,GO:0002102,GO:0002523,GO:0002675,GO:0002693,GO:0004222,GO:0005178,GO:0005509,GO:0005515,GO:0005737,GO:0005886,GO:0005887,GO:0006508,GO:0006954,GO:0007160,GO:0008233,GO:0008237,GO:0008270,GO:0009986,GO:0016020,GO:0016021,GO:0016787,GO:0022407,GO:0032010,GO:0032127,GO:0033089,GO:0042581,GO:0043406,GO:0043524,GO:0043534,GO:0045089,GO:0045670,GO:0045780,GO:0045785,GO:0046872,GO:…	cell morphogenesis|angiogenesis|podosome|leukocyte migration involved in inflammatory response|positive regulation of acute inflammatory response|positive regulation of cellular extravasation|metalloendopeptidase activity|integrin binding|calcium ion binding|protein binding|cytoplasm|plasma membrane|integral component of plasma membrane|proteolysis|inflammatory response|cell-matrix adhesion|pepti…
Adamdec1	3.31086318950108	1.82101457271625	-2.78864021888086	0.0296021448853609	-5.07815447664467	0.00529298291099917	0.009919748361677	Down	0.135123594396929	0.181494660655767	0.23010120830452	0	0	0	58860	ADAM-like, decysin 1	GO:0004222,GO:0005576,GO:0006508,GO:0008233,GO:0008237,GO:0016787,GO:0046872	metalloendopeptidase activity|extracellular region|proteolysis|peptidase activity|metallopeptidase activity|hydrolase activity|metal ion binding
Adamts13	16.3176149033586	1.0474656980137	-4.77717568503206	0.0311650391766347	-5.00392766345618	1.77774445171013e-06	5.84203373508105e-06	Down	0.368939036635982	0.41717199484699	0.486156828218888	0	0.0120445833532319	0.024030665346532	279028	a disintegrin-like and metallopeptidase (reprolysin type) with thrombospondin type 1 motif, 13	GO:0004175,GO:0004222,GO:0005576,GO:0005615,GO:0006508,GO:0007596,GO:0007599,GO:0008233,GO:0008237,GO:0016787,GO:0030198,GO:0031012,GO:0043171,GO:0046872	endopeptidase activity|metalloendopeptidase activity|extracellular region|extracellular space|proteolysis|blood coagulation|hemostasis|peptidase activity|metallopeptidase activity|hydrolase activity|extracellular matrix organization|extracellular matrix|peptide catabolic process|metal ion binding
Adamts16	2.35725141313906	2.03015017254653	-2.19239809591873	0.0457242281613174	-4.4508973727201	0.0283507740054787	0.0450261600087011	Down	0.0221939468631524	0.0212931135513259	0.0629899119771311	0	0	0	271127	a disintegrin-like and metallopeptidase (reprolysin type) with thrombospondin type 1 motif, 16	GO:0001658,GO:0003073,GO:0004222,GO:0005576,GO:0006508,GO:0008233,GO:0008237,GO:0016787,GO:0030198,GO:0031012,GO:0046872,GO:0048232,GO:1902017	branching involved in ureteric bud morphogenesis|regulation of systemic arterial blood pressure|metalloendopeptidase activity|extracellular region|proteolysis|peptidase activity|metallopeptidase activity|hydrolase activity|extracellular matrix organization|extracellular matrix|metal ion binding|male gamete generation|regulation of cilium assembly
Adamts17	4.77543242962235	1.49994894874406	-2.47806500844193	0.0760466758055571	-3.71697100433191	0.0132097074729987	0.0227525504241517	Down	0.0451365469937235	0.0494908493423636	0.0732026398167312	0	0	0.0176396826791909	233332	a disintegrin-like and metallopeptidase (reprolysin type) with thrombospondin type 1 motif, 17	GO:0004222,GO:0030198,GO:0031012,GO:0062023	metalloendopeptidase activity|extracellular matrix organization|extracellular matrix|collagen-containing extracellular matrix
Adamts18	3.01288363489885	1.87355830060201	-2.62541791558377	0.0330576154326049	-4.9188735282912	0.00865426729023707	0.0155174932849524	Down	0.0596841535068084	0.0327209284500951	0.0645306724139817	0	0	0	208936	a disintegrin-like and metallopeptidase (reprolysin type) with thrombospondin type 1 motif, 18	GO:0001654,GO:0004222,GO:0005576,GO:0006508,GO:0008233,GO:0008237,GO:0016787,GO:0030198,GO:0031012,GO:0046872,GO:0090331	eye development|metalloendopeptidase activity|extracellular region|proteolysis|peptidase activity|metallopeptidase activity|hydrolase activity|extracellular matrix organization|extracellular matrix|metal ion binding|negative regulation of platelet aggregation
Adamts19	3.49517203721142	1.79509604412288	-2.84201816828165	0.0291230331339614	-5.10169557120774	0.00448289368093342	0.00853979081980893	Down	0.0595949408201654	0.0254115702967266	0.0563799384833911	0	0	0	240322	a disintegrin-like and metallopeptidase (reprolysin type) with thrombospondin type 1 motif, 19	GO:0004222,GO:0005576,GO:0006508,GO:0008233,GO:0008237,GO:0016787,GO:0030198,GO:0031012,GO:0046872	metalloendopeptidase activity|extracellular region|proteolysis|peptidase activity|metallopeptidase activity|hydrolase activity|extracellular matrix organization|extracellular matrix|metal ion binding
Adamts2	137.508111909765	0.260593108103557	-5.84781589209601	0.347744470826749	-1.52390051893867	4.98069368169638e-09	2.12206914355159e-08	Down	2.08156920707533	1.82491801707526	1.66369666480658	0.371210600988068	0.705336769575456	0.629988782734729	216725	a disintegrin-like and metallopeptidase (reprolysin type) with thrombospondin type 1 motif, 2	GO:0004222,GO:0005576,GO:0006508,GO:0007283,GO:0008233,GO:0008237,GO:0008270,GO:0016485,GO:0016787,GO:0030198,GO:0030199,GO:0030324,GO:0030574,GO:0031012,GO:0043588,GO:0046872,GO:0062023	metalloendopeptidase activity|extracellular region|proteolysis|spermatogenesis|peptidase activity|metallopeptidase activity|zinc ion binding|protein processing|hydrolase activity|extracellular matrix organization|collagen fibril organization|lung development|collagen catabolic process|extracellular matrix|skin development|metal ion binding|collagen-containing extracellular matrix
Adamts20	9.10743371825474	1.12080772530897	-3.36453563046169	0.0732515183091539	-3.77099752669874	0.000766725837249914	0.00168813164371461	Down	0.114568808215032	0.075207434644142	0.119797372834213	0.0170097869155978	0.00551198462982777	0	223838	a disintegrin-like and metallopeptidase (reprolysin type) with thrombospondin type 1 motif, 20	GO:0004175,GO:0004222,GO:0005576,GO:0005615,GO:0006508,GO:0008233,GO:0008237,GO:0008270,GO:0009967,GO:0016787,GO:0030198,GO:0031012,GO:0043066,GO:0045636,GO:0046872,GO:0048070	endopeptidase activity|metalloendopeptidase activity|extracellular region|extracellular space|proteolysis|peptidase activity|metallopeptidase activity|zinc ion binding|positive regulation of signal transduction|hydrolase activity|extracellular matrix organization|extracellular matrix|negative regulation of apoptotic process|positive regulation of melanocyte differentiation|metal ion binding|regul…
Adamts3	8.80041912606831	1.45608606509988	-4.4018299040378	0.0117642798241437	-6.40944318420937	1.07341697166374e-05	3.18213924726237e-05	Down	0.0706640083634917	0.180788844616461	0.170843633821857	0	0	0	330119	a disintegrin-like and metallopeptidase (reprolysin type) with thrombospondin type 1 motif, 3	GO:0001701,GO:0004175,GO:0004222,GO:0005615,GO:0008233,GO:0010573,GO:0016485,GO:0030198,GO:0031012,GO:0032964,GO:1900748	in utero embryonic development|endopeptidase activity|metalloendopeptidase activity|extracellular space|peptidase activity|vascular endothelial growth factor production|protein processing|extracellular matrix organization|extracellular matrix|collagen biosynthetic process|positive regulation of vascular endothelial growth factor signaling pathway
Adamts4	939.074412025087	0.0948000189600215	-14.5915667279375	0.383346044165054	-1.3832808024649	3.17814202881186e-48	7.11771391869322e-47	Down	15.1726732095656	13.9523573595855	13.7385479478386	4.76855311412811	4.56962827802949	4.88817660137565	240913	a disintegrin-like and metallopeptidase (reprolysin type) with thrombospondin type 1 motif, 4	GO:0002020,GO:0004222,GO:0005515,GO:0005576,GO:0005615,GO:0006508,GO:0008233,GO:0008237,GO:0016607,GO:0016787,GO:0030198,GO:0031012,GO:0042742,GO:0046872,GO:0062023	protease binding|metalloendopeptidase activity|protein binding|extracellular region|extracellular space|proteolysis|peptidase activity|metallopeptidase activity|nuclear speck|hydrolase activity|extracellular matrix organization|extracellular matrix|defense response to bacterium|metal ion binding|collagen-containing extracellular matrix
Adamts9	9.27839489215282	1.44177683870797	-4.51871569470061	0.0109344189665078	-6.51497962932552	6.2215870878188e-06	1.90107120111003e-05	Down	0.0889823580674938	0.162980313291776	0.206628486385146	0	0	0	101401	a disintegrin-like and metallopeptidase (reprolysin type) with thrombospondin type 1 motif, 9	GO:0003179,GO:0003229,GO:0004175,GO:0004222,GO:0005615,GO:0005783,GO:0006508,GO:0008237,GO:0009617,GO:0009986,GO:0010596,GO:0030198,GO:0031012,GO:0035909,GO:0043231,GO:0045636,GO:0048070,GO:0090673,GO:1903671	heart valve morphogenesis|ventricular cardiac muscle tissue development|endopeptidase activity|metalloendopeptidase activity|extracellular space|endoplasmic reticulum|proteolysis|metallopeptidase activity|response to bacterium|cell surface|negative regulation of endothelial cell migration|extracellular matrix organization|extracellular matrix|aorta morphogenesis|intracellular membrane-bounded org…
Adamtsl1	15.5599121529969	1.34064709687005	-5.46364964928415	0.00623745820733824	-7.32482604062788	4.66443694226635e-08	1.80572395694308e-07	Down	0.222998231467721	0.208003953958809	0.158226013807042	0	0	0	77739	ADAMTS-like 1	GO:0004222,GO:0005576,GO:0030198,GO:0031012,GO:0062023	metalloendopeptidase activity|extracellular region|extracellular matrix organization|extracellular matrix|collagen-containing extracellular matrix
Adamtsl2	7.11785490039655	1.51096698060284	-4.0956171568954	0.0137127117670738	-6.18834228925943	4.21045233488759e-05	0.000114788049072859	Down	0.236601168555639	0.194569482500112	0.303778935101533	0	0	0	77794	ADAMTS-like 2	GO:0004222,GO:0005515,GO:0005576,GO:0030198,GO:0030512,GO:0031012,GO:0050436,GO:0060481	metalloendopeptidase activity|protein binding|extracellular region|extracellular matrix organization|negative regulation of transforming growth factor beta receptor signaling pathway|extracellular matrix|microfibril binding|lobar bronchus epithelium development
Adamtsl3	18.1188837645576	0.648256463509975	-2.79155756389437	0.285261067470052	-1.80964523405469	0.00524550263507145	0.00984426026440032	Down	0.231269092286613	0.205446368266242	0.291723581829436	0.104703694929871	0.0391488527256493	0.0468645340877636	269959	ADAMTS-like 3	GO:0004222,GO:0030198,GO:0031012,GO:0043231	metalloendopeptidase activity|extracellular matrix organization|extracellular matrix|intracellular membrane-bounded organelle
Adamtsl4	470.05966751504	0.140680248464169	-18.604499016643	0.162974082205643	-2.61728554421272	2.95440421097578e-77	1.33725664286272e-75	Down	14.6047474306654	12.038017449234	11.8851510768634	1.81736001698899	1.83797404267062	1.76244416334199	229595	ADAMTS-like 4	GO:0002020,GO:0002064,GO:0004222,GO:0005576,GO:0005614,GO:0006915,GO:0030198,GO:0031012,GO:0042802,GO:0043065	protease binding|epithelial cell development|metalloendopeptidase activity|extracellular region|interstitial matrix|apoptotic process|extracellular matrix organization|extracellular matrix|identical protein binding|positive regulation of apoptotic process
Adarb2	6.56501648323144	1.3560697793437	-2.83592157163964	0.0695547310965874	-3.8457075398894	0.00456936653910231	0.00869488930994134	Down	0.109072864613467	0.112695358862584	0.0793758834156407	0	0.0306781072716891	0	94191	adenosine deaminase, RNA-specific, B2	GO:0003723,GO:0003725,GO:0003726,GO:0004000,GO:0005634,GO:0005730,GO:0005737,GO:0006382,GO:0006396,GO:0006397,GO:0008251,GO:0016787,GO:0046872	RNA binding|double-stranded RNA binding|double-stranded RNA adenosine deaminase activity|adenosine deaminase activity|nucleus|nucleolus|cytoplasm|adenosine to inosine editing|RNA processing|mRNA processing|tRNA-specific adenosine deaminase activity|hydrolase activity|metal ion binding
Adcy1	15.576762884333	0.994546715883677	-4.54949731763589	0.0434443502685401	-4.52468761617637	5.37742194435876e-06	1.65311273356516e-05	Down	0.148204743340495	0.18281473666332	0.150224418576398	0.0149310431634277	0	0.00482662206533876	432530	adenylate cyclase 1	GO:0000166,GO:0004016,GO:0005516,GO:0005524,GO:0005634,GO:0005737,GO:0005886,GO:0005887,GO:0006171,GO:0007189,GO:0007190,GO:0007409,GO:0007616,GO:0008294,GO:0009190,GO:0014069,GO:0016020,GO:0016021,GO:0016829,GO:0016849,GO:0032793,GO:0035556,GO:0042752,GO:0046872,GO:0048511,GO:0050804,GO:0098685,GO:0098686,GO:0098978,GO:0099061,GO:0150076,GO:1900273,GO:2000300	nucleotide binding|adenylate cyclase activity|calmodulin binding|ATP binding|nucleus|cytoplasm|plasma membrane|integral component of plasma membrane|cAMP biosynthetic process|adenylate cyclase-activating G protein-coupled receptor signaling pathway|activation of adenylate cyclase activity|axonogenesis|long-term memory|calcium- and calmodulin-responsive adenylate cyclase activity|cyclic nucleotide…	mmu00230,mmu01522,mmu04015,mmu04020,mmu04022,mmu04024,mmu04062,mmu04072,mmu04114,mmu04211,mmu04213,mmu04261,mmu04270,mmu04371,mmu04540,mmu04611,mmu04713,mmu04714,mmu04720,mmu04723,mmu04724,mmu04725,mmu04727,mmu04750,mmu04911,mmu04912,mmu04913,mmu04914,mmu04915,mmu04916,mmu04918,mmu04921,mmu04923,mmu04925,mmu04926,mmu04927,mmu04928,mmu04934,mmu04935,mmu04970,mmu04971,mmu04972,mmu04976,mmu05032,mmu…	Purine metabolism|Endocrine resistance|Rap1 signaling pathway|Calcium signaling pathway|cGMP-PKG signaling pathway|cAMP signaling pathway|Chemokine signaling pathway|Phospholipase D signaling pathway|Oocyte meiosis|Longevity regulating pathway|Longevity regulating pathway - multiple species|Adrenergic signaling in cardiomyocytes|Vascular smooth muscle contraction|Apelin signaling pathway|Gap junc…
Adcy10	14.2899352774694	0.704628024531485	-2.15288638481366	0.349415598618679	-1.51698408037198	0.0313276087807029	0.0490994415862903	Down	0.152535776763835	0.132406910575511	0.178665613936471	0.0751294020553352	0.0265587492081294	0.0463649381705514	271639	adenylate cyclase 10	GO:0000166,GO:0000287,GO:0003351,GO:0004016,GO:0005515,GO:0005524,GO:0005634,GO:0005737,GO:0005739,GO:0005829,GO:0005856,GO:0005886,GO:0006171,GO:0007283,GO:0009190,GO:0015630,GO:0016020,GO:0016324,GO:0016829,GO:0030145,GO:0030424,GO:0030425,GO:0030426,GO:0031514,GO:0035556,GO:0042995,GO:0043025,GO:0043065,GO:0045177,GO:0045178,GO:0046872,GO:0048471,GO:0051117,GO:0071241,GO:0071890	nucleotide binding|magnesium ion binding|epithelial cilium movement involved in extracellular fluid movement|adenylate cyclase activity|protein binding|ATP binding|nucleus|cytoplasm|mitochondrion|cytosol|cytoskeleton|plasma membrane|cAMP biosynthetic process|spermatogenesis|cyclic nucleotide biosynthetic process|microtubule cytoskeleton|membrane|apical plasma membrane|lyase activity|manganese ion…	mmu00230,mmu04024,mmu04371,mmu04713,mmu04714,mmu04935	Purine metabolism|cAMP signaling pathway|Apelin signaling pathway|Circadian entrainment|Thermogenesis|Growth hormone synthesis, secretion and action
Adcy2	2.35176889900751	2.03331393733345	-2.19168853092691	0.0455504514788906	-4.45639083622756	0.0284020044450317	0.0450867075638713	Down	0.0309587375621366	0.074255372239663	0.117154355403679	0	0	0	210044	adenylate cyclase 2	GO:0000166,GO:0000287,GO:0004016,GO:0005524,GO:0005737,GO:0005886,GO:0005887,GO:0006171,GO:0007188,GO:0007189,GO:0007190,GO:0008179,GO:0009190,GO:0016020,GO:0016021,GO:0016829,GO:0016849,GO:0019933,GO:0030145,GO:0030425,GO:0031683,GO:0032991,GO:0035556,GO:0045121,GO:0046872,GO:1904322	nucleotide binding|magnesium ion binding|adenylate cyclase activity|ATP binding|cytoplasm|plasma membrane|integral component of plasma membrane|cAMP biosynthetic process|adenylate cyclase-modulating G protein-coupled receptor signaling pathway|adenylate cyclase-activating G protein-coupled receptor signaling pathway|activation of adenylate cyclase activity|adenylate cyclase binding|cyclic nucleot…	mmu00230,mmu01522,mmu04015,mmu04020,mmu04022,mmu04024,mmu04062,mmu04072,mmu04114,mmu04211,mmu04213,mmu04261,mmu04270,mmu04371,mmu04540,mmu04611,mmu04713,mmu04714,mmu04723,mmu04724,mmu04725,mmu04727,mmu04750,mmu04911,mmu04912,mmu04913,mmu04914,mmu04915,mmu04916,mmu04918,mmu04921,mmu04922,mmu04923,mmu04925,mmu04926,mmu04927,mmu04928,mmu04934,mmu04935,mmu04970,mmu04971,mmu04972,mmu04976,mmu05032,mmu…	Purine metabolism|Endocrine resistance|Rap1 signaling pathway|Calcium signaling pathway|cGMP-PKG signaling pathway|cAMP signaling pathway|Chemokine signaling pathway|Phospholipase D signaling pathway|Oocyte meiosis|Longevity regulating pathway|Longevity regulating pathway - multiple species|Adrenergic signaling in cardiomyocytes|Vascular smooth muscle contraction|Apelin signaling pathway|Gap junc…
Adcy3	28.9247688971542	0.518842994388688	-4.48923480230515	0.198993329068248	-2.32920802734191	7.14794743285693e-06	2.16528171618773e-05	Down	0.67440825061589	0.56780587067367	0.781255791709603	0.10353366923289	0.0880683861780126	0.163158374060475	104111	adenylate cyclase 3	GO:0000166,GO:0004016,GO:0005515,GO:0005516,GO:0005524,GO:0005634,GO:0005737,GO:0005794,GO:0005886,GO:0005887,GO:0005929,GO:0006171,GO:0007189,GO:0007190,GO:0007338,GO:0007340,GO:0007608,GO:0008294,GO:0008355,GO:0009190,GO:0016020,GO:0016021,GO:0016829,GO:0016849,GO:0030317,GO:0035556,GO:0042995,GO:0045121,GO:0046872,GO:0050896,GO:1904322	nucleotide binding|adenylate cyclase activity|protein binding|calmodulin binding|ATP binding|nucleus|cytoplasm|Golgi apparatus|plasma membrane|integral component of plasma membrane|cilium|cAMP biosynthetic process|adenylate cyclase-activating G protein-coupled receptor signaling pathway|activation of adenylate cyclase activity|single fertilization|acrosome reaction|sensory perception of smell|cal…	mmu00230,mmu01522,mmu04015,mmu04020,mmu04022,mmu04024,mmu04062,mmu04072,mmu04114,mmu04211,mmu04213,mmu04261,mmu04270,mmu04371,mmu04540,mmu04611,mmu04713,mmu04714,mmu04723,mmu04724,mmu04725,mmu04727,mmu04740,mmu04750,mmu04911,mmu04912,mmu04913,mmu04914,mmu04915,mmu04916,mmu04918,mmu04921,mmu04923,mmu04925,mmu04926,mmu04927,mmu04928,mmu04934,mmu04935,mmu04962,mmu04970,mmu04971,mmu04972,mmu04976,mmu…	Purine metabolism|Endocrine resistance|Rap1 signaling pathway|Calcium signaling pathway|cGMP-PKG signaling pathway|cAMP signaling pathway|Chemokine signaling pathway|Phospholipase D signaling pathway|Oocyte meiosis|Longevity regulating pathway|Longevity regulating pathway - multiple species|Adrenergic signaling in cardiomyocytes|Vascular smooth muscle contraction|Apelin signaling pathway|Gap junc…
Adcy5	22.5247389110515	1.14947136693384	-5.2305405806101	0.0154917439198725	-6.0123566309968	1.69015068484856e-07	6.21299247262135e-07	Down	0.416277468985925	0.390698924408023	0.419504243711641	0.00850922284962803	0	0.00825209645073537	224129	adenylate cyclase 5	GO:0000166,GO:0001973,GO:0004016,GO:0005515,GO:0005524,GO:0005768,GO:0005886,GO:0005887,GO:0005929,GO:0006171,GO:0007189,GO:0007191,GO:0007193,GO:0007195,GO:0007204,GO:0007626,GO:0008179,GO:0008294,GO:0009190,GO:0016020,GO:0016021,GO:0016829,GO:0016849,GO:0035556,GO:0042383,GO:0042995,GO:0045111,GO:0045121,GO:0046872,GO:0050885,GO:0061178,GO:0097110,GO:1904322	nucleotide binding|G protein-coupled adenosine receptor signaling pathway|adenylate cyclase activity|protein binding|ATP binding|endosome|plasma membrane|integral component of plasma membrane|cilium|cAMP biosynthetic process|adenylate cyclase-activating G protein-coupled receptor signaling pathway|adenylate cyclase-activating dopamine receptor signaling pathway|adenylate cyclase-inhibiting G prot…	mmu00230,mmu01522,mmu04015,mmu04022,mmu04024,mmu04062,mmu04072,mmu04114,mmu04211,mmu04213,mmu04261,mmu04270,mmu04371,mmu04540,mmu04611,mmu04713,mmu04714,mmu04723,mmu04724,mmu04725,mmu04726,mmu04727,mmu04728,mmu04750,mmu04911,mmu04912,mmu04913,mmu04914,mmu04915,mmu04916,mmu04918,mmu04921,mmu04923,mmu04924,mmu04925,mmu04926,mmu04927,mmu04928,mmu04934,mmu04935,mmu04970,mmu04971,mmu04972,mmu04976,mmu…	Purine metabolism|Endocrine resistance|Rap1 signaling pathway|cGMP-PKG signaling pathway|cAMP signaling pathway|Chemokine signaling pathway|Phospholipase D signaling pathway|Oocyte meiosis|Longevity regulating pathway|Longevity regulating pathway - multiple species|Adrenergic signaling in cardiomyocytes|Vascular smooth muscle contraction|Apelin signaling pathway|Gap junction|Platelet activation|C…
Adcy8	18.2593201200205	0.902675876852329	-4.86999644921577	0.0474967195587249	-4.39602831506358	1.11600254077461e-06	3.76156059206806e-06	Down	0.375138923630736	0.583306231695074	0.416090932738794	0.0364905331529296	0.0236493565582212	0	11514	adenylate cyclase 8	GO:0000166,GO:0003779,GO:0004016,GO:0005515,GO:0005516,GO:0005524,GO:0005886,GO:0005887,GO:0005901,GO:0005905,GO:0006171,GO:0007189,GO:0007204,GO:0007613,GO:0007616,GO:0007626,GO:0008022,GO:0008294,GO:0009190,GO:0010255,GO:0014069,GO:0015629,GO:0016020,GO:0016021,GO:0016323,GO:0016324,GO:0016829,GO:0016849,GO:0019902,GO:0019933,GO:0030054,GO:0030424,GO:0030425,GO:0031410,GO:0031915,GO:0032793,GO:…	nucleotide binding|actin binding|adenylate cyclase activity|protein binding|calmodulin binding|ATP binding|plasma membrane|integral component of plasma membrane|caveola|clathrin-coated pit|cAMP biosynthetic process|adenylate cyclase-activating G protein-coupled receptor signaling pathway|positive regulation of cytosolic calcium ion concentration|memory|long-term memory|locomotory behavior|protein…	mmu00230,mmu01522,mmu04015,mmu04020,mmu04022,mmu04024,mmu04062,mmu04072,mmu04114,mmu04211,mmu04213,mmu04261,mmu04270,mmu04371,mmu04540,mmu04611,mmu04713,mmu04714,mmu04720,mmu04723,mmu04724,mmu04725,mmu04727,mmu04742,mmu04750,mmu04911,mmu04912,mmu04913,mmu04914,mmu04915,mmu04916,mmu04918,mmu04921,mmu04923,mmu04925,mmu04926,mmu04927,mmu04928,mmu04934,mmu04935,mmu04970,mmu04971,mmu04972,mmu04976,mmu…	Purine metabolism|Endocrine resistance|Rap1 signaling pathway|Calcium signaling pathway|cGMP-PKG signaling pathway|cAMP signaling pathway|Chemokine signaling pathway|Phospholipase D signaling pathway|Oocyte meiosis|Longevity regulating pathway|Longevity regulating pathway - multiple species|Adrenergic signaling in cardiomyocytes|Vascular smooth muscle contraction|Apelin signaling pathway|Gap junc…
Adcy9	7.29878511302871	1.39467845928763	-3.30835500567092	0.040833825372864	-4.61409146208564	0.000938457655711024	0.00202833270648776	Down	0.081931859562684	0.104808420656113	0.103349112937025	0	0.012482361757293	0	11515	adenylate cyclase 9	GO:0000166,GO:0001701,GO:0004016,GO:0005524,GO:0005886,GO:0005887,GO:0006171,GO:0007189,GO:0009190,GO:0016020,GO:0016021,GO:0016829,GO:0016849,GO:0030424,GO:0030425,GO:0035556,GO:0046872,GO:0071880	nucleotide binding|in utero embryonic development|adenylate cyclase activity|ATP binding|plasma membrane|integral component of plasma membrane|cAMP biosynthetic process|adenylate cyclase-activating G protein-coupled receptor signaling pathway|cyclic nucleotide biosynthetic process|membrane|integral component of membrane|lyase activity|phosphorus-oxygen lyase activity|axon|dendrite|intracellular s…	mmu00230,mmu01522,mmu04015,mmu04020,mmu04022,mmu04024,mmu04062,mmu04072,mmu04114,mmu04211,mmu04213,mmu04261,mmu04270,mmu04371,mmu04540,mmu04611,mmu04713,mmu04714,mmu04723,mmu04724,mmu04725,mmu04727,mmu04750,mmu04911,mmu04912,mmu04913,mmu04914,mmu04915,mmu04916,mmu04918,mmu04921,mmu04923,mmu04925,mmu04926,mmu04927,mmu04928,mmu04934,mmu04935,mmu04961,mmu04962,mmu04970,mmu04971,mmu04972,mmu04976,mmu…	Purine metabolism|Endocrine resistance|Rap1 signaling pathway|Calcium signaling pathway|cGMP-PKG signaling pathway|cAMP signaling pathway|Chemokine signaling pathway|Phospholipase D signaling pathway|Oocyte meiosis|Longevity regulating pathway|Longevity regulating pathway - multiple species|Adrenergic signaling in cardiomyocytes|Vascular smooth muscle contraction|Apelin signaling pathway|Gap junc…
Adcyap1r1	8.29351858049801	1.4691983266087	-4.33366396903562	0.0121154193235176	-6.36701185139156	1.46647962780359e-05	4.27226449834381e-05	Down	0.221430562843579	0.141628590517184	0.104742460850295	0	0	0	11517	adenylate cyclase activating polypeptide 1 receptor 1	GO:0004888,GO:0004930,GO:0004999,GO:0005515,GO:0005737,GO:0005768,GO:0005791,GO:0005886,GO:0005901,GO:0005923,GO:0007165,GO:0007166,GO:0007186,GO:0007188,GO:0007202,GO:0007275,GO:0007283,GO:0008179,GO:0008528,GO:0009986,GO:0010524,GO:0016020,GO:0016021,GO:0017046,GO:0019933,GO:0030154,GO:0031267,GO:0042923,GO:0043005,GO:0043231,GO:0043235,GO:0043950,GO:0051057,GO:0060548,GO:0060732	transmembrane signaling receptor activity|G protein-coupled receptor activity|vasoactive intestinal polypeptide receptor activity|protein binding|cytoplasm|endosome|rough endoplasmic reticulum|plasma membrane|caveola|bicellular tight junction|signal transduction|cell surface receptor signaling pathway|G protein-coupled receptor signaling pathway|adenylate cyclase-modulating G protein-coupled rece…	mmu04024,mmu04080,mmu04713,mmu04911,mmu04924	cAMP signaling pathway|Neuroactive ligand-receptor interaction|Circadian entrainment|Insulin secretion|Renin secretion
Add2	25.763405915527	0.758237136787169	-6.00199916254245	0.0426609924902632	-4.55093866000517	1.94902706958643e-09	8.57153300866445e-09	Down	0.360794955371284	0.256407849529497	0.391898490896669	0.012564971747821	0.0122149556884867	0.0121852912535151	11519	adducin 2 (beta)	GO:0003779,GO:0005200,GO:0005516,GO:0005737,GO:0005856,GO:0005886,GO:0006811,GO:0007416,GO:0008290,GO:0014069,GO:0016020,GO:0019901,GO:0030097,GO:0030507,GO:0031410,GO:0032092,GO:0042803,GO:0044853,GO:0046982,GO:0050900,GO:0050901,GO:0051015,GO:0051016,GO:0051017,GO:0065003,GO:0098794,GO:0098978	actin binding|structural constituent of cytoskeleton|calmodulin binding|cytoplasm|cytoskeleton|plasma membrane|ion transport|synapse assembly|F-actin capping protein complex|postsynaptic density|membrane|protein kinase binding|hemopoiesis|spectrin binding|cytoplasmic vesicle|positive regulation of protein binding|protein homodimerization activity|plasma membrane raft|protein heterodimerization ac…
Adgb	12.1081782263781	0.9400776889735	-3.9417856041966	0.0766492400716075	-3.70558470122215	8.08772552250557e-05	0.000211122900268775	Down	0.239605627838886	0.250778444111255	0.257590325086096	0.0204818486836661	0.00995564809497715	0.019862940930542	215772	androglobin	GO:0004198,GO:0006508,GO:0019825,GO:0020037	calcium-dependent cysteine-type endopeptidase activity|proteolysis|oxygen binding|heme binding
Adgra1	2.05810198063333	2.11581617535259	-2.08662490129478	0.0468789894882231	-4.414914718053	0.0369220545451514	0.0568591045014418	Down	0.0539376267580295	0.0646854308029005	0.0510278227766746	0	0	0	52389	adhesion G protein-coupled receptor A1	GO:0004888,GO:0004930,GO:0005886,GO:0007166,GO:0007186,GO:0014069,GO:0016020,GO:0016021,GO:0098978	transmembrane signaling receptor activity|G protein-coupled receptor activity|plasma membrane|cell surface receptor signaling pathway|G protein-coupled receptor signaling pathway|postsynaptic density|membrane|integral component of membrane|glutamatergic synapse
Adgrb1	50.2158821315808	0.587554436593955	-8.15326690695034	0.0361342774440968	-4.79048814391334	3.54222643627196e-16	2.48374621703537e-15	Down	1.24743558844292	0.882887640003448	0.899614512279506	0.0192288414700771	0.0280397900463239	0.046619490772272	107831	adhesion G protein-coupled receptor B1	GO:0001530,GO:0001786,GO:0001891,GO:0002376,GO:0004888,GO:0004930,GO:0005515,GO:0005576,GO:0005615,GO:0005886,GO:0005887,GO:0005925,GO:0006909,GO:0006910,GO:0006911,GO:0007165,GO:0007166,GO:0007186,GO:0007189,GO:0007399,GO:0007517,GO:0010596,GO:0014069,GO:0016020,GO:0016021,GO:0016525,GO:0030054,GO:0030165,GO:0030425,GO:0031397,GO:0042177,GO:0042995,GO:0043277,GO:0043652,GO:0045087,GO:0045202,GO:…	lipopolysaccharide binding|phosphatidylserine binding|phagocytic cup|immune system process|transmembrane signaling receptor activity|G protein-coupled receptor activity|protein binding|extracellular region|extracellular space|plasma membrane|integral component of plasma membrane|focal adhesion|phagocytosis|phagocytosis, recognition|phagocytosis, engulfment|signal transduction|cell surface recepto…	mmu04115	p53 signaling pathway
Adgrb2	11.5441145818843	1.11714591972148	-3.96758897576515	0.0463150269915134	-4.43237583540798	7.26034097074818e-05	0.000190886372205547	Down	0.163133841101019	0.335383667323441	0.286618737838022	0.0109567272409494	0	0.0212512873559696	230775	adhesion G protein-coupled receptor B2	GO:0004888,GO:0004930,GO:0005515,GO:0005886,GO:0005887,GO:0007165,GO:0007166,GO:0007186,GO:0007189,GO:0007422,GO:0016020,GO:0016021,GO:0016525,GO:0033173,GO:0051965	transmembrane signaling receptor activity|G protein-coupled receptor activity|protein binding|plasma membrane|integral component of plasma membrane|signal transduction|cell surface receptor signaling pathway|G protein-coupled receptor signaling pathway|adenylate cyclase-activating G protein-coupled receptor signaling pathway|peripheral nervous system development|membrane|integral component of mem…
Adgrb3	7.51280190145691	1.34897996664963	-3.14262262099556	0.052945982996155	-4.23933495846298	0.00167441563484343	0.00344909567895892	Down	0.254347538449472	0.176239403534181	0.173785521294807	0	0	0.0386558751796966	210933	adhesion G protein-coupled receptor B3	GO:0004888,GO:0004930,GO:0005096,GO:0005515,GO:0005886,GO:0005887,GO:0007165,GO:0007166,GO:0007186,GO:0007189,GO:0007520,GO:0016020,GO:0016021,GO:0016322,GO:0016525,GO:0043083,GO:0048814,GO:0051965,GO:0061743,GO:0098794,GO:0099558	transmembrane signaling receptor activity|G protein-coupled receptor activity|GTPase activator activity|protein binding|plasma membrane|integral component of plasma membrane|signal transduction|cell surface receptor signaling pathway|G protein-coupled receptor signaling pathway|adenylate cyclase-activating G protein-coupled receptor signaling pathway|myoblast fusion|membrane|integral component of…
Adgrd1	39.7549279612144	0.422326481606692	-3.93908446764621	0.315654957822836	-1.66357968397259	8.17931322601364e-05	0.00021325479382664	Down	1.2089193040962	0.705314374062905	1.09733478486677	0.33795050328049	0.179201665709589	0.312841319656036	243277	adhesion G protein-coupled receptor D1	GO:0004888,GO:0004930,GO:0005654,GO:0005886,GO:0005887,GO:0007166,GO:0007186,GO:0007189,GO:0016020,GO:0016021	transmembrane signaling receptor activity|G protein-coupled receptor activity|nucleoplasm|plasma membrane|integral component of plasma membrane|cell surface receptor signaling pathway|G protein-coupled receptor signaling pathway|adenylate cyclase-activating G protein-coupled receptor signaling pathway|membrane|integral component of membrane
Adgre1	8.18642535501773	1.44584466096752	-3.68049464305302	0.0250087449831475	-5.32142352937778	0.000232781949970414	0.000563525621321763	Down	0.155662380745262	0.429364511494214	0.368161933287232	0	0	0.0177432390252677	13733	adhesion G protein-coupled receptor E1	GO:0002250,GO:0002376,GO:0004888,GO:0004930,GO:0005509,GO:0005886,GO:0005887,GO:0007165,GO:0007166,GO:0007186,GO:0007189,GO:0009897,GO:0016020,GO:0016021,GO:0071944	adaptive immune response|immune system process|transmembrane signaling receptor activity|G protein-coupled receptor activity|calcium ion binding|plasma membrane|integral component of plasma membrane|signal transduction|cell surface receptor signaling pathway|G protein-coupled receptor signaling pathway|adenylate cyclase-activating G protein-coupled receptor signaling pathway|external side of plas…
Adgre4	6.19075348429466	1.55484920080305	-3.840528870057	0.0159373630564175	-5.97144324426919	0.000122769532460562	0.000312187456877833	Down	0.280078581797817	0.161226259095445	0.264969022453214	0	0	0	52614	adhesion G protein-coupled receptor E4	GO:0004888,GO:0004930,GO:0005509,GO:0005886,GO:0005887,GO:0007165,GO:0007166,GO:0007173,GO:0007186,GO:0007189,GO:0009986,GO:0016020,GO:0016021	transmembrane signaling receptor activity|G protein-coupled receptor activity|calcium ion binding|plasma membrane|integral component of plasma membrane|signal transduction|cell surface receptor signaling pathway|epidermal growth factor receptor signaling pathway|G protein-coupled receptor signaling pathway|adenylate cyclase-activating G protein-coupled receptor signaling pathway|cell surface|memb…
Adgrf1	3.83868965781188	1.68185010428214	-2.5608846436437	0.050519210203697	-4.30702410496669	0.0104406016911586	0.0183994210131074	Down	0.182689523366252	0.105164587164088	0.120983707056973	0.0171782321148741	0	0	77596	adhesion G protein-coupled receptor F1	GO:0004888,GO:0004930,GO:0005515,GO:0005886,GO:0007165,GO:0007166,GO:0007186,GO:0007189,GO:0007416,GO:0007613,GO:0016020,GO:0016021,GO:0031175,GO:0032793	transmembrane signaling receptor activity|G protein-coupled receptor activity|protein binding|plasma membrane|signal transduction|cell surface receptor signaling pathway|G protein-coupled receptor signaling pathway|adenylate cyclase-activating G protein-coupled receptor signaling pathway|synapse assembly|memory|membrane|integral component of membrane|neuron projection development|positive regulat…
Adgrf4	19.6466554646963	0.687073152372632	-4.32154263877605	0.127695897038519	-2.9692159239366	1.54942101615528e-05	4.49789729584318e-05	Down	0.511913261285958	0.703960367411126	0.597299366897282	0.080225042128103	0.0311961014913289	0.0933610220963039	78249	adhesion G protein-coupled receptor F4	GO:0003094,GO:0004888,GO:0004930,GO:0007165,GO:0007166,GO:0007186,GO:0016020,GO:0016021,GO:0048821,GO:0061626	glomerular filtration|transmembrane signaling receptor activity|G protein-coupled receptor activity|signal transduction|cell surface receptor signaling pathway|G protein-coupled receptor signaling pathway|membrane|integral component of membrane|erythrocyte development|pharyngeal arch artery morphogenesis
Adgrf5	39.9778020650782	0.412295007256861	-2.57146883900345	0.479564322081866	-1.06020376363772	0.0101268128286705	0.0179272520227596	Down	0.42439971588876	0.287024079785516	0.440996616108011	0.143923845457269	0.146274387716307	0.183985022019934	224792	adhesion G protein-coupled receptor F5	GO:0003094,GO:0004888,GO:0004930,GO:0005886,GO:0006112,GO:0007166,GO:0007186,GO:0009986,GO:0016020,GO:0016021,GO:0019216,GO:0031410,GO:0042593,GO:0043031,GO:0043129,GO:0045177,GO:0045444,GO:0048821,GO:0061626,GO:0071073	glomerular filtration|transmembrane signaling receptor activity|G protein-coupled receptor activity|plasma membrane|energy reserve metabolic process|cell surface receptor signaling pathway|G protein-coupled receptor signaling pathway|cell surface|membrane|integral component of membrane|regulation of lipid metabolic process|cytoplasmic vesicle|glucose homeostasis|negative regulation of macrophage …
Adgrg1	60.6367181793401	0.34881033867573	-4.77825720910081	0.314971780837075	-1.6667055153862	1.76821102459908e-06	5.81292615120493e-06	Down	0.46238756694301	0.568582933312241	0.800951753155107	0.153092047621817	0.11906195194013	0.231606971590691	14766	adhesion G protein-coupled receptor G1	GO:0001525,GO:0004888,GO:0004930,GO:0005518,GO:0005576,GO:0005886,GO:0005887,GO:0007155,GO:0007165,GO:0007166,GO:0007186,GO:0007189,GO:0007266,GO:0007275,GO:0007399,GO:0007420,GO:0008201,GO:0008285,GO:0010573,GO:0016020,GO:0016021,GO:0016477,GO:0021796,GO:0021801,GO:0021819,GO:0030154,GO:0035025,GO:0045785,GO:0050840,GO:0061484,GO:0070528,GO:0072520,GO:0097451,GO:2000179,GO:2001223	angiogenesis|transmembrane signaling receptor activity|G protein-coupled receptor activity|collagen binding|extracellular region|plasma membrane|integral component of plasma membrane|cell adhesion|signal transduction|cell surface receptor signaling pathway|G protein-coupled receptor signaling pathway|adenylate cyclase-activating G protein-coupled receptor signaling pathway|Rho protein signal tran…
Adgrg2	9.18073651783289	1.41254088274844	-3.94814352014612	0.0209498811087926	-5.57691413316475	7.87595852868367e-05	0.000205938714948858	Down	0.165412676206425	0.264497862037913	0.177354272548704	0	0.0100802831751714	0	237175	adhesion G protein-coupled receptor G2	GO:0004888,GO:0004930,GO:0005829,GO:0005886,GO:0005887,GO:0007165,GO:0007166,GO:0007186,GO:0007189,GO:0016020,GO:0016021,GO:0016324	transmembrane signaling receptor activity|G protein-coupled receptor activity|cytosol|plasma membrane|integral component of plasma membrane|signal transduction|cell surface receptor signaling pathway|G protein-coupled receptor signaling pathway|adenylate cyclase-activating G protein-coupled receptor signaling pathway|membrane|integral component of membrane|apical plasma membrane
Adgrg3	3.48247453606368	1.75462536094592	-2.38212110652906	0.0551792590185642	-4.17973010636046	0.01721323547564	0.0288649361588191	Down	0.0521990966463092	0.112680854955395	0.0987661642852633	0.0122706570942684	0	0	54672	adhesion G protein-coupled receptor G3	GO:0004888,GO:0004930,GO:0005886,GO:0005887,GO:0007165,GO:0007166,GO:0007186,GO:0007189,GO:0016020,GO:0016021,GO:0030183,GO:0030334,GO:0032792,GO:1901223	transmembrane signaling receptor activity|G protein-coupled receptor activity|plasma membrane|integral component of plasma membrane|signal transduction|cell surface receptor signaling pathway|G protein-coupled receptor signaling pathway|adenylate cyclase-activating G protein-coupled receptor signaling pathway|membrane|integral component of membrane|B cell differentiation|regulation of cell migrat…
Adgrg5	20.3465131645603	0.992197441212574	-5.28549233326011	0.0263829195175758	-5.24425196860935	1.2536712359422e-07	4.65827290088698e-07	Down	0.969600867218208	0.845677816095256	0.854750533079805	0.0207207343427555	0.0201435273321292	0.0200946080914966	382045	adhesion G protein-coupled receptor G5	GO:0004888,GO:0004930,GO:0005886,GO:0005887,GO:0007165,GO:0007166,GO:0007186,GO:0007189,GO:0016020,GO:0016021	transmembrane signaling receptor activity|G protein-coupled receptor activity|plasma membrane|integral component of plasma membrane|signal transduction|cell surface receptor signaling pathway|G protein-coupled receptor signaling pathway|adenylate cyclase-activating G protein-coupled receptor signaling pathway|membrane|integral component of membrane
Adgrg6	11.3874877876124	0.884628491924991	-3.46037604877376	0.119812700765802	-3.06114724552009	0.000539421508637689	0.00122385568507694	Down	0.243404114776246	0.158796694026012	0.202640287403054	0.027464644743482	0.0177997173557694	0.0177564901373105	215798	adhesion G protein-coupled receptor G6	GO:0004888,GO:0004930,GO:0005515,GO:0005737,GO:0005886,GO:0005887,GO:0007005,GO:0007165,GO:0007166,GO:0007186,GO:0007189,GO:0009986,GO:0014037,GO:0016020,GO:0016021,GO:0019933,GO:0022011,GO:0042552,GO:0043236,GO:0060347	transmembrane signaling receptor activity|G protein-coupled receptor activity|protein binding|cytoplasm|plasma membrane|integral component of plasma membrane|mitochondrion organization|signal transduction|cell surface receptor signaling pathway|G protein-coupled receptor signaling pathway|adenylate cyclase-activating G protein-coupled receptor signaling pathway|cell surface|Schwann cell different…
Adgrg7	7.44345354728053	1.00297585520265	-2.11141503391353	0.230414226419274	-2.11769829932716	0.0347366539765969	0.0539038657882954	Down	0.352119978687746	0.218594413569332	0.195955271133179	0.0389526102229874	0.0378675270724107	0.0755511289922426	239853	adhesion G protein-coupled receptor G7	GO:0004888,GO:0004930,GO:0005887,GO:0007165,GO:0007166,GO:0007186,GO:0007189,GO:0016020,GO:0016021	transmembrane signaling receptor activity|G protein-coupled receptor activity|integral component of plasma membrane|signal transduction|cell surface receptor signaling pathway|G protein-coupled receptor signaling pathway|adenylate cyclase-activating G protein-coupled receptor signaling pathway|membrane|integral component of membrane
Adgrl2	25.5093978532321	0.511549656517104	-2.05984338201001	0.48172704457133	-1.05371217454625	0.0394135157809527	0.0602428215971195	Down	0.336487260826746	0.289718809729788	0.277522463278727	0.162255280439102	0.0946412503218079	0.125881881105804	99633	adhesion G protein-coupled receptor L2	GO:0004888,GO:0004930,GO:0005887,GO:0007165,GO:0007166,GO:0007186,GO:0007189,GO:0007420,GO:0009617,GO:0016020,GO:0016021,GO:0030165,GO:0030246,GO:0043005,GO:0050808,GO:0051965,GO:0098978,GO:0099055	transmembrane signaling receptor activity|G protein-coupled receptor activity|integral component of plasma membrane|signal transduction|cell surface receptor signaling pathway|G protein-coupled receptor signaling pathway|adenylate cyclase-activating G protein-coupled receptor signaling pathway|brain development|response to bacterium|membrane|integral component of membrane|PDZ domain binding|carbo…
Adgrl3	29.2881756919058	0.495370968574968	-2.52449379806938	0.420284763871406	-1.25056093791113	0.0115865049355634	0.0202117530316117	Down	0.193286650759482	0.229594004095785	0.156736547424598	0.0605822543492086	0.0588946451481315	0.0923239703588132	319387	adhesion G protein-coupled receptor L3	GO:0001764,GO:0004888,GO:0004930,GO:0005509,GO:0005515,GO:0005886,GO:0005887,GO:0005911,GO:0007165,GO:0007166,GO:0007186,GO:0007189,GO:0007416,GO:0007420,GO:0016020,GO:0016021,GO:0030054,GO:0030246,GO:0030424,GO:0031987,GO:0042220,GO:0042995,GO:0046872,GO:0050808,GO:0051965,GO:0098742,GO:0098978	neuron migration|transmembrane signaling receptor activity|G protein-coupled receptor activity|calcium ion binding|protein binding|plasma membrane|integral component of plasma membrane|cell-cell junction|signal transduction|cell surface receptor signaling pathway|G protein-coupled receptor signaling pathway|adenylate cyclase-activating G protein-coupled receptor signaling pathway|synapse assembly…
Adgrl4	3.62960292272604	1.77367552870995	-2.94022521161346	0.0269232147254934	-5.21500550673484	0.00327973766164322	0.00641258244631844	Down	0.0952512741408845	0.106615957501634	0.150187832015614	0	0	0	170757	adhesion G protein-coupled receptor L4	GO:0004888,GO:0004930,GO:0005509,GO:0005886,GO:0005887,GO:0007165,GO:0007166,GO:0007189,GO:0016020,GO:0016021,GO:0031410,GO:0065003	transmembrane signaling receptor activity|G protein-coupled receptor activity|calcium ion binding|plasma membrane|integral component of plasma membrane|signal transduction|cell surface receptor signaling pathway|adenylate cyclase-activating G protein-coupled receptor signaling pathway|membrane|integral component of membrane|cytoplasmic vesicle|protein-containing complex assembly
Adgrv1	12.9099725105747	1.00655644923213	-4.2054893572664	0.0531766817458451	-4.23306243473359	2.60517848741957e-05	7.33012759424449e-05	Down	0.074166302147129	0.07936625795401	0.0593705625208283	0.00536448577181486	0.00521505000642757	0	110789	adhesion G protein-coupled receptor V1	GO:0001965,GO:0002141,GO:0002142,GO:0004888,GO:0004930,GO:0005509,GO:0005515,GO:0005576,GO:0005737,GO:0005886,GO:0007154,GO:0007165,GO:0007166,GO:0007186,GO:0007194,GO:0007275,GO:0007399,GO:0007601,GO:0007605,GO:0009986,GO:0010739,GO:0010855,GO:0016020,GO:0016021,GO:0016787,GO:0017022,GO:0030501,GO:0031647,GO:0032391,GO:0032420,GO:0042995,GO:0043235,GO:0045184,GO:0045202,GO:0045494,GO:0048471,GO:…	G-protein alpha-subunit binding|stereocilia ankle link|stereocilia ankle link complex|transmembrane signaling receptor activity|G protein-coupled receptor activity|calcium ion binding|protein binding|extracellular region|cytoplasm|plasma membrane|cell communication|signal transduction|cell surface receptor signaling pathway|G protein-coupled receptor signaling pathway|negative regulation of adeny…
Adh6a	3.19054009057414	1.84584405811736	-2.66501593830215	0.0330500477308097	-4.9192038345031	0.00769846740233595	0.0139573773922397	Down	0.437473972732071	0.37308202535567	0.137957771421949	0	0	0	69117	alcohol dehydrogenase 6A (class V)	GO:0004024,GO:0004745,GO:0005829,GO:0006069,GO:0008270,GO:0042572,GO:0042573	alcohol dehydrogenase activity, zinc-dependent|NAD-retinol dehydrogenase activity|cytosol|ethanol oxidation|zinc ion binding|retinol metabolic process|retinoic acid metabolic process
Adh7	1049.37415047061	0.0917246168630628	22.3540696531804	4.14226104300366	2.05041847426819	1.10225070693045e-110	9.33926707349938e-109	Up	11.2853637000087	10.8017643583517	11.1046147844404	40.8195759065558	39.8284665781516	38.4939172172927	11529	alcohol dehydrogenase 7 (class IV), mu or sigma polypeptide	GO:0001523,GO:0004022,GO:0004024,GO:0004031,GO:0004745,GO:0005622,GO:0005737,GO:0005829,GO:0005886,GO:0006067,GO:0006068,GO:0006069,GO:0008270,GO:0009617,GO:0010430,GO:0016491,GO:0019841,GO:0035276,GO:0042572,GO:0042573,GO:0042802,GO:0045471,GO:0046872,GO:0048019,GO:0050153,GO:0051287	retinoid metabolic process|alcohol dehydrogenase (NAD+) activity|alcohol dehydrogenase activity, zinc-dependent|aldehyde oxidase activity|NAD-retinol dehydrogenase activity|intracellular anatomical structure|cytoplasm|cytosol|plasma membrane|ethanol metabolic process|ethanol catabolic process|ethanol oxidation|zinc ion binding|response to bacterium|fatty acid omega-oxidation|oxidoreductase activi…	mmu00010,mmu00071,mmu00350,mmu00620,mmu00830,mmu00980,mmu00982,mmu05204	Glycolysis / Gluconeogenesis|Fatty acid degradation|Tyrosine metabolism|Pyruvate metabolism|Retinol metabolism|Metabolism of xenobiotics by cytochrome P450|Drug metabolism - cytochrome P450|Chemical carcinogenesis
Adi1	829.740716937856	0.0991000216641418	14.3084904307854	2.67209576188016	1.417971711672	1.93671737546709e-46	4.12782389814547e-45	Up	17.3459996324207	18.6195700331873	17.7348172338572	42.9336088223223	41.6309740790699	39.7920719118578	104923	acireductone dioxygenase 1	GO:0005634,GO:0005737,GO:0005886,GO:0006555,GO:0008652,GO:0009086,GO:0010309,GO:0016020,GO:0016491,GO:0019509,GO:0046872,GO:0051213	nucleus|cytoplasm|plasma membrane|methionine metabolic process|cellular amino acid biosynthetic process|methionine biosynthetic process|acireductone dioxygenase [iron(II)-requiring] activity|membrane|oxidoreductase activity|L-methionine salvage from methylthioadenosine|metal ion binding|dioxygenase activity	mmu00270	Cysteine and methionine metabolism
Adipoq	5.10000780469898	1.47436503861218	-2.56877772493785	0.0724276276110442	-3.78731606961411	0.0102057896204387	0.0180466311783228	Down	0.529087840398366	0.355328832387751	0.650708287120898	0.0497499449560639	0.0483640859159401	0	11450	adiponectin, C1Q and collagen domain containing	GO:0001934,GO:0005102,GO:0005179,GO:0005201,GO:0005515,GO:0005576,GO:0005581,GO:0005615,GO:0005783,GO:0006006,GO:0006635,GO:0009617,GO:0009749,GO:0009967,GO:0009986,GO:0010467,GO:0010642,GO:0010739,GO:0010745,GO:0010804,GO:0010875,GO:0010906,GO:0019395,GO:0030336,GO:0030853,GO:0031953,GO:0032720,GO:0032757,GO:0032869,GO:0032991,GO:0033034,GO:0033691,GO:0034115,GO:0034383,GO:0034612,GO:0035690,GO:…	positive regulation of protein phosphorylation|signaling receptor binding|hormone activity|extracellular matrix structural constituent|protein binding|extracellular region|collagen trimer|extracellular space|endoplasmic reticulum|glucose metabolic process|fatty acid beta-oxidation|response to bacterium|response to glucose|positive regulation of signal transduction|cell surface|gene expression|neg…	mmu03320,mmu04152,mmu04211,mmu04920,mmu04930,mmu04932	PPAR signaling pathway|AMPK signaling pathway|Longevity regulating pathway|Adipocytokine signaling pathway|Type II diabetes mellitus|Non-alcoholic fatty liver disease
Adm	67.8039837811776	0.329172970376146	-3.56420153715516	0.443424747111132	-1.17323880700459	0.000364965465106073	0.000854068843513532	Down	3.60053004960908	5.24887468904489	4.6007036426568	1.97857743785092	1.58151254834449	1.57767179137872	11535	adrenomedullin	GO:0001570,GO:0001843,GO:0002026,GO:0002031,GO:0003073,GO:0005179,GO:0005576,GO:0005615,GO:0005737,GO:0007189,GO:0007204,GO:0007507,GO:0008209,GO:0008284,GO:0008285,GO:0009611,GO:0010460,GO:0019731,GO:0031102,GO:0031623,GO:0031700,GO:0032496,GO:0035809,GO:0043065,GO:0043116,GO:0045766,GO:0045906,GO:0046879,GO:0048589,GO:0050829,GO:0050830,GO:0055074,GO:0060670,GO:0060712,GO:0061844,GO:0097084,GO:…	vasculogenesis|neural tube closure|regulation of the force of heart contraction|G protein-coupled receptor internalization|regulation of systemic arterial blood pressure|hormone activity|extracellular region|extracellular space|cytoplasm|adenylate cyclase-activating G protein-coupled receptor signaling pathway|positive regulation of cytosolic calcium ion concentration|heart development|androgen m…	mmu04080,mmu04270	Neuroactive ligand-receptor interaction|Vascular smooth muscle contraction
Adora1	4.43323848157641	1.69147370763679	-3.12748772187737	0.0255583187443124	-5.29006325251246	0.001763071837692	0.00361698897999789	Down	0.120799892396365	0.0347690184397207	0.171424547328423	0	0	0	11539	adenosine A1 receptor	GO:0000186,GO:0001609,GO:0001659,GO:0001664,GO:0001666,GO:0001883,GO:0001973,GO:0002087,GO:0002674,GO:0002686,GO:0002793,GO:0003084,GO:0003085,GO:0003093,GO:0004930,GO:0005515,GO:0005783,GO:0005886,GO:0006612,GO:0007165,GO:0007186,GO:0007193,GO:0008285,GO:0012505,GO:0014050,GO:0014069,GO:0016020,GO:0016021,GO:0016042,GO:0016323,GO:0030425,GO:0030673,GO:0031072,GO:0031683,GO:0032229,GO:0032244,GO:…	activation of MAPKK activity|G protein-coupled adenosine receptor activity|temperature homeostasis|G protein-coupled receptor binding|response to hypoxia|purine nucleoside binding|G protein-coupled adenosine receptor signaling pathway|regulation of respiratory gaseous exchange by nervous system process|negative regulation of acute inflammatory response|negative regulation of leukocyte migration|p…	mmu04022,mmu04024,mmu04071,mmu04080,mmu04923,mmu04924,mmu05032	cGMP-PKG signaling pathway|cAMP signaling pathway|Sphingolipid signaling pathway|Neuroactive ligand-receptor interaction|Regulation of lipolysis in adipocytes|Renin secretion|Morphine addiction
Adra1b	3.8265820116147	1.74868238594474	-3.00972803316492	0.0260412335932484	-5.26305839807961	0.00261481712493404	0.0052030141773329	Down	0.184703720069002	0.11276793444145	0.0953124015851798	0	0	0	11548	adrenergic receptor, alpha 1b	GO:0001974,GO:0001975,GO:0001987,GO:0001996,GO:0001997,GO:0004930,GO:0004935,GO:0004937,GO:0005634,GO:0005737,GO:0005886,GO:0005887,GO:0006937,GO:0007165,GO:0007186,GO:0007200,GO:0007204,GO:0007267,GO:0007512,GO:0007626,GO:0008542,GO:0009725,GO:0014704,GO:0016020,GO:0016021,GO:0019229,GO:0030315,GO:0031965,GO:0035024,GO:0035265,GO:0042593,GO:0043278,GO:0043410,GO:0045818,GO:0045819,GO:0045907,GO:…	blood vessel remodeling|response to amphetamine|vasoconstriction of artery involved in baroreceptor response to lowering of systemic arterial blood pressure|positive regulation of heart rate by epinephrine-norepinephrine|positive regulation of the force of heart contraction by epinephrine-norepinephrine|G protein-coupled receptor activity|adrenergic receptor activity|alpha1-adrenergic receptor ac…	mmu04020,mmu04022,mmu04080,mmu04261,mmu04270,mmu04970	Calcium signaling pathway|cGMP-PKG signaling pathway|Neuroactive ligand-receptor interaction|Adrenergic signaling in cardiomyocytes|Vascular smooth muscle contraction|Salivary secretion
Adrb3	97.5729368230295	0.331163553955717	-10.5660805609699	0.0884434559438108	-3.49910078995319	4.28010684943611e-26	4.87535349737093e-25	Down	5.11288257764922	4.0409753046115	3.1749832239171	0.40240038408139	0.370601924420141	0.184850952526545	11556	adrenergic receptor, beta 3	GO:0002024,GO:0002025,GO:0004930,GO:0004935,GO:0004939,GO:0005634,GO:0005886,GO:0005887,GO:0007165,GO:0007186,GO:0007189,GO:0007190,GO:0009409,GO:0015052,GO:0016020,GO:0016021,GO:0031649,GO:0031699,GO:0040015,GO:0042755,GO:0042803,GO:0043235,GO:0043410,GO:0050873,GO:0051379,GO:0051380,GO:0071880,GO:0120162	diet induced thermogenesis|norepinephrine-epinephrine-mediated vasodilation involved in regulation of systemic arterial blood pressure|G protein-coupled receptor activity|adrenergic receptor activity|beta-adrenergic receptor activity|nucleus|plasma membrane|integral component of plasma membrane|signal transduction|G protein-coupled receptor signaling pathway|adenylate cyclase-activating G protein…	mmu04020,mmu04022,mmu04080,mmu04714,mmu04923,mmu04924,mmu04970	Calcium signaling pathway|cGMP-PKG signaling pathway|Neuroactive ligand-receptor interaction|Thermogenesis|Regulation of lipolysis in adipocytes|Renin secretion|Salivary secretion
Adssl1	143.88574054264	0.220057523134068	-5.6416491491266	0.422936407490992	-1.24148733814822	1.68429045840019e-08	6.80361575492795e-08	Down	7.38820505484476	7.89143474989123	7.19621936323437	2.80621911738772	3.0274675601384	2.42272981777176	11565	adenylosuccinate synthetase like 1	GO:0000166,GO:0003924,GO:0004019,GO:0005515,GO:0005525,GO:0005737,GO:0006163,GO:0006164,GO:0006167,GO:0006531,GO:0009168,GO:0016020,GO:0016874,GO:0042802,GO:0044208,GO:0046040,GO:0046872,GO:0051015	nucleotide binding|GTPase activity|adenylosuccinate synthase activity|protein binding|GTP binding|cytoplasm|purine nucleotide metabolic process|purine nucleotide biosynthetic process|AMP biosynthetic process|aspartate metabolic process|purine ribonucleoside monophosphate biosynthetic process|membrane|ligase activity|identical protein binding|'de novo' AMP biosynthetic process|IMP metabolic proces…	mmu00230,mmu00250	Purine metabolism|Alanine, aspartate and glutamate metabolism
Adtrp	16.8261625473563	0.704481359148071	-2.3781051327363	0.313094324929748	-1.67533073610708	0.0174018636388379	0.0291244579729504	Down	0.672235076875989	0.311354993955697	0.833339511156909	0.087186247775065	0.254272633777119	0.147965489026503	109254	androgen dependent TFPI regulating protein	GO:0001934,GO:0002042,GO:0002686,GO:0003332,GO:0005886,GO:0005901,GO:0006629,GO:0009986,GO:0010628,GO:0016020,GO:0016021,GO:0016787,GO:0030195,GO:0042758,GO:0043491,GO:0050709,GO:0140052,GO:1903038,GO:2000402	positive regulation of protein phosphorylation|cell migration involved in sprouting angiogenesis|negative regulation of leukocyte migration|negative regulation of extracellular matrix constituent secretion|plasma membrane|caveola|lipid metabolic process|cell surface|positive regulation of gene expression|membrane|integral component of membrane|hydrolase activity|negative regulation of blood coagu…
Afap1l1	8.02924103685045	1.02416353684502	-2.69290613286641	0.147831306655011	-2.75797626942812	0.00708322079830304	0.0129415123997039	Down	0.306476036142597	0.330790990597824	0.181213998899827	0.0180111466899414	0.0525282578740272	0.0349337941431953	106877	actin filament associated protein 1-like 1	GO:0005515,GO:0005737,GO:0005829,GO:0005856,GO:0017124,GO:0030054,GO:0042995	protein binding|cytoplasm|cytosol|cytoskeleton|SH3 domain binding|cell junction|cell projection
Afap1l2	46.5163904813562	0.415957331830112	-5.16887701225862	0.225307572734585	-2.1500322905771	2.35504807672476e-07	8.51699472659082e-07	Down	1.02804518826595	0.972989096018292	1.1960162549298	0.195946074763014	0.126991802746032	0.329376836978009	226250	actin filament associated protein 1-like 2	GO:0005515,GO:0005737,GO:0005829,GO:0005886,GO:0006954,GO:0007346,GO:0009966,GO:0017124,GO:0030296,GO:0032675,GO:0032757,GO:0035591,GO:0042169,GO:0045742,GO:0045893	protein binding|cytoplasm|cytosol|plasma membrane|inflammatory response|regulation of mitotic cell cycle|regulation of signal transduction|SH3 domain binding|protein tyrosine kinase activator activity|regulation of interleukin-6 production|positive regulation of interleukin-8 production|signaling adaptor activity|SH2 domain binding|positive regulation of epidermal growth factor receptor signaling…
Aff2	3.66851585665864	1.77006875310104	-2.92607311698061	0.0275968881411583	-5.17935059365635	0.00343270248912249	0.00667750314554477	Down	0.0421330262843968	0.0183740376366918	0.0253654875296321	0	0	0	14266	AF4/FMR2 family, member 2	GO:0002151,GO:0003723,GO:0005634,GO:0006397,GO:0007611,GO:0008380,GO:0010468,GO:0010629,GO:0016607,GO:0032783,GO:0035063,GO:0043484	G-quadruplex RNA binding|RNA binding|nucleus|mRNA processing|learning or memory|RNA splicing|regulation of gene expression|negative regulation of gene expression|nuclear speck|super elongation complex|nuclear speck organization|regulation of RNA splicing			AF-4
Aff3	17.8909383013535	1.71100341718621	-3.47629320523024	0.0161990211246161	-5.94794955329013	0.000508396135413861	0.00115835389178943	Down	0.185312358030074	0.241287362271223	0.275495324228541	0.0186694889387361	0	0	16764	AF4/FMR2 family, member 3	GO:0003677,GO:0003690,GO:0003700,GO:0005634,GO:0005654,GO:0005829,GO:0006351,GO:0006355,GO:0010468,GO:0016604,GO:0032783,GO:0034612,GO:0035116	DNA binding|double-stranded DNA binding|DNA-binding transcription factor activity|nucleus|nucleoplasm|cytosol|transcription, DNA-templated|regulation of transcription, DNA-templated|regulation of gene expression|nuclear body|super elongation complex|response to tumor necrosis factor|embryonic hindlimb morphogenesis			AF-4
Afg3l1	914.47955307388	0.096106646888616	16.2281810418542	2.94779472862322	1.55963606503402	3.18766312419391e-59	9.66980700813673e-58	Up	11.8164622705842	13.0657723580684	11.5930295975478	31.2027253505479	30.8983093218797	30.964124454581	114896	AFG3-like AAA ATPase 1	GO:0000166,GO:0004176,GO:0004222,GO:0005515,GO:0005524,GO:0005739,GO:0005743,GO:0005745,GO:0006508,GO:0007005,GO:0008053,GO:0008233,GO:0008237,GO:0008270,GO:0016020,GO:0016021,GO:0016485,GO:0016787,GO:0016887,GO:0034982,GO:0042407,GO:0046872,GO:0065003	nucleotide binding|ATP-dependent peptidase activity|metalloendopeptidase activity|protein binding|ATP binding|mitochondrion|mitochondrial inner membrane|m-AAA complex|proteolysis|mitochondrion organization|mitochondrial fusion|peptidase activity|metallopeptidase activity|zinc ion binding|membrane|integral component of membrane|protein processing|hydrolase activity|ATPase|mitochondrial protein pro…	mmu05017	Spinocerebellar ataxia
Agap2	11.2229286518942	0.863518377063579	-2.74408355342497	0.193503749061381	-2.36956657658038	0.00606800911882869	0.0112467410392083	Down	0.147952449273525	0.233198948363427	0.209956160884863	0.00993708368772223	0.0289808141286178	0.0770944886311892	216439	ArfGAP with GTPase domain, ankyrin repeat and PH domain 2	GO:0000166,GO:0003924,GO:0005096,GO:0005515,GO:0005524,GO:0005525,GO:0005634,GO:0005654,GO:0005737,GO:0005768,GO:0005829,GO:0014068,GO:0016197,GO:0019901,GO:0030036,GO:0030295,GO:0033601,GO:0035014,GO:0042177,GO:0043066,GO:0043524,GO:0045860,GO:0045944,GO:0046427,GO:0046872,GO:0060749,GO:0090543,GO:2001240	nucleotide binding|GTPase activity|GTPase activator activity|protein binding|ATP binding|GTP binding|nucleus|nucleoplasm|cytoplasm|endosome|cytosol|positive regulation of phosphatidylinositol 3-kinase signaling|endosomal transport|protein kinase binding|actin cytoskeleton organization|protein kinase activator activity|positive regulation of mammary gland epithelial cell proliferation|phosphatidyl…	mmu04068,mmu04144	FoxO signaling pathway|Endocytosis
Agbl3	64.5666723569334	0.328624521575078	-3.8049498552167	0.420331701546975	-1.25039982578775	0.00014183292127769	0.000357178074081444	Down	0.734580472605819	0.611682378696839	0.57694098412224	0.267166619138922	0.183707427344749	0.25277418981351	76223	ATP/GTP binding protein-like 3	GO:0004180,GO:0004181,GO:0005737,GO:0005829,GO:0006508,GO:0008233,GO:0008237,GO:0008270,GO:0016787,GO:0035610,GO:0046872	carboxypeptidase activity|metallocarboxypeptidase activity|cytoplasm|cytosol|proteolysis|peptidase activity|metallopeptidase activity|zinc ion binding|hydrolase activity|protein side chain deglutamylation|metal ion binding
Agmat	3.02150890735498	1.8832822953676	-2.51804242495125	0.0373645843053419	-4.74218471789521	0.01180091058215	0.020554497419036	Down	0.319527558515091	0.437940297620758	0.0863685207641615	0	0	0	75986	agmatine ureohydrolase (agmatinase)	GO:0005739,GO:0008295,GO:0008783,GO:0009446,GO:0016787,GO:0033389,GO:0046872	mitochondrion|spermidine biosynthetic process|agmatinase activity|putrescine biosynthetic process|hydrolase activity|putrescine biosynthetic process from arginine, using agmatinase|metal ion binding	mmu00330	Arginine and proline metabolism
Ago4	7.94539339619421	1.47976606951663	-4.28758851446881	0.0123048595100775	-6.34462800376017	1.8062329129054e-05	5.1951849668851e-05	Down	0.137721576034394	0.0858855238224355	0.110748056733086	0	0	0	76850	argonaute RISC catalytic subunit 4	GO:0000932,GO:0003676,GO:0003723,GO:0003725,GO:0003727,GO:0005634,GO:0005737,GO:0005829,GO:0006402,GO:0006417,GO:0007130,GO:0007140,GO:0008584,GO:0010501,GO:0010586,GO:0016442,GO:0022604,GO:0031047,GO:0031054,GO:0035196,GO:0035198,GO:0035278,GO:0035280,GO:0036464,GO:0043066,GO:0070578	P-body|nucleic acid binding|RNA binding|double-stranded RNA binding|single-stranded RNA binding|nucleus|cytoplasm|cytosol|mRNA catabolic process|regulation of translation|synaptonemal complex assembly|male meiotic nuclear division|male gonad development|RNA secondary structure unwinding|miRNA metabolic process|RISC complex|regulation of cell morphogenesis|gene silencing by RNA|pre-miRNA processin…
Agpat2	2.81042203187864	1.94495813673247	-2.29757667700225	0.0451637643158094	-4.46869045270229	0.0215858943501266	0.0353654265094279	Down	0.0414127204174578	0.23839088119534	0.430964651894361	0	0	0	67512	1-acylglycerol-3-phosphate O-acyltransferase 2 (lysophosphatidic acid acyltransferase, beta)	GO:0001819,GO:0003841,GO:0005783,GO:0006629,GO:0006654,GO:0008654,GO:0016020,GO:0016021,GO:0016740,GO:0016746	positive regulation of cytokine production|1-acylglycerol-3-phosphate O-acyltransferase activity|endoplasmic reticulum|lipid metabolic process|phosphatidic acid biosynthetic process|phospholipid biosynthetic process|membrane|integral component of membrane|transferase activity|acyltransferase activity	mmu00561,mmu00564,mmu04072,mmu04975	Glycerolipid metabolism|Glycerophospholipid metabolism|Phospholipase D signaling pathway|Fat digestion and absorption
Agrn	3914.18616866369	0.0620134234592192	-20.0660345044484	0.422094081410873	-1.24436349487167	1.46215980167333e-89	8.1126285770262e-88	Down	42.2944429152935	38.8583515810381	39.4566508762132	14.148440081177	14.8945002636644	15.041361106392	11603	agrin	GO:0001932,GO:0001934,GO:0002162,GO:0005201,GO:0005509,GO:0005515,GO:0005576,GO:0005604,GO:0005615,GO:0005796,GO:0005886,GO:0007009,GO:0007268,GO:0007275,GO:0007416,GO:0007528,GO:0008582,GO:0009887,GO:0009888,GO:0009986,GO:0016020,GO:0016021,GO:0030054,GO:0030154,GO:0030548,GO:0032092,GO:0035374,GO:0036122,GO:0042030,GO:0042383,GO:0043083,GO:0043087,GO:0043113,GO:0043395,GO:0043525,GO:0043547,GO:…	regulation of protein phosphorylation|positive regulation of protein phosphorylation|dystroglycan binding|extracellular matrix structural constituent|calcium ion binding|protein binding|extracellular region|basement membrane|extracellular space|Golgi lumen|plasma membrane|plasma membrane organization|chemical synaptic transmission|multicellular organism development|synapse assembly|neuromuscular …	mmu04512	ECM-receptor interaction
Agt	177.145142607292	0.305310369685108	-14.088013268842	0.0507229850461595	-4.30121653923885	4.50045291371635e-45	9.33748976066601e-44	Down	9.92438366105703	9.45678889387432	15.4247647891094	0.539597538663802	0.58627991875729	0.369382811401223	11606	angiotensinogen (serpin peptidase inhibitor, clade A, member 8)	GO:0000187,GO:0001543,GO:0001568,GO:0001658,GO:0001819,GO:0001822,GO:0001991,GO:0001998,GO:0001999,GO:0002018,GO:0002019,GO:0002027,GO:0002035,GO:0003014,GO:0003051,GO:0003331,GO:0004867,GO:0005179,GO:0005615,GO:0005737,GO:0006606,GO:0006883,GO:0007160,GO:0007166,GO:0007186,GO:0007202,GO:0007204,GO:0007250,GO:0007588,GO:0008065,GO:0008217,GO:0008284,GO:0008285,GO:0008306,GO:0009409,GO:0009651,GO:…	activation of MAPK activity|ovarian follicle rupture|blood vessel development|branching involved in ureteric bud morphogenesis|positive regulation of cytokine production|kidney development|regulation of systemic arterial blood pressure by circulatory renin-angiotensin|angiotensin-mediated vasoconstriction involved in regulation of systemic arterial blood pressure|renal response to blood flow invo…	mmu04072,mmu04080,mmu04261,mmu04270,mmu04614,mmu04924,mmu04925,mmu04927,mmu04931,mmu04933,mmu04934,mmu05200,mmu05410,mmu05414,mmu05415	Phospholipase D signaling pathway|Neuroactive ligand-receptor interaction|Adrenergic signaling in cardiomyocytes|Vascular smooth muscle contraction|Renin-angiotensin system|Renin secretion|Aldosterone synthesis and secretion|Cortisol synthesis and secretion|Insulin resistance|AGE-RAGE signaling pathway in diabetic complications|Cushing syndrome|Pathways in cancer|Hypertrophic cardiomyopathy|Dilat…
Ahcy	942.373300751349	0.0928553921043272	15.7237379973047	2.75114819931189	1.46003385708544	1.04002453048299e-55	2.86214750788918e-54	Up	12.5855911801438	13.4519140195177	13.3131148172476	30.0795640456023	32.6391205312129	31.0872990472199	269378	S-adenosylhomocysteine hydrolase	GO:0002439,GO:0004013,GO:0005507,GO:0005515,GO:0005634,GO:0005829,GO:0007584,GO:0019510,GO:0030554,GO:0033353,GO:0042745,GO:0042802,GO:0043005,GO:0043621,GO:0051287	chronic inflammatory response to antigenic stimulus|adenosylhomocysteinase activity|copper ion binding|protein binding|nucleus|cytosol|response to nutrient|S-adenosylhomocysteine catabolic process|adenyl nucleotide binding|S-adenosylmethionine cycle|circadian sleep/wake cycle|identical protein binding|neuron projection|protein self-association|NAD binding	mmu00270	Cysteine and methionine metabolism
Ahsa1	2581.13321949659	0.0686425544234658	20.8426257433133	2.69575815187664	1.43069107191332	1.77813415303005e-96	1.1673247111495e-94	Up	56.3479903190091	61.4182706089355	60.1293886407015	144.255500240531	133.493783046629	137.806201255645	217737	AHA1, activator of heat shock protein ATPase 1	GO:0001671,GO:0005515,GO:0005737,GO:0005783,GO:0005829,GO:0006457,GO:0032781,GO:0051087,GO:0051879	ATPase activator activity|protein binding|cytoplasm|endoplasmic reticulum|cytosol|protein folding|positive regulation of ATPase activity|chaperone binding|Hsp90 protein binding
Ahsa2	968.634353485218	0.0913940638507086	11.8663068970752	2.1206551116447	1.0845100102234	1.77114987042749e-32	2.50730681245703e-31	Up	10.4105084975503	9.76164168918167	9.67035717410069	18.3210383542325	18.5006805314692	17.9825266154999	268390	AHA1, activator of heat shock protein ATPase 2	GO:0001671,GO:0005829,GO:0006457,GO:0032781,GO:0051087,GO:0051879	ATPase activator activity|cytosol|protein folding|positive regulation of ATPase activity|chaperone binding|Hsp90 protein binding
AI182371	7.41483424486083	1.00952152243955	-2.32458275789915	0.196592975050374	-2.34671632479108	0.0200942816445845	0.0331467962296782	Down	0.332230488975936	0.276246132688812	0.230492137982237	0.0416526892190763	0.0607385870014661	0.0403940541859646	98870	expressed sequence AI182371
AI661453	6.97580107801247	1.47096054925012	-3.51311544322802	0.027821533993515	-5.16765422194977	0.000442885003884066	0.00102112896337881	Down	0.155445839277612	0.24856070946043	0.134804920922441	0	0.0118411275533462	0	224833	expressed sequence AI661453
Aicda	25.546154734654	0.512128795464097	-2.379969972492	0.429624700133135	-1.21885115525305	0.0173140488529455	0.0289972385852642	Down	0.978978051620706	0.808791868797485	1.18343249727915	0.409124286597385	0.298295638790679	0.396761623593805	11628	activation-induced cytidine deaminase	GO:0000932,GO:0003723,GO:0003824,GO:0004126,GO:0005515,GO:0005634,GO:0005737,GO:0006397,GO:0008270,GO:0009972,GO:0010529,GO:0016445,GO:0016446,GO:0016554,GO:0016787,GO:0031625,GO:0032991,GO:0033262,GO:0042742,GO:0042802,GO:0045190,GO:0045869,GO:0046872,GO:0047844,GO:0051607,GO:0070383,GO:0071222,GO:0080111,GO:0090310	P-body|RNA binding|catalytic activity|cytidine deaminase activity|protein binding|nucleus|cytoplasm|mRNA processing|zinc ion binding|cytidine deamination|negative regulation of transposition|somatic diversification of immunoglobulins|somatic hypermutation of immunoglobulin genes|cytidine to uridine editing|hydrolase activity|ubiquitin protein ligase binding|protein-containing complex|regulation o…	mmu04672,mmu05340	Intestinal immune network for IgA production|Primary immunodeficiency
Aif1	10.7014561489904	0.860950689472406	-2.59534795762276	0.212499799695423	-2.23446661353611	0.00944952006027589	0.0168147884374866	Down	1.46265688249055	0.915188407320647	0.962608762155884	0.478376056084845	0.116262544094514	0.115980196555408	11629	allograft inflammatory factor 1	GO:0001726,GO:0001774,GO:0001891,GO:0001934,GO:0003779,GO:0005509,GO:0005515,GO:0005634,GO:0005737,GO:0005829,GO:0005856,GO:0005884,GO:0005886,GO:0006911,GO:0008284,GO:0010629,GO:0014739,GO:0016020,GO:0016601,GO:0030027,GO:0030041,GO:0030046,GO:0030335,GO:0032587,GO:0032722,GO:0032755,GO:0034599,GO:0042102,GO:0042995,GO:0043066,GO:0043204,GO:0045429,GO:0046872,GO:0048471,GO:0048661,GO:0048662,GO:…	ruffle|microglial cell activation|phagocytic cup|positive regulation of protein phosphorylation|actin binding|calcium ion binding|protein binding|nucleus|cytoplasm|cytosol|cytoskeleton|actin filament|plasma membrane|phagocytosis, engulfment|positive regulation of cell population proliferation|negative regulation of gene expression|positive regulation of muscle hyperplasia|membrane|Rac protein sig…
Aifm1	647.628653946158	0.113941695193462	9.78330759029569	2.16553974566219	1.11472665143736	1.32798301965864e-22	1.30447218378805e-21	Up	11.0382738162029	10.5638301520683	12.8646787034848	22.5444564754617	20.784139138011	21.2105886278617	26926	apoptosis-inducing factor, mitochondrion-associated 1	GO:0003677,GO:0004174,GO:0005515,GO:0005634,GO:0005737,GO:0005739,GO:0005741,GO:0005743,GO:0005758,GO:0005829,GO:0006915,GO:0006919,GO:0006979,GO:0008637,GO:0010942,GO:0016020,GO:0016174,GO:0016491,GO:0016651,GO:0030182,GO:0032981,GO:0033108,GO:0043065,GO:0043525,GO:0045041,GO:0046983,GO:0050660,GO:0051402,GO:0070059,GO:0071949,GO:1902510	DNA binding|electron-transferring-flavoprotein dehydrogenase activity|protein binding|nucleus|cytoplasm|mitochondrion|mitochondrial outer membrane|mitochondrial inner membrane|mitochondrial intermembrane space|cytosol|apoptotic process|activation of cysteine-type endopeptidase activity involved in apoptotic process|response to oxidative stress|apoptotic mitochondrial changes|positive regulation o…	mmu04210,mmu04217	Apoptosis|Necroptosis
Aifm2	749.707920220587	0.108116066871912	-9.58844865057042	0.487452870872431	-1.03666535550296	8.94193480569112e-22	8.39526630228642e-21	Down	12.2538704817566	11.1324548513443	12.394960027671	4.88194826925948	5.36176045856402	4.86152734982233	71361	apoptosis-inducing factor, mitochondrion-associated 2	GO:0003677,GO:0004174,GO:0005515,GO:0005634,GO:0005737,GO:0005739,GO:0005741,GO:0005811,GO:0005829,GO:0005886,GO:0006743,GO:0008637,GO:0016020,GO:0016021,GO:0016491,GO:0016655,GO:0031966,GO:0043065,GO:0050660,GO:0110076,GO:1900407	DNA binding|electron-transferring-flavoprotein dehydrogenase activity|protein binding|nucleus|cytoplasm|mitochondrion|mitochondrial outer membrane|lipid droplet|cytosol|plasma membrane|ubiquinone metabolic process|apoptotic mitochondrial changes|membrane|integral component of membrane|oxidoreductase activity|oxidoreductase activity, acting on NAD(P)H, quinone or similar compound as acceptor|mitoc…	mmu04115	p53 signaling pathway
Aifm3	4.29317550788813	1.61871140999962	-2.58783098865567	0.0548276880995642	-4.18895154848751	0.00965823562272039	0.0171506971619648	Down	0.20939165415059	0.0401785252169895	0.277333676054789	0	0	0.0190940734772396	72168	apoptosis-inducing factor, mitochondrion-associated 3	GO:0005739,GO:0005743,GO:0005783,GO:0005829,GO:0006915,GO:0016491,GO:0046872,GO:0050660,GO:0051536,GO:0051537,GO:0097194	mitochondrion|mitochondrial inner membrane|endoplasmic reticulum|cytosol|apoptotic process|oxidoreductase activity|metal ion binding|flavin adenine dinucleotide binding|iron-sulfur cluster binding|2 iron, 2 sulfur cluster binding|execution phase of apoptosis
Aip	1090.80551395848	0.0878167707280458	12.6580082216436	2.16082974693733	1.11158540587379	1.01030184570791e-36	1.62403661179216e-35	Up	19.9949760543186	18.909348556165	21.3754140867916	36.7697875383247	37.286039831538	38.7062305835606	11632	aryl-hydrocarbon receptor-interacting protein	GO:0003712,GO:0003755,GO:0005515,GO:0005737,GO:0005829,GO:0005886,GO:0006626,GO:0006805,GO:0010738,GO:0016020,GO:0017162,GO:0022417,GO:0034751,GO:0036004,GO:0051082,GO:0051344	transcription coregulator activity|peptidyl-prolyl cis-trans isomerase activity|protein binding|cytoplasm|cytosol|plasma membrane|protein targeting to mitochondrion|xenobiotic metabolic process|regulation of protein kinase A signaling|membrane|aryl hydrocarbon receptor binding|protein maturation by protein folding|aryl hydrocarbon receptor complex|GAF domain binding|unfolded protein binding|negat…	mmu04934	Cushing syndrome
Ajm1	65.3233381760878	0.343697819901371	-6.2876408878926	0.223593713975147	-2.16104846549141	3.22326452415541e-10	1.52224464073237e-09	Down	1.75344499659947	1.20162440329248	1.59302348055059	0.30096380022951	0.279859134215551	0.291869463470725	381353	apical junction component 1	GO:0005886,GO:0016020,GO:0030054,GO:0042995,GO:0045216	plasma membrane|membrane|cell junction|cell projection|cell-cell junction organization
Ak7	14.1100963545577	0.772388332403566	-3.66682309791607	0.140416913055888	-2.83221137781827	0.000245582564339293	0.000591682323383644	Down	0.337221266967067	0.323533744300938	0.283581332020439	0.0352319978075517	0.0456674104988988	0.0341673792304925	78801	adenylate kinase 7	GO:0000166,GO:0002437,GO:0003351,GO:0004017,GO:0004127,GO:0004550,GO:0005524,GO:0005737,GO:0005929,GO:0006139,GO:0006165,GO:0007283,GO:0007420,GO:0009142,GO:0016301,GO:0016740,GO:0019205,GO:0030030,GO:0031514,GO:0035082,GO:0042995	nucleotide binding|inflammatory response to antigenic stimulus|epithelial cilium movement involved in extracellular fluid movement|adenylate kinase activity|cytidylate kinase activity|nucleoside diphosphate kinase activity|ATP binding|cytoplasm|cilium|nucleobase-containing compound metabolic process|nucleoside diphosphate phosphorylation|spermatogenesis|brain development|nucleoside triphosphate b…	mmu00230,mmu00730	Purine metabolism|Thiamine metabolism
Ak8	11.9148994197094	1.05856414859913	-3.92511251457837	0.0561339196920199	-4.15498338715045	8.6689209137193e-05	0.000225268831720761	Down	0.460062710551447	0.557544200596531	0.641411391945437	0.0683045306677608	0	0.0220801822937024	68870	adenylate kinase 8	GO:0000166,GO:0004017,GO:0004127,GO:0004550,GO:0005524,GO:0005737,GO:0005930,GO:0006139,GO:0006165,GO:0009142,GO:0016301,GO:0016310,GO:0016740,GO:0019205,GO:0021591,GO:0036126	nucleotide binding|adenylate kinase activity|cytidylate kinase activity|nucleoside diphosphate kinase activity|ATP binding|cytoplasm|axoneme|nucleobase-containing compound metabolic process|nucleoside diphosphate phosphorylation|nucleoside triphosphate biosynthetic process|kinase activity|phosphorylation|transferase activity|nucleobase-containing compound kinase activity|ventricular system develo…	mmu00230,mmu00730	Purine metabolism|Thiamine metabolism
Ak9	4.11449874835145	1.72344861469702	-3.01874448750142	0.0271547613592958	-5.20265100510857	0.00253824505667787	0.00506372448668764	Down	0.0917504844281682	0.029342136925357	0.135023417822734	0	0	0	633979	adenylate kinase 9	GO:0004017,GO:0004550,GO:0005634,GO:0005654,GO:0005737,GO:0005739,GO:0006174,GO:0006186,GO:0006756,GO:0006757,GO:0031965,GO:0050145,GO:0061508,GO:0061565,GO:0061566,GO:0061567,GO:0061568,GO:0061569,GO:0061570,GO:0061571	adenylate kinase activity|nucleoside diphosphate kinase activity|nucleus|nucleoplasm|cytoplasm|mitochondrion|dADP phosphorylation|dGDP phosphorylation|AMP phosphorylation|ATP generation from ADP|nuclear membrane|nucleoside monophosphate kinase activity|CDP phosphorylation|dAMP phosphorylation|CMP phosphorylation|dCMP phosphorylation|GDP phosphorylation|UDP phosphorylation|dCDP phosphorylation|TDP…	mmu00230,mmu00240	Purine metabolism|Pyrimidine metabolism
Akain1	7.63835335931317	1.45693688897302	-3.62532685313841	0.0257038374579385	-5.28187242692184	0.00028859620616477	0.000687705007763099	Down	0.316696648451082	0.357461414691307	0.176242137255248	0	0.0170290236777474	0	320722	A kinase (PRKA) anchor inhibitor 1	GO:0005829,GO:0008104,GO:0031333,GO:0051018	cytosol|protein localization|negative regulation of protein-containing complex assembly|protein kinase A binding
Akap12	466.830201656178	0.136790782565278	-18.7018455353687	0.169782528845875	-2.55824008619803	4.78206048877069e-78	2.18753830869298e-76	Down	8.46228868112226	7.61826836796636	9.36803273739477	1.28529584061935	1.11595850812666	1.34160700393552	83397	A kinase (PRKA) anchor protein (gravin) 12	GO:0005516,GO:0005737,GO:0005829,GO:0005856,GO:0005886,GO:0007165,GO:0007193,GO:0008179,GO:0010738,GO:0010739,GO:0016020,GO:0030159,GO:0032760,GO:0043025,GO:0043116,GO:0050804,GO:0051018,GO:0051770,GO:0061870,GO:0070374,GO:0090036,GO:0098685,GO:1900143	calmodulin binding|cytoplasm|cytosol|cytoskeleton|plasma membrane|signal transduction|adenylate cyclase-inhibiting G protein-coupled receptor signaling pathway|adenylate cyclase binding|regulation of protein kinase A signaling|positive regulation of protein kinase A signaling|membrane|signaling receptor complex adaptor activity|positive regulation of tumor necrosis factor production|neuronal cell…
Akap3	52.7667886958541	0.386915130859701	-4.80114837098863	0.275927862671002	-1.85763695023791	1.57758325316222e-06	5.22217705049849e-06	Down	2.0260053757798	1.90410274406072	1.31040193349697	0.388784853700417	0.359056937240827	0.490147833523888	11642	A kinase (PRKA) anchor protein 3	GO:0001669,GO:0001835,GO:0005515,GO:0005737,GO:0006928,GO:0007178,GO:0008104,GO:0031410,GO:0031514,GO:0035686,GO:0051018,GO:0097225,GO:0097228	acrosomal vesicle|blastocyst hatching|protein binding|cytoplasm|movement of cell or subcellular component|transmembrane receptor protein serine/threonine kinase signaling pathway|protein localization|cytoplasmic vesicle|motile cilium|sperm fibrous sheath|protein kinase A binding|sperm midpiece|sperm principal piece
Akna	504.638321458542	0.121465265574687	11.0869541681818	2.54326154203154	1.34667983245259	1.45145951616698e-28	1.81564390385979e-27	Up	2.74938067935919	2.7629687189842	2.60105826830931	6.14321482160357	5.80169876619766	5.93208690488755	100182	AT-hook transcription factor	GO:0001650,GO:0001837,GO:0003677,GO:0005515,GO:0005634,GO:0005654,GO:0005737,GO:0005813,GO:0005814,GO:0005829,GO:0005856,GO:0005874,GO:0007399,GO:0021849,GO:0043231,GO:0045944,GO:0050727,GO:0060232,GO:0060234	fibrillar center|epithelial to mesenchymal transition|DNA binding|protein binding|nucleus|nucleoplasm|cytoplasm|centrosome|centriole|cytosol|cytoskeleton|microtubule|nervous system development|neuroblast division in subventricular zone|intracellular membrane-bounded organelle|positive regulation of transcription by RNA polymerase II|regulation of inflammatory response|delamination|neuroblast dela…
Aknad1	20.4901236181576	0.586540644620876	-2.50421032901552	0.361277386377891	-1.46882114064702	0.0122725053463144	0.021287524400626	Down	0.282036541850429	0.230796431726531	0.243278294552552	0.101399226064688	0.0454959688331165	0.0983352073747021	329738	AKNA domain containing 1
Akp3	4.12168647539822	1.71266354887433	-3.16461035820744	0.0233584311961125	-5.41991280689203	0.00155290758338078	0.00322040154740168	Down	0.230059842130866	0.196197253334099	0.217648672325687	0	0	0	11648	alkaline phosphatase 3, intestine, not Mn requiring	GO:0000287,GO:0002020,GO:0004035,GO:0005886,GO:0005903,GO:0006793,GO:0008270,GO:0009897,GO:0016311,GO:0021915,GO:0022008,GO:0035264,GO:0036342	magnesium ion binding|protease binding|alkaline phosphatase activity|plasma membrane|brush border|phosphorus metabolic process|zinc ion binding|external side of plasma membrane|dephosphorylation|neural tube development|neurogenesis|multicellular organism growth|post-anal tail morphogenesis	mmu00730,mmu00790	Thiamine metabolism|Folate biosynthesis
Akr1b7	25.1556151137511	0.54772454847118	-2.63123942449526	0.368262289011676	-1.44119442570123	0.00850740784691924	0.0152806406607154	Down	2.03698818553371	1.10243047997225	2.7671145306364	0.884018252680828	0.477440335324024	0.476280855245568	11997	aldo-keto reductase family 1, member B7	GO:0004032,GO:0005737,GO:0005739,GO:0005829,GO:0016491,GO:0044255	alditol:NADP+ 1-oxidoreductase activity|cytoplasm|mitochondrion|cytosol|oxidoreductase activity|cellular lipid metabolic process	mmu00040,mmu00051,mmu00052,mmu00561,mmu00790	Pentose and glucuronate interconversions|Fructose and mannose metabolism|Galactose metabolism|Glycerolipid metabolism|Folate biosynthesis
Akr1c18	236.781701963035	0.184140189147322	-5.4903390602337	0.496204913760054	-1.01099207303436	4.01162886648618e-08	1.56108634623444e-07	Down	13.4281523089728	17.2644173974819	21.8586552342659	7.10557011996333	5.81433928295853	9.71660612509656	105349	aldo-keto reductase family 1, member C18	GO:0001758,GO:0004032,GO:0004033,GO:0004745,GO:0005634,GO:0005737,GO:0005829,GO:0006693,GO:0006709,GO:0007186,GO:0007567,GO:0008202,GO:0008284,GO:0010942,GO:0016229,GO:0016488,GO:0016491,GO:0016655,GO:0018636,GO:0032052,GO:0034614,GO:0035410,GO:0042448,GO:0042574,GO:0044597,GO:0044598,GO:0045550,GO:0045703,GO:0047006,GO:0047020,GO:0047023,GO:0047086,GO:0047787,GO:0048385,GO:0050810,GO:0051897,GO:…	retinal dehydrogenase activity|alditol:NADP+ 1-oxidoreductase activity|aldo-keto reductase (NADP) activity|NAD-retinol dehydrogenase activity|nucleus|cytoplasm|cytosol|prostaglandin metabolic process|progesterone catabolic process|G protein-coupled receptor signaling pathway|parturition|steroid metabolic process|positive regulation of cell population proliferation|positive regulation of cell deat…	mmu00140	Steroid hormone biosynthesis
Akr1cl	17.7927954984868	1.32174460809551	-5.67775794372607	0.0055068920821977	-7.50454594819141	1.36471643463827e-08	5.57159332441923e-08	Down	1.99541699807384	1.91442472959931	1.25851273113492	0	0	0	70861	aldo-keto reductase family 1, member C-like	GO:0004032,GO:0004033,GO:0005737,GO:0005829,GO:0006693,GO:0008202,GO:0016229,GO:0032052,GO:0042448,GO:0044597,GO:0044598,GO:0047023,GO:0047086	alditol:NADP+ 1-oxidoreductase activity|aldo-keto reductase (NADP) activity|cytoplasm|cytosol|prostaglandin metabolic process|steroid metabolic process|steroid dehydrogenase activity|bile acid binding|progesterone metabolic process|daunorubicin metabolic process|doxorubicin metabolic process|androsterone dehydrogenase activity|ketosteroid monooxygenase activity
Akr1d1	3.16690482113271	1.84511608327468	-2.71230712669339	0.0311522137352682	-5.0045215022425	0.0066816652859163	0.0122704081697374	Down	0.059419892376553	0.0855121346858398	0.0468452778985197	0	0	0	208665	aldo-keto reductase family 1, member D1	GO:0004032,GO:0005737,GO:0005829,GO:0006629,GO:0006699,GO:0006707,GO:0007586,GO:0008202,GO:0008207,GO:0008209,GO:0016042,GO:0016229,GO:0016491,GO:0030573,GO:0047086,GO:0047568,GO:0047787	alditol:NADP+ 1-oxidoreductase activity|cytoplasm|cytosol|lipid metabolic process|bile acid biosynthetic process|cholesterol catabolic process|digestion|steroid metabolic process|C21-steroid hormone metabolic process|androgen metabolic process|lipid catabolic process|steroid dehydrogenase activity|oxidoreductase activity|bile acid catabolic process|ketosteroid monooxygenase activity|3-oxo-5-beta-…	mmu00120,mmu00140	Primary bile acid biosynthesis|Steroid hormone biosynthesis
Alas1	7.53938874041052	1.02016633818611	-2.21609619280497	0.208658162254639	-2.26078673808204	0.0266849149417239	0.0427276612360503	Down	0.200011113645531	0.422164234122545	0.151376799817395	0.0376139504055666	0.0365661576240799	0.0547160332015773	11655	aminolevulinic acid synthase 1	GO:0001666,GO:0003824,GO:0003870,GO:0005654,GO:0005739,GO:0005759,GO:0005829,GO:0006778,GO:0006783,GO:0009058,GO:0016740,GO:0016746,GO:0030170,GO:0033014,GO:0042541,GO:0042802,GO:0048821	response to hypoxia|catalytic activity|5-aminolevulinate synthase activity|nucleoplasm|mitochondrion|mitochondrial matrix|cytosol|porphyrin-containing compound metabolic process|heme biosynthetic process|biosynthetic process|transferase activity|acyltransferase activity|pyridoxal phosphate binding|tetrapyrrole biosynthetic process|hemoglobin biosynthetic process|identical protein binding|erythroc…	mmu00260,mmu00860	Glycine, serine and threonine metabolism|Porphyrin and chlorophyll metabolism
Alb	8.36710647555383	1.46835353754262	-4.30644649112161	0.0124873751189683	-6.32338593947643	1.65898036081549e-05	4.7989341079762e-05	Down	0.379526183039759	0.879960388407124	0.359051667106907	0	0	0	11657	albumin	GO:0003677,GO:0005504,GO:0005515,GO:0005576,GO:0005604,GO:0005615,GO:0005737,GO:0005783,GO:0005794,GO:0006810,GO:0008270,GO:0008289,GO:0009267,GO:0015643,GO:0019825,GO:0019899,GO:0030170,GO:0032991,GO:0042802,GO:0043066,GO:0043209,GO:0046010,GO:0046872,GO:0051087,GO:0051659,GO:0070062,GO:0072341,GO:0140272,GO:1903981	DNA binding|fatty acid binding|protein binding|extracellular region|basement membrane|extracellular space|cytoplasm|endoplasmic reticulum|Golgi apparatus|transport|zinc ion binding|lipid binding|cellular response to starvation|toxic substance binding|oxygen binding|enzyme binding|pyridoxal phosphate binding|protein-containing complex|identical protein binding|negative regulation of apoptotic proc…	mmu04918	Thyroid hormone synthesis
Albfm1	25.777256007353	0.550283402126071	-4.05848060388338	0.212669564377471	-2.23331451416762	4.93930350512153e-05	0.000133306167092563	Down	0.609599670754242	1.06527441533482	1.15342649774022	0.122829523418579	0.238815847087929	0.158823916458642	622307	albumin superfamily member 1	GO:0005504,GO:0005737,GO:0006810,GO:0008270	fatty acid binding|cytoplasm|transport|zinc ion binding
Aldh16a1	333.452341320165	0.150734264189663	7.40157908066574	2.1669585785662	1.11567157656575	1.34574496071443e-13	8.07353098161429e-13	Up	4.70217730767476	5.27514132234884	6.07256410191134	9.94239357976911	10.0520506874083	10.0276389407305	69748	aldehyde dehydrogenase 16 family, member A1	GO:0016491,GO:0016620	oxidoreductase activity|oxidoreductase activity, acting on the aldehyde or oxo group of donors, NAD or NADP as acceptor
Aldh18a1	5227.28118859023	0.0568115114713263	23.839811684989	2.55686454865066	1.35437573501601	1.29165700422948e-125	1.33834340197272e-123	Up	52.7381065990056	56.7754302583095	59.7255534914138	125.168677225334	125.106909856816	124.253668332363	56454	aldehyde dehydrogenase 18 family, member A1	GO:0000166,GO:0003824,GO:0004349,GO:0004350,GO:0005524,GO:0005737,GO:0005739,GO:0005743,GO:0006536,GO:0006561,GO:0006592,GO:0008152,GO:0008652,GO:0009266,GO:0016020,GO:0016301,GO:0016310,GO:0016491,GO:0016620,GO:0016740,GO:0019240,GO:0031966,GO:0042802	nucleotide binding|catalytic activity|glutamate 5-kinase activity|glutamate-5-semialdehyde dehydrogenase activity|ATP binding|cytoplasm|mitochondrion|mitochondrial inner membrane|glutamate metabolic process|proline biosynthetic process|ornithine biosynthetic process|metabolic process|cellular amino acid biosynthetic process|response to temperature stimulus|membrane|kinase activity|phosphorylation…	mmu00330	Arginine and proline metabolism
Aldh1a1	245.895271188348	0.227867914668225	-17.8101405934986	0.060022216376593	-4.05835959698843	5.89615340614681e-71	2.31011021835365e-69	Down	11.8719311431793	10.196133032304	13.2093380932295	0.702083988383399	0.500519352678748	0.635477594719401	11668	aldehyde dehydrogenase family 1, subfamily A1	GO:0001523,GO:0001758,GO:0002072,GO:0002138,GO:0004028,GO:0004029,GO:0005634,GO:0005737,GO:0005829,GO:0006979,GO:0016491,GO:0016620,GO:0018479,GO:0030392,GO:0042493,GO:0042572,GO:0042573,GO:0042802,GO:0042904,GO:0042905,GO:0043065,GO:0045471,GO:0048048,GO:0051287,GO:0110095,GO:0120163	retinoid metabolic process|retinal dehydrogenase activity|optic cup morphogenesis involved in camera-type eye development|retinoic acid biosynthetic process|3-chloroallyl aldehyde dehydrogenase activity|aldehyde dehydrogenase (NAD+) activity|nucleus|cytoplasm|cytosol|response to oxidative stress|oxidoreductase activity|oxidoreductase activity, acting on the aldehyde or oxo group of donors, NAD or…	mmu00830	Retinol metabolism
Aldh1a2	9.72941875917261	1.43028000809953	-4.60558041098239	0.0104000221588358	-6.58726958752293	4.11317004846845e-06	1.28443218652246e-05	Down	0.806157868479771	0.552454721733606	0.354095675677097	0	0	0	19378	aldehyde dehydrogenase family 1, subfamily A2	GO:0001523,GO:0001568,GO:0001758,GO:0001936,GO:0001947,GO:0002138,GO:0003007,GO:0004028,GO:0004029,GO:0005737,GO:0005829,GO:0007507,GO:0008284,GO:0008285,GO:0009855,GO:0009952,GO:0009954,GO:0010628,GO:0014032,GO:0016331,GO:0016491,GO:0016620,GO:0016918,GO:0021915,GO:0030182,GO:0030324,GO:0030326,GO:0030900,GO:0030902,GO:0031016,GO:0031076,GO:0034097,GO:0035115,GO:0035799,GO:0042573,GO:0042574,GO:…	retinoid metabolic process|blood vessel development|retinal dehydrogenase activity|regulation of endothelial cell proliferation|heart looping|retinoic acid biosynthetic process|heart morphogenesis|3-chloroallyl aldehyde dehydrogenase activity|aldehyde dehydrogenase (NAD+) activity|cytoplasm|cytosol|heart development|positive regulation of cell population proliferation|negative regulation of cell …	mmu00830	Retinol metabolism
Aldh1a3	9.75923828061572	1.07022778535491	-3.19989032181892	0.0931299147100866	-3.42461153249886	0.00137479893252885	0.00288161609060398	Down	0.364154312497646	0.257433179360017	0.398905240859585	0.0180217383669129	0.0875985796066425	0	56847	aldehyde dehydrogenase family 1, subfamily A3	GO:0001758,GO:0002072,GO:0002138,GO:0004028,GO:0004029,GO:0004030,GO:0005737,GO:0006081,GO:0007626,GO:0016491,GO:0016620,GO:0021768,GO:0031076,GO:0042472,GO:0042573,GO:0042574,GO:0042803,GO:0043065,GO:0043584,GO:0048048,GO:0048386,GO:0050885,GO:0051289,GO:0060013,GO:0060166,GO:0060324,GO:0070324,GO:0070384,GO:0070403	retinal dehydrogenase activity|optic cup morphogenesis involved in camera-type eye development|retinoic acid biosynthetic process|3-chloroallyl aldehyde dehydrogenase activity|aldehyde dehydrogenase (NAD+) activity|aldehyde dehydrogenase [NAD(P)+] activity|cytoplasm|cellular aldehyde metabolic process|locomotory behavior|oxidoreductase activity|oxidoreductase activity, acting on the aldehyde or o…	mmu00830	Retinol metabolism
Aldh1l1	271.744728605539	0.169643400632113	-10.6125991675118	0.287103453117098	-1.80035741232223	2.60402607679399e-26	2.99994966650078e-25	Down	9.02103858735578	8.12738387757001	9.13158909507646	2.08710422001247	2.30818015532844	2.13545230693046	107747	aldehyde dehydrogenase 1 family, member L1	GO:0003824,GO:0004029,GO:0004030,GO:0005515,GO:0005737,GO:0005739,GO:0005829,GO:0006730,GO:0009058,GO:0009258,GO:0016155,GO:0016491,GO:0016620,GO:0016742,GO:0032991,GO:0033721,GO:0044877	catalytic activity|aldehyde dehydrogenase (NAD+) activity|aldehyde dehydrogenase [NAD(P)+] activity|protein binding|cytoplasm|mitochondrion|cytosol|one-carbon metabolic process|biosynthetic process|10-formyltetrahydrofolate catabolic process|formyltetrahydrofolate dehydrogenase activity|oxidoreductase activity|oxidoreductase activity, acting on the aldehyde or oxo group of donors, NAD or NADP as …	mmu00670	One carbon pool by folate
Aldh1l2	3759.64317860916	0.0702312531233416	35.156159418459	5.53683347011907	2.46906113096234	9.35947336872659e-271	7.31740645191351e-268	Up	7.48993379439603	8.20957897233558	9.18489193890406	39.7317891026024	40.5950049796677	38.7760457150249	216188	aldehyde dehydrogenase 1 family, member L2	GO:0003824,GO:0004029,GO:0005654,GO:0005737,GO:0005739,GO:0006730,GO:0009058,GO:0009258,GO:0016155,GO:0016491,GO:0016620,GO:0016742	catalytic activity|aldehyde dehydrogenase (NAD+) activity|nucleoplasm|cytoplasm|mitochondrion|one-carbon metabolic process|biosynthetic process|10-formyltetrahydrofolate catabolic process|formyltetrahydrofolate dehydrogenase activity|oxidoreductase activity|oxidoreductase activity, acting on the aldehyde or oxo group of donors, NAD or NADP as acceptor|hydroxymethyl-, formyl- and related transfera…	mmu00670	One carbon pool by folate
Aldh3a1	2779.79131334786	0.0684844334753141	-38.7319163437547	0.159040560524301	-2.6525333482153	0	0	Down	163.701836526804	181.495410097707	185.96117106945	23.5423708395979	25.469995502751	24.1195614431863	11670	aldehyde dehydrogenase family 3, subfamily A1	GO:0001666,GO:0004028,GO:0004029,GO:0004030,GO:0005737,GO:0005783,GO:0005829,GO:0005886,GO:0006081,GO:0008106,GO:0008284,GO:0014070,GO:0016021,GO:0016491,GO:0016620,GO:0018479,GO:0042493,GO:0051384,GO:0051591	response to hypoxia|3-chloroallyl aldehyde dehydrogenase activity|aldehyde dehydrogenase (NAD+) activity|aldehyde dehydrogenase [NAD(P)+] activity|cytoplasm|endoplasmic reticulum|cytosol|plasma membrane|cellular aldehyde metabolic process|alcohol dehydrogenase (NADP+) activity|positive regulation of cell population proliferation|response to organic cyclic compound|integral component of membrane|o…	mmu00010,mmu00340,mmu00350,mmu00360,mmu00410,mmu00980,mmu00982,mmu05204	Glycolysis / Gluconeogenesis|Histidine metabolism|Tyrosine metabolism|Phenylalanine metabolism|beta-Alanine metabolism|Metabolism of xenobiotics by cytochrome P450|Drug metabolism - cytochrome P450|Chemical carcinogenesis
Aldh3b2	4.78205756168798	1.37058735739352	-2.07179973958584	0.139701311508924	-2.83958253012754	0.0382841209950189	0.0586991336347232	Down	0.150818190506892	0.260453896576676	0.342436596902978	0.0283627636214117	0	0.0825171458602224	621603	aldehyde dehydrogenase 3 family, member B2	GO:0004028,GO:0004029,GO:0005811,GO:0006081,GO:0016491,GO:0016620,GO:0043878	3-chloroallyl aldehyde dehydrogenase activity|aldehyde dehydrogenase (NAD+) activity|lipid droplet|cellular aldehyde metabolic process|oxidoreductase activity|oxidoreductase activity, acting on the aldehyde or oxo group of donors, NAD or NADP as acceptor|glyceraldehyde-3-phosphate dehydrogenase (NAD+) (non-phosphorylating) activity	mmu00010,mmu00340,mmu00350,mmu00360,mmu00410,mmu00980,mmu00982,mmu05204	Glycolysis / Gluconeogenesis|Histidine metabolism|Tyrosine metabolism|Phenylalanine metabolism|beta-Alanine metabolism|Metabolism of xenobiotics by cytochrome P450|Drug metabolism - cytochrome P450|Chemical carcinogenesis
Aldh4a1	321.357434482363	0.15564714485392	-9.54498646904241	0.357087641245982	-1.48564989157575	1.36125371593775e-21	1.26491431194648e-20	Down	5.9635826886119	5.84689805333065	5.38337020456858	1.72024012331403	1.66146104224732	1.93908024084232	212647	aldehyde dehydrogenase 4 family, member A1	GO:0003842,GO:0004029,GO:0005739,GO:0005829,GO:0006560,GO:0010133,GO:0016491,GO:0016620,GO:0042802,GO:0043878	1-pyrroline-5-carboxylate dehydrogenase activity|aldehyde dehydrogenase (NAD+) activity|mitochondrion|cytosol|proline metabolic process|proline catabolic process to glutamate|oxidoreductase activity|oxidoreductase activity, acting on the aldehyde or oxo group of donors, NAD or NADP as acceptor|identical protein binding|glyceraldehyde-3-phosphate dehydrogenase (NAD+) (non-phosphorylating) activity	mmu00250,mmu00330	Alanine, aspartate and glutamate metabolism|Arginine and proline metabolism
Aldh6a1	492.478227334376	0.131703532435121	-17.0075867106509	0.211692307708703	-2.23995924798935	7.2149089369785e-65	2.46223082769901e-63	Down	15.5774838446406	13.5834953215584	14.3724183754852	2.61973581117028	2.51472445005505	2.84416490074385	104776	aldehyde dehydrogenase family 6, subfamily A1	GO:0004491,GO:0005654,GO:0005739,GO:0006210,GO:0006573,GO:0006574,GO:0016491,GO:0016620,GO:0016790,GO:0018478,GO:0019484,GO:0019859,GO:0050873	methylmalonate-semialdehyde dehydrogenase (acylating) activity|nucleoplasm|mitochondrion|thymine catabolic process|valine metabolic process|valine catabolic process|oxidoreductase activity|oxidoreductase activity, acting on the aldehyde or oxo group of donors, NAD or NADP as acceptor|thiolester hydrolase activity|malonate-semialdehyde dehydrogenase (acetylating) activity|beta-alanine catabolic pr…	mmu00280,mmu00410,mmu00562,mmu00640	Valine, leucine and isoleucine degradation|beta-Alanine metabolism|Inositol phosphate metabolism|Propanoate metabolism
Alg8	437.091980457622	0.128775656987009	8.42706672509398	2.12167113824869	1.08520105399734	3.54437768074359e-17	2.63340371960215e-16	Up	8.49796469809067	10.1522523539357	9.2408277460956	16.4098279978155	17.7682211026562	17.0125047307456	381903	asparagine-linked glycosylation 8 (alpha-1,3-glucosyltransferase)	GO:0000033,GO:0005783,GO:0005789,GO:0006487,GO:0006490,GO:0016020,GO:0016021,GO:0016740,GO:0016757,GO:0016758,GO:0018279,GO:0042283	alpha-1,3-mannosyltransferase activity|endoplasmic reticulum|endoplasmic reticulum membrane|protein N-linked glycosylation|oligosaccharide-lipid intermediate biosynthetic process|membrane|integral component of membrane|transferase activity|glycosyltransferase activity|hexosyltransferase activity|protein N-linked glycosylation via asparagine|dolichyl pyrophosphate Glc1Man9GlcNAc2 alpha-1,3-glucosy…	mmu00510	N-Glycan biosynthesis
Alg9	468.263990742224	0.134339461314713	10.6077743472865	2.68522446430175	1.4250426915625	2.74202850048754e-26	3.14629020736395e-25	Up	3.70009556882142	5.1919415689125	3.83973839274249	9.02749388784143	10.2064064481571	10.1518924860625	102580	asparagine-linked glycosylation 9 (alpha 1,2 mannosyltransferase)	GO:0000026,GO:0000030,GO:0005783,GO:0005789,GO:0006487,GO:0016020,GO:0016021,GO:0016740,GO:0016757,GO:0052918,GO:0052926	alpha-1,2-mannosyltransferase activity|mannosyltransferase activity|endoplasmic reticulum|endoplasmic reticulum membrane|protein N-linked glycosylation|membrane|integral component of membrane|transferase activity|glycosyltransferase activity|dol-P-Man:Man(8)GlcNAc(2)-PP-Dol alpha-1,2-mannosyltransferase activity|dol-P-Man:Man(6)GlcNAc(2)-PP-Dol alpha-1,2-mannosyltransferase activity	mmu00510,mmu00513	N-Glycan biosynthesis|Various types of N-glycan biosynthesis
Alk	34.2228143509674	0.457338220349622	-3.25184812880001	0.356705548978616	-1.48719443607265	0.00114657268342344	0.00244042199664436	Down	0.346055600479238	0.388521755056301	0.397043494641347	0.152312493853965	0.100956546676446	0.100711370272191	11682	anaplastic lymphoma kinase	GO:0000166,GO:0000187,GO:0004672,GO:0004713,GO:0004714,GO:0005515,GO:0005524,GO:0005886,GO:0005887,GO:0006468,GO:0006950,GO:0007165,GO:0007169,GO:0007275,GO:0007399,GO:0007420,GO:0016020,GO:0016021,GO:0016301,GO:0016310,GO:0016740,GO:0021766,GO:0030424,GO:0030534,GO:0032991,GO:0033674,GO:0036269,GO:0042127,GO:0042802,GO:0043235,GO:0044297,GO:0045664,GO:0046777,GO:0048666,GO:0050995,GO:0060159,GO:…	nucleotide binding|activation of MAPK activity|protein kinase activity|protein tyrosine kinase activity|transmembrane receptor protein tyrosine kinase activity|protein binding|ATP binding|plasma membrane|integral component of plasma membrane|protein phosphorylation|response to stress|signal transduction|transmembrane receptor protein tyrosine kinase signaling pathway|multicellular organism develo…	mmu05200,mmu05223,mmu05235	Pathways in cancer|Non-small cell lung cancer|PD-L1 expression and PD-1 checkpoint pathway in cancer
Alkal2	1.90003582567728	2.17612556622044	-1.96737260061526	0.0514298653057977	-4.28124981448047	0.0491402707331783	0.0734010122979303	Down	0.172786274187087	0.124329770378219	0.204331092861535	0	0	0	100294583	ALK and LTK ligand 2	GO:0005576,GO:0010976,GO:0030298,GO:0030971,GO:0070374,GO:0070378	extracellular region|positive regulation of neuron projection development|receptor signaling protein tyrosine kinase activator activity|receptor tyrosine kinase binding|positive regulation of ERK1 and ERK2 cascade|positive regulation of ERK5 cascade
Alkbh2	63.7230790204232	0.327287685430988	-3.49344224859752	0.452703815854131	-1.14336062773031	0.00047683610894855	0.00109237893898709	Down	3.04502546009967	2.76091232393275	3.1656634407398	1.16416914316079	1.25408968572175	1.09847773431586	231642	alkB homolog 2, alpha-ketoglutarate-dependent dioxygenase	GO:0004519,GO:0004527,GO:0005634,GO:0005654,GO:0006281,GO:0006307,GO:0006974,GO:0008198,GO:0016491,GO:0016706,GO:0035511,GO:0043734,GO:0046872,GO:0051213,GO:0051747,GO:0103053	endonuclease activity|exonuclease activity|nucleus|nucleoplasm|DNA repair|DNA dealkylation involved in DNA repair|cellular response to DNA damage stimulus|ferrous iron binding|oxidoreductase activity|2-oxoglutarate-dependent dioxygenase activity|oxidative DNA demethylation|DNA-N1-methyladenine dioxygenase activity|metal ion binding|dioxygenase activity|cytosine C-5 DNA demethylase activity|1-ethy…
Alox12	6.88460897002138	1.09792206598223	-2.56268244061544	0.142237561410423	-2.81362559965688	0.0103867001415156	0.0183203250219527	Down	0.25798267257419	0.226885428595873	0.305081417343064	0.0404300344233976	0.0196518977072685	0.0392083448117723	11684	arachidonate 12-lipoxygenase	GO:0004052,GO:0005506,GO:0005737,GO:0005829,GO:0005886,GO:0006629,GO:0006631,GO:0010628,GO:0010656,GO:0010942,GO:0016020,GO:0016165,GO:0016491,GO:0016702,GO:0016787,GO:0019369,GO:0019372,GO:0019395,GO:0033559,GO:0034440,GO:0042383,GO:0043065,GO:0043066,GO:0043280,GO:0043536,GO:0043651,GO:0046872,GO:0048661,GO:0050473,GO:0051122,GO:0051213,GO:0051901,GO:0061436,GO:0090331,GO:1905956,GO:2001303,GO:…	arachidonate 12(S)-lipoxygenase activity|iron ion binding|cytoplasm|cytosol|plasma membrane|lipid metabolic process|fatty acid metabolic process|positive regulation of gene expression|negative regulation of muscle cell apoptotic process|positive regulation of cell death|membrane|linoleate 13S-lipoxygenase activity|oxidoreductase activity|oxidoreductase activity, acting on single donors with incor…	mmu00590,mmu01523,mmu04726,mmu04750	Arachidonic acid metabolism|Antifolate resistance|Serotonergic synapse|Inflammatory mediator regulation of TRP channels
Alox12b	2.0664595855836	2.1145968747091	-2.07631654057398	0.0476766782148739	-4.39057246760453	0.037864684494055	0.0581493369015845	Down	0.138865832844224	0.133229387516498	0.0788246150306067	0	0	0	11686	arachidonate 12-lipoxygenase, 12R type	GO:0004052,GO:0005506,GO:0005737,GO:0005829,GO:0006497,GO:0006629,GO:0006631,GO:0006665,GO:0010628,GO:0016491,GO:0016702,GO:0019369,GO:0019372,GO:0034440,GO:0043410,GO:0043651,GO:0046513,GO:0046872,GO:0047677,GO:0048471,GO:0051122,GO:0051213,GO:0061436,GO:0070257,GO:0070830,GO:1990136	arachidonate 12(S)-lipoxygenase activity|iron ion binding|cytoplasm|cytosol|protein lipidation|lipid metabolic process|fatty acid metabolic process|sphingolipid metabolic process|positive regulation of gene expression|oxidoreductase activity|oxidoreductase activity, acting on single donors with incorporation of molecular oxygen, incorporation of two atoms of oxygen|arachidonic acid metabolic proc…	mmu00590,mmu04726	Arachidonic acid metabolism|Serotonergic synapse
Alox5	7.71093891878231	1.48919411835026	-4.20410503252666	0.0130416617045907	-6.26072848736541	2.62117208014423e-05	7.37030566919745e-05	Down	0.209661054799224	0.321841747186847	0.456205805078501	0	0	0	11689	arachidonate 5-lipoxygenase	GO:0001937,GO:0002232,GO:0002523,GO:0002526,GO:0002540,GO:0004051,GO:0005506,GO:0005515,GO:0005634,GO:0005635,GO:0005641,GO:0005654,GO:0005737,GO:0005829,GO:0006691,GO:0006954,GO:0006959,GO:0016020,GO:0016363,GO:0016491,GO:0016525,GO:0016702,GO:0016787,GO:0019233,GO:0019369,GO:0019370,GO:0019372,GO:0030425,GO:0030501,GO:0031965,GO:0034440,GO:0036336,GO:0042383,GO:0042593,GO:0043651,GO:0045598,GO:…	negative regulation of endothelial cell proliferation|leukocyte chemotaxis involved in inflammatory response|leukocyte migration involved in inflammatory response|acute inflammatory response|leukotriene production involved in inflammatory response|arachidonate 5-lipoxygenase activity|iron ion binding|protein binding|nucleus|nuclear envelope|nuclear envelope lumen|nucleoplasm|cytoplasm|cytosol|leu…	mmu00590,mmu04664,mmu04726,mmu04913,mmu05145	Arachidonic acid metabolism|Fc epsilon RI signaling pathway|Serotonergic synapse|Ovarian steroidogenesis|Toxoplasmosis
Alox5ap	248.728917249451	0.168706516037542	-6.59045704015477	0.462699342412106	-1.1118530463396	4.38474664011065e-11	2.21166106187399e-10	Down	21.7278739790262	21.8944235183301	23.1707832125818	9.4295280285955	8.28542612685384	9.08597323853083	11690	arachidonate 5-lipoxygenase activating protein	GO:0002540,GO:0002675,GO:0004051,GO:0004364,GO:0004464,GO:0004602,GO:0005515,GO:0005634,GO:0005635,GO:0005783,GO:0005829,GO:0006691,GO:0008047,GO:0016020,GO:0016021,GO:0019370,GO:0019372,GO:0019899,GO:0031965,GO:0042802,GO:0044877,GO:0047485,GO:0050544,GO:0070207,GO:0071277	leukotriene production involved in inflammatory response|positive regulation of acute inflammatory response|arachidonate 5-lipoxygenase activity|glutathione transferase activity|leukotriene-C4 synthase activity|glutathione peroxidase activity|protein binding|nucleus|nuclear envelope|endoplasmic reticulum|cytosol|leukotriene metabolic process|enzyme activator activity|membrane|integral component o…	mmu04664	Fc epsilon RI signaling pathway
Alox8	5.80055223412484	1.17954518040208	-2.17683099503936	0.168676335695835	-2.56767050874855	0.0294931795341747	0.0466038298564819	Down	0.258902256395363	0.15285762175434	0.188411621831993	0.0187265298459733	0.0546146231424732	0.0181606632247622	11688	arachidonate 8-lipoxygenase	GO:0005506,GO:0005509,GO:0005737,GO:0005829,GO:0005856,GO:0005886,GO:0005912,GO:0005925,GO:0006629,GO:0006644,GO:0008285,GO:0008289,GO:0010744,GO:0016020,GO:0016165,GO:0016491,GO:0016702,GO:0019369,GO:0019372,GO:0019898,GO:0032722,GO:0034440,GO:0035360,GO:0036403,GO:0043651,GO:0045618,GO:0045786,GO:0045926,GO:0046872,GO:0047677,GO:0050473,GO:0051122,GO:0051213,GO:0071926,GO:1901696,GO:1990136,GO:…	iron ion binding|calcium ion binding|cytoplasm|cytosol|cytoskeleton|plasma membrane|adherens junction|focal adhesion|lipid metabolic process|phospholipid metabolic process|negative regulation of cell population proliferation|lipid binding|positive regulation of macrophage derived foam cell differentiation|membrane|linoleate 13S-lipoxygenase activity|oxidoreductase activity|oxidoreductase activity…	mmu00590,mmu04726	Arachidonic acid metabolism|Serotonergic synapse
Aloxe3	40.6603475051865	0.458056939277798	-4.69687954202927	0.225088106486258	-2.15143826717843	2.64166133225269e-06	8.4864727147453e-06	Down	1.37676620834844	1.65710957777145	1.98926205889069	0.211838475296788	0.572048328038001	0.251089999263101	23801	arachidonate lipoxygenase 3	GO:0003824,GO:0005506,GO:0005737,GO:0006629,GO:0006631,GO:0006665,GO:0008544,GO:0016491,GO:0016702,GO:0016829,GO:0016853,GO:0019233,GO:0019369,GO:0019372,GO:0035357,GO:0043651,GO:0045444,GO:0046513,GO:0046872,GO:0050486,GO:0051120,GO:0051122,GO:0051213,GO:0061436,GO:0070830,GO:0106255,GO:0106256	catalytic activity|iron ion binding|cytoplasm|lipid metabolic process|fatty acid metabolic process|sphingolipid metabolic process|epidermis development|oxidoreductase activity|oxidoreductase activity, acting on single donors with incorporation of molecular oxygen, incorporation of two atoms of oxygen|lyase activity|isomerase activity|sensory perception of pain|arachidonic acid metabolic process|l…
Alpi	4.62904769256157	1.66432226928522	-3.31572641800372	0.0218164879534652	-5.51843731634089	0.000914052632505935	0.00198099139030153	Down	0.390488107453616	0.214079159607169	0.184711111159298	0	0	0	76768	alkaline phosphatase, intestinal	GO:0000287,GO:0004035,GO:0005886,GO:0006793,GO:0008270,GO:0009897,GO:0009986,GO:0016311,GO:0042803,GO:0071773	magnesium ion binding|alkaline phosphatase activity|plasma membrane|phosphorus metabolic process|zinc ion binding|external side of plasma membrane|cell surface|dephosphorylation|protein homodimerization activity|cellular response to BMP stimulus	mmu00730,mmu00790	Thiamine metabolism|Folate biosynthesis
Alpk2	11.5853622085177	1.05089277852087	-3.92308868698007	0.0574023825626416	-4.12274557064429	8.74209522175071e-05	0.000227033123681281	Down	0.152844354886943	0.224273756828462	0.221151064753916	0.00845405961184424	0.0246556774545262	0	225638	alpha-kinase 2	GO:0003007,GO:0003308,GO:0004674,GO:0005524,GO:0005886,GO:0006468,GO:0010468,GO:0016020,GO:0016301,GO:0016310,GO:0016323,GO:0016740,GO:0030010,GO:0042981,GO:0055013,GO:0106310,GO:0106311,GO:1905223	heart morphogenesis|negative regulation of Wnt signaling pathway involved in heart development|protein serine/threonine kinase activity|ATP binding|plasma membrane|protein phosphorylation|regulation of gene expression|membrane|kinase activity|phosphorylation|basolateral plasma membrane|transferase activity|establishment of cell polarity|regulation of apoptotic process|cardiac muscle cell developm…
Alpk3	14.5030929742545	0.713328739221182	-2.93198528098893	0.23464158652282	-2.09146936390289	0.00336802709219689	0.00656356967887904	Down	0.253277983902233	0.213837929593623	0.258783391869988	0.038105024672596	0.046304440354708	0.0646687838269394	116904	alpha-kinase 3	GO:0004674,GO:0005524,GO:0005634,GO:0006468,GO:0007275,GO:0007507,GO:0016301,GO:0016310,GO:0016740,GO:0055007,GO:0055013,GO:0106310,GO:0106311	protein serine/threonine kinase activity|ATP binding|nucleus|protein phosphorylation|multicellular organism development|heart development|kinase activity|phosphorylation|transferase activity|cardiac muscle cell differentiation|cardiac muscle cell development|protein serine kinase activity|protein threonine kinase activity
Alpl	28.1203849225572	0.532628621227565	-4.45405469305149	0.19312983949208	-2.37235701003218	8.42636203007902e-06	2.52893782790716e-05	Down	0.810610059233744	1.01440185726268	0.71686572708875	0.149128788773408	0.112758009445544	0.160691675411319	11647	alkaline phosphatase, liver/bone/kidney	GO:0001958,GO:0003006,GO:0003824,GO:0004035,GO:0005515,GO:0005615,GO:0005886,GO:0016020,GO:0016311,GO:0016462,GO:0016787,GO:0016791,GO:0031012,GO:0031225,GO:0046677,GO:0046872,GO:0051384,GO:0065010,GO:0071407	endochondral ossification|developmental process involved in reproduction|catalytic activity|alkaline phosphatase activity|protein binding|extracellular space|plasma membrane|membrane|dephosphorylation|pyrophosphatase activity|hydrolase activity|phosphatase activity|extracellular matrix|anchored component of membrane|response to antibiotic|metal ion binding|response to glucocorticoid|extracellular…	mmu00730,mmu00790	Thiamine metabolism|Folate biosynthesis
Alppl2	7.02379699328145	1.21222497905975	-2.99611557616552	0.080662048678146	-3.63196614157783	0.00273442772579976	0.0054197000326983	Down	0.431883912503124	0.443950836490139	0.350215563609719	0.0290070668177334	0.0281990316367431	0.0281305493301689	11650	alkaline phosphatase, placental-like 2	GO:0003824,GO:0004035,GO:0005886,GO:0016020,GO:0016311,GO:0016787,GO:0016791,GO:0030016,GO:0031225,GO:0046872	catalytic activity|alkaline phosphatase activity|plasma membrane|membrane|dephosphorylation|hydrolase activity|phosphatase activity|myofibril|anchored component of membrane|metal ion binding	mmu00730,mmu00790	Thiamine metabolism|Folate biosynthesis
Alx1	2.20781053063913	2.06976440951208	-2.15088843386196	0.0456946056045275	-4.45183232923868	0.0314850066737938	0.0493252677647557	Down	0.0641781640338812	0.143670863636925	0.0809545439128471	0	0	0	216285	ALX homeobox 1	GO:0000122,GO:0000977,GO:0000981,GO:0001228,GO:0001755,GO:0001843,GO:0003677,GO:0003700,GO:0005515,GO:0005634,GO:0005654,GO:0005667,GO:0005794,GO:0006355,GO:0006357,GO:0007275,GO:0009952,GO:0010718,GO:0014031,GO:0016604,GO:0030326,GO:0042803,GO:0043565,GO:0045892,GO:0045893,GO:0045944,GO:0048704,GO:0060021,GO:1990837	negative regulation of transcription by RNA polymerase II|RNA polymerase II transcription regulatory region sequence-specific DNA binding|DNA-binding transcription factor activity, RNA polymerase II-specific|DNA-binding transcription activator activity, RNA polymerase II-specific|neural crest cell migration|neural tube closure|DNA binding|DNA-binding transcription factor activity|protein binding|…			Homeobox
Alx3	24.427826661559	1.2843426281006	-6.20991413132021	0.00397271926773887	-7.97565743569887	5.30135616382001e-10	2.46042433938759e-09	Down	1.85011800733725	1.33126747542334	1.75030863367168	0	0	0	11694	aristaless-like homeobox 3	GO:0000977,GO:0000981,GO:0003677,GO:0003700,GO:0005634,GO:0006355,GO:0006357,GO:0007275,GO:0007389,GO:0035115,GO:0035116,GO:0042981,GO:0048701,GO:0048704,GO:1990837	RNA polymerase II transcription regulatory region sequence-specific DNA binding|DNA-binding transcription factor activity, RNA polymerase II-specific|DNA binding|DNA-binding transcription factor activity|nucleus|regulation of transcription, DNA-templated|regulation of transcription by RNA polymerase II|multicellular organism development|pattern specification process|embryonic forelimb morphogenes…			Homeobox
Alx4	4.01540282862217	1.69776660556251	-2.52485017456918	0.0512392684879706	-4.28660631043221	0.0115747624664071	0.020193792933678	Down	0.162865094211421	0.0721174797235182	0.0592611222617829	0	0.0114519611471148	0	11695	aristaless-like homeobox 4	GO:0000977,GO:0000981,GO:0001228,GO:0001942,GO:0003677,GO:0003700,GO:0005515,GO:0005634,GO:0005654,GO:0005667,GO:0006355,GO:0006357,GO:0007275,GO:0007389,GO:0007517,GO:0009791,GO:0009952,GO:0035108,GO:0035115,GO:0035116,GO:0042733,GO:0042981,GO:0043565,GO:0045944,GO:0048565,GO:0048704,GO:0048705,GO:0060021,GO:0071837,GO:1990837	RNA polymerase II transcription regulatory region sequence-specific DNA binding|DNA-binding transcription factor activity, RNA polymerase II-specific|DNA-binding transcription activator activity, RNA polymerase II-specific|hair follicle development|DNA binding|DNA-binding transcription factor activity|protein binding|nucleus|nucleoplasm|transcription regulator complex|regulation of transcription,…			Homeobox
Alyref	1089.42801953986	0.0876208025240761	15.6089071756246	2.58052565430658	1.36766497325203	6.33121566930698e-55	1.69357557561555e-53	Up	33.5707169516933	36.0200478570311	37.5341416217722	78.2934045413154	79.2706166923569	81.808557813233	21681	Aly/REF export factor	GO:0003676,GO:0003697,GO:0003723,GO:0005634,GO:0005681,GO:0005737,GO:0006397,GO:0008380,GO:0051028	nucleic acid binding|single-stranded DNA binding|RNA binding|nucleus|spliceosomal complex|cytoplasm|mRNA processing|RNA splicing|mRNA transport	mmu03013,mmu03015,mmu03040,mmu05014,mmu05168	RNA transport|mRNA surveillance pathway|Spliceosome|Amyotrophic lateral sclerosis|Herpes simplex virus 1 infection
Ambn	6.20312879799771	1.5346038647458	-3.27428702709475	0.0307188171198223	-5.02473352606665	0.00105928954595878	0.00227179304120837	Down	0.441577428442951	0.456242961440031	0.353485337197355	0.0319395165116575	0	0	11698	ameloblastin	GO:0005576,GO:0007155,GO:0008083,GO:0030021,GO:0030198,GO:0030345,GO:0031012,GO:0031214,GO:0042127,GO:0042475	extracellular region|cell adhesion|growth factor activity|extracellular matrix structural constituent conferring compression resistance|extracellular matrix organization|structural constituent of tooth enamel|extracellular matrix|biomineral tissue development|regulation of cell population proliferation|odontogenesis of dentin-containing tooth
Amhr2	9.96979012327466	0.87921155515678	-2.72815504271663	0.189645173735542	-2.3986254378157	0.00636896651640982	0.0117488442816655	Down	0.553143732382534	0.363105122154165	0.578387494568038	0.0821240717095186	0.0798363830037136	0.0796424976346318	110542	anti-Mullerian hormone type 2 receptor	GO:0000166,GO:0004672,GO:0004674,GO:0004675,GO:0005024,GO:0005026,GO:0005524,GO:0005886,GO:0005887,GO:0006468,GO:0007178,GO:0007179,GO:0007548,GO:0016020,GO:0016021,GO:0016301,GO:0016310,GO:0016740,GO:0017002,GO:0032924,GO:0042562,GO:0043235,GO:0046872,GO:0048179,GO:0048185,GO:0071363,GO:1902613,GO:1990262,GO:1990272	nucleotide binding|protein kinase activity|protein serine/threonine kinase activity|transmembrane receptor protein serine/threonine kinase activity|transforming growth factor beta-activated receptor activity|transforming growth factor beta receptor activity, type II|ATP binding|plasma membrane|integral component of plasma membrane|protein phosphorylation|transmembrane receptor protein serine/thre…	mmu04060,mmu04350	Cytokine-cytokine receptor interaction|TGF-beta signaling pathway
Amph	3.63822819518217	1.77756186337542	-2.86375158743679	0.0293500015955886	-5.09049560800847	0.00418656196589483	0.00801612666296239	Down	0.114524665189596	0.23806511522787	0.0722308917430293	0	0	0	218038	amphiphysin	GO:0005515,GO:0005543,GO:0005737,GO:0005856,GO:0005886,GO:0007612,GO:0008021,GO:0008022,GO:0016020,GO:0030054,GO:0031256,GO:0031410,GO:0043679,GO:0044877,GO:0048488,GO:0098684,GO:0098793,GO:0098833,GO:0098850,GO:0098978	protein binding|phospholipid binding|cytoplasm|cytoskeleton|plasma membrane|learning|synaptic vesicle|protein C-terminus binding|membrane|cell junction|leading edge membrane|cytoplasmic vesicle|axon terminus|protein-containing complex binding|synaptic vesicle endocytosis|photoreceptor ribbon synapse|presynapse|presynaptic endocytic zone|extrinsic component of synaptic vesicle membrane|glutamaterg…	mmu04144,mmu04666	Endocytosis|Fc gamma R-mediated phagocytosis
Amt	107.230511717756	0.282280970486385	-5.70842228026771	0.327285369960936	-1.61137898122007	1.1402822520462e-08	4.69319328432512e-08	Down	5.82735848289467	5.71303494457531	4.18745980056667	1.46717375530418	1.16432933753665	1.82936521557535	434437	aminomethyltransferase	GO:0004047,GO:0005654,GO:0005739,GO:0006546,GO:0008483,GO:0016740,GO:0019464	aminomethyltransferase activity|nucleoplasm|mitochondrion|glycine catabolic process|transaminase activity|transferase activity|glycine decarboxylation via glycine cleavage system	mmu00260,mmu00630,mmu00670	Glycine, serine and threonine metabolism|Glyoxylate and dicarboxylate metabolism|One carbon pool by folate
Amy1	23.2366120095078	0.614114795384255	-4.11954998123407	0.173153494198118	-2.52987659380077	3.79613076617369e-05	0.000104319298894692	Down	1.25215519637637	1.33862629281533	1.69229209181151	0.100919756617789	0.392433944117047	0.195740452474139	11722	amylase 1, salivary	GO:0003824,GO:0004556,GO:0005509,GO:0005576,GO:0005615,GO:0005975,GO:0008152,GO:0009617,GO:0016052,GO:0016160,GO:0016787,GO:0016798,GO:0031404,GO:0043169,GO:0046872,GO:0103025	catalytic activity|alpha-amylase activity|calcium ion binding|extracellular region|extracellular space|carbohydrate metabolic process|metabolic process|response to bacterium|carbohydrate catabolic process|amylase activity|hydrolase activity|hydrolase activity, acting on glycosyl bonds|chloride ion binding|cation binding|metal ion binding|alpha-amylase activity (releasing maltohexaose)	mmu00500,mmu04970,mmu04972,mmu04973	Starch and sucrose metabolism|Salivary secretion|Pancreatic secretion|Carbohydrate digestion and absorption
Amz1	32.7827800801041	0.463023368479669	2.56472844695639	2.27762337540244	1.18752920474538	0.0103256581590986	0.0182267364877356	Up	0.412708220830665	0.582289334266706	0.482312700312044	1.14137676323782	0.754515765678547	1.040474109694	231842	archaelysin family metallopeptidase 1	GO:0006508,GO:0008233,GO:0008237,GO:0016787,GO:0046872	proteolysis|peptidase activity|metallopeptidase activity|hydrolase activity|metal ion binding
Anapc1	5065.28491823582	0.0529548219728052	19.708670546162	2.06146381836997	1.04366914009268	1.81677424518518e-86	9.64460401764971e-85	Up	22.9780575510168	22.4618398475542	23.1436183164062	40.1767945865139	41.202678688661	41.108801147976	17222	anaphase promoting complex subunit 1	GO:0005515,GO:0005634,GO:0005680,GO:0007049,GO:0007091,GO:0031145,GO:0051301,GO:0060090,GO:0070979	protein binding|nucleus|anaphase-promoting complex|cell cycle|metaphase/anaphase transition of mitotic cell cycle|anaphase-promoting complex-dependent catabolic process|cell division|molecular adaptor activity|protein K11-linked ubiquitination	mmu04110,mmu04114,mmu04120,mmu04914,mmu05166	Cell cycle|Oocyte meiosis|Ubiquitin mediated proteolysis|Progesterone-mediated oocyte maturation|Human T-cell leukemia virus 1 infection
Anapc5	4927.70085145379	0.0539352195589018	36.2854793043658	3.88271359784718	1.95706529308095	2.74158313268436e-288	2.77383705189241e-285	Up	46.7367257605875	46.9749469142982	47.7969048447716	154.664506103663	161.157237511932	160.242807735537	59008	anaphase-promoting complex subunit 5	GO:0005634,GO:0005680,GO:0005737,GO:0005819,GO:0005856,GO:0007049,GO:0019903,GO:0031145,GO:0045842,GO:0051301,GO:0070979	nucleus|anaphase-promoting complex|cytoplasm|spindle|cytoskeleton|cell cycle|protein phosphatase binding|anaphase-promoting complex-dependent catabolic process|positive regulation of mitotic metaphase/anaphase transition|cell division|protein K11-linked ubiquitination	mmu04110,mmu04114,mmu04120,mmu04657,mmu04914,mmu05166	Cell cycle|Oocyte meiosis|Ubiquitin mediated proteolysis|IL-17 signaling pathway|Progesterone-mediated oocyte maturation|Human T-cell leukemia virus 1 infection
Ang2	220.942947778729	0.19503564578066	-13.147131432748	0.169087361119936	-2.56415926914922	1.76753717221021e-39	3.11173381392176e-38	Down	54.914969166169	54.2566034477005	62.6526714666599	8.25621917572231	7.34604088542389	9.63522694557061	11731	angiogenin, ribonuclease A family, member 2	GO:0001525,GO:0001934,GO:0003300,GO:0003676,GO:0003677,GO:0004518,GO:0004519,GO:0004540,GO:0005576,GO:0005615,GO:0005634,GO:0016787,GO:0019731,GO:0031410,GO:0045087,GO:0046872,GO:0050830,GO:0061049,GO:0061844,GO:0071333	angiogenesis|positive regulation of protein phosphorylation|cardiac muscle hypertrophy|nucleic acid binding|DNA binding|nuclease activity|endonuclease activity|ribonuclease activity|extracellular region|extracellular space|nucleus|hydrolase activity|antibacterial humoral response|cytoplasmic vesicle|innate immune response|metal ion binding|defense response to Gram-positive bacterium|cell growth i…	mmu05014	Amyotrophic lateral sclerosis
Angpt1	20.3311033539989	0.786020972770913	-5.09164692415579	0.0624073054246629	-4.00214126833096	3.54966651509589e-07	1.26249512116727e-06	Down	0.569515362436747	0.596071877683027	0.849004617138413	0.0649107039299663	0.0157756298248446	0.031474636343472	11600	angiopoietin 1	GO:0001525,GO:0001541,GO:0001569,GO:0001570,GO:0001701,GO:0001933,GO:0001934,GO:0002040,GO:0002092,GO:0002719,GO:0003160,GO:0005102,GO:0005172,GO:0005515,GO:0005576,GO:0005615,GO:0005886,GO:0005902,GO:0007162,GO:0007169,GO:0007171,GO:0007275,GO:0007492,GO:0010595,GO:0010628,GO:0014068,GO:0014842,GO:0030097,GO:0030154,GO:0030210,GO:0030949,GO:0030971,GO:0031398,GO:0031589,GO:0032680,GO:0033138,GO:…	angiogenesis|ovarian follicle development|branching involved in blood vessel morphogenesis|vasculogenesis|in utero embryonic development|negative regulation of protein phosphorylation|positive regulation of protein phosphorylation|sprouting angiogenesis|positive regulation of receptor internalization|negative regulation of cytokine production involved in immune response|endocardium morphogenesis|…	mmu04010,mmu04014,mmu04015,mmu04066,mmu04151,mmu05323	MAPK signaling pathway|Ras signaling pathway|Rap1 signaling pathway|HIF-1 signaling pathway|PI3K-Akt signaling pathway|Rheumatoid arthritis
Angpt2	12.6274981915129	0.764618514591578	-2.16929552952472	0.316728034352692	-1.65868352549534	0.0300602544220855	0.0473569559290746	Down	0.329580110917813	0.31620273623719	0.415733419049065	0.103301009302029	0.150635108043805	0.0500897618550395	11601	angiopoietin 2	GO:0001525,GO:0001974,GO:0005102,GO:0005172,GO:0005515,GO:0005576,GO:0005615,GO:0005634,GO:0005886,GO:0007169,GO:0007275,GO:0007492,GO:0010467,GO:0010812,GO:0016525,GO:0030097,GO:0030154,GO:0030971,GO:0042995,GO:0043537,GO:0045765,GO:0045766,GO:0046872,GO:0048014,GO:0048019,GO:0048514,GO:0050928,GO:0062023,GO:0072012	angiogenesis|blood vessel remodeling|signaling receptor binding|vascular endothelial growth factor receptor binding|protein binding|extracellular region|extracellular space|nucleus|plasma membrane|transmembrane receptor protein tyrosine kinase signaling pathway|multicellular organism development|endoderm development|gene expression|negative regulation of cell-substrate adhesion|negative regulatio…	mmu04010,mmu04014,mmu04015,mmu04066,mmu04151,mmu05167	MAPK signaling pathway|Ras signaling pathway|Rap1 signaling pathway|HIF-1 signaling pathway|PI3K-Akt signaling pathway|Kaposi sarcoma-associated herpesvirus infection
Angpt4	37.9569151713294	0.573800862384542	-6.8308007249117	0.0660856411885549	-3.91951934673129	8.44419644701634e-12	4.48687608553231e-11	Down	2.11888591412232	2.4073604384183	1.52980888874485	0.0524310797141751	0.203882134639652	0.101693499973733	11602	angiopoietin 4	GO:0001525,GO:0005102,GO:0005172,GO:0005576,GO:0005615,GO:0007165,GO:0007219,GO:0007492,GO:0010595,GO:0016525,GO:0030297,GO:0030971,GO:0043066,GO:0043536,GO:0043537,GO:0045766,GO:0048014,GO:0050731,GO:0062023	angiogenesis|signaling receptor binding|vascular endothelial growth factor receptor binding|extracellular region|extracellular space|signal transduction|Notch signaling pathway|endoderm development|positive regulation of endothelial cell migration|negative regulation of angiogenesis|transmembrane receptor protein tyrosine kinase activator activity|receptor tyrosine kinase binding|negative regulat…	mmu04010,mmu04014,mmu04015,mmu04066,mmu04151	MAPK signaling pathway|Ras signaling pathway|Rap1 signaling pathway|HIF-1 signaling pathway|PI3K-Akt signaling pathway
Angptl4	529.055393524629	0.186983343857216	-25.3891202453022	0.0372312379933238	-4.74734260105953	3.32580693230939e-142	4.3667083386047e-140	Down	32.5404313401076	37.3978461278392	36.8447292641724	1.28832227400674	0.939325599292247	1.21815773970112	57875	angiopoietin-like 4	GO:0001525,GO:0004857,GO:0005102,GO:0005576,GO:0005615,GO:0006629,GO:0009267,GO:0042802,GO:0043066,GO:0043335,GO:0045834,GO:0051005,GO:0062023,GO:0070328,GO:2000352	angiogenesis|enzyme inhibitor activity|signaling receptor binding|extracellular region|extracellular space|lipid metabolic process|cellular response to starvation|identical protein binding|negative regulation of apoptotic process|protein unfolding|positive regulation of lipid metabolic process|negative regulation of lipoprotein lipase activity|collagen-containing extracellular matrix|triglyceride…	mmu03320,mmu04979	PPAR signaling pathway|Cholesterol metabolism
Angptl6	652.070161773145	0.111418604596457	11.9443595881642	2.51546284127237	1.33082387811157	6.94834880448741e-33	9.93446379361459e-32	Up	10.0562613989735	11.2068301102715	10.4942763364599	24.1269488105963	22.3794155838139	22.7082197263004	70726	angiopoietin-like 6	GO:0001525,GO:0005102,GO:0005576,GO:0005615,GO:0007275,GO:0030141,GO:0030154,GO:0062023	angiogenesis|signaling receptor binding|extracellular region|extracellular space|multicellular organism development|secretory granule|cell differentiation|collagen-containing extracellular matrix
Angptl7	3.86434249561561	1.60944570111308	-2.13259281340792	0.0926354153380894	-3.43229233576401	0.0329581433739413	0.051445690718921	Down	0.252894750483331	0.15164373060195	0.239251692824874	0.089173519184099	0	0	654812	angiopoietin-like 7	GO:0001525,GO:0005102,GO:0005576,GO:0005615,GO:0042802,GO:0062023,GO:1901346,GO:1903053	angiogenesis|signaling receptor binding|extracellular region|extracellular space|identical protein binding|collagen-containing extracellular matrix|negative regulation of vasculature development involved in avascular cornea development in camera-type eye|regulation of extracellular matrix organization
Ank1	41.3558137488807	0.435095881658268	-4.89558651947116	0.228450018909677	-2.13004953292364	9.80129570352634e-07	3.32116402877567e-06	Down	0.335503936440846	0.367869850001437	0.387938605765692	0.0550826187944917	0.102228401210556	0.063130560420785	11733	ankyrin 1, erythroid	GO:0005515,GO:0005634,GO:0005737,GO:0005856,GO:0005886,GO:0006779,GO:0006888,GO:0007165,GO:0008093,GO:0009898,GO:0010638,GO:0014731,GO:0016020,GO:0016529,GO:0019899,GO:0019903,GO:0030018,GO:0030507,GO:0030673,GO:0030863,GO:0031430,GO:0031672,GO:0042383,GO:0043005,GO:0044325,GO:0045211,GO:0048821,GO:0051117,GO:0055072,GO:0072659,GO:0098662	protein binding|nucleus|cytoplasm|cytoskeleton|plasma membrane|porphyrin-containing compound biosynthetic process|endoplasmic reticulum to Golgi vesicle-mediated transport|signal transduction|cytoskeletal anchor activity|cytoplasmic side of plasma membrane|positive regulation of organelle organization|spectrin-associated cytoskeleton|membrane|sarcoplasmic reticulum|enzyme binding|protein phosphat…	mmu05205	Proteoglycans in cancer
Ank2	1500.86474627715	0.0770026848168777	16.6504303385355	2.43197405777544	1.28212783942363	3.00434044905301e-62	9.65881415396481e-61	Up	1.77249821718773	2.00624886309093	1.85654155442745	3.64287292393444	4.33801630264924	3.90416163738948	109676	ankyrin 2, brain	GO:0002027,GO:0005515,GO:0005737,GO:0005739,GO:0005764,GO:0005768,GO:0005856,GO:0005886,GO:0005887,GO:0006874,GO:0006897,GO:0007165,GO:0008104,GO:0010628,GO:0010881,GO:0010882,GO:0014069,GO:0014704,GO:0015031,GO:0015459,GO:0016020,GO:0030018,GO:0030054,GO:0030315,GO:0030674,GO:0031430,GO:0031647,GO:0031672,GO:0033292,GO:0034394,GO:0034613,GO:0036309,GO:0036371,GO:0042383,GO:0042981,GO:0043034,GO:…	regulation of heart rate|protein binding|cytoplasm|mitochondrion|lysosome|endosome|cytoskeleton|plasma membrane|integral component of plasma membrane|cellular calcium ion homeostasis|endocytosis|signal transduction|protein localization|positive regulation of gene expression|regulation of cardiac muscle contraction by regulation of the release of sequestered calcium ion|regulation of cardiac muscl…	mmu05205	Proteoglycans in cancer
Ankar	6.18080875989295	1.50248552788772	-3.30988258232973	0.0318392314268419	-4.97305067895807	0.000933351157467868	0.0020188178959315	Down	0.170303388470486	0.108927279773994	0.24167390134139	0	0	0.0129414001164047	319695	ankyrin and armadillo repeat containing	GO:0016020,GO:0016021	membrane|integral component of membrane
Ankdd1a	32.4919291731903	0.524612994245516	-5.12245023284699	0.155253322196175	-2.6873039545275	3.01590710735225e-07	1.08137590674294e-06	Down	0.492170363282406	0.395809332280027	0.349214225528112	0.0476397429825777	0.092625333541876	0.0330001392042232	330963	ankyrin repeat and death domain containing 1A
Ankdd1b	3.67109602000207	1.71385949528329	-2.47044328382392	0.0531424046561735	-4.23399267954047	0.0134945715676641	0.0231851594210192	Down	0.151633898079857	0.163664108898575	0.0896585109415692	0.0178226031363393	0	0	271144	ankyrin repeat and death domain containing 1B	GO:0007165	signal transduction
Ankfn1	6.8434791346574	1.42536172912658	-3.17343414512329	0.0434864099005606	-4.52329158036225	0.00150647073085716	0.00313089615402889	Down	0.156476458696691	0.150125213135017	0.137461009899339	0	0	0.0203840366031025	382543	ankyrin-repeat and fibronectin type III domain containing 1	GO:0001662,GO:0045475,GO:0050957	behavioral fear response|locomotor rhythm|equilibrioception
Ankk1	201.051649738656	0.238890099360199	-14.556155881066	0.0897887481280055	-3.4773215247304	5.33760431595946e-48	1.18823661224662e-46	Down	8.39451288844855	8.91197718951404	8.52750867820733	0.927358579870669	0.58703993939348	0.522869904421594	244859	ankyrin repeat and kinase domain containing 1	GO:0000166,GO:0004672,GO:0004674,GO:0005524,GO:0005634,GO:0005737,GO:0006468,GO:0010564,GO:0016301,GO:0016310,GO:0016740,GO:0042995,GO:0106310,GO:0106311	nucleotide binding|protein kinase activity|protein serine/threonine kinase activity|ATP binding|nucleus|cytoplasm|protein phosphorylation|regulation of cell cycle process|kinase activity|phosphorylation|transferase activity|cell projection|protein serine kinase activity|protein threonine kinase activity
Ankle1	232.458653521844	0.173455577236938	5.96162548129579	2.04780336242332	1.0340771891286	2.49741026129575e-09	1.09107077709644e-08	Up	1.14442066210005	1.30673847558621	1.30379304824178	2.09914258351709	2.10697111778602	2.46196216569074	234396	ankyrin repeat and LEM domain containing 1	GO:0004518,GO:0004519,GO:0005634,GO:0005654,GO:0005737,GO:0005829,GO:0006281,GO:0006611,GO:0006974,GO:0008340,GO:0016787,GO:0033081,GO:0043249,GO:0045577,GO:0045950,GO:0046637,GO:1905453,GO:1905456,GO:2001020,GO:2001022	nuclease activity|endonuclease activity|nucleus|nucleoplasm|cytoplasm|cytosol|DNA repair|protein export from nucleus|cellular response to DNA damage stimulus|determination of adult lifespan|hydrolase activity|regulation of T cell differentiation in thymus|erythrocyte maturation|regulation of B cell differentiation|negative regulation of mitotic recombination|regulation of alpha-beta T cell differ…
Ankmy1	9.24212383005737	1.00426062256732	-3.11484986687943	0.114377797381436	-3.12812106651606	0.00184038555944011	0.00376392766021046	Down	0.172971440126969	0.229777860992936	0.264341620807887	0.0125111108768873	0.0121625951925777	0.0485322316673989	241158	ankyrin repeat and MYND domain containing 1	GO:0046872	metal ion binding
Ankrd24	121.32087968189	0.239784338514688	-5.67669755883818	0.38926292035025	-1.36118316909396	1.37319944454395e-08	5.60489569201611e-08	Down	2.00610601170815	1.76349979639864	1.50521633352387	0.696921606115874	0.55103968841036	0.53167847079202	70615	ankyrin repeat domain 24	GO:0005515	protein binding
Ankrd29	3.65063076885463	1.77178886813092	-2.932452779573	0.0272861528351156	-5.19568719116701	0.00336296058929943	0.00655518156572419	Down	0.119301984785319	0.143074524136912	0.0705412077620811	0	0	0	225187	ankyrin repeat domain 29
Ankrd31	6.34881963925072	1.54586793490626	-3.90204996572879	0.0152816705915472	-6.03205392242222	9.53814619312544e-05	0.000246071868189227	Down	0.163777944565524	0.115228914489562	0.144613020696576	0	0	0	625662	ankyrin repeat domain 31	GO:0000785,GO:0005515,GO:0007129,GO:0010780,GO:1903343	chromatin|protein binding|homologous chromosome pairing at meiosis|meiotic DNA double-strand break formation involved in reciprocal meiotic recombination|positive regulation of meiotic DNA double-strand break formation
Ankrd33b	9.07760376565852	1.0298340468312	-2.8820217854397	0.127803197951896	-2.96800415835505	0.00395132413288944	0.00759870025555662	Down	0.0319086752395472	0.033396577544521	0.0768403483208187	0.0109104058005199	0.00265162003686699	0.00264518048750153	67434	ankyrin repeat domain 33B	GO:0003677	DNA binding
Ankrd34c	2.56402565238733	1.97440979924028	-2.3215571364837	0.0417029959258959	-4.58370515976962	0.0202567941752479	0.0333924534995461	Down	0.0831188151648778	0.03544226381425	0.02621158564421	0	0	0	330998	ankyrin repeat domain 34C
Ankrd35	24.9440754506374	0.730442250117591	-5.86342616512372	0.051371278827398	-4.28289420145133	4.53412515896039e-09	1.94045664926894e-08	Down	0.840502120999368	0.66912952140179	1.08276980105326	0.0336306898139208	0.032693856706962	0.048921687847446	213121	ankyrin repeat domain 35
Ankrd36	6.0675280345796	1.52008813759961	-3.21442135627319	0.0338147436533773	-4.88620377291773	0.00130707714166454	0.00275410104577117	Down	0.167309091214268	0.171219368926062	0.063313268814796	0.0104880102987458	0	0	76389	ankyrin repeat domain 36
Ankrd37	90.7177685468302	0.299622728931102	-5.44902943747432	0.322494604744763	-1.63265307008196	5.06454312115417e-08	1.9535802126901e-07	Down	3.69745728347243	5.07642404256261	4.58357106185473	1.55852345900503	1.07805794249008	1.10450578382229	654824	ankyrin repeat domain 37	GO:0005515,GO:0005634,GO:0005654,GO:0005737,GO:0005739,GO:0005829	protein binding|nucleus|nucleoplasm|cytoplasm|mitochondrion|cytosol
Ankrd44	487.568732338782	0.128251206128575	-10.7580208159599	0.384290936190543	-1.37972914520318	5.43243428300312e-27	6.44843821032807e-26	Down	4.61001498384753	4.62654266425944	5.03904553088083	1.49690279074071	1.72199178721446	1.5363510823853	329154	ankyrin repeat domain 44
Ankrd65	7.27131349164927	1.49043842146923	-3.51187310434707	0.0265668206176142	-5.23423060604331	0.000444960400843309	0.00102511103327746	Down	0.400122679301264	0.453678777066504	0.722661607331382	0.0342030871572939	0	0	242805	ankyrin repeat domain 65
Ankub1	2.86605017571176	1.90220515534849	-2.54650986555874	0.0348189330482834	-4.84398419441162	0.0108806135937701	0.0190926906562789	Down	0.29645763245971	0.142212335418406	0.210348347330112	0	0	0	242037	ankrin repeat and ubiquitin domain containing 1
Anln	6203.58359543863	0.054621494670959	26.9793986473279	2.77724620614708	1.4736550794407	2.57900877161993e-160	4.26528373767912e-158	Up	29.3994657087244	27.6804373822887	26.3131912897463	65.9058070963088	68.2289057569048	66.3445945723742	68743	anillin, actin binding protein	GO:0000281,GO:0000915,GO:0002244,GO:0003779,GO:0005634,GO:0005654,GO:0005737,GO:0005826,GO:0005856,GO:0007049,GO:0015629,GO:0030496,GO:0031106,GO:0032059,GO:0042995,GO:0051301,GO:0090521,GO:0099738,GO:1904172	mitotic cytokinesis|actomyosin contractile ring assembly|hematopoietic progenitor cell differentiation|actin binding|nucleus|nucleoplasm|cytoplasm|actomyosin contractile ring|cytoskeleton|cell cycle|actin cytoskeleton|midbody|septin ring organization|bleb|cell projection|cell division|glomerular visceral epithelial cell migration|cell cortex region|positive regulation of bleb assembly
Ano1	20.387035717002	0.840709983845983	-5.35141849677562	0.0442250946880206	-4.49899095797733	8.72674410532753e-08	3.29022355571314e-07	Down	0.515238188105585	0.528812909377065	0.385419523910071	0.0225337985977466	0.0219060859736905	0.0109264431497513	101772	anoctamin 1, calcium activated chloride channel	GO:0005102,GO:0005227,GO:0005229,GO:0005247,GO:0005254,GO:0005515,GO:0005654,GO:0005737,GO:0005886,GO:0005887,GO:0006811,GO:0006812,GO:0006821,GO:0007200,GO:0007275,GO:0009897,GO:0015111,GO:0015705,GO:0016020,GO:0016021,GO:0016324,GO:0017128,GO:0034605,GO:0034707,GO:0035774,GO:0042391,GO:0042802,GO:0042803,GO:0045121,GO:0046872,GO:0046983,GO:0050965,GO:0050966,GO:0055085,GO:0060438,GO:1901653,GO:…	signaling receptor binding|calcium activated cation channel activity|intracellular calcium activated chloride channel activity|voltage-gated chloride channel activity|chloride channel activity|protein binding|nucleoplasm|cytoplasm|plasma membrane|integral component of plasma membrane|ion transport|cation transport|chloride transport|phospholipase C-activating G protein-coupled receptor signaling …
Ano2	9.30249716216919	1.40913584025942	-3.94237403641051	0.0212655127203562	-5.55534055041425	8.0679024978432e-05	0.000210637405833186	Down	0.159337742512859	0.347432636112468	0.301483716480766	0	0.0132410119663196	0	243634	anoctamin 2	GO:0005229,GO:0005254,GO:0005515,GO:0005654,GO:0005886,GO:0006811,GO:0006821,GO:0016020,GO:0016021,GO:0017128,GO:0034707,GO:0042802,GO:0046983,GO:0055085,GO:0097730,GO:1902476	intracellular calcium activated chloride channel activity|chloride channel activity|protein binding|nucleoplasm|plasma membrane|ion transport|chloride transport|membrane|integral component of membrane|phospholipid scramblase activity|chloride channel complex|identical protein binding|protein dimerization activity|transmembrane transport|non-motile cilium|chloride transmembrane transport	mmu04740	Olfactory transduction
Ano4	21.9605414498223	0.673120632031365	-3.91940919072546	0.160624604635858	-2.63823519165066	8.87662982744333e-05	0.000230353097513617	Down	0.351191343898057	0.649806662115295	0.427172687650954	0.141524569218866	0.0573259128809296	0.0228746779813919	320091	anoctamin 4	GO:0005229,GO:0005254,GO:0005886,GO:0006821,GO:0006869,GO:0016020,GO:0016021,GO:0017128,GO:0046983,GO:0055085,GO:0061588,GO:0061589,GO:0061590,GO:0061591,GO:1902476	intracellular calcium activated chloride channel activity|chloride channel activity|plasma membrane|chloride transport|lipid transport|membrane|integral component of membrane|phospholipid scramblase activity|protein dimerization activity|transmembrane transport|calcium activated phospholipid scrambling|calcium activated phosphatidylserine scrambling|calcium activated phosphatidylcholine scramblin…
Ano5	6.74099106754633	1.1364029386577	-2.20675035742538	0.175828691135701	-2.50775759106213	0.0273315049833478	0.0436410959630135	Down	0.0908540092888831	0.0633936893058735	0.125022045262263	0	0.0150999883042165	0.0376582936737499	233246	anoctamin 5	GO:0005229,GO:0005254,GO:0005783,GO:0005886,GO:0006821,GO:0016020,GO:0016021,GO:0017128,GO:0031982,GO:0046983,GO:0055085,GO:1902476	intracellular calcium activated chloride channel activity|chloride channel activity|endoplasmic reticulum|plasma membrane|chloride transport|membrane|integral component of membrane|phospholipid scramblase activity|vesicle|protein dimerization activity|transmembrane transport|chloride transmembrane transport
Ano7	10.0633363418736	1.14476021523336	-3.69657543829119	0.053227200725579	-4.23169249436457	0.000218527343962387	0.000531486187238837	Down	0.385884572206243	0.266559730287567	0.248245584900637	0	0.014109532050305	0.0281505331445166	404545	anoctamin 7	GO:0005229,GO:0005254,GO:0005622,GO:0005634,GO:0005783,GO:0005886,GO:0006821,GO:0006869,GO:0016020,GO:0016021,GO:0017128,GO:0046983,GO:0055085,GO:0061588,GO:0061589,GO:0061590,GO:0061591,GO:1902476	intracellular calcium activated chloride channel activity|chloride channel activity|intracellular anatomical structure|nucleus|endoplasmic reticulum|plasma membrane|chloride transport|lipid transport|membrane|integral component of membrane|phospholipid scramblase activity|protein dimerization activity|transmembrane transport|calcium activated phospholipid scrambling|calcium activated phosphatidyl…
Ano9	44.6425908384411	0.423490439537648	-5.20501931537914	0.216993552576863	-2.20427591767186	1.93976428958662e-07	7.07013048969905e-07	Down	1.72081444681219	1.37249152052063	1.54952378569443	0.233938672465155	0.379036602089302	0.264681269174636	71345	anoctamin 9	GO:0005229,GO:0005254,GO:0005622,GO:0005886,GO:0006821,GO:0006869,GO:0016020,GO:0016021,GO:0017128,GO:0055085,GO:0061588,GO:0061589,GO:0061590,GO:0061591,GO:1902476,GO:1902939	intracellular calcium activated chloride channel activity|chloride channel activity|intracellular anatomical structure|plasma membrane|chloride transport|lipid transport|membrane|integral component of membrane|phospholipid scramblase activity|transmembrane transport|calcium activated phospholipid scrambling|calcium activated phosphatidylserine scrambling|calcium activated phosphatidylcholine scra…
Anp32b	3436.50015050606	0.0660497779692986	23.1833219244393	2.89036815661509	1.53125326569999	6.70827503796434e-119	6.37471440071749e-117	Up	50.3001295096935	61.0516528788498	52.9601627262822	138.492348168354	137.994050618238	133.89200300619	67628	acidic (leucine-rich) nuclear phosphoprotein 32 family, member B	GO:0000082,GO:0001944,GO:0005634,GO:0008284,GO:0021591,GO:0042393,GO:0042981,GO:0043066,GO:0048839,GO:0060021,GO:1900087	G1/S transition of mitotic cell cycle|vasculature development|nucleus|positive regulation of cell population proliferation|ventricular system development|histone binding|regulation of apoptotic process|negative regulation of apoptotic process|inner ear development|roof of mouth development|positive regulation of G1/S transition of mitotic cell cycle
Anpep	14.6666080452947	0.81064871099307	-3.68135003592782	0.126369336263227	-2.98428166133918	0.000232002233354818	0.000561875304661062	Down	0.304754596069459	0.536038924287808	0.480523042796971	0	0.0773825374655042	0.0926335336124366	16790	alanyl (membrane) aminopeptidase	GO:0001525,GO:0004177,GO:0005615,GO:0005737,GO:0005793,GO:0005886,GO:0006508,GO:0007165,GO:0007275,GO:0008217,GO:0008233,GO:0008237,GO:0008270,GO:0009897,GO:0016020,GO:0016021,GO:0016787,GO:0030154,GO:0031526,GO:0035814,GO:0042277,GO:0043171,GO:0046872,GO:0070006,GO:0070062	angiogenesis|aminopeptidase activity|extracellular space|cytoplasm|endoplasmic reticulum-Golgi intermediate compartment|plasma membrane|proteolysis|signal transduction|multicellular organism development|regulation of blood pressure|peptidase activity|metallopeptidase activity|zinc ion binding|external side of plasma membrane|membrane|integral component of membrane|hydrolase activity|cell differen…	mmu00480,mmu04614,mmu04640	Glutathione metabolism|Renin-angiotensin system|Hematopoietic cell lineage
Antxrl	2.39211937834946	2.01425261747672	-2.27581089319911	0.0416927964606558	-4.58405804850834	0.0228573304828457	0.0371910022046114	Down	0.17179418432212	0.0941835459341027	0.0928721744361616	0	0	0	239029	anthrax toxin receptor-like	GO:0004888,GO:0005886,GO:0009986,GO:0016020,GO:0016021,GO:0038023,GO:0046872,GO:1901998	transmembrane signaling receptor activity|plasma membrane|cell surface|membrane|integral component of membrane|signaling receptor activity|metal ion binding|toxin transport
Anxa13	14.703267823093	1.79668494118846	-3.17208144643188	0.0192468883368159	-5.69923096702745	0.00151350553767446	0.0031443767662762	Down	1.85180744139428	1.2880670174056	0.875953463431979	0	0	0.126647409235753	69787	annexin A13	GO:0001786,GO:0005509,GO:0005544,GO:0005654,GO:0005737,GO:0005886,GO:0016020,GO:0019898,GO:0031410,GO:1901611	phosphatidylserine binding|calcium ion binding|calcium-dependent phospholipid binding|nucleoplasm|cytoplasm|plasma membrane|membrane|extrinsic component of membrane|cytoplasmic vesicle|phosphatidylglycerol binding
Anxa3	4206.77798867072	0.0555849143407436	18.3794425881036	2.03019702236364	1.02161974189036	1.91930704260175e-75	8.31538567575569e-74	Up	87.1569531458724	84.4671065888974	78.4423649205132	148.923054389258	146.901638408079	143.670927058123	11745	annexin A3	GO:0004859,GO:0005509,GO:0005544,GO:0005737,GO:0005886,GO:0006909,GO:0010595,GO:0016020,GO:0019834,GO:0030424,GO:0030425,GO:0030670,GO:0042581,GO:0042742,GO:0043025,GO:0043312,GO:0045766,GO:0048306,GO:0051054,GO:0051091,GO:0062023	phospholipase inhibitor activity|calcium ion binding|calcium-dependent phospholipid binding|cytoplasm|plasma membrane|phagocytosis|positive regulation of endothelial cell migration|membrane|phospholipase A2 inhibitor activity|axon|dendrite|phagocytic vesicle membrane|specific granule|defense response to bacterium|neuronal cell body|neutrophil degranulation|positive regulation of angiogenesis|calc…
Anxa6	1245.99841111785	0.0834077102418404	-15.1409898188557	0.416712623197718	-1.26287529158577	8.68959236574028e-52	2.12302540753882e-50	Down	44.3346282538333	42.4414339305028	44.4603795371917	15.5640187348391	15.9115306718863	15.8951510953325	11749	annexin A6	GO:0001755,GO:0001778,GO:0001786,GO:0003418,GO:0005262,GO:0005509,GO:0005525,GO:0005544,GO:0005634,GO:0005737,GO:0005765,GO:0005829,GO:0005925,GO:0006816,GO:0006937,GO:0008289,GO:0014704,GO:0015276,GO:0015485,GO:0016020,GO:0016324,GO:0031902,GO:0032991,GO:0034220,GO:0035374,GO:0042383,GO:0042802,GO:0044877,GO:0048306,GO:0048471,GO:0051015,GO:0051283,GO:0051560,GO:0062023,GO:0097190	neural crest cell migration|plasma membrane repair|phosphatidylserine binding|growth plate cartilage chondrocyte differentiation|calcium channel activity|calcium ion binding|GTP binding|calcium-dependent phospholipid binding|nucleus|cytoplasm|lysosomal membrane|cytosol|focal adhesion|calcium ion transport|regulation of muscle contraction|lipid binding|intercalated disc|ligand-gated ion channel ac…
Anxa8	1132.25871608276	0.0950842348922544	-25.092562008521	0.191324421151464	-2.38590706006667	5.99573911577713e-139	7.41918797060192e-137	Down	76.6738612807544	76.1270356998538	57.3258130019679	12.0613281186165	11.9565457279017	10.6095520712618	11752	annexin A8	GO:0005509,GO:0005544,GO:0005546,GO:0005547,GO:0005737,GO:0005829,GO:0005886,GO:0007032,GO:0007596,GO:0007599,GO:0016197,GO:0031902,GO:0043325,GO:0046872,GO:0051015,GO:1900004,GO:1900138	calcium ion binding|calcium-dependent phospholipid binding|phosphatidylinositol-4,5-bisphosphate binding|phosphatidylinositol-3,4,5-trisphosphate binding|cytoplasm|cytosol|plasma membrane|endosome organization|blood coagulation|hemostasis|endosomal transport|late endosome membrane|phosphatidylinositol-3,4-bisphosphate binding|metal ion binding|actin filament binding|negative regulation of serine-…
Aoah	10.9243430670326	1.28457875773914	-3.9954133637588	0.028509308648431	-5.13242313547163	6.45814712874766e-05	0.000171103097064787	Down	0.255386396158179	0.374737206039721	0.341094946258279	0	0.0274646480057332	0	27052	acyloxyacyl hydrolase	GO:0005509,GO:0005576,GO:0006629,GO:0006631,GO:0008653,GO:0009104,GO:0016787,GO:0016788,GO:0031410,GO:0043231,GO:0046872,GO:0050528,GO:0050728	calcium ion binding|extracellular region|lipid metabolic process|fatty acid metabolic process|lipopolysaccharide metabolic process|lipopolysaccharide catabolic process|hydrolase activity|hydrolase activity, acting on ester bonds|cytoplasmic vesicle|intracellular membrane-bounded organelle|metal ion binding|acyloxyacyl hydrolase activity|negative regulation of inflammatory response
Aoc1	6.93818721443703	1.21597216983649	-2.78240005563519	0.0958338386117973	-3.3833210330039	0.00539584817532214	0.0100966697797586	Down	0.479795324457992	0.109600200666394	0.280992853043444	0.0644499812680029	0	0.0208341572851899	76507	amine oxidase, copper-containing 1	GO:0005507,GO:0005509,GO:0005576,GO:0005615,GO:0005886,GO:0005923,GO:0008131,GO:0008201,GO:0008270,GO:0009308,GO:0009445,GO:0015898,GO:0016491,GO:0035874,GO:0042803,GO:0044877,GO:0046677,GO:0046872,GO:0048038,GO:0052597,GO:0052598,GO:0052599,GO:0052600,GO:0070062,GO:0071280,GO:0071420,GO:0097185	copper ion binding|calcium ion binding|extracellular region|extracellular space|plasma membrane|bicellular tight junction|primary amine oxidase activity|heparin binding|zinc ion binding|amine metabolic process|putrescine metabolic process|amiloride transport|oxidoreductase activity|cellular response to copper ion starvation|protein homodimerization activity|protein-containing complex binding|resp…	mmu00330,mmu00340,mmu00380	Arginine and proline metabolism|Histidine metabolism|Tryptophan metabolism
Aox1	590.673311284494	0.117152255806295	-9.99952092998361	0.443969835998039	-1.17146643392984	1.53136079548974e-23	1.57626604921744e-22	Down	10.3422386960853	9.22942422263938	9.1009176586962	3.65487511187514	3.42729096014763	3.94174559841018	11761	aldehyde oxidase 1	GO:0004031,GO:0005506,GO:0005737,GO:0005829,GO:0009055,GO:0016491,GO:0017144,GO:0042802,GO:0042803,GO:0043546,GO:0046872,GO:0050250,GO:0050660,GO:0051287,GO:0051536,GO:0051537,GO:0071949,GO:0102797,GO:0102798	aldehyde oxidase activity|iron ion binding|cytoplasm|cytosol|electron transfer activity|oxidoreductase activity|drug metabolic process|identical protein binding|protein homodimerization activity|molybdopterin cofactor binding|metal ion binding|retinal oxidase activity|flavin adenine dinucleotide binding|NAD binding|iron-sulfur cluster binding|2 iron, 2 sulfur cluster binding|FAD binding|geranial:…	mmu00280,mmu00350,mmu00380,mmu00750,mmu00760,mmu00830,mmu00982,mmu04630	Valine, leucine and isoleucine degradation|Tyrosine metabolism|Tryptophan metabolism|Vitamin B6 metabolism|Nicotinate and nicotinamide metabolism|Retinol metabolism|Drug metabolism - cytochrome P450|JAK-STAT signaling pathway
Aox2	10.093530814278	1.42109677413665	-4.705514033978	0.00970543899590751	-6.68699081434087	2.53227083676141e-06	8.14874806216956e-06	Down	0.198407940149387	0.317257886060492	0.300326901748107	0	0	0	213043	aldehyde oxidase 2	GO:0004031,GO:0005506,GO:0005737,GO:0009055,GO:0016491,GO:0046872,GO:0050660,GO:0051287,GO:0051536,GO:0051537,GO:0071949,GO:0102797,GO:0102798	aldehyde oxidase activity|iron ion binding|cytoplasm|electron transfer activity|oxidoreductase activity|metal ion binding|flavin adenine dinucleotide binding|NAD binding|iron-sulfur cluster binding|2 iron, 2 sulfur cluster binding|FAD binding|geranial:oxygen oxidoreductase activity|heptaldehyde:oxygen oxidoreductase activity	mmu00280,mmu00350,mmu00380,mmu00750,mmu00760,mmu00830,mmu00982,mmu04630	Valine, leucine and isoleucine degradation|Tyrosine metabolism|Tryptophan metabolism|Vitamin B6 metabolism|Nicotinate and nicotinamide metabolism|Retinol metabolism|Drug metabolism - cytochrome P450|JAK-STAT signaling pathway
Aox3	165.550419795988	0.288144579186822	-13.2734135696261	0.0705768001738474	-3.82466216739256	3.30189943217574e-40	5.95311008736088e-39	Down	3.0721209702888	2.55865526725012	3.27191476709547	0.132915856988299	0.249812355299221	0.16327268526215	71724	aldehyde oxidase 3	GO:0004031,GO:0005506,GO:0005737,GO:0009055,GO:0016491,GO:0030151,GO:0046872,GO:0050660,GO:0051287,GO:0051536,GO:0051537,GO:0071949,GO:0102797,GO:0102798	aldehyde oxidase activity|iron ion binding|cytoplasm|electron transfer activity|oxidoreductase activity|molybdenum ion binding|metal ion binding|flavin adenine dinucleotide binding|NAD binding|iron-sulfur cluster binding|2 iron, 2 sulfur cluster binding|FAD binding|geranial:oxygen oxidoreductase activity|heptaldehyde:oxygen oxidoreductase activity	mmu00280,mmu00350,mmu00380,mmu00750,mmu00760,mmu00830,mmu00982,mmu04630	Valine, leucine and isoleucine degradation|Tyrosine metabolism|Tryptophan metabolism|Vitamin B6 metabolism|Nicotinate and nicotinamide metabolism|Retinol metabolism|Drug metabolism - cytochrome P450|JAK-STAT signaling pathway
Aox4	51.5406144730583	0.445966524968262	-6.65382721065305	0.127858129748659	-2.96738419887421	2.85567913414061e-11	1.46183574723864e-10	Down	1.47648542894702	1.30569523281975	0.813806834019294	0.108652233538081	0.105625563253091	0.175615079972366	71872	aldehyde oxidase 4	GO:0004031,GO:0005506,GO:0005737,GO:0009055,GO:0016491,GO:0030151,GO:0046872,GO:0050660,GO:0051287,GO:0051536,GO:0051537,GO:0071949,GO:0102797,GO:0102798	aldehyde oxidase activity|iron ion binding|cytoplasm|electron transfer activity|oxidoreductase activity|molybdenum ion binding|metal ion binding|flavin adenine dinucleotide binding|NAD binding|iron-sulfur cluster binding|2 iron, 2 sulfur cluster binding|FAD binding|geranial:oxygen oxidoreductase activity|heptaldehyde:oxygen oxidoreductase activity	mmu00280,mmu00350,mmu00380,mmu00750,mmu00760,mmu00830,mmu00982,mmu04630	Valine, leucine and isoleucine degradation|Tyrosine metabolism|Tryptophan metabolism|Vitamin B6 metabolism|Nicotinate and nicotinamide metabolism|Retinol metabolism|Drug metabolism - cytochrome P450|JAK-STAT signaling pathway
Ap1g2	30.3073738185178	0.503957125703579	-4.51380600142321	0.206646280508919	-2.2747646984608	6.3674466321869e-06	1.94287887304621e-05	Down	1.45499156109551	1.00041986737742	1.26179010803892	0.250822639153489	0.155168108980308	0.265356476493959	11766	adaptor protein complex AP-1, gamma 2 subunit	GO:0005515,GO:0005768,GO:0005794,GO:0005798,GO:0005802,GO:0006886,GO:0006896,GO:0006898,GO:0015031,GO:0016020,GO:0016192,GO:0030117,GO:0030121,GO:0030133,GO:0031410,GO:0035615,GO:0140312	protein binding|endosome|Golgi apparatus|Golgi-associated vesicle|trans-Golgi network|intracellular protein transport|Golgi to vacuole transport|receptor-mediated endocytosis|protein transport|membrane|vesicle-mediated transport|membrane coat|AP-1 adaptor complex|transport vesicle|cytoplasmic vesicle|clathrin adaptor activity|cargo adaptor activity	mmu04142,mmu05170	Lysosome|Human immunodeficiency virus 1 infection
Ap1m1	795.430158334485	0.0998634922096457	10.4719916229587	2.06446742398172	1.04576965385881	1.16172699382021e-25	1.30599374468677e-24	Up	11.6801606551414	13.3674119423888	13.8299297234748	22.3340248761437	22.5848290131759	24.5395927713662	11767	adaptor-related protein complex AP-1, mu subunit 1	GO:0005515,GO:0005794,GO:0005802,GO:0006886,GO:0015031,GO:0016020,GO:0016192,GO:0030131,GO:0030136,GO:0031410,GO:0032438,GO:0035615,GO:0035646,GO:0043231	protein binding|Golgi apparatus|trans-Golgi network|intracellular protein transport|protein transport|membrane|vesicle-mediated transport|clathrin adaptor complex|clathrin-coated vesicle|cytoplasmic vesicle|melanosome organization|clathrin adaptor activity|endosome to melanosome transport|intracellular membrane-bounded organelle	mmu04142,mmu05170	Lysosome|Human immunodeficiency virus 1 infection
Ap1s1	1839.22369926182	0.0748135382610584	13.5939501998849	2.0237225522655	1.01701151339802	4.34956837882731e-42	8.28489215014725e-41	Up	32.3411047303198	37.5227247001465	33.7851507454845	58.698811978007	59.8901156630456	62.9198761836411	11769	adaptor protein complex AP-1, sigma 1	GO:0005515,GO:0005794,GO:0005802,GO:0005905,GO:0006886,GO:0015031,GO:0016020,GO:0016192,GO:0030117,GO:0030121,GO:0031410,GO:0042147,GO:0043195,GO:0043231	protein binding|Golgi apparatus|trans-Golgi network|clathrin-coated pit|intracellular protein transport|protein transport|membrane|vesicle-mediated transport|membrane coat|AP-1 adaptor complex|cytoplasmic vesicle|retrograde transport, endosome to Golgi|terminal bouton|intracellular membrane-bounded organelle	mmu04142,mmu05170	Lysosome|Human immunodeficiency virus 1 infection
Ap3b2	98.1388456568012	0.265996464094269	-4.46205771134636	0.439248244718002	-1.1868915738027	8.11763552738604e-06	2.44096732641678e-05	Down	2.53107514640481	2.34739627298354	2.15507680985181	0.920251635200751	0.802070100988555	0.953991909279861	11775	adaptor-related protein complex 3, beta 2 subunit	GO:0005794,GO:0005802,GO:0006886,GO:0008089,GO:0015031,GO:0016020,GO:0016192,GO:0030117,GO:0030123,GO:0031410,GO:0048490	Golgi apparatus|trans-Golgi network|intracellular protein transport|anterograde axonal transport|protein transport|membrane|vesicle-mediated transport|membrane coat|AP-3 adaptor complex|cytoplasmic vesicle|anterograde synaptic vesicle transport	mmu04142	Lysosome
Ap3m2	217.751174248569	0.197507380351642	-13.1541225913705	0.165163145649564	-2.59803629384595	1.61143225985592e-39	2.8398191464674e-38	Down	7.62532339133952	6.27322561389847	7.14425565654157	1.00450185554691	0.942846853775796	1.05812675792109	64933	adaptor-related protein complex 3, mu 2 subunit	GO:0005794,GO:0006886,GO:0006897,GO:0008089,GO:0015031,GO:0016020,GO:0016192,GO:0030131,GO:0031410,GO:0043231,GO:0048490	Golgi apparatus|intracellular protein transport|endocytosis|anterograde axonal transport|protein transport|membrane|vesicle-mediated transport|clathrin adaptor complex|cytoplasmic vesicle|intracellular membrane-bounded organelle|anterograde synaptic vesicle transport	mmu04142	Lysosome
Ap4s1	81.006101856743	0.293317677902161	3.42518055103729	2.00647892880912	1.0046660056259	0.000614390976234732	0.00137831287221043	Up	0.112102792592192	0.0956023432597128	0.135514874485403	0.18544328028465	0.208742346040581	0.198770162334403	11782	adaptor-related protein complex AP-4, sigma 1	GO:0005794,GO:0005802,GO:0006886,GO:0015031,GO:0016020,GO:0016192,GO:0030124,GO:0043231	Golgi apparatus|trans-Golgi network|intracellular protein transport|protein transport|membrane|vesicle-mediated transport|AP-4 adaptor complex|intracellular membrane-bounded organelle	mmu04142	Lysosome
Apba1	42.0443426102871	0.460098751767322	-5.1926792843867	0.190895466056892	-2.38914525707435	2.07289094136108e-07	7.53459936420341e-07	Down	0.577947814201352	0.554489406972565	0.782300165841202	0.10868846247665	0.146299545665242	0.0648641121098315	319924	amyloid beta (A4) precursor protein binding, family A, member 1	GO:0001540,GO:0001701,GO:0005515,GO:0005546,GO:0005634,GO:0005737,GO:0005794,GO:0005829,GO:0005886,GO:0006886,GO:0007268,GO:0007626,GO:0008021,GO:0010468,GO:0014047,GO:0014051,GO:0015031,GO:0016020,GO:0030165,GO:0032991,GO:0035264,GO:0043197,GO:0044877,GO:0048787,GO:0065003,GO:0098685,GO:0098978,GO:2000300	amyloid-beta binding|in utero embryonic development|protein binding|phosphatidylinositol-4,5-bisphosphate binding|nucleus|cytoplasm|Golgi apparatus|cytosol|plasma membrane|intracellular protein transport|chemical synaptic transmission|locomotory behavior|synaptic vesicle|regulation of gene expression|glutamate secretion|gamma-aminobutyric acid secretion|protein transport|membrane|PDZ domain bindi…
Apba2	24.7223248204309	0.626995059514602	-5.31403558494204	0.0993129693033401	-3.33187405784344	1.07223665613001e-07	4.0074903271265e-07	Down	0.631504843908371	0.797978549861339	0.684866450804284	0.0579318829734128	0.0844771557397517	0.0421360000481901	11784	amyloid beta (A4) precursor protein-binding, family A, member 2	GO:0001540,GO:0001701,GO:0005515,GO:0005737,GO:0005886,GO:0007268,GO:0007626,GO:0008021,GO:0010468,GO:0015031,GO:0035264,GO:0042802,GO:0043197,GO:0098685,GO:2000300	amyloid-beta binding|in utero embryonic development|protein binding|cytoplasm|plasma membrane|chemical synaptic transmission|locomotory behavior|synaptic vesicle|regulation of gene expression|protein transport|multicellular organism growth|identical protein binding|dendritic spine|Schaffer collateral - CA1 synapse|regulation of synaptic vesicle exocytosis
Apba3	812.772093692849	0.100649459741978	11.3508805003779	2.20757123153738	1.1424599899588	7.3419595007986e-30	9.61047971185204e-29	Up	9.77557637378639	10.7752342606033	9.91809806851262	20.0484171664103	18.8067119268154	19.4067346091997	57267	amyloid beta (A4) precursor protein-binding, family A, member 3	GO:0001540,GO:0001701,GO:0004857,GO:0005737,GO:0005886,GO:0007268,GO:0010468,GO:0015031,GO:0019899,GO:0043086,GO:0043197,GO:0048471,GO:0050790	amyloid-beta binding|in utero embryonic development|enzyme inhibitor activity|cytoplasm|plasma membrane|chemical synaptic transmission|regulation of gene expression|protein transport|enzyme binding|negative regulation of catalytic activity|dendritic spine|perinuclear region of cytoplasm|regulation of catalytic activity
Apex1	1235.07865947174	0.0835694756180332	14.9975720284699	2.38392563068478	1.25333922996291	7.615450717205e-51	1.82177680578478e-49	Up	34.2126737940596	39.7620303823282	37.3682953862924	74.4225680022776	78.5039033871543	76.7669992655577	11792	apurinic/apyrimidinic endonuclease 1	GO:0000723,GO:0003677,GO:0003684,GO:0003691,GO:0003713,GO:0003723,GO:0003906,GO:0004518,GO:0004519,GO:0004521,GO:0004527,GO:0004528,GO:0005634,GO:0005654,GO:0005667,GO:0005730,GO:0005737,GO:0005739,GO:0005783,GO:0005813,GO:0006281,GO:0006284,GO:0006310,GO:0006974,GO:0007568,GO:0008081,GO:0008309,GO:0008311,GO:0008408,GO:0014912,GO:0016491,GO:0016607,GO:0016787,GO:0016890,GO:0031490,GO:0042981,GO:…	telomere maintenance|DNA binding|damaged DNA binding|double-stranded telomeric DNA binding|transcription coactivator activity|RNA binding|DNA-(apurinic or apyrimidinic site) endonuclease activity|nuclease activity|endonuclease activity|endoribonuclease activity|exonuclease activity|phosphodiesterase I activity|nucleus|nucleoplasm|transcription regulator complex|nucleolus|cytoplasm|mitochondrion|e…	mmu03410	Base excision repair
Aph1b	152.80870434536	0.228460183551292	-9.714069699938	0.214748781913472	-2.21927814667788	2.62636312375894e-22	2.53356397805124e-21	Down	3.72739411157051	3.0992887242296	3.2293578086847	0.651780177738994	0.669489369083576	0.548602153650432	208117	aph1 homolog B, gamma secretase subunit	GO:0001963,GO:0005783,GO:0005886,GO:0006509,GO:0007219,GO:0007220,GO:0007614,GO:0010950,GO:0016020,GO:0016021,GO:0016485,GO:0030133,GO:0030674,GO:0034205,GO:0035249,GO:0042987,GO:0043085,GO:0060134,GO:0061133,GO:0070765	synaptic transmission, dopaminergic|endoplasmic reticulum|plasma membrane|membrane protein ectodomain proteolysis|Notch signaling pathway|Notch receptor processing|short-term memory|positive regulation of endopeptidase activity|membrane|integral component of membrane|protein processing|transport vesicle|protein-macromolecule adaptor activity|amyloid-beta formation|synaptic transmission, glutamate…	mmu04330,mmu05010	Notch signaling pathway|Alzheimer disease
Aph1c	81.0879428236649	0.308808388058904	-5.12146170253441	0.334122644555355	-1.58155033286506	3.03176318519094e-07	1.0868346558e-06	Down	1.4869048695947	1.34973829856642	1.3958692706622	0.365665150784279	0.543673767348445	0.333755961310528	68318	aph1 homolog C, gamma secretase subunit	GO:0001656,GO:0001963,GO:0005783,GO:0005886,GO:0006509,GO:0007219,GO:0007220,GO:0007614,GO:0016020,GO:0016021,GO:0016485,GO:0030674,GO:0035249,GO:0043085,GO:0060134,GO:0070765	metanephros development|synaptic transmission, dopaminergic|endoplasmic reticulum|plasma membrane|membrane protein ectodomain proteolysis|Notch signaling pathway|Notch receptor processing|short-term memory|membrane|integral component of membrane|protein processing|protein-macromolecule adaptor activity|synaptic transmission, glutamatergic|positive regulation of catalytic activity|prepulse inhibit…	mmu04330,mmu05010	Notch signaling pathway|Alzheimer disease
Aplp1	6.87004347455345	1.22055259413769	-2.93459717099281	0.0835144592615692	-3.58183018980439	0.00333980961687513	0.00651522347853603	Down	0.381509492942768	0.418313541807654	0.257805701612087	0.0256237174690095	0.0249099305386447	0.0248494359258557	11803	amyloid beta (A4) precursor-like protein 1	GO:0005515,GO:0005654,GO:0005737,GO:0005794,GO:0005886,GO:0006378,GO:0006417,GO:0006897,GO:0006915,GO:0007155,GO:0008201,GO:0016020,GO:0016021,GO:0030198,GO:0030900,GO:0031694,GO:0031695,GO:0031696,GO:0042802,GO:0046872,GO:0046914,GO:0048471,GO:0071874,GO:0106072	protein binding|nucleoplasm|cytoplasm|Golgi apparatus|plasma membrane|mRNA polyadenylation|regulation of translation|endocytosis|apoptotic process|cell adhesion|heparin binding|membrane|integral component of membrane|extracellular matrix organization|forebrain development|alpha-2A adrenergic receptor binding|alpha-2B adrenergic receptor binding|alpha-2C adrenergic receptor binding|identical prote…
Apoa4	2.36443914018583	2.02473865640567	-2.23283883981804	0.0435581015717565	-4.52091511250357	0.0255595739727814	0.0410979407620679	Down	0.117377470474932	0.30030191836852	0.148060321309991	0	0	0	11808	apolipoprotein A-IV	GO:0002227,GO:0005507,GO:0005543,GO:0005576,GO:0005615,GO:0005829,GO:0006695,GO:0006869,GO:0006982,GO:0007159,GO:0008203,GO:0008289,GO:0009986,GO:0010873,GO:0010898,GO:0015485,GO:0016042,GO:0016209,GO:0019430,GO:0030300,GO:0031210,GO:0032374,GO:0033344,GO:0033700,GO:0034361,GO:0034364,GO:0034372,GO:0034380,GO:0034445,GO:0035634,GO:0042157,GO:0042627,GO:0042632,GO:0042744,GO:0042802,GO:0042803,GO:…	innate immune response in mucosa|copper ion binding|phospholipid binding|extracellular region|extracellular space|cytosol|cholesterol biosynthetic process|lipid transport|response to lipid hydroperoxide|leukocyte cell-cell adhesion|cholesterol metabolic process|lipid binding|cell surface|positive regulation of cholesterol esterification|positive regulation of triglyceride catabolic process|choles…	mmu04975,mmu04977,mmu04979,mmu05417	Fat digestion and absorption|Vitamin digestion and absorption|Cholesterol metabolism|Lipid and atherosclerosis
Apoa5	25.5032525359197	0.612278718925068	-4.66507109699367	0.138089568464842	-2.85632375496165	3.08510351633181e-06	9.80664950672836e-06	Down	1.15985092414731	1.28587167813867	1.04851179300169	0.266592034023163	0.0471210390260484	0.141019811944595	66113	apolipoprotein A-V	GO:0005543,GO:0005576,GO:0005615,GO:0005768,GO:0005794,GO:0005829,GO:0006641,GO:0006695,GO:0006869,GO:0008047,GO:0008201,GO:0008289,GO:0010873,GO:0010898,GO:0010902,GO:0015485,GO:0019433,GO:0019899,GO:0030300,GO:0031210,GO:0033344,GO:0033700,GO:0034361,GO:0034364,GO:0034370,GO:0034372,GO:0034380,GO:0035473,GO:0042157,GO:0042627,GO:0042632,GO:0045723,GO:0046470,GO:0046889,GO:0050750,GO:0050996,GO:…	phospholipid binding|extracellular region|extracellular space|endosome|Golgi apparatus|cytosol|triglyceride metabolic process|cholesterol biosynthetic process|lipid transport|enzyme activator activity|heparin binding|lipid binding|positive regulation of cholesterol esterification|positive regulation of triglyceride catabolic process|positive regulation of very-low-density lipoprotein particle rem…	mmu03320	PPAR signaling pathway
Apob	12.6667797383287	1.15834820002142	-4.20644897606807	0.0341366997706667	-4.87253259991041	2.59414618798744e-05	7.30386551536813e-05	Down	0.0840657157603651	0.143384107186918	0.119295861810669	0	0.0128074558676875	0	238055	apolipoprotein B	GO:0001701,GO:0005319,GO:0005543,GO:0005576,GO:0005615,GO:0005737,GO:0005783,GO:0005811,GO:0005829,GO:0006629,GO:0006642,GO:0006869,GO:0007283,GO:0007399,GO:0008201,GO:0008202,GO:0008203,GO:0009566,GO:0009743,GO:0009791,GO:0010628,GO:0010744,GO:0010884,GO:0010886,GO:0012506,GO:0016042,GO:0019433,GO:0030301,GO:0030317,GO:0031983,GO:0033344,GO:0034359,GO:0034361,GO:0034362,GO:0034363,GO:0034364,GO:…	in utero embryonic development|lipid transporter activity|phospholipid binding|extracellular region|extracellular space|cytoplasm|endoplasmic reticulum|lipid droplet|cytosol|lipid metabolic process|triglyceride mobilization|lipid transport|spermatogenesis|nervous system development|heparin binding|steroid metabolic process|cholesterol metabolic process|fertilization|response to carbohydrate|post-…	mmu04975,mmu04977,mmu04979,mmu05417	Fat digestion and absorption|Vitamin digestion and absorption|Cholesterol metabolism|Lipid and atherosclerosis
Apobec2	9.77870686641776	1.28796917473124	-3.86416579100842	0.0317538113206431	-4.97692642486981	0.000111469494841109	0.000284926787666856	Down	1.55199099850187	0.92420504187553	0.607557870203067	0.100643566807669	0	0	11811	apolipoprotein B mRNA editing enzyme, catalytic polypeptide 2	GO:0003723,GO:0003824,GO:0004126,GO:0005634,GO:0005737,GO:0006397,GO:0016554,GO:0016556,GO:0016787,GO:0042802,GO:0046872,GO:0080111	RNA binding|catalytic activity|cytidine deaminase activity|nucleus|cytoplasm|mRNA processing|cytidine to uridine editing|mRNA modification|hydrolase activity|identical protein binding|metal ion binding|DNA demethylation
Apod	23.4920909914803	0.825401216737987	-5.74825852469942	0.0373015766051269	-4.74461958041141	9.01673017544755e-09	3.75333395492976e-08	Down	1.38287336799974	1.38705025410378	1.57587153459855	0.0295525227511431	0.0287292930802499	0.085978569047223	11815	apolipoprotein D	GO:0000302,GO:0005576,GO:0005615,GO:0005622,GO:0005737,GO:0005783,GO:0006006,GO:0006629,GO:0006869,GO:0007568,GO:0008289,GO:0010642,GO:0015485,GO:0022626,GO:0030425,GO:0042308,GO:0043025,GO:0048471,GO:0048662,GO:0051895,GO:0060588,GO:0071638,GO:1900016,GO:2000098,GO:2000405	response to reactive oxygen species|extracellular region|extracellular space|intracellular anatomical structure|cytoplasm|endoplasmic reticulum|glucose metabolic process|lipid metabolic process|lipid transport|aging|lipid binding|negative regulation of platelet-derived growth factor receptor signaling pathway|cholesterol binding|cytosolic ribosome|dendrite|negative regulation of protein import in…
Apoh	5.70181268994705	1.58335466563988	-3.69664392705839	0.0172998290363434	-5.85309840911725	0.000218468424462408	0.000531418031502393	Down	0.603552054972951	0.842260936030225	0.467175180497055	0	0	0	11818	apolipoprotein H	GO:0001937,GO:0005543,GO:0005576,GO:0005615,GO:0005737,GO:0005886,GO:0006641,GO:0007596,GO:0007597,GO:0008201,GO:0008289,GO:0009986,GO:0010596,GO:0010898,GO:0016525,GO:0030193,GO:0030195,GO:0031100,GO:0031639,GO:0033033,GO:0034197,GO:0034361,GO:0034364,GO:0034392,GO:0042627,GO:0042802,GO:0051006,GO:0051917,GO:0051918,GO:0060230,GO:0060268	negative regulation of endothelial cell proliferation|phospholipid binding|extracellular region|extracellular space|cytoplasm|plasma membrane|triglyceride metabolic process|blood coagulation|blood coagulation, intrinsic pathway|heparin binding|lipid binding|cell surface|negative regulation of endothelial cell migration|positive regulation of triglyceride catabolic process|negative regulation of a…	mmu04979	Cholesterol metabolism
Apol10a	3.14497476460649	1.89354597732497	-2.19355605674718	0.0561878011273193	-4.15359924729045	0.0282673404591902	0.0449351437983429	Down	0.0416908359047513	0.339988444676735	0.0197208582748997	0	0	0	245282	apolipoprotein L 10A	GO:0008289	lipid binding
Apol11b	4.46549902347396	1.67900507529309	-3.26469611870248	0.0223831772264175	-5.48144135259113	0.00109581571990641	0.00234282540489623	Down	0.4119528853583	0.24321973553814	0.209854091774078	0	0	0	328563	apolipoprotein L 11b	GO:0008289	lipid binding
Apol6	38.8405876054558	0.440396599856354	-4.79365194950009	0.231469174103477	-2.11110801945462	1.63772308469122e-06	5.41188031828798e-06	Down	1.61508006348162	1.71900468041709	1.52795041612045	0.379663536575274	0.276815581177413	0.322167212653912	71939	apolipoprotein L 6	GO:0008289	lipid binding
Apol7b	19.2030504353318	1.88074802790898	-3.18302212144488	0.0157723060697914	-5.98646257769811	0.00145746478669559	0.00303785680212848	Down	0.878091000499488	1.26367505725684	1.13531750195333	0.137610983803033	0	0	278679	apolipoprotein L 7b	GO:0008289	lipid binding
Apol8	71.7434079274468	0.346284943276163	-7.78917990447177	0.154183926471613	-2.69727572138783	6.74455174069604e-15	4.41088554904836e-14	Down	2.43601203128291	2.39556479711306	2.86153891311619	0.305409814691352	0.259789397034611	0.481294337932363	239552	apolipoprotein L 8	GO:0008289	lipid binding
Apol9a	499.458632453058	0.189273102499871	-24.9206466923177	0.0380276311988422	-4.71680811575811	4.44486806460126e-137	5.38392469796772e-135	Down	34.2046016144052	34.2668869039998	30.3567542543602	1.01100094327209	0.982838001623723	1.25620303098996	223672	apolipoprotein L 9a	GO:0008289	lipid binding
Apol9b	375.495630255727	0.196127689975435	-22.4001240952184	0.0475871348898241	-4.39328459395826	3.92483613441205e-111	3.3419396788063e-109	Down	18.3235066274737	18.4203340021841	18.0928120594343	0.847353901187153	0.686457993645602	0.73044363421993	71898	apolipoprotein L 9b	GO:0008289	lipid binding
Apold1	9.71613714199688	0.861095479036523	-2.07920591850521	0.289092920280806	-1.79039481641082	0.037598427909628	0.0577713918211186	Down	0.29773274331796	0.304691227772201	0.300448837152796	0.111982823725708	0.0907194790627866	0.0361996654900407	381823	apolipoprotein L domain containing 1	GO:0001525,GO:0008289,GO:0045601	angiogenesis|lipid binding|regulation of endothelial cell differentiation
Apool	210.977818465541	0.183694522598201	7.65719262465234	2.6510876029434	1.40658434362798	1.90041489319394e-14	1.20839690066306e-13	Up	5.36632537095285	5.76255339050589	6.24123458658	11.8047150357984	14.3110937490962	13.8273973008091	68117	apolipoprotein O-like	GO:0005739,GO:0005743,GO:0016020,GO:0016021,GO:0042407,GO:0061617	mitochondrion|mitochondrial inner membrane|membrane|integral component of membrane|cristae formation|MICOS complex
Aqp11	73.9131044739806	0.339224552702292	-3.9647250699688	0.393672519077227	-1.34493208844773	7.34805876146521e-05	0.000193104065236366	Down	4.48692102592599	5.67666031772262	5.69091460417896	2.59632995643628	1.21693113003618	1.75352055873769	66333	aquaporin 11	GO:0001822,GO:0005737,GO:0005783,GO:0005829,GO:0005886,GO:0006612,GO:0006833,GO:0008284,GO:0009986,GO:0009992,GO:0015250,GO:0015254,GO:0015267,GO:0016020,GO:0016021,GO:0030104,GO:0030425,GO:0031410,GO:0032364,GO:0033577,GO:0042802,GO:0048388,GO:0048471,GO:0050680,GO:0051260,GO:0055085,GO:0072014,GO:0080170,GO:1903573,GO:1904293	kidney development|cytoplasm|endoplasmic reticulum|cytosol|plasma membrane|protein targeting to membrane|water transport|positive regulation of cell population proliferation|cell surface|cellular water homeostasis|water channel activity|glycerol channel activity|channel activity|membrane|integral component of membrane|water homeostasis|dendrite|cytoplasmic vesicle|oxygen homeostasis|protein glyco…
Aqp3	50.6038266887814	0.369249787176043	-3.51524666696401	0.40668844790475	-1.29800408364775	0.000439345706710255	0.00101392005305466	Down	2.73601135754045	2.94421076773697	2.44849612466976	1.07773675426091	0.84493127975664	0.944024855683557	11828	aquaporin 3	GO:0002684,GO:0005654,GO:0005737,GO:0005886,GO:0005887,GO:0005911,GO:0006833,GO:0015204,GO:0015250,GO:0015254,GO:0015267,GO:0015793,GO:0015840,GO:0016020,GO:0016021,GO:0016323,GO:0032526,GO:0042802,GO:0055085,GO:0070295,GO:0071456,GO:0090650	positive regulation of immune system process|nucleoplasm|cytoplasm|plasma membrane|integral component of plasma membrane|cell-cell junction|water transport|urea transmembrane transporter activity|water channel activity|glycerol channel activity|channel activity|glycerol transport|urea transport|membrane|integral component of membrane|basolateral plasma membrane|response to retinoic acid|identical…	mmu04962	Vasopressin-regulated water reabsorption
Aqp5	41.5697733098416	0.435950970961511	-4.44140293674704	0.261297654066254	-1.93623392270618	8.93742596886636e-06	2.67345611590437e-05	Down	3.32012000840052	2.58054414443303	2.54461374909034	0.474212241283333	0.883587839145119	0.57485348872966	11830	aquaporin 5	GO:0005515,GO:0005783,GO:0005886,GO:0005887,GO:0005902,GO:0006833,GO:0009925,GO:0015250,GO:0015267,GO:0015670,GO:0016020,GO:0016021,GO:0016324,GO:0030659,GO:0031410,GO:0042802,GO:0046541,GO:0048593,GO:0051289,GO:0055085,GO:0071476	protein binding|endoplasmic reticulum|plasma membrane|integral component of plasma membrane|microvillus|water transport|basal plasma membrane|water channel activity|channel activity|carbon dioxide transport|membrane|integral component of membrane|apical plasma membrane|cytoplasmic vesicle membrane|cytoplasmic vesicle|identical protein binding|saliva secretion|camera-type eye morphogenesis|protein…	mmu04970	Salivary secretion
Aqp6	7.6319947473154	1.05996829813185	-2.36342656475905	0.176145895904419	-2.50515723360725	0.0181068147966983	0.030172177339974	Down	0.0717617856188022	0.137698072294116	0.271561646204527	0.0224924521783012	0.0327988369807917	0.0109063946302104	11831	aquaporin 6	GO:0005886,GO:0005887,GO:0006833,GO:0015112,GO:0015250,GO:0015267,GO:0015670,GO:0015706,GO:0016020,GO:0016021,GO:0016324,GO:0031410,GO:0055085	plasma membrane|integral component of plasma membrane|water transport|nitrate transmembrane transporter activity|water channel activity|channel activity|carbon dioxide transport|nitrate transport|membrane|integral component of membrane|apical plasma membrane|cytoplasmic vesicle|transmembrane transport
Aqp8	8.4498382099629	1.08149785092358	-2.75177036870666	0.12709386181056	-2.97603373999144	0.00592740682086099	0.0110051162908904	Down	0.394786404733316	0.841694138630474	0.746977273796099	0.16498501261338	0	0.0799997991045045	11833	aquaporin 8	GO:0005886,GO:0005887,GO:0006833,GO:0015250,GO:0015267,GO:0015722,GO:0016020,GO:0016021,GO:0043231,GO:0045177,GO:0046691	plasma membrane|integral component of plasma membrane|water transport|water channel activity|channel activity|canalicular bile acid transport|membrane|integral component of membrane|intracellular membrane-bounded organelle|apical part of cell|intracellular canaliculus	mmu04976	Bile secretion
Ar	7.47403854156641	1.39573520008372	-3.32477386949907	0.0400930526662771	-4.6405039219784	0.000884902754678012	0.00192418803798506	Down	0.0971633040898519	0.0932195287194339	0.0919215797857666	0	0	0.0118135448145974	11835	androgen receptor	GO:0000122,GO:0000785,GO:0000976,GO:0000978,GO:0001091,GO:0001223,GO:0001228,GO:0001701,GO:0003073,GO:0003382,GO:0003677,GO:0003682,GO:0003700,GO:0004879,GO:0005102,GO:0005496,GO:0005497,GO:0005515,GO:0005634,GO:0005737,GO:0005829,GO:0005886,GO:0006355,GO:0006357,GO:0007283,GO:0007338,GO:0007620,GO:0008013,GO:0008049,GO:0008134,GO:0008270,GO:0008284,GO:0008285,GO:0008289,GO:0008584,GO:0009566,GO:…	negative regulation of transcription by RNA polymerase II|chromatin|transcription cis-regulatory region binding|RNA polymerase II cis-regulatory region sequence-specific DNA binding|RNA polymerase II general transcription initiation factor binding|transcription coactivator binding|DNA-binding transcription activator activity, RNA polymerase II-specific|in utero embryonic development|regulation of…	mmu04114,mmu05200,mmu05215	Oocyte meiosis|Pathways in cancer|Prostate cancer	ESR-like
Arap2	7.66107290605335	1.32767729795875	-3.20792688928566	0.0522258651078827	-4.25909170441599	0.00133695480779177	0.00281017019357429	Down	0.135500314616084	0.107059212888655	0.105568566099114	0	0	0.0218047875035388	212285	ArfGAP with RhoGAP domain, ankyrin repeat and PH domain 2	GO:0005096,GO:0005547,GO:0005737,GO:0007165,GO:0043547,GO:0046872	GTPase activator activity|phosphatidylinositol-3,4,5-trisphosphate binding|cytoplasm|signal transduction|positive regulation of GTPase activity|metal ion binding	mmu04144	Endocytosis
Arap3	68.1875662060713	0.338111651587231	-6.36621717826788	0.224923732089553	-2.15249220450716	1.93747048669683e-10	9.29553483157198e-10	Down	1.47219711683082	1.35502555839677	1.24557172618752	0.225089725251086	0.273524393354931	0.294688940476582	106952	ArfGAP with RhoGAP domain, ankyrin repeat and PH domain 3	GO:0001726,GO:0005096,GO:0005515,GO:0005547,GO:0005737,GO:0005856,GO:0005886,GO:0007165,GO:0008360,GO:0016020,GO:0030027,GO:0030336,GO:0035021,GO:0035024,GO:0042995,GO:0043325,GO:0043547	ruffle|GTPase activator activity|protein binding|phosphatidylinositol-3,4,5-trisphosphate binding|cytoplasm|cytoskeleton|plasma membrane|signal transduction|regulation of cell shape|membrane|lamellipodium|negative regulation of cell migration|negative regulation of Rac protein signal transduction|negative regulation of Rho protein signal transduction|cell projection|phosphatidylinositol-3,4-bisph…	mmu04015,mmu04024,mmu04144	Rap1 signaling pathway|cAMP signaling pathway|Endocytosis
Arc	7.23647997496318	1.03987383777898	-2.3250102658335	0.187152036478043	-2.41771734800781	0.0200714112761421	0.0331122457269945	Down	0.277014411631913	0.224882843904115	0.282229399659548	0.0400731822071728	0.0194784419249553	0.0777245514673381	11838	activity regulated cytoskeletal-associated protein	GO:0003723,GO:0003729,GO:0003779,GO:0005515,GO:0005737,GO:0005768,GO:0005856,GO:0005886,GO:0006897,GO:0007010,GO:0007275,GO:0007492,GO:0007616,GO:0009952,GO:0015629,GO:0016020,GO:0016477,GO:0022604,GO:0030054,GO:0030425,GO:0031410,GO:0042995,GO:0043197,GO:0045121,GO:0045202,GO:0045211,GO:0048168,GO:0050804,GO:0051028,GO:0051260,GO:0061001,GO:0071598,GO:0098839,GO:0098845,GO:0098978,GO:0099149,GO:…	RNA binding|mRNA binding|actin binding|protein binding|cytoplasm|endosome|cytoskeleton|plasma membrane|endocytosis|cytoskeleton organization|multicellular organism development|endoderm development|long-term memory|anterior/posterior pattern specification|actin cytoskeleton|membrane|cell migration|regulation of cell morphogenesis|cell junction|dendrite|cytoplasmic vesicle|cell projection|dendritic…	mmu05031	Amphetamine addiction
Arfgef3	53.1366254485176	0.389038999042888	-6.18539965707801	0.188630949360833	-2.40636169126985	6.19453281777274e-10	2.85646017334293e-09	Down	0.555361920106561	0.677442895633123	0.938216952069305	0.111901044643143	0.10153161561321	0.137458272146822	215821	ARFGEF family member 3	GO:0005085,GO:0016020,GO:0016021,GO:0030036,GO:0031410,GO:0032012	guanyl-nucleotide exchange factor activity|membrane|integral component of membrane|actin cytoskeleton organization|cytoplasmic vesicle|regulation of ARF protein signal transduction
Arg1	2.05261946650178	2.12293259271197	-2.03417318978516	0.0501219875906469	-4.3184125638158	0.0419341366748722	0.0636992979605936	Down	0.132397336365089	0.296388030806845	0.125254821582149	0	0	0	11846	arginase, liver	GO:0000050,GO:0001938,GO:0002250,GO:0002376,GO:0004053,GO:0005615,GO:0005737,GO:0005741,GO:0005829,GO:0006525,GO:0010963,GO:0016787,GO:0016813,GO:0019547,GO:0030145,GO:0032964,GO:0042130,GO:0042802,GO:0042832,GO:0043005,GO:0043025,GO:0045087,GO:0046007,GO:0046872,GO:0060336,GO:0070965,GO:2000552	urea cycle|positive regulation of endothelial cell proliferation|adaptive immune response|immune system process|arginase activity|extracellular space|cytoplasm|mitochondrial outer membrane|cytosol|arginine metabolic process|regulation of L-arginine import|hydrolase activity|hydrolase activity, acting on carbon-nitrogen (but not peptide) bonds, in linear amidines|arginine catabolic process to orni…	mmu00220,mmu00330,mmu05146	Arginine biosynthesis|Arginine and proline metabolism|Amoebiasis
Arhgap15	12.8100603861982	0.791681007748762	-3.22791636473024	0.170107649018564	-2.55548008055836	0.00124695425795197	0.00263775836142834	Down	0.154966068168731	0.195626484297561	0.192902664619655	0.0153383213678355	0.0298220990232424	0.0371870938029572	76117	Rho GTPase activating protein 15	GO:0005096,GO:0005737,GO:0007165,GO:0008360,GO:0016020,GO:0043087	GTPase activator activity|cytoplasm|signal transduction|regulation of cell shape|membrane|regulation of GTPase activity
Arhgap20	5.09288841208899	1.59156424329188	-2.97970957610269	0.0373590293797357	-4.74239921671945	0.00288521788178281	0.00570279792767918	Down	0.0605028977561273	0.0474931120160491	0.0572389133475423	0.00517187850695053	0	0	244867	Rho GTPase activating protein 20	GO:0005096,GO:0007165	GTPase activator activity|signal transduction
Arhgap25	25.9445301377991	0.514040434026408	-2.0747506861488	0.477474058181358	-1.06650574320452	0.038009647127346	0.058335498401923	Down	0.586383178135645	0.669016892295343	0.449796672688631	0.208628021055723	0.217303259841131	0.274582339887744	232201	Rho GTPase activating protein 25	GO:0001891,GO:0005096,GO:0006911,GO:0007015,GO:0007165,GO:0051058,GO:0090630	phagocytic cup|GTPase activator activity|phagocytosis, engulfment|actin filament organization|signal transduction|negative regulation of small GTPase mediated signal transduction|activation of GTPase activity
Arhgap26	26.1023235398342	0.530978650179212	-3.43062074680424	0.282909715460812	-1.82158637341492	0.000602201892191225	0.00135379330096576	Down	0.0612628025724423	0.0691484680453828	0.0937553021453069	0.0152484351413323	0.0230590378670427	0.0164307415785733	71302	Rho GTPase activating protein 26	GO:0005096,GO:0005515,GO:0005543,GO:0005737,GO:0005856,GO:0007165,GO:0030036,GO:0030054,GO:0051056	GTPase activator activity|protein binding|phospholipid binding|cytoplasm|cytoskeleton|signal transduction|actin cytoskeleton organization|cell junction|regulation of small GTPase mediated signal transduction
Arhgap27	96.9773366052634	0.286350196981884	-8.28933901076635	0.192956311747945	-2.37365385858256	1.13879536356849e-16	8.20925408775275e-16	Down	2.15212995505307	1.78370774287646	1.66293367619626	0.360229160642974	0.26779574763343	0.308244688338704	544817	Rho GTPase activating protein 27	GO:0005096,GO:0005737,GO:0005768,GO:0006897,GO:0006898,GO:0007165,GO:0016020,GO:0017124,GO:0043087,GO:0043547	GTPase activator activity|cytoplasm|endosome|endocytosis|receptor-mediated endocytosis|signal transduction|membrane|SH3 domain binding|regulation of GTPase activity|positive regulation of GTPase activity
Arhgap30	23.6067539140962	0.59910078708949	-3.97152388876084	0.192196892078279	-2.37934308770133	7.14143378111363e-05	0.000188133957780907	Down	0.508339297637645	0.738526592805914	0.508396519952678	0.136568476349979	0.0531056629665225	0.1059533881188	226652	Rho GTPase activating protein 30	GO:0005096,GO:0007165,GO:0007264,GO:0031410,GO:0043231	GTPase activator activity|signal transduction|small GTPase mediated signal transduction|cytoplasmic vesicle|intracellular membrane-bounded organelle
Arhgap36	2.38663686421791	2.01672817575269	-2.26693326278122	0.0420488984298335	-4.57178818360187	0.0233943028860003	0.0379462476083747	Down	0.102678322820287	0.098510697558799	0.0485695383241885	0	0	0	75404	Rho GTPase activating protein 36	GO:0005096,GO:0007165	GTPase activator activity|signal transduction
Arhgap40	7.062093352597	1.25691056384062	-3.00165616020303	0.0731593802126082	-3.77281333677645	0.00268515277559998	0.00533248213143051	Down	0.642836508255213	0.246697729784001	0.395302075805201	0.0302228462454984	0	0.0586191821840699	545481	Rho GTPase activating protein 40	GO:0005096,GO:0005737,GO:0007165,GO:0030833,GO:0051056	GTPase activator activity|cytoplasm|signal transduction|regulation of actin filament polymerization|regulation of small GTPase mediated signal transduction
Arhgap6	55.694482159406	0.40237808352541	-7.19448723143725	0.134445746294252	-2.89490398413375	6.26959336312722e-13	3.61263001158419e-12	Down	0.863147519519923	1.00191461517475	1.33072753718828	0.130259133303305	0.0876673180702868	0.15547451557207	11856	Rho GTPase activating protein 6	GO:0005096,GO:0005737,GO:0005829,GO:0007015,GO:0007165,GO:0007202,GO:0010518,GO:0015629,GO:0016004,GO:0017124,GO:0043087,GO:0043274,GO:0043547,GO:0048041,GO:0051497,GO:0051895	GTPase activator activity|cytoplasm|cytosol|actin filament organization|signal transduction|activation of phospholipase C activity|positive regulation of phospholipase activity|actin cytoskeleton|phospholipase activator activity|SH3 domain binding|regulation of GTPase activity|phospholipase binding|positive regulation of GTPase activity|focal adhesion assembly|negative regulation of stress fiber …
Arhgap8	8.41944228702028	1.45249542325593	-3.77113677290423	0.0224434939170238	-5.47755890311554	0.000162505568806009	0.000405226524289935	Down	0.355762642470411	0.360284904640582	0.280475093203205	0	0	0.018022999009899	73167	Rho GTPase activating protein 8	GO:0005096,GO:0007165	GTPase activator activity|signal transduction
Arhgdig	4.46044695825325	1.43542203765797	-2.13299941739932	0.119762290995488	-3.0617543700466	0.0329247739925557	0.0513982676231582	Down	0.315812121788172	0.545388440409106	0.657304614420275	0.118782814313703	0	0.0575967545878361	14570	Rho GDP dissociation inhibitor (GDI) gamma	GO:0001835,GO:0005092,GO:0005094,GO:0005096,GO:0005515,GO:0005737,GO:0005829,GO:0005886,GO:0007266,GO:0016020,GO:0030695,GO:0032880	blastocyst hatching|GDP-dissociation inhibitor activity|Rho GDP-dissociation inhibitor activity|GTPase activator activity|protein binding|cytoplasm|cytosol|plasma membrane|Rho protein signal transduction|membrane|GTPase regulator activity|regulation of protein localization	mmu04722,mmu04962	Neurotrophin signaling pathway|Vasopressin-regulated water reabsorption
Arhgef19	266.686702271205	0.163129488554251	-6.24442219095191	0.493578207034977	-1.0186493983268	4.25369611918688e-10	1.98868097988623e-09	Down	4.75616020785022	4.35514149493094	4.80115713665753	2.1461768116727	1.91155454443346	1.8952847554279	213649	Rho guanine nucleotide exchange factor (GEF) 19	GO:0005085,GO:0005096,GO:0032956,GO:0042060,GO:0043547,GO:0090630	guanyl-nucleotide exchange factor activity|GTPase activator activity|regulation of actin cytoskeleton organization|wound healing|positive regulation of GTPase activity|activation of GTPase activity
Arhgef26	6.07993060825206	1.50805100477309	-3.26434946517462	0.0329676419197558	-4.9228054908871	0.00109715747693242	0.00234481965745995	Down	0.161181319698958	0.118253435418644	0.0627883442588042	0.00891519013612665	0	0	622434	Rho guanine nucleotide exchange factor (GEF) 26	GO:0001886,GO:0090630,GO:0097178	endothelial cell morphogenesis|activation of GTPase activity|ruffle assembly	mmu05100,mmu05132	Bacterial invasion of epithelial cells|Salmonella infection
Arhgef28	307.279042573059	0.164397324259271	-12.7030442866439	0.235150044337542	-2.08834649067129	5.6873504918096e-37	9.21983303102028e-36	Down	3.13935826241077	3.17862542266866	2.79429154834801	0.574611864242538	0.613370407263335	0.666513032134827	110596	Rho guanine nucleotide exchange factor (GEF) 28	GO:0000902,GO:0003723,GO:0005085,GO:0005515,GO:0005737,GO:0005886,GO:0016020,GO:0021955,GO:0030154,GO:0035023,GO:0035556,GO:0046872,GO:0060052	cell morphogenesis|RNA binding|guanyl-nucleotide exchange factor activity|protein binding|cytoplasm|plasma membrane|membrane|central nervous system neuron axonogenesis|cell differentiation|regulation of Rho protein signal transduction|intracellular signal transduction|metal ion binding|neurofilament cytoskeleton organization	mmu05135	Yersinia infection
Arhgef3	38.3003162167798	0.497800920837707	-6.04150015721404	0.124354934279263	-3.0074643415023	1.52687858926402e-09	6.7949060117312e-09	Down	0.855632268863801	0.756936428489147	0.693833987809469	0.0522433789514752	0.132048960114166	0.0709306094685523	71704	Rho guanine nucleotide exchange factor (GEF) 3	GO:0005085,GO:0005737,GO:0035025,GO:0035556	guanyl-nucleotide exchange factor activity|cytoplasm|positive regulation of Rho protein signal transduction|intracellular signal transduction
Arhgef33	37.2473924692612	0.488616208107976	-5.98782451387246	0.131601869714815	-2.92574810878435	2.12666334315234e-09	9.32651950592051e-09	Down	0.233368179260381	0.276138356287253	0.272293523664612	0.0329152926590391	0.0355537644539878	0.0212804525573054	381112	Rho guanine nucleotide exchange factor (GEF) 33	GO:0005085	guanyl-nucleotide exchange factor activity
Arhgef37	10.1912733961492	0.96254142807675	-3.21299012791063	0.117225951466971	-3.09263610611559	0.00131360804646629	0.00276621303685378	Down	0.0749634717960034	0.105114969524473	0.136383412565489	0.00542214545168708	0.00527110348977691	0.0262915121791608	328967	Rho guanine nucleotide exchange factor (GEF) 37	GO:0005085,GO:0005737	guanyl-nucleotide exchange factor activity|cytoplasm
Arhgef38	9.70882136195486	1.16408411323996	-3.6592435986752	0.0522050311459666	-4.25966733969282	0.000252960796973668	0.00060835090994786	Down	0.160197751494567	0.129427757341082	0.183461886947233	0.0158561459541769	0	0.00768850740326566	77669	Rho guanine nucleotide exchange factor (GEF) 38	GO:0005085,GO:0005737	guanyl-nucleotide exchange factor activity|cytoplasm
Arhgef39	190.515455059472	0.200086258612329	5.5005618347452	2.14441902219323	1.10058683777994	3.78582952139134e-08	1.4758900219386e-07	Up	3.97821692646913	3.01729126454787	3.00070953048335	5.86380547097815	6.53587271079776	6.05428582740527	230098	Rho guanine nucleotide exchange factor (GEF) 39	GO:0005085,GO:0005886,GO:0016020,GO:0030335	guanyl-nucleotide exchange factor activity|plasma membrane|membrane|positive regulation of cell migration
Arhgef4	34.0320903306288	0.537840345642081	-3.74714276593015	0.247351651924588	-2.01536456039809	0.000178860297521872	0.000442583386185614	Down	0.607734411407814	0.409722750915043	0.334091763197844	0.0386115233626501	0.180172520141428	0.0898674825268694	226970	Rho guanine nucleotide exchange factor (GEF) 4	GO:0005085,GO:0005737,GO:0019904,GO:0030032,GO:0035556,GO:0046847	guanyl-nucleotide exchange factor activity|cytoplasm|protein domain specific binding|lamellipodium assembly|intracellular signal transduction|filopodium assembly	mmu04810	Regulation of actin cytoskeleton
Arhgef6	39.2937553552193	0.427524388625047	-3.09369021780113	0.399805986907349	-1.32262801896072	0.00197683781942249	0.00401894024464872	Down	0.58713188877148	0.712747834377783	0.748167311119549	0.236604885276339	0.306685203631667	0.17482309039602	73341	Rac/Cdc42 guanine nucleotide exchange factor (GEF) 6	GO:0005085,GO:0005515,GO:0005911,GO:0030027,GO:0030032,GO:0035556,GO:0042995	guanyl-nucleotide exchange factor activity|protein binding|cell-cell junction|lamellipodium|lamellipodium assembly|intracellular signal transduction|cell projection	mmu04810,mmu05212	Regulation of actin cytoskeleton|Pancreatic cancer
Arhgef9	201.189154613997	0.194308958376272	-9.50937823543575	0.277823900312291	-1.84775737973352	1.9180549994103e-21	1.76987907670907e-20	Down	3.35518491294711	2.80119541111024	3.37081150580323	0.72589898428453	0.732819444537427	0.830316773092546	236915	CDC42 guanine nucleotide exchange factor (GEF) 9	GO:0005085,GO:0005737,GO:0005829,GO:0005938,GO:0007264,GO:0014069,GO:0030054,GO:0043113,GO:0045202,GO:0098690,GO:0098982,GO:0099150,GO:0099572	guanyl-nucleotide exchange factor activity|cytoplasm|cytosol|cell cortex|small GTPase mediated signal transduction|postsynaptic density|cell junction|receptor clustering|synapse|glycinergic synapse|GABA-ergic synapse|regulation of postsynaptic specialization assembly|postsynaptic specialization
Arid3c	4.67604073194096	1.47248565300074	-2.18161408289861	0.107887869096983	-3.21239543745256	0.029138026635769	0.0461443751160323	Down	0.235150151288162	0.0676816823595717	0.266957245998317	0.088444346588558	0	0	550619	AT rich interactive domain 3C (BRIGHT-like)	GO:0000978,GO:0001228,GO:0003677,GO:0003682,GO:0005515,GO:0005634,GO:0005737,GO:0006357,GO:0045121,GO:0045944	RNA polymerase II cis-regulatory region sequence-specific DNA binding|DNA-binding transcription activator activity, RNA polymerase II-specific|DNA binding|chromatin binding|protein binding|nucleus|cytoplasm|regulation of transcription by RNA polymerase II|membrane raft|positive regulation of transcription by RNA polymerase II			ARID
Arl11	158.074416107203	0.543404193661291	5.35737042120051	7.52252790811015	2.91121755387731	8.4441886533363e-08	3.18928513037734e-07	Up	0.371977701554326	1.23858160305955	1.07643183582806	5.74033201740783	5.18039592035767	5.06805038153753	219144	ADP-ribosylation factor-like 11	GO:0000166,GO:0002244,GO:0005525,GO:0005737,GO:0005886,GO:0006886,GO:0016192	nucleotide binding|hematopoietic progenitor cell differentiation|GTP binding|cytoplasm|plasma membrane|intracellular protein transport|vesicle-mediated transport
Arl14epl	2.85789190383058	1.85666420990969	-2.07273508713814	0.0694263409165205	-3.84837305291343	0.0381969404825466	0.0585915790867566	Down	0.144852493193508	0.0833838326669923	0.246668495302445	0	0.0264820239326392	0	381142	ADP-ribosylation factor-like 14 effector protein-like
Arl4d	179.624804440049	0.221783742095198	-10.0580075420073	0.213054946089622	-2.2307025506881	8.46950521137278e-24	8.79682908427608e-23	Down	15.1403347625197	15.0688221480328	12.404819409204	2.08445789633569	3.44917822566936	2.40856124539813	80981	ADP-ribosylation factor-like 4D	GO:0000166,GO:0005525,GO:0005634,GO:0005737,GO:0005886,GO:0006886,GO:0016020,GO:0016192	nucleotide binding|GTP binding|nucleus|cytoplasm|plasma membrane|intracellular protein transport|membrane|vesicle-mediated transport
Arl5c	38.7331400995843	0.449999515556562	-4.84291115014591	0.220781673596967	-2.17930767144913	1.27950512666738e-06	4.28244564675599e-06	Down	2.24635214656196	2.26860487908987	3.13182491012778	0.592908654760539	0.432294223809709	0.431244382597196	217151	ADP-ribosylation factor-like 5C	GO:0000166,GO:0005525,GO:0005737,GO:0005802,GO:0006886,GO:0016192,GO:1903292	nucleotide binding|GTP binding|cytoplasm|trans-Golgi network|intracellular protein transport|vesicle-mediated transport|protein localization to Golgi membrane
Armc3	2.5323004455015	2.01098859636109	-2.12138069547176	0.0519737733021536	-4.26607238713427	0.0338897784701809	0.0527228825693841	Down	0.0800535731496207	0.211211734572517	0.018933719320114	0	0	0	70882	armadillo repeat containing 3
Armc4	5.19675974801234	1.48169076843409	-2.69157462068848	0.0630184784557452	-3.9880812680256	0.00711155870979889	0.0129863902546492	Down	0.0505299394861075	0.193915889923238	0.254954517108471	0	0	0.0307182691135126	74934	armadillo repeat containing 4	GO:0003341,GO:0003356,GO:0005737,GO:0005856,GO:0005929,GO:0005930,GO:0007368,GO:0007507,GO:0021591,GO:0030030,GO:0036158,GO:0042995,GO:0097546	cilium movement|regulation of cilium beat frequency|cytoplasm|cytoskeleton|cilium|axoneme|determination of left/right symmetry|heart development|ventricular system development|cell projection organization|outer dynein arm assembly|cell projection|ciliary base
Armc7	124.359286474928	0.23899333090546	-5.92153624380458	0.374955769844431	-1.41520767098426	3.18947992235206e-09	1.38323385437356e-08	Down	2.8029898033549	3.5916412772146	4.02215583970798	1.02595442042727	1.13494388282739	1.2008050653464	276905	armadillo repeat containing 7
Armcx6	77.8679738911138	0.313772470866869	-6.21393657787754	0.258858889185459	-1.94976223385065	5.16733912782493e-10	2.40146536067519e-09	Down	3.25240525257773	3.35442237444137	3.61541141763459	0.56067463953811	0.891910161556664	0.865029012770328	278097	armadillo repeat containing, X-linked 6	GO:0005739,GO:0005741,GO:0016020,GO:0016021	mitochondrion|mitochondrial outer membrane|membrane|integral component of membrane
Armh1	10.0409707653508	1.42279501722041	-4.67179928095429	0.00997814439047077	-6.64701273839563	2.98572657235412e-06	9.51361560661185e-06	Down	0.956158338985979	0.474490701822794	0.592653188005369	0	0	0	381544	armadillo-like helical domain containing 1
Arntl2	13.2512112386183	0.749656750623795	-2.16111591273327	0.325314011597763	-1.620095132861	0.0306863866671867	0.0482278737824937	Down	0.312981539390582	0.520481669976424	0.434275519898671	0.156957572819131	0.0572194819287179	0.152214726593206	272322	aryl hydrocarbon receptor nuclear translocator-like 2	GO:0000978,GO:0000981,GO:0003677,GO:0003700,GO:0005515,GO:0005634,GO:0005654,GO:0005667,GO:0005730,GO:0005737,GO:0006355,GO:0006357,GO:0007623,GO:0034751,GO:0042753,GO:0045893,GO:0045944,GO:0046983,GO:0048511,GO:0070888	RNA polymerase II cis-regulatory region sequence-specific DNA binding|DNA-binding transcription factor activity, RNA polymerase II-specific|DNA binding|DNA-binding transcription factor activity|protein binding|nucleus|nucleoplasm|transcription regulator complex|nucleolus|cytoplasm|regulation of transcription, DNA-templated|regulation of transcription by RNA polymerase II|circadian rhythm|aryl hyd…			bHLH
Arpc1b	5922.06362428644	0.0505152009833798	23.3448047384459	2.26461766876559	1.17926750328035	1.55622748945041e-120	1.50377038306445e-118	Up	152.30525203093	158.905069893915	154.704564026727	294.446284150176	308.141654686217	311.647238023306	11867	actin related protein 2/3 complex, subunit 1B	GO:0003779,GO:0005200,GO:0005634,GO:0005737,GO:0005856,GO:0005885,GO:0015629,GO:0030833,GO:0034314,GO:0036284,GO:0044877,GO:0051015	actin binding|structural constituent of cytoskeleton|nucleus|cytoplasm|cytoskeleton|Arp2/3 protein complex|actin cytoskeleton|regulation of actin filament polymerization|Arp2/3 complex-mediated actin nucleation|tubulobulbar complex|protein-containing complex binding|actin filament binding	mmu04144,mmu04530,mmu04666,mmu04810,mmu05100,mmu05132,mmu05135	Endocytosis|Tight junction|Fc gamma R-mediated phagocytosis|Regulation of actin cytoskeleton|Bacterial invasion of epithelial cells|Salmonella infection|Yersinia infection
Arpp21	11.1467489409894	1.39270205492883	-4.19835001211164	0.0173725014415826	-5.84705068917837	2.68866841730815e-05	7.54406146455142e-05	Down	0.0994279947493836	0.0559196226858906	0.0746025588043899	0	0	0.00312643860375799	74100	cyclic AMP-regulated phosphoprotein, 21	GO:0003676,GO:0005516,GO:0005737,GO:0034605	nucleic acid binding|calmodulin binding|cytoplasm|cellular response to heat
Arrdc3	713.33923103756	0.10820854541589	-10.2629715424101	0.463120260326303	-1.11054122224887	1.03472673591007e-24	1.11862349828115e-23	Down	11.9345153266656	11.7185565506243	12.5912343160169	4.87315474266161	5.11550854241911	4.55949582902946	105171	arrestin domain containing 3	GO:0001659,GO:0005737,GO:0005764,GO:0005768,GO:0005886,GO:0015031,GO:0016020,GO:0031651,GO:0031699,GO:0043588,GO:0051443,GO:0060613,GO:0071878,GO:0090327,GO:0120163	temperature homeostasis|cytoplasm|lysosome|endosome|plasma membrane|protein transport|membrane|negative regulation of heat generation|beta-3 adrenergic receptor binding|skin development|positive regulation of ubiquitin-protein transferase activity|fat pad development|negative regulation of adenylate cyclase-activating adrenergic receptor signaling pathway|negative regulation of locomotion involve…
Arrdc4	830.571001120374	0.141599452539702	-28.3861643923282	0.0616623918605846	-4.01946533765567	2.99656484465437e-177	6.78169938527042e-175	Down	29.6663766085314	26.7703214990932	22.4059815265243	1.19329425494616	1.56682518337233	1.42775874078166	66412	arrestin domain containing 4	GO:0005737,GO:0005768,GO:0005886,GO:0006511,GO:0015031,GO:0016020,GO:0016567,GO:0031410,GO:0043231,GO:0051443,GO:0140112,GO:1903561,GO:1990756	cytoplasm|endosome|plasma membrane|ubiquitin-dependent protein catabolic process|protein transport|membrane|protein ubiquitination|cytoplasmic vesicle|intracellular membrane-bounded organelle|positive regulation of ubiquitin-protein transferase activity|extracellular vesicle biogenesis|extracellular vesicle|ubiquitin ligase-substrate adaptor activity
Arsg	5.86248626821595	1.57251955213552	-3.76732281744239	0.0164680233587966	-5.92418878963443	0.00016500757311988	0.000411084915652077	Down	0.0880661408742337	0.0985735468366831	0.0763722542312232	0	0	0	74008	arylsulfatase G	GO:0003824,GO:0004065,GO:0005615,GO:0005764,GO:0005783,GO:0006790,GO:0008484,GO:0016787,GO:0046872	catalytic activity|arylsulfatase activity|extracellular space|lysosome|endoplasmic reticulum|sulfur compound metabolic process|sulfuric ester hydrolase activity|hydrolase activity|metal ion binding	mmu04142	Lysosome
Art2b	3.30681822077889	1.82366980795163	-2.75824720873347	0.0306040806980549	-5.03013215743409	0.00581122324702219	0.0108092397370803	Down	0.0604812080139909	0.145065818836103	0.100132189000065	0	0	0	11872	ADP-ribosyltransferase 2b	GO:0003950,GO:0003956,GO:0005886,GO:0006471,GO:0016020,GO:0016740,GO:0016757,GO:0016787,GO:0016798,GO:0018120,GO:0019677,GO:0019897,GO:0031225,GO:0031362,GO:0046658,GO:0061810,GO:0106274,GO:0106275	NAD+ ADP-ribosyltransferase activity|NAD(P)+-protein-arginine ADP-ribosyltransferase activity|plasma membrane|protein ADP-ribosylation|membrane|transferase activity|glycosyltransferase activity|hydrolase activity|hydrolase activity, acting on glycosyl bonds|peptidyl-arginine ADP-ribosylation|NAD catabolic process|extrinsic component of plasma membrane|anchored component of membrane|anchored compo…	mmu00760	Nicotinate and nicotinamide metabolism
Art3	6.89729718745401	1.13779028199955	-2.43568653146483	0.146472276968198	-2.77130046549787	0.0148635589347638	0.0253172126834955	Down	0.344279693329641	0.330305675177346	0.35284885991767	0	0.104902383535983	0.0523238122664145	109979	ADP-ribosyltransferase 3	GO:0003950,GO:0003956,GO:0005886,GO:0006471,GO:0016020,GO:0016740,GO:0016757,GO:0018120,GO:0031225,GO:0106274,GO:0106275	NAD+ ADP-ribosyltransferase activity|NAD(P)+-protein-arginine ADP-ribosyltransferase activity|plasma membrane|protein ADP-ribosylation|membrane|transferase activity|glycosyltransferase activity|peptidyl-arginine ADP-ribosylation|anchored component of membrane|NAD+-protein-arginine ADP-ribosyltransferase activity|NADP+-protein-arginine ADP-ribosyltransferase activity
Art5	21.4438926830902	0.613528819742874	-3.85281944410884	0.194276624954716	-2.36381576622649	0.000116765493762803	0.000297535776699291	Down	1.68831453215406	1.23244685107463	1.11111934820921	0.17255611538815	0.201299168406886	0.301215459803954	11875	ADP-ribosyltransferase 5	GO:0003950,GO:0003953,GO:0003956,GO:0005576,GO:0006471,GO:0016020,GO:0016740,GO:0016757,GO:0018120,GO:0106274,GO:0106275	NAD+ ADP-ribosyltransferase activity|NAD+ nucleosidase activity|NAD(P)+-protein-arginine ADP-ribosyltransferase activity|extracellular region|protein ADP-ribosylation|membrane|transferase activity|glycosyltransferase activity|peptidyl-arginine ADP-ribosylation|NAD+-protein-arginine ADP-ribosyltransferase activity|NADP+-protein-arginine ADP-ribosyltransferase activity
Asap3	292.882491986106	0.174496560315046	-9.1312076069367	0.331397742748309	-1.59336431893304	6.77394011987809e-20	5.77362587026279e-19	Down	4.83097773980471	4.57802264074234	3.87872937066212	1.10544709459209	1.26429789917874	1.44140286716331	230837	ArfGAP with SH3 domain, ankyrin repeat and PH domain 3	GO:0001726,GO:0005096,GO:0005654,GO:0005737,GO:0005829,GO:0005925,GO:0016477,GO:0043231,GO:0043547,GO:0046872,GO:0051492	ruffle|GTPase activator activity|nucleoplasm|cytoplasm|cytosol|focal adhesion|cell migration|intracellular membrane-bounded organelle|positive regulation of GTPase activity|metal ion binding|regulation of stress fiber assembly	mmu04144,mmu04666	Endocytosis|Fc gamma R-mediated phagocytosis
Asb10	9.06279576749393	0.874527240572043	-2.00298760620484	0.296958405828705	-1.75166722415432	0.0451786187883411	0.068066051783712	Down	0.368963897757049	0.377587166793927	0.302517965936961	0.0693870930406084	0.112423686506487	0.0897205294107877	117590	ankyrin repeat and SOCS box-containing 10	GO:0005634,GO:0005737,GO:0035556	nucleus|cytoplasm|intracellular signal transduction
Asb15	5.38365297967504	1.53598294412996	-2.66935988788227	0.0583108733250377	-4.10009125953182	0.00759959728652514	0.013801401470619	Down	0.0662435182287384	0.190664251525135	0.150407619086857	0.0249154195877523	0	0	78910	ankyrin repeat and SOCS box-containing 15	GO:0005515,GO:0035556	protein binding|intracellular signal transduction
Asb16	4.9460549529019	1.5909185216693	-2.94980339379243	0.0386631540837231	-4.69289685446732	0.00317976203149942	0.00623269594778235	Down	0.276690294745293	0.199094754333993	0.196322643944288	0.0216809098641212	0	0	217217	ankyrin repeat and SOCS box-containing 16	GO:0035556	intracellular signal transduction
Asb2	8.24364061830231	1.47010270862854	-4.34730982675479	0.0119157043906594	-6.39099195155968	1.37817475613423e-05	4.02728606957336e-05	Down	0.382242695043235	0.474588906176396	0.276534187558795	0	0	0	65256	ankyrin repeat and SOCS box-containing 2	GO:0000151,GO:0000209,GO:0006511,GO:0016567,GO:0031466,GO:0035556,GO:0035914,GO:0045445,GO:0061630	ubiquitin ligase complex|protein polyubiquitination|ubiquitin-dependent protein catabolic process|protein ubiquitination|Cul5-RING ubiquitin ligase complex|intracellular signal transduction|skeletal muscle cell differentiation|myoblast differentiation|ubiquitin protein ligase activity
Asb4	8.12392480229772	1.4488068468708	-3.73179698850139	0.0235741076509953	-5.40665302807262	0.000190118693825925	0.000468151973343724	Down	0.37515753632851	0.251951149065732	0.28393495862152	0.0176379660966534	0	0	65255	ankyrin repeat and SOCS box-containing 4	GO:0004842,GO:0019899,GO:0031462,GO:0031466,GO:0031625,GO:0035556,GO:0051865,GO:0061630,GO:2001214	ubiquitin-protein transferase activity|enzyme binding|Cul2-RING ubiquitin ligase complex|Cul5-RING ubiquitin ligase complex|ubiquitin protein ligase binding|intracellular signal transduction|protein autoubiquitination|ubiquitin protein ligase activity|positive regulation of vasculogenesis
Asb5	3.3306528232894	1.75270386033074	-2.34869751100531	0.0576485769487543	-4.11657119428821	0.0188392045995666	0.0312774439297824	Down	0.0375049608383652	0.0575722665134584	0.0496743229895603	0	0.00685668053491809	0	76294	ankyrin repeat and SOCs box-containing 5	GO:0016567,GO:0035556,GO:0045732	protein ubiquitination|intracellular signal transduction|positive regulation of protein catabolic process
Ascl2	17.8743921823719	0.611017738876978	-2.10957720707978	0.409237684101273	-1.2889890950563	0.0348947893215768	0.0541102034196828	Down	0.970475760849806	1.12506101768429	1.0328860690394	0.30417832350308	0.443557472817158	0.368733565351407	17173	achaete-scute family bHLH transcription factor 2	GO:0000122,GO:0000977,GO:0000978,GO:0000981,GO:0001227,GO:0001701,GO:0001890,GO:0003677,GO:0003700,GO:0005634,GO:0005737,GO:0006357,GO:0007275,GO:0007399,GO:0007423,GO:0010626,GO:0030154,GO:0030182,GO:0035019,GO:0043565,GO:0045944,GO:0046983,GO:0050767,GO:0060708,GO:0070888,GO:0090575,GO:1990837	negative regulation of transcription by RNA polymerase II|RNA polymerase II transcription regulatory region sequence-specific DNA binding|RNA polymerase II cis-regulatory region sequence-specific DNA binding|DNA-binding transcription factor activity, RNA polymerase II-specific|DNA-binding transcription repressor activity, RNA polymerase II-specific|in utero embryonic development|placenta developm…			bHLH
Asf1b	574.588771244716	0.114437139330144	11.149744157313	2.4215735555635	1.27594482562589	7.18125477988375e-29	9.04228273894587e-28	Up	14.1047737274729	14.3535959609691	13.3824214931126	30.4734747265586	28.6184723924957	28.6976640194793	66929	anti-silencing function 1B histone chaperone	GO:0000785,GO:0001835,GO:0005634,GO:0005654,GO:0006325,GO:0006333,GO:0006334,GO:0006335,GO:0006336,GO:0032991,GO:0042393	chromatin|blastocyst hatching|nucleus|nucleoplasm|chromatin organization|chromatin assembly or disassembly|nucleosome assembly|DNA replication-dependent nucleosome assembly|DNA replication-independent nucleosome assembly|protein-containing complex|histone binding
Asgr1	39.5730672715458	0.599396164209935	-7.42249129310861	0.0457839958047619	-4.44901280997094	1.1493754785169e-13	6.92685992659097e-13	Down	0.961448679159621	1.02214584592785	1.02020555661266	0.0488673966002557	0.0475061222630562	0.0236953760154064	11889	asialoglycoprotein receptor 1	GO:0004873,GO:0006897,GO:0016020,GO:0016021,GO:0030246,GO:0031668,GO:0042802,GO:0046872	asialoglycoprotein receptor activity|endocytosis|membrane|integral component of membrane|carbohydrate binding|cellular response to extracellular stimulus|identical protein binding|metal ion binding	mmu04918	Thyroid hormone synthesis
Asgr2	5.10585358074259	1.62512869403523	-3.48226085097613	0.0197894862680861	-5.65912202903683	0.000497199105149194	0.00113479625909848	Down	0.676178650799571	0.432488758646225	0.298526878823844	0	0	0	11890	asialoglycoprotein receptor 2	GO:0006897,GO:0009100,GO:0016020,GO:0016021,GO:0030246,GO:0031647,GO:0044322,GO:0048471,GO:0055088	endocytosis|glycoprotein metabolic process|membrane|integral component of membrane|carbohydrate binding|regulation of protein stability|endoplasmic reticulum quality control compartment|perinuclear region of cytoplasm|lipid homeostasis	mmu04918	Thyroid hormone synthesis
Asic2	3.64658580013243	1.77984568292521	-2.8323673543503	0.0303706835965084	-5.04117680809868	0.00462047321214048	0.00877951162713392	Down	0.0548024685995136	0.0976450118307921	0.0222197179289976	0	0	0	11418	acid-sensing (proton-gated) ion channel 2	GO:0003026,GO:0005216,GO:0005248,GO:0005261,GO:0005272,GO:0005515,GO:0005886,GO:0005887,GO:0006811,GO:0006812,GO:0006814,GO:0007602,GO:0007605,GO:0009612,GO:0010447,GO:0015280,GO:0016020,GO:0016021,GO:0019229,GO:0022839,GO:0034220,GO:0034765,GO:0035418,GO:0035690,GO:0035725,GO:0042391,GO:0043005,GO:0043025,GO:0043066,GO:0043197,GO:0045202,GO:0050915,GO:0050974,GO:0051965,GO:0071468,GO:2001259	regulation of systemic arterial blood pressure by aortic arch baroreceptor feedback|ion channel activity|voltage-gated sodium channel activity|cation channel activity|sodium channel activity|protein binding|plasma membrane|integral component of plasma membrane|ion transport|cation transport|sodium ion transport|phototransduction|sensory perception of sound|response to mechanical stimulus|response…	mmu04742,mmu04750	Taste transduction|Inflammatory mediator regulation of TRP channels
Asic4	4.7675235467984	1.65078432123249	-3.39892501195532	0.020462239794897	-5.61089211878079	0.000676512619930446	0.0015060855633968	Down	0.234403195458479	0.149925980222342	0.184798093573903	0	0	0	241118	acid-sensing (proton-gated) ion channel family member 4	GO:0001662,GO:0005272,GO:0005887,GO:0006811,GO:0006814,GO:0015280,GO:0016020,GO:0016021,GO:0035725	behavioral fear response|sodium channel activity|integral component of plasma membrane|ion transport|sodium ion transport|ligand-gated sodium channel activity|membrane|integral component of membrane|sodium ion transmembrane transport	mmu04750	Inflammatory mediator regulation of TRP channels
Asns	5951.70572168438	0.0545741075709607	35.9647348609809	3.89802490734617	1.96274330906425	2.97844887403488e-283	2.69628003333684e-280	Up	64.1087123152833	70.5765695734257	70.1153894152511	231.717194788106	229.41942805238	230.068665380532	27053	asparagine synthetase	GO:0000166,GO:0004066,GO:0005524,GO:0005829,GO:0006529,GO:0006541,GO:0008652,GO:0016874,GO:0042149,GO:0042802,GO:0043066,GO:0045931	nucleotide binding|asparagine synthase (glutamine-hydrolyzing) activity|ATP binding|cytosol|asparagine biosynthetic process|glutamine metabolic process|cellular amino acid biosynthetic process|ligase activity|cellular response to glucose starvation|identical protein binding|negative regulation of apoptotic process|positive regulation of mitotic cell cycle	mmu00250	Alanine, aspartate and glutamate metabolism
Aspa	68.0884554819908	0.35392797298726	-6.9169412333647	0.183252020446377	-2.44809898999676	4.61499413578956e-12	2.49380770140058e-11	Down	3.78720484997552	3.35398656537623	5.61549786791879	0.410895634765614	0.632461744759959	1.02940523618662	11484	aspartoacylase	GO:0004046,GO:0005515,GO:0005634,GO:0005737,GO:0005829,GO:0006083,GO:0016787,GO:0016788,GO:0016811,GO:0019807,GO:0042802,GO:0046872,GO:0048714	aminoacylase activity|protein binding|nucleus|cytoplasm|cytosol|acetate metabolic process|hydrolase activity|hydrolase activity, acting on ester bonds|hydrolase activity, acting on carbon-nitrogen (but not peptide) bonds, in linear amides|aspartoacylase activity|identical protein binding|metal ion binding|positive regulation of oligodendrocyte differentiation	mmu00250,mmu00340	Alanine, aspartate and glutamate metabolism|Histidine metabolism
Aspg	26.5129824817209	0.816121744974553	-6.05577337100435	0.0325263256979354	-4.9422483307145	1.39744631019441e-09	6.24313676242698e-09	Down	0.787474722612636	0.940535094801503	0.790604151610401	0.0302228462454984	0.0440714155683715	0	104816	asparaginase	GO:0003847,GO:0004067,GO:0004622,GO:0006520,GO:0006528,GO:0006629,GO:0006644,GO:0016042,GO:0016740,GO:0016746,GO:0016747,GO:0016787,GO:0102545	1-alkyl-2-acetylglycerophosphocholine esterase activity|asparaginase activity|lysophospholipase activity|cellular amino acid metabolic process|asparagine metabolic process|lipid metabolic process|phospholipid metabolic process|lipid catabolic process|transferase activity|acyltransferase activity|acyltransferase activity, transferring groups other than amino-acyl groups|hydrolase activity|phosphat…
Asph	1951.79015605673	0.0701075302521904	14.7186080413418	2.04469443462765	1.0318852585285	4.89635184733884e-49	1.12140148833859e-47	Up	4.20207873305564	4.33974013289028	4.04832966661973	7.4523014639006	7.34748909456838	7.49662779842096	65973	aspartate-beta-hydroxylase	GO:0005509,GO:0005515,GO:0005737,GO:0005783,GO:0005886,GO:0007389,GO:0008285,GO:0010524,GO:0016020,GO:0016021,GO:0016491,GO:0016529,GO:0018193,GO:0030176,GO:0031585,GO:0031647,GO:0032237,GO:0032541,GO:0033198,GO:0035108,GO:0042264,GO:0045862,GO:0045893,GO:0046872,GO:0051213,GO:0051480,GO:0055074,GO:0060021,GO:0060325,GO:0062101,GO:0070588,GO:0071277,GO:0090316,GO:0097202,GO:1901879	calcium ion binding|protein binding|cytoplasm|endoplasmic reticulum|plasma membrane|pattern specification process|negative regulation of cell population proliferation|positive regulation of calcium ion transport into cytosol|membrane|integral component of membrane|oxidoreductase activity|sarcoplasmic reticulum|peptidyl-amino acid modification|integral component of endoplasmic reticulum membrane|r…	mmu04020,mmu04260	Calcium signaling pathway|Cardiac muscle contraction
Aspm	1935.86688043999	0.0860568925015834	26.3135667872057	4.80475806446948	2.2644637883398	1.34140896818185e-152	2.00628123936763e-150	Up	4.34557479580524	3.65080008105482	3.72504231221726	15.7553776297895	17.6336651424479	15.3683987966477	12316	abnormal spindle microtubule assembly	GO:0000922,GO:0001764,GO:0002052,GO:0005516,GO:0005634,GO:0005737,GO:0005813,GO:0005856,GO:0005874,GO:0007049,GO:0007051,GO:0007283,GO:0007420,GO:0008584,GO:0016324,GO:0021873,GO:0021987,GO:0030496,GO:0036449,GO:0045665,GO:0045769,GO:0048477,GO:0048589,GO:0051301,GO:0051445,GO:0051653,GO:0051661,GO:0072687,GO:0090263,GO:0090306,GO:0097150,GO:0097431	spindle pole|neuron migration|positive regulation of neuroblast proliferation|calmodulin binding|nucleus|cytoplasm|centrosome|cytoskeleton|microtubule|cell cycle|spindle organization|spermatogenesis|brain development|male gonad development|apical plasma membrane|forebrain neuroblast division|cerebral cortex development|midbody|microtubule minus-end|negative regulation of neuron differentiation|ne…
Aspn	3.03411081409652	1.80899874644732	-2.2026111447561	0.0631741956270076	-3.98452079977468	0.0276221677357017	0.044023520756722	Down	0.193834049940336	0.159399850043103	0.130983695466464	0	0.0253120449653518	0	66695	asporin	GO:0005509,GO:0005515,GO:0005518,GO:0005576,GO:0005615,GO:0030021,GO:0030282,GO:0030512,GO:0031012,GO:0031214,GO:0042995,GO:0062023,GO:0070171	calcium ion binding|protein binding|collagen binding|extracellular region|extracellular space|extracellular matrix structural constituent conferring compression resistance|bone mineralization|negative regulation of transforming growth factor beta receptor signaling pathway|extracellular matrix|biomineral tissue development|cell projection|collagen-containing extracellular matrix|negative regulati…
Asprv1	4.74948888495228	1.62611519020141	-2.83624529769075	0.0408913198088497	-4.61206156171226	0.00456473716493081	0.00868800257129688	Down	0.296867503942453	0.528947539689769	0.36109571530937	0	0	0.0386726419874085	67855	aspartic peptidase, retroviral-like 1	GO:0004190,GO:0006508,GO:0008233,GO:0016020,GO:0016021,GO:0016485,GO:0016787,GO:0043588	aspartic-type endopeptidase activity|proteolysis|peptidase activity|membrane|integral component of membrane|protein processing|hydrolase activity|skin development
Astn1	9.21945011869641	1.44288161845995	-4.5191751920147	0.0108916412951254	-6.52063481515821	6.20810093780849e-06	1.89762459801503e-05	Down	0.0370323231746651	0.0387591413078675	0.0191097377829598	0	0	0	11899	astrotactin 1	GO:0001764,GO:0005515,GO:0005768,GO:0005886,GO:0007155,GO:0007158,GO:0007626,GO:0009897,GO:0016020,GO:0016021,GO:0016477,GO:0031410,GO:0098609	neuron migration|protein binding|endosome|plasma membrane|cell adhesion|neuron cell-cell adhesion|locomotory behavior|external side of plasma membrane|membrane|integral component of membrane|cell migration|cytoplasmic vesicle|cell-cell adhesion
Astn2	3.80710980435923	1.71498143189543	-2.50140993709343	0.0511234286008319	-4.28987159567395	0.012369990075784	0.0214479666636578	Down	0.0349510037196132	0.0614760160413482	0.0330654819440275	0	0	0.00531187227298006	56079	astrotactin 2	GO:0001764,GO:0005509,GO:0005515,GO:0005737,GO:0005768,GO:0007158,GO:0015031,GO:0016020,GO:0016021,GO:0031410,GO:0043533,GO:0046872,GO:0048105,GO:0060187,GO:2000009	neuron migration|calcium ion binding|protein binding|cytoplasm|endosome|neuron cell-cell adhesion|protein transport|membrane|integral component of membrane|cytoplasmic vesicle|inositol 1,3,4,5 tetrakisphosphate binding|metal ion binding|establishment of body hair planar orientation|cell pole|negative regulation of protein localization to cell surface
Asz1	2.85508514744866	1.90432655652856	-2.54347827241365	0.0348278875326695	-4.84361322011068	0.0109754882763372	0.0192336625932756	Down	0.217520429155991	0.278255281424891	0.137190486820047	0	0	0	74068	ankyrin repeat, SAM and basic leucine zipper domain containing 1	GO:0005515,GO:0005737,GO:0005829,GO:0007140,GO:0007275,GO:0007281,GO:0007283,GO:0030154,GO:0031047,GO:0034587,GO:0043046,GO:0051321,GO:0071546	protein binding|cytoplasm|cytosol|male meiotic nuclear division|multicellular organism development|germ cell development|spermatogenesis|cell differentiation|gene silencing by RNA|piRNA metabolic process|DNA methylation involved in gamete generation|meiotic cell cycle|pi-body
Atcay	6.86046201206379	1.44556903459695	-2.99712016126217	0.0496334277221148	-4.33254409808681	0.00272543262967833	0.00540436260438866	Down	0.230983777239825	0.295477791165812	0.0874091053516815	0	0	0.028084030585706	16467	ataxia, cerebellar, Cayman type	GO:0004309,GO:0005737,GO:0005739,GO:0006798,GO:0006915,GO:0007399,GO:0019894,GO:0030054,GO:0030424,GO:0030425,GO:0031175,GO:0031966,GO:0032880,GO:0042995,GO:0043005,GO:0044306,GO:0045202,GO:0048311,GO:0048471,GO:2000212	exopolyphosphatase activity|cytoplasm|mitochondrion|polyphosphate catabolic process|apoptotic process|nervous system development|kinesin binding|cell junction|axon|dendrite|neuron projection development|mitochondrial membrane|regulation of protein localization|cell projection|neuron projection|neuron projection terminus|synapse|mitochondrion distribution|perinuclear region of cytoplasm|negative r…
Atf3	6.67160434119788	1.53226040388842	-3.94155796546915	0.01520307325598	-6.03949320011937	8.09540652812492e-05	0.000211259281268015	Down	0.560506612509022	0.253061707638823	0.530268641899541	0	0	0	11910	activating transcription factor 3	GO:0000122,GO:0000976,GO:0000977,GO:0000978,GO:0000981,GO:0001227,GO:0001228,GO:0003677,GO:0003700,GO:0005634,GO:0005654,GO:0005730,GO:0006094,GO:0006355,GO:0006357,GO:0008284,GO:0010628,GO:0030968,GO:0034198,GO:0035914,GO:0042802,GO:0042803,GO:0045892,GO:0045944,GO:0046982,GO:0070373,GO:1903984,GO:1990440,GO:1990622,GO:1990837	negative regulation of transcription by RNA polymerase II|transcription cis-regulatory region binding|RNA polymerase II transcription regulatory region sequence-specific DNA binding|RNA polymerase II cis-regulatory region sequence-specific DNA binding|DNA-binding transcription factor activity, RNA polymerase II-specific|DNA-binding transcription repressor activity, RNA polymerase II-specific|DNA-…			TF_bZIP
Atf4	9754.38046990249	0.0477219461658934	35.6568339314779	3.25264530863859	1.70161350932419	1.846396090045e-278	1.5879006374387e-275	Up	205.55830984307	216.330877074842	210.120275995012	603.043097654483	584.142901352324	593.740804987026	11911	activating transcription factor 4	GO:0000122,GO:0000976,GO:0000977,GO:0000978,GO:0000981,GO:0001228,GO:0003677,GO:0003700,GO:0005515,GO:0005634,GO:0005654,GO:0005667,GO:0005737,GO:0005813,GO:0005856,GO:0005886,GO:0006094,GO:0006355,GO:0006357,GO:0006874,GO:0007214,GO:0007623,GO:0008022,GO:0008134,GO:0008140,GO:0010575,GO:0010628,GO:0016020,GO:0019901,GO:0030282,GO:0030968,GO:0031667,GO:0032590,GO:0032922,GO:0032991,GO:0034198,GO:…	negative regulation of transcription by RNA polymerase II|transcription cis-regulatory region binding|RNA polymerase II transcription regulatory region sequence-specific DNA binding|RNA polymerase II cis-regulatory region sequence-specific DNA binding|DNA-binding transcription factor activity, RNA polymerase II-specific|DNA-binding transcription activator activity, RNA polymerase II-specific|DNA …	mmu04010,mmu04022,mmu04137,mmu04141,mmu04151,mmu04210,mmu04211,mmu04261,mmu04668,mmu04720,mmu04722,mmu04725,mmu04728,mmu04911,mmu04912,mmu04915,mmu04918,mmu04922,mmu04925,mmu04926,mmu04927,mmu04928,mmu04932,mmu04934,mmu04935,mmu05010,mmu05012,mmu05014,mmu05020,mmu05022,mmu05030,mmu05031,mmu05034,mmu05161,mmu05163,mmu05166,mmu05203,mmu05215,mmu05417	MAPK signaling pathway|cGMP-PKG signaling pathway|Mitophagy - animal|Protein processing in endoplasmic reticulum|PI3K-Akt signaling pathway|Apoptosis|Longevity regulating pathway|Adrenergic signaling in cardiomyocytes|TNF signaling pathway|Long-term potentiation|Neurotrophin signaling pathway|Cholinergic synapse|Dopaminergic synapse|Insulin secretion|GnRH signaling pathway|Estrogen signaling path…	TF_bZIP
Atf6b	1659.65389828743	0.0815663179679547	16.7318366201548	2.57532463837502	1.36475430594742	7.68320835353603e-63	2.49813201665066e-61	Up	21.0589331979104	24.8347989539162	26.3395041749298	53.2184040959158	52.8273031976605	54.6216555075204	12915	activating transcription factor 6 beta	GO:0000976,GO:0000978,GO:0000981,GO:0001228,GO:0003677,GO:0003700,GO:0005515,GO:0005622,GO:0005634,GO:0005783,GO:0005789,GO:0006355,GO:0006357,GO:0006986,GO:0012505,GO:0016020,GO:0016021,GO:0030176,GO:0030968,GO:0032993,GO:0035497,GO:0045944,GO:0090575,GO:1903892,GO:1990440,GO:1990837	transcription cis-regulatory region binding|RNA polymerase II cis-regulatory region sequence-specific DNA binding|DNA-binding transcription factor activity, RNA polymerase II-specific|DNA-binding transcription activator activity, RNA polymerase II-specific|DNA binding|DNA-binding transcription factor activity|protein binding|intracellular anatomical structure|nucleus|endoplasmic reticulum|endopla…	mmu04022,mmu04141,mmu04151,mmu04211,mmu04261,mmu04668,mmu04728,mmu04911,mmu04915,mmu04918,mmu04925,mmu04926,mmu04927,mmu04928,mmu04934,mmu04935,mmu05020,mmu05030,mmu05031,mmu05034,mmu05161,mmu05163,mmu05166,mmu05203	cGMP-PKG signaling pathway|Protein processing in endoplasmic reticulum|PI3K-Akt signaling pathway|Longevity regulating pathway|Adrenergic signaling in cardiomyocytes|TNF signaling pathway|Dopaminergic synapse|Insulin secretion|Estrogen signaling pathway|Thyroid hormone synthesis|Aldosterone synthesis and secretion|Relaxin signaling pathway|Cortisol synthesis and secretion|Parathyroid hormone synt…	TF_bZIP
Atg13	937.820167941373	0.0955474667467844	-10.8238600527236	0.488289138294719	-1.03419240845946	2.65360542222409e-27	3.18951874648877e-26	Down	22.1861470922142	21.7802615910421	22.1923606701712	9.55010069123375	9.81817720940519	8.6503552875099	51897	autophagy related 13	GO:0000045,GO:0000407,GO:0000423,GO:0005515,GO:0005737,GO:0005739,GO:0005829,GO:0006914,GO:0019898,GO:0019901,GO:0034497,GO:0034727,GO:0098780,GO:1990316	autophagosome assembly|phagophore assembly site|mitophagy|protein binding|cytoplasm|mitochondrion|cytosol|autophagy|extrinsic component of membrane|protein kinase binding|protein localization to phagophore assembly site|piecemeal microautophagy of the nucleus|response to mitochondrial depolarisation|Atg1/ULK1 kinase complex	mmu04136,mmu04140,mmu04211,mmu05010,mmu05014,mmu05016,mmu05017,mmu05022	Autophagy - other|Autophagy - animal|Longevity regulating pathway|Alzheimer disease|Amyotrophic lateral sclerosis|Huntington disease|Spinocerebellar ataxia|Pathways of neurodegeneration - multiple diseases
Atg14	373.74607875342	0.139979698486638	-9.59607531719773	0.394130218014601	-1.34325572955641	8.30465606338678e-22	7.80120613272816e-21	Down	10.1808091057912	10.2931071330451	10.4714385864411	3.60540777563945	3.34958083065692	3.61702945646938	100504663	autophagy related 14	GO:0000045,GO:0000423,GO:0001932,GO:0001933,GO:0001934,GO:0005515,GO:0005737,GO:0005776,GO:0005783,GO:0005930,GO:0006914,GO:0008333,GO:0009267,GO:0010608,GO:0016020,GO:0016236,GO:0016240,GO:0031410,GO:0034045,GO:0035032,GO:0042149,GO:0043552,GO:0044233,GO:0045335,GO:0051020,GO:0090207,GO:0097629,GO:0097632,GO:0098780	autophagosome assembly|mitophagy|regulation of protein phosphorylation|negative regulation of protein phosphorylation|positive regulation of protein phosphorylation|protein binding|cytoplasm|autophagosome|endoplasmic reticulum|axoneme|autophagy|endosome to lysosome transport|cellular response to starvation|posttranscriptional regulation of gene expression|membrane|macroautophagy|autophagosome mem…	mmu04140,mmu05010,mmu05014,mmu05016,mmu05017,mmu05022,mmu05167	Autophagy - animal|Alzheimer disease|Amyotrophic lateral sclerosis|Huntington disease|Spinocerebellar ataxia|Pathways of neurodegeneration - multiple diseases|Kaposi sarcoma-associated herpesvirus infection
Atic	3345.52845283257	0.0655723835941882	18.3105849298062	2.29846181563813	1.20066869885121	6.81339411474648e-75	2.90075194984256e-73	Up	48.5319651649486	52.8613898973723	53.3771351382158	107.513232252504	99.2695554349699	101.418818469112	108147	5-aminoimidazole-4-carboxamide ribonucleotide formyltransferase/IMP cyclohydrolase	GO:0003824,GO:0003937,GO:0004643,GO:0005739,GO:0005829,GO:0005886,GO:0006164,GO:0006189,GO:0008152,GO:0009116,GO:0009259,GO:0016740,GO:0016787,GO:0042803,GO:0046452,GO:0046654,GO:0098761	catalytic activity|IMP cyclohydrolase activity|phosphoribosylaminoimidazolecarboxamide formyltransferase activity|mitochondrion|cytosol|plasma membrane|purine nucleotide biosynthetic process|'de novo' IMP biosynthetic process|metabolic process|nucleoside metabolic process|ribonucleotide metabolic process|transferase activity|hydrolase activity|protein homodimerization activity|dihydrofolate metab…	mmu00230,mmu00670,mmu01523	Purine metabolism|One carbon pool by folate|Antifolate resistance
Atl1	196.504543272182	0.199497751342319	-8.1426239784058	0.324336844195543	-1.624435173718	3.86802097890859e-16	2.70556977784578e-15	Down	6.45359493273419	7.81168623991695	6.71817140328696	2.1967654899833	1.81840725016525	1.87726994868118	73991	atlastin GTPase 1	GO:0000137,GO:0000166,GO:0003924,GO:0005515,GO:0005525,GO:0005737,GO:0005783,GO:0005789,GO:0005794,GO:0007029,GO:0007409,GO:0016020,GO:0016021,GO:0016787,GO:0042802,GO:0042995,GO:0051260,GO:0071782,GO:0098826,GO:1990809	Golgi cis cisterna|nucleotide binding|GTPase activity|protein binding|GTP binding|cytoplasm|endoplasmic reticulum|endoplasmic reticulum membrane|Golgi apparatus|endoplasmic reticulum organization|axonogenesis|membrane|integral component of membrane|hydrolase activity|identical protein binding|cell projection|protein homooligomerization|endoplasmic reticulum tubular network|endoplasmic reticulum t…
Atp10b	11.2507740715637	1.39757295298427	-4.91508183624741	0.00855399787382101	-6.86918543604362	8.87453809157026e-07	3.01902799001204e-06	Down	0.203011539902659	0.178540518946973	0.200062041998479	0	0	0	319767	ATPase, class V, type 10B	GO:0000166,GO:0000287,GO:0005524,GO:0005764,GO:0005768,GO:0005783,GO:0005886,GO:0015914,GO:0016020,GO:0016021,GO:0045332,GO:0046872,GO:0097212,GO:0140326,GO:0140345,GO:0140351,GO:1905103,GO:1990531	nucleotide binding|magnesium ion binding|ATP binding|lysosome|endosome|endoplasmic reticulum|plasma membrane|phospholipid transport|membrane|integral component of membrane|phospholipid translocation|metal ion binding|lysosomal membrane organization|ATPase-coupled intramembrane lipid transporter activity|phosphatidylcholine flippase activity|glycosylceramide flippase activity|integral component of…
Atp12a	2.88681035433449	1.93040884474292	-2.3166028934678	0.0450605672266247	-4.47199071530729	0.0205253736136626	0.0337930914286395	Down	0.181478066643347	0.0158283661099074	0.0936478721725304	0	0	0	192113	ATPase, H+/K+ transporting, nongastric, alpha polypeptide	GO:0000166,GO:0005391,GO:0005515,GO:0005524,GO:0005886,GO:0006811,GO:0006813,GO:0006883,GO:0006885,GO:0008556,GO:0008900,GO:0010038,GO:0014070,GO:0016020,GO:0016021,GO:0016323,GO:0016324,GO:0019829,GO:0030007,GO:0036376,GO:0046872,GO:0055075,GO:1902600,GO:1990573	nucleotide binding|P-type sodium:potassium-exchanging transporter activity|protein binding|ATP binding|plasma membrane|ion transport|potassium ion transport|cellular sodium ion homeostasis|regulation of pH|P-type potassium transmembrane transporter activity|P-type potassium:proton transporter activity|response to metal ion|response to organic cyclic compound|membrane|integral component of membran…	mmu00190	Oxidative phosphorylation
Atp13a4	62.0724205735477	0.341875548199987	-3.3819231637751	0.44869380315547	-1.15619683558585	0.000719802748549246	0.00159364326452808	Down	0.872994936657303	1.32310332308358	1.11316819017505	0.356901779032632	0.37009039657415	0.565324667313217	224079	ATPase type 13A4	GO:0000166,GO:0005388,GO:0005524,GO:0005789,GO:0006812,GO:0006874,GO:0016020,GO:0016021,GO:0016887,GO:0031901,GO:0031902,GO:0046872,GO:0055038	nucleotide binding|P-type calcium transporter activity|ATP binding|endoplasmic reticulum membrane|cation transport|cellular calcium ion homeostasis|membrane|integral component of membrane|ATPase|early endosome membrane|late endosome membrane|metal ion binding|recycling endosome membrane
Atp13a5	4.15916186392147	1.71301735191243	-3.09475292975898	0.0253588745928974	-5.30136546855895	0.00196976906103356	0.00400709968654964	Down	0.151917880326136	0.0520541655570536	0.071861139800113	0	0	0	268878	ATPase type 13A5	GO:0000166,GO:0005524,GO:0006812,GO:0006874,GO:0016020,GO:0016021,GO:0016887,GO:0046872	nucleotide binding|ATP binding|cation transport|cellular calcium ion homeostasis|membrane|integral component of membrane|ATPase|metal ion binding
Atp1a1	9114.16219804316	0.0567873001584241	24.1959228179465	2.59191989537091	1.37402113167279	2.4558185356547e-129	2.6400049258288e-127	Up	84.5168517822738	86.8468970301879	102.278806128918	207.83296183934	196.056037392714	208.842284847529	11928	ATPase, Na+/K+ transporting, alpha 1 polypeptide	GO:0000166,GO:0002026,GO:0002028,GO:0005391,GO:0005515,GO:0005524,GO:0005768,GO:0005783,GO:0005794,GO:0005886,GO:0005890,GO:0005901,GO:0006811,GO:0006813,GO:0006814,GO:0006883,GO:0008217,GO:0008556,GO:0014069,GO:0014704,GO:0016020,GO:0016021,GO:0016323,GO:0016324,GO:0016328,GO:0016791,GO:0019901,GO:0019904,GO:0030007,GO:0030315,GO:0030506,GO:0030955,GO:0031090,GO:0031402,GO:0031947,GO:0032991,GO:…	nucleotide binding|regulation of the force of heart contraction|regulation of sodium ion transport|P-type sodium:potassium-exchanging transporter activity|protein binding|ATP binding|endosome|endoplasmic reticulum|Golgi apparatus|plasma membrane|sodium:potassium-exchanging ATPase complex|caveola|ion transport|potassium ion transport|sodium ion transport|cellular sodium ion homeostasis|regulation …	mmu04022,mmu04024,mmu04260,mmu04261,mmu04911,mmu04918,mmu04919,mmu04925,mmu04960,mmu04961,mmu04964,mmu04970,mmu04971,mmu04972,mmu04973,mmu04974,mmu04976,mmu04978	cGMP-PKG signaling pathway|cAMP signaling pathway|Cardiac muscle contraction|Adrenergic signaling in cardiomyocytes|Insulin secretion|Thyroid hormone synthesis|Thyroid hormone signaling pathway|Aldosterone synthesis and secretion|Aldosterone-regulated sodium reabsorption|Endocrine and other factor-regulated calcium reabsorption|Proximal tubule bicarbonate reclamation|Salivary secretion|Gastric ac…
Atp1a2	51.2158616790494	0.660018362501987	-8.14108301305871	0.0241260529869851	-5.37326427927175	3.91757663933322e-16	2.73800561546247e-15	Down	0.994450631768503	1.16499011434532	1.03983427038529	0.019685862272642	0.00956874158478211	0.0381820142827344	98660	ATPase, Na+/K+ transporting, alpha 2 polypeptide	GO:0000166,GO:0001504,GO:0001662,GO:0002026,GO:0002087,GO:0005391,GO:0005496,GO:0005515,GO:0005524,GO:0005737,GO:0005768,GO:0005886,GO:0005890,GO:0005901,GO:0006811,GO:0006813,GO:0006814,GO:0006883,GO:0006937,GO:0006940,GO:0006942,GO:0008217,GO:0008344,GO:0008542,GO:0008556,GO:0010996,GO:0014704,GO:0016020,GO:0016021,GO:0016887,GO:0019229,GO:0019829,GO:0021764,GO:0021989,GO:0030007,GO:0030315,GO:…	nucleotide binding|neurotransmitter uptake|behavioral fear response|regulation of the force of heart contraction|regulation of respiratory gaseous exchange by nervous system process|P-type sodium:potassium-exchanging transporter activity|steroid binding|protein binding|ATP binding|cytoplasm|endosome|plasma membrane|sodium:potassium-exchanging ATPase complex|caveola|ion transport|potassium ion tra…	mmu04022,mmu04024,mmu04260,mmu04261,mmu04911,mmu04918,mmu04919,mmu04925,mmu04960,mmu04961,mmu04964,mmu04970,mmu04971,mmu04972,mmu04973,mmu04974,mmu04976,mmu04978	cGMP-PKG signaling pathway|cAMP signaling pathway|Cardiac muscle contraction|Adrenergic signaling in cardiomyocytes|Insulin secretion|Thyroid hormone synthesis|Thyroid hormone signaling pathway|Aldosterone synthesis and secretion|Aldosterone-regulated sodium reabsorption|Endocrine and other factor-regulated calcium reabsorption|Proximal tubule bicarbonate reclamation|Salivary secretion|Gastric ac…
Atp1a4	7.29952906482462	1.48975063852652	-3.50701543042385	0.0267451577476475	-5.2245784767963	0.00045316287000526	0.00104203226792653	Down	0.229644196526293	0.355906602846918	0.183831534439492	0.0166102797251682	0	0	27222	ATPase, Na+/K+ transporting, alpha 4 polypeptide	GO:0000166,GO:0005391,GO:0005524,GO:0005886,GO:0005890,GO:0006811,GO:0006813,GO:0006814,GO:0006883,GO:0007283,GO:0008556,GO:0009566,GO:0016020,GO:0016021,GO:0019829,GO:0030007,GO:0030317,GO:0030641,GO:0035725,GO:0036376,GO:0042391,GO:0046872,GO:0071805,GO:0097225,GO:0097733,GO:0120200,GO:1902600,GO:1990573	nucleotide binding|P-type sodium:potassium-exchanging transporter activity|ATP binding|plasma membrane|sodium:potassium-exchanging ATPase complex|ion transport|potassium ion transport|sodium ion transport|cellular sodium ion homeostasis|spermatogenesis|P-type potassium transmembrane transporter activity|fertilization|membrane|integral component of membrane|ATPase-coupled cation transmembrane tran…	mmu04022,mmu04024,mmu04260,mmu04261,mmu04911,mmu04918,mmu04919,mmu04925,mmu04960,mmu04961,mmu04964,mmu04970,mmu04971,mmu04972,mmu04973,mmu04974,mmu04976,mmu04978	cGMP-PKG signaling pathway|cAMP signaling pathway|Cardiac muscle contraction|Adrenergic signaling in cardiomyocytes|Insulin secretion|Thyroid hormone synthesis|Thyroid hormone signaling pathway|Aldosterone synthesis and secretion|Aldosterone-regulated sodium reabsorption|Endocrine and other factor-regulated calcium reabsorption|Proximal tubule bicarbonate reclamation|Salivary secretion|Gastric ac…
Atp1b2	18.7860728451369	1.31134259043681	-5.04454540411187	0.0102011298631525	-6.61512723780415	4.54600878034541e-07	1.59541626243504e-06	Down	0.772803647451452	0.499334589525299	0.522223405249551	0	0	0.0143817688687749	11932	ATPase, Na+/K+ transporting, beta 2 polypeptide	GO:0001671,GO:0001895,GO:0001917,GO:0005391,GO:0005737,GO:0005886,GO:0005890,GO:0006811,GO:0006813,GO:0006814,GO:0006883,GO:0007155,GO:0009897,GO:0010976,GO:0016020,GO:0016021,GO:0016324,GO:0016328,GO:0021670,GO:0021678,GO:0021944,GO:0030007,GO:0030674,GO:0031253,GO:0031589,GO:0032781,GO:0036376,GO:0044298,GO:0045494,GO:0046982,GO:0050821,GO:0051117,GO:0061744,GO:0071944,GO:0086009,GO:0097449,GO:…	ATPase activator activity|retina homeostasis|photoreceptor inner segment|P-type sodium:potassium-exchanging transporter activity|cytoplasm|plasma membrane|sodium:potassium-exchanging ATPase complex|ion transport|potassium ion transport|sodium ion transport|cellular sodium ion homeostasis|cell adhesion|external side of plasma membrane|positive regulation of neuron projection development|membrane|i…	mmu04022,mmu04024,mmu04260,mmu04261,mmu04911,mmu04918,mmu04919,mmu04925,mmu04960,mmu04961,mmu04964,mmu04970,mmu04971,mmu04972,mmu04973,mmu04974,mmu04976,mmu04978	cGMP-PKG signaling pathway|cAMP signaling pathway|Cardiac muscle contraction|Adrenergic signaling in cardiomyocytes|Insulin secretion|Thyroid hormone synthesis|Thyroid hormone signaling pathway|Aldosterone synthesis and secretion|Aldosterone-regulated sodium reabsorption|Endocrine and other factor-regulated calcium reabsorption|Proximal tubule bicarbonate reclamation|Salivary secretion|Gastric ac…
Atp2a1	8.8380821586114	1.04404230838892	-2.66569668563182	0.145279180906498	-2.78310012113175	0.00768289752917776	0.0139379640862628	Down	0.322128364223935	0.218155376163643	0.322676810715408	0	0.103926547410067	0.0345580527527016	11937	ATPase, Ca++ transporting, cardiac muscle, fast twitch 1	GO:0000166,GO:0005338,GO:0005388,GO:0005509,GO:0005515,GO:0005524,GO:0005783,GO:0005789,GO:0006811,GO:0006816,GO:0006874,GO:0006937,GO:0006942,GO:0008553,GO:0008637,GO:0016020,GO:0016021,GO:0016529,GO:0016887,GO:0030899,GO:0031448,GO:0031673,GO:0031674,GO:0032470,GO:0032471,GO:0033017,GO:0034976,GO:0042803,GO:0043231,GO:0043434,GO:0045988,GO:0046872,GO:0051561,GO:0051659,GO:0070059,GO:0070296,GO:…	nucleotide binding|nucleotide-sugar transmembrane transporter activity|P-type calcium transporter activity|calcium ion binding|protein binding|ATP binding|endoplasmic reticulum|endoplasmic reticulum membrane|ion transport|calcium ion transport|cellular calcium ion homeostasis|regulation of muscle contraction|regulation of striated muscle contraction|P-type proton-exporting transporter activity|ap…	mmu04020,mmu04022,mmu04024,mmu04260,mmu04261,mmu04919,mmu04972,mmu05010,mmu05017,mmu05022,mmu05410,mmu05412,mmu05414,mmu05415	Calcium signaling pathway|cGMP-PKG signaling pathway|cAMP signaling pathway|Cardiac muscle contraction|Adrenergic signaling in cardiomyocytes|Thyroid hormone signaling pathway|Pancreatic secretion|Alzheimer disease|Spinocerebellar ataxia|Pathways of neurodegeneration - multiple diseases|Hypertrophic cardiomyopathy|Arrhythmogenic right ventricular cardiomyopathy|Dilated cardiomyopathy|Diabetic car…
Atp2a3	149.345868247835	0.218849030853819	5.51271543789995	2.30769479261008	1.20645243095729	3.53339270102262e-08	1.38154931706272e-07	Up	1.26308346448944	1.45690236697717	1.19494317885465	2.92247619174955	2.46485199895564	2.44592462200049	53313	ATPase, Ca++ transporting, ubiquitous	GO:0000166,GO:0005388,GO:0005509,GO:0005515,GO:0005524,GO:0005783,GO:0006811,GO:0006816,GO:0006874,GO:0006919,GO:0008553,GO:0008656,GO:0015085,GO:0016020,GO:0016021,GO:0016529,GO:0016887,GO:0030899,GO:0031090,GO:0032469,GO:0033017,GO:0044325,GO:0046872,GO:0070059,GO:0070588,GO:1900121,GO:1903515	nucleotide binding|P-type calcium transporter activity|calcium ion binding|protein binding|ATP binding|endoplasmic reticulum|ion transport|calcium ion transport|cellular calcium ion homeostasis|activation of cysteine-type endopeptidase activity involved in apoptotic process|P-type proton-exporting transporter activity|cysteine-type endopeptidase activator activity involved in apoptotic process|ca…	mmu04020,mmu04022,mmu04024,mmu04260,mmu04261,mmu04919,mmu04972,mmu05010,mmu05017,mmu05022,mmu05410,mmu05412,mmu05414,mmu05415	Calcium signaling pathway|cGMP-PKG signaling pathway|cAMP signaling pathway|Cardiac muscle contraction|Adrenergic signaling in cardiomyocytes|Thyroid hormone signaling pathway|Pancreatic secretion|Alzheimer disease|Spinocerebellar ataxia|Pathways of neurodegeneration - multiple diseases|Hypertrophic cardiomyopathy|Arrhythmogenic right ventricular cardiomyopathy|Dilated cardiomyopathy|Diabetic car…
Atp2b2	11.7134721731571	1.38984204284564	-4.9731223033842	0.00830471018976936	-6.91185446145672	6.58830664771156e-07	2.27365317697911e-06	Down	0.126713666490352	0.101308722663606	0.149847214868649	0	0	0	11941	ATPase, Ca++ transporting, plasma membrane 2	GO:0000166,GO:0000902,GO:0005388,GO:0005509,GO:0005516,GO:0005524,GO:0005737,GO:0005783,GO:0005886,GO:0005887,GO:0005929,GO:0006811,GO:0006816,GO:0006874,GO:0006996,GO:0007595,GO:0007605,GO:0007626,GO:0008022,GO:0008361,GO:0016020,GO:0016021,GO:0016324,GO:0019829,GO:0021549,GO:0021692,GO:0021702,GO:0021707,GO:0030054,GO:0030165,GO:0030182,GO:0030425,GO:0030899,GO:0032809,GO:0035254,GO:0040011,GO:…	nucleotide binding|cell morphogenesis|P-type calcium transporter activity|calcium ion binding|calmodulin binding|ATP binding|cytoplasm|endoplasmic reticulum|plasma membrane|integral component of plasma membrane|cilium|ion transport|calcium ion transport|cellular calcium ion homeostasis|organelle organization|lactation|sensory perception of sound|locomotory behavior|protein C-terminus binding|regu…	mmu04020,mmu04022,mmu04024,mmu04261,mmu04925,mmu04961,mmu04970,mmu04972,mmu04978	Calcium signaling pathway|cGMP-PKG signaling pathway|cAMP signaling pathway|Adrenergic signaling in cardiomyocytes|Aldosterone synthesis and secretion|Endocrine and other factor-regulated calcium reabsorption|Salivary secretion|Pancreatic secretion|Mineral absorption
Atp2b3	8.13512601748834	1.2042296402342	-3.21152118631691	0.0685162972217785	-3.86740900280292	0.00132034234530945	0.00277728853360921	Down	0.114583382882142	0.151157244452359	0.0677511797688544	0.00673389718587901	0	0.0130608329454289	320707	ATPase, Ca++ transporting, plasma membrane 3	GO:0005388,GO:0005886,GO:0005887,GO:0006874,GO:0015085,GO:0019829,GO:0030165,GO:0043231,GO:0045121,GO:0051480,GO:0098688,GO:0098978,GO:0098982,GO:0099056,GO:1905056,GO:1990034	P-type calcium transporter activity|plasma membrane|integral component of plasma membrane|cellular calcium ion homeostasis|calcium ion transmembrane transporter activity|ATPase-coupled cation transmembrane transporter activity|PDZ domain binding|intracellular membrane-bounded organelle|membrane raft|regulation of cytosolic calcium ion concentration|parallel fiber to Purkinje cell synapse|glutamat…	mmu04020,mmu04022,mmu04024,mmu04261,mmu04925,mmu04961,mmu04970,mmu04972,mmu04978	Calcium signaling pathway|cGMP-PKG signaling pathway|cAMP signaling pathway|Adrenergic signaling in cardiomyocytes|Aldosterone synthesis and secretion|Endocrine and other factor-regulated calcium reabsorption|Salivary secretion|Pancreatic secretion|Mineral absorption
Atp2c2	21.8202639483701	0.755631691699131	-4.39838853049774	0.0998868266333753	-3.32356176605006	1.09057615132047e-05	3.23022383377166e-05	Down	0.99100138843216	0.814952134350064	0.593137089231756	0.0380340876114618	0.0184872956402228	0.202866384759887	69047	ATPase, Ca++ transporting, type 2C, member 2	GO:0000139,GO:0000166,GO:0005388,GO:0005515,GO:0005524,GO:0005783,GO:0005886,GO:0006811,GO:0006816,GO:0006828,GO:0006874,GO:0008553,GO:0009898,GO:0015410,GO:0016020,GO:0016021,GO:0016887,GO:0031410,GO:0032588,GO:0046872,GO:0048471,GO:0061180,GO:0070588,GO:0072659,GO:0090280,GO:0140613	Golgi membrane|nucleotide binding|P-type calcium transporter activity|protein binding|ATP binding|endoplasmic reticulum|plasma membrane|ion transport|calcium ion transport|manganese ion transport|cellular calcium ion homeostasis|P-type proton-exporting transporter activity|cytoplasmic side of plasma membrane|ABC-type manganese transporter activity|membrane|integral component of membrane|ATPase|cy…
Atp4a	4.97862785024653	1.49146478243704	-2.5244125445244	0.0735529794800029	-3.76507240650044	0.0115891836880405	0.0202143757665853	Down	0.206633960031085	0.126157095533634	0.177715054252482	0.0529901431001764	0	0	11944	ATPase, H+/K+ exchanging, gastric, alpha polypeptide	GO:0000166,GO:0000287,GO:0005391,GO:0005515,GO:0005524,GO:0005886,GO:0006811,GO:0006813,GO:0006883,GO:0008556,GO:0008900,GO:0010155,GO:0016020,GO:0016021,GO:0016324,GO:0030007,GO:0036376,GO:0042493,GO:0045851,GO:0046872,GO:1902600,GO:1990573	nucleotide binding|magnesium ion binding|P-type sodium:potassium-exchanging transporter activity|protein binding|ATP binding|plasma membrane|ion transport|potassium ion transport|cellular sodium ion homeostasis|P-type potassium transmembrane transporter activity|P-type potassium:proton transporter activity|regulation of proton transport|membrane|integral component of membrane|apical plasma membra…	mmu00190,mmu04966,mmu04971	Oxidative phosphorylation|Collecting duct acid secretion|Gastric acid secretion
Atp5a1	9635.78948469185	0.048521766038638	22.0432942107986	2.09882163166635	1.06957956441724	1.10776868932076e-107	8.86214951456606e-106	Up	162.101375606682	171.464863144584	175.974440522098	310.265204416223	307.453357830613	308.393107142177	11946	ATP synthase, H+ transporting, mitochondrial F1 complex, alpha subunit 1	GO:0000166,GO:0000275,GO:0001937,GO:0002020,GO:0005515,GO:0005524,GO:0005634,GO:0005739,GO:0005743,GO:0005753,GO:0005754,GO:0005886,GO:0006629,GO:0006754,GO:0006811,GO:0008180,GO:0009790,GO:0009986,GO:0015986,GO:0016020,GO:0016887,GO:0032559,GO:0042288,GO:0042776,GO:0043209,GO:0043531,GO:0043532,GO:0043536,GO:0045121,GO:0045259,GO:0045261,GO:0046034,GO:0046933,GO:1902600	nucleotide binding|mitochondrial proton-transporting ATP synthase complex, catalytic sector F(1)|negative regulation of endothelial cell proliferation|protease binding|protein binding|ATP binding|nucleus|mitochondrion|mitochondrial inner membrane|mitochondrial proton-transporting ATP synthase complex|mitochondrial proton-transporting ATP synthase, catalytic core|plasma membrane|lipid metabolic pr…	mmu00190,mmu04714,mmu05010,mmu05012,mmu05014,mmu05016,mmu05020,mmu05022,mmu05415	Oxidative phosphorylation|Thermogenesis|Alzheimer disease|Parkinson disease|Amyotrophic lateral sclerosis|Huntington disease|Prion disease|Pathways of neurodegeneration - multiple diseases|Diabetic cardiomyopathy
Atp5b	21153.4740220255	0.0472289707286168	25.8109952462425	2.32789621371576	1.21902673896125	6.67376054446886e-147	9.40890830859544e-145	Up	422.739551317318	448.781639042732	477.189984259919	914.127252568835	887.426151915138	915.82922757784	11947	ATP synthase, H+ transporting mitochondrial F1 complex, beta subunit	GO:0000166,GO:0000275,GO:0001525,GO:0005509,GO:0005515,GO:0005524,GO:0005739,GO:0005743,GO:0005753,GO:0005886,GO:0006629,GO:0006754,GO:0006811,GO:0006898,GO:0006933,GO:0009986,GO:0015986,GO:0016020,GO:0016887,GO:0030228,GO:0031966,GO:0042288,GO:0042645,GO:0042776,GO:0043209,GO:0043531,GO:0043532,GO:0043536,GO:0045121,GO:0045259,GO:0045261,GO:0046034,GO:0046933,GO:0046961,GO:0051453,GO:0098761,GO:…	nucleotide binding|mitochondrial proton-transporting ATP synthase complex, catalytic sector F(1)|angiogenesis|calcium ion binding|protein binding|ATP binding|mitochondrion|mitochondrial inner membrane|mitochondrial proton-transporting ATP synthase complex|plasma membrane|lipid metabolic process|ATP biosynthetic process|ion transport|receptor-mediated endocytosis|negative regulation of cell adhesi…	mmu00190,mmu04714,mmu05010,mmu05012,mmu05014,mmu05016,mmu05020,mmu05022,mmu05415	Oxidative phosphorylation|Thermogenesis|Alzheimer disease|Parkinson disease|Amyotrophic lateral sclerosis|Huntington disease|Prion disease|Pathways of neurodegeneration - multiple diseases|Diabetic cardiomyopathy
Atp5g1	1083.76192557027	0.0900897873469083	13.8270880387852	2.37130201704353	1.24567942104114	1.74960930483333e-43	3.49921860966667e-42	Up	41.0826635254734	44.9921782476707	42.2648423814811	89.8497963806903	84.2422900602669	89.5766888826742	11951	ATP synthase, H+ transporting, mitochondrial F0 complex, subunit C1 (subunit 9)	GO:0000276,GO:0005739,GO:0005743,GO:0005753,GO:0006754,GO:0006811,GO:0008289,GO:0010917,GO:0015078,GO:0015986,GO:0016020,GO:0016021,GO:0022834,GO:0033177,GO:0034703,GO:0043025,GO:0045263,GO:0045773,GO:0046034,GO:0046931,GO:0150034,GO:1901216,GO:1902600,GO:1903427,GO:1905232	mitochondrial proton-transporting ATP synthase complex, coupling factor F(o)|mitochondrion|mitochondrial inner membrane|mitochondrial proton-transporting ATP synthase complex|ATP biosynthetic process|ion transport|lipid binding|negative regulation of mitochondrial membrane potential|proton transmembrane transporter activity|ATP synthesis coupled proton transport|membrane|integral component of mem…	mmu00190,mmu04714,mmu05010,mmu05012,mmu05014,mmu05016,mmu05020,mmu05022,mmu05415	Oxidative phosphorylation|Thermogenesis|Alzheimer disease|Parkinson disease|Amyotrophic lateral sclerosis|Huntington disease|Prion disease|Pathways of neurodegeneration - multiple diseases|Diabetic cardiomyopathy
Atp5g3	3407.97902837378	0.0604701896647973	18.3734448578605	2.16002153424765	1.11104569535052	2.14364067664772e-75	9.26397478350271e-74	Up	144.998886670672	159.937287551688	152.330916513904	287.485243625004	283.470345542783	284.299541386141	228033	ATP synthase, H+ transporting, mitochondrial F0 complex, subunit C3 (subunit 9)	GO:0000276,GO:0005739,GO:0006811,GO:0008289,GO:0015078,GO:0015986,GO:0016020,GO:0016021,GO:0022834,GO:0033177,GO:0034703,GO:0045263,GO:0046931,GO:1902600	mitochondrial proton-transporting ATP synthase complex, coupling factor F(o)|mitochondrion|ion transport|lipid binding|proton transmembrane transporter activity|ATP synthesis coupled proton transport|membrane|integral component of membrane|ligand-gated channel activity|proton-transporting two-sector ATPase complex, proton-transporting domain|cation channel complex|proton-transporting ATP synthase…	mmu00190,mmu04714,mmu05010,mmu05012,mmu05014,mmu05016,mmu05020,mmu05022,mmu05415	Oxidative phosphorylation|Thermogenesis|Alzheimer disease|Parkinson disease|Amyotrophic lateral sclerosis|Huntington disease|Prion disease|Pathways of neurodegeneration - multiple diseases|Diabetic cardiomyopathy
Atp6ap1l	2.23144580008056	2.06753008471594	-2.12843581176465	0.0473462812487918	-4.40060507421021	0.0333009665909798	0.051914440018311	Down	0.279958290352521	0.268595022907276	0.0882850734797585	0	0	0	435376	ATPase, H+ transporting, lysosomal accessory protein 1-like	GO:0030641,GO:0033181	regulation of cellular pH|plasma membrane proton-transporting V-type ATPase complex
Atp6v0d2	6.04418769261344	1.5635251540372	-3.7843800180487	0.0165505921978008	-5.91697335065491	0.000154092222579767	0.000385903644200931	Down	0.240293519060256	0.23054021074064	0.121242809192649	0	0	0	242341	ATPase, H+ transporting, lysosomal V0 subunit D2	GO:0005768,GO:0005769,GO:0006811,GO:0007034,GO:0007035,GO:0015078,GO:0016020,GO:0016324,GO:0016471,GO:0033179,GO:0033181,GO:0046961,GO:1902600	endosome|early endosome|ion transport|vacuolar transport|vacuolar acidification|proton transmembrane transporter activity|membrane|apical plasma membrane|vacuolar proton-transporting V-type ATPase complex|proton-transporting V-type ATPase, V0 domain|plasma membrane proton-transporting V-type ATPase complex|proton-transporting ATPase activity, rotational mechanism|proton transmembrane transport	mmu00190,mmu04142,mmu04145,mmu04721,mmu04966,mmu05152,mmu05165,mmu05203,mmu05323	Oxidative phosphorylation|Lysosome|Phagosome|Synaptic vesicle cycle|Collecting duct acid secretion|Tuberculosis|Human papillomavirus infection|Viral carcinogenesis|Rheumatoid arthritis
Atp6v0e2	363.979078911678	0.149235104751703	-10.1873248481417	0.348611848479203	-1.52030649085206	2.25894744171629e-24	2.41779066568265e-23	Down	17.8322497070373	17.8582268327673	22.9865464287292	5.77847644041179	5.90974866507671	5.92778892885034	76252	ATPase, H+ transporting, lysosomal V0 subunit E2	GO:0006811,GO:0015078,GO:0016020,GO:0016021,GO:0016787,GO:0033179,GO:0046961,GO:0055085,GO:1902600	ion transport|proton transmembrane transporter activity|membrane|integral component of membrane|hydrolase activity|proton-transporting V-type ATPase, V0 domain|proton-transporting ATPase activity, rotational mechanism|transmembrane transport|proton transmembrane transport	mmu00190,mmu04145,mmu04721,mmu04966,mmu05165,mmu05323	Oxidative phosphorylation|Phagosome|Synaptic vesicle cycle|Collecting duct acid secretion|Human papillomavirus infection|Rheumatoid arthritis
Atp6v1c2	7.93277291404287	1.3476918181039	-3.29647661924799	0.0459868577087647	-4.44263456833132	0.000979057634528411	0.00211024953808129	Down	0.248602677105563	0.143107264302618	0.376305866212731	0	0.0151498992749652	0.0151131072297602	68775	ATPase, H+ transporting, lysosomal V1 subunit C2	GO:0000221,GO:0006811,GO:0015078,GO:0030177,GO:0033180,GO:0042802,GO:0046961,GO:1902600	vacuolar proton-transporting V-type ATPase, V1 domain|ion transport|proton transmembrane transporter activity|positive regulation of Wnt signaling pathway|proton-transporting V-type ATPase, V1 domain|identical protein binding|proton-transporting ATPase activity, rotational mechanism|proton transmembrane transport	mmu00190,mmu04145,mmu04150,mmu04721,mmu04966,mmu05165,mmu05323	Oxidative phosphorylation|Phagosome|mTOR signaling pathway|Synaptic vesicle cycle|Collecting duct acid secretion|Human papillomavirus infection|Rheumatoid arthritis
Atp7b	42.7332844069701	0.412172241112781	-3.92642060044169	0.325705146582985	-1.61836157843544	8.62193355963874e-05	0.000224115546661306	Down	0.569770838869149	0.617179080081361	0.617279823998083	0.172823719683831	0.126007092587984	0.217881872141663	11979	ATPase, Cu++ transporting, beta polypeptide	GO:0000166,GO:0005375,GO:0005507,GO:0005524,GO:0005768,GO:0005770,GO:0005783,GO:0005794,GO:0005802,GO:0005886,GO:0005923,GO:0006811,GO:0006812,GO:0006825,GO:0006878,GO:0006882,GO:0007595,GO:0008270,GO:0015677,GO:0015680,GO:0016020,GO:0016021,GO:0016323,GO:0019829,GO:0030001,GO:0031410,GO:0032588,GO:0043682,GO:0045177,GO:0046688,GO:0046872,GO:0048471,GO:0051208,GO:0060003,GO:0070160,GO:0071280,GO:…	nucleotide binding|copper ion transmembrane transporter activity|copper ion binding|ATP binding|endosome|late endosome|endoplasmic reticulum|Golgi apparatus|trans-Golgi network|plasma membrane|bicellular tight junction|ion transport|cation transport|copper ion transport|cellular copper ion homeostasis|cellular zinc ion homeostasis|lactation|zinc ion binding|copper ion import|protein maturation by…	mmu01524,mmu04978	Platinum drug resistance|Mineral absorption
Atp8a1	21.1554916310112	0.701545692161241	-4.54512013582624	0.109681381144674	-3.18860945164421	5.49039300454784e-06	1.686636179286e-05	Down	0.315864377664605	0.317826332999705	0.247805485175604	0.0217321589123759	0.0704225905311881	0.00702515668770203	11980	ATPase, aminophospholipid transporter (APLT), class I, type 8A, member 1	GO:0000166,GO:0000287,GO:0005515,GO:0005524,GO:0005783,GO:0005794,GO:0005802,GO:0005886,GO:0006869,GO:0007612,GO:0015914,GO:0016020,GO:0016021,GO:0016887,GO:0022857,GO:0030285,GO:0030335,GO:0031090,GO:0031410,GO:0043231,GO:0045332,GO:0046872,GO:0055085,GO:0061092,GO:0140326,GO:0140327,GO:0140331,GO:0140346,GO:1990531	nucleotide binding|magnesium ion binding|protein binding|ATP binding|endoplasmic reticulum|Golgi apparatus|trans-Golgi network|plasma membrane|lipid transport|learning|phospholipid transport|membrane|integral component of membrane|ATPase|transmembrane transporter activity|integral component of synaptic vesicle membrane|positive regulation of cell migration|organelle membrane|cytoplasmic vesicle|i…
Atp8a2	28.6953161490894	0.50320854576902	-3.06551944737642	0.343267319162243	-1.54259558314094	0.00217292245903021	0.00438562148501755	Down	0.737927795514098	0.6922431391222	0.698118382931449	0.138774186081217	0.224847373012974	0.284115009800828	50769	ATPase, aminophospholipid transporter-like, class I, type 8A, member 2	GO:0000166,GO:0000287,GO:0003011,GO:0005524,GO:0005768,GO:0005794,GO:0005886,GO:0006869,GO:0007409,GO:0007568,GO:0010842,GO:0010976,GO:0010996,GO:0015247,GO:0015914,GO:0016020,GO:0016021,GO:0031175,GO:0040018,GO:0042472,GO:0042755,GO:0042995,GO:0043588,GO:0045332,GO:0046872,GO:0048666,GO:0050884,GO:0050908,GO:0060052,GO:0061092,GO:0140326	nucleotide binding|magnesium ion binding|involuntary skeletal muscle contraction|ATP binding|endosome|Golgi apparatus|plasma membrane|lipid transport|axonogenesis|aging|retina layer formation|positive regulation of neuron projection development|response to auditory stimulus|aminophospholipid flippase activity|phospholipid transport|membrane|integral component of membrane|neuron projection develop…
Atp8b1	8.86686272412244	1.43785012445532	-3.85623224146937	0.0214231731045488	-5.54468400832536	0.000115148096530845	0.000293675453785665	Down	0.15362173383315	0.165809653999764	0.190751156331984	0	0	0.00875531753345807	54670	ATPase, class I, type 8B, member 1	GO:0000166,GO:0000287,GO:0005319,GO:0005524,GO:0005654,GO:0005783,GO:0005794,GO:0005802,GO:0005829,GO:0005886,GO:0005887,GO:0006855,GO:0006869,GO:0007030,GO:0007605,GO:0008206,GO:0015247,GO:0015711,GO:0015721,GO:0015914,GO:0015917,GO:0016020,GO:0016021,GO:0016324,GO:0016604,GO:0021650,GO:0031526,GO:0032420,GO:0032534,GO:0042995,GO:0045176,GO:0045332,GO:0045892,GO:0046872,GO:0060119,GO:0140326,GO:…	nucleotide binding|magnesium ion binding|lipid transporter activity|ATP binding|nucleoplasm|endoplasmic reticulum|Golgi apparatus|trans-Golgi network|cytosol|plasma membrane|integral component of plasma membrane|drug transmembrane transport|lipid transport|Golgi organization|sensory perception of sound|bile acid metabolic process|aminophospholipid flippase activity|organic anion transport|bile ac…
Atp8b3	10.1206328499967	0.859049198103755	-2.37979991025636	0.242429101191913	-2.04436520455312	0.0173220409001512	0.0290077989954825	Down	0.192064162552589	0.198442938124075	0.335451262877305	0.027784194100576	0.0405153357990287	0.0943062001682973	67331	ATPase, class I, type 8B, member 3	GO:0000166,GO:0000287,GO:0001669,GO:0005524,GO:0005783,GO:0005802,GO:0005886,GO:0006869,GO:0007030,GO:0007339,GO:0015914,GO:0016020,GO:0016021,GO:0031410,GO:0045332,GO:0046872,GO:0140326	nucleotide binding|magnesium ion binding|acrosomal vesicle|ATP binding|endoplasmic reticulum|trans-Golgi network|plasma membrane|lipid transport|Golgi organization|binding of sperm to zona pellucida|phospholipid transport|membrane|integral component of membrane|cytoplasmic vesicle|phospholipid translocation|metal ion binding|ATPase-coupled intramembrane lipid transporter activity
Atp8b4	86.0395378737417	0.317027034390108	-8.93451205378496	0.140390589591383	-2.83248186013411	4.08979061271766e-19	3.37383206420834e-18	Down	1.41137756344105	1.49814318520241	1.70455809100277	0.178830883220446	0.164699319605634	0.21906578894833	241633	ATPase, class I, type 8B, member 4	GO:0005794,GO:0005802,GO:0005886,GO:0007030,GO:0045332,GO:0140326	Golgi apparatus|trans-Golgi network|plasma membrane|Golgi organization|phospholipid translocation|ATPase-coupled intramembrane lipid transporter activity
Atp8b5	24.7450572946486	0.536535482047342	-3.32997321390063	0.289844540507902	-1.78664878352491	0.00086854339045779	0.00189028803187068	Down	0.57821906088711	0.568280123109099	0.5069992871859	0.119348202006239	0.141806597216101	0.154322416446508	320571	ATPase, class I, type 8B, member 5	GO:0000166,GO:0000287,GO:0001669,GO:0005524,GO:0005802,GO:0005886,GO:0006869,GO:0007030,GO:0015914,GO:0016020,GO:0016021,GO:0031410,GO:0045332,GO:0046872,GO:0090555,GO:0140326,GO:0140345	nucleotide binding|magnesium ion binding|acrosomal vesicle|ATP binding|trans-Golgi network|plasma membrane|lipid transport|Golgi organization|phospholipid transport|membrane|integral component of membrane|cytoplasmic vesicle|phospholipid translocation|metal ion binding|phosphatidylethanolamine flippase activity|ATPase-coupled intramembrane lipid transporter activity|phosphatidylcholine flippase a…
Atp9a	99.882429445039	0.277698237982271	-4.53190012733406	0.417978117575779	-1.2585006800723	5.8455487039623e-06	1.79062222098222e-05	Down	1.80349942118399	1.58904819452907	1.85709388520569	0.876752653138749	0.560743025112349	0.503443117458895	11981	ATPase, class II, type 9A	GO:0000166,GO:0000287,GO:0002020,GO:0005524,GO:0005768,GO:0005769,GO:0005794,GO:0005802,GO:0005886,GO:0006890,GO:0006897,GO:0015914,GO:0016020,GO:0016021,GO:0031901,GO:0032588,GO:0045332,GO:0046872,GO:0048471,GO:0055037,GO:0055038,GO:0140326,GO:1903542,GO:1905279,GO:2001135	nucleotide binding|magnesium ion binding|protease binding|ATP binding|endosome|early endosome|Golgi apparatus|trans-Golgi network|plasma membrane|retrograde vesicle-mediated transport, Golgi to endoplasmic reticulum|endocytosis|phospholipid transport|membrane|integral component of membrane|early endosome membrane|trans-Golgi network membrane|phospholipid translocation|metal ion binding|perinuclea…
AU015228	8.9169810938546	1.30255238141907	-3.48874062685889	0.0428587204264399	-4.54426741166849	0.000485301803122856	0.00111014643087021	Down	0.393462506662447	0.545266511403873	0.206797866618415	0.0205539678691719	0	0.019932880863396	99169	expressed sequence AU015228			mmu03022,mmu05203	Basal transcription factors|Viral carcinogenesis
AU018091	36.8553904260993	0.441490113422233	-4.10031927946774	0.285141429672711	-1.81025042375958	4.12580522880411e-05	0.000112676802056892	Down	1.12913496602691	1.00985998165397	1.21306438529535	0.323915084951754	0.244915958273087	0.261772683799091	245128	expressed sequence AU018091	GO:0000064,GO:0005886,GO:0006865,GO:0015171,GO:0015181,GO:0015189,GO:0097638,GO:1903352	L-ornithine transmembrane transporter activity|plasma membrane|amino acid transport|amino acid transmembrane transporter activity|arginine transmembrane transporter activity|L-lysine transmembrane transporter activity|L-arginine import across plasma membrane|L-ornithine transmembrane transport
AU021092	109.65028978828	0.264130860032917	-5.1354570991303	0.390546787788069	-1.35643270025544	2.81459082487061e-07	1.01214639740277e-06	Down	7.89961165710605	8.39586849241305	6.3546673318119	2.13498747817257	3.67538975117362	2.02733888572453	239691	expressed sequence AU021092	GO:0005576,GO:0005829,GO:0016020,GO:0042803	extracellular region|cytosol|membrane|protein homodimerization activity
Aunip	119.279230890096	0.247751674813576	5.04565400201831	2.37852836393186	1.25006922952986	4.51972673254164e-07	1.58651632244319e-06	Up	3.23351825357162	4.13636335277206	3.6903160714539	8.63878414273296	7.41288150240413	6.78643965080613	69885	aurora kinase A and ninein interacting protein	GO:0000724,GO:0000922,GO:0003677,GO:0003684,GO:0005634,GO:0005694,GO:0005737,GO:0005813,GO:0005856,GO:0006281,GO:0006974,GO:0007051,GO:0090734,GO:2001033	double-strand break repair via homologous recombination|spindle pole|DNA binding|damaged DNA binding|nucleus|chromosome|cytoplasm|centrosome|cytoskeleton|DNA repair|cellular response to DNA damage stimulus|spindle organization|site of DNA damage|negative regulation of double-strand break repair via nonhomologous end joining
Aurka	1399.96132029968	0.0802941124087098	22.8814176287221	3.5732655159276	1.83724311915124	7.11508368227727e-116	6.54435504466144e-114	Up	18.2015627285395	17.5183908115402	18.5083630868331	57.0677216528294	54.4447568512853	56.3740336224997	20878	aurora kinase A	GO:0000166,GO:0000212,GO:0000226,GO:0000278,GO:0004672,GO:0004674,GO:0005515,GO:0005524,GO:0005634,GO:0005654,GO:0005737,GO:0005813,GO:0005815,GO:0005819,GO:0005829,GO:0005856,GO:0005874,GO:0005876,GO:0005929,GO:0006468,GO:0007049,GO:0007051,GO:0007052,GO:0007057,GO:0007098,GO:0007100,GO:0009611,GO:0009948,GO:0010629,GO:0015630,GO:0016301,GO:0016310,GO:0016740,GO:0018105,GO:0019901,GO:0030030,GO:…	nucleotide binding|meiotic spindle organization|microtubule cytoskeleton organization|mitotic cell cycle|protein kinase activity|protein serine/threonine kinase activity|protein binding|ATP binding|nucleus|nucleoplasm|cytoplasm|centrosome|microtubule organizing center|spindle|cytosol|cytoskeleton|microtubule|spindle microtubule|cilium|protein phosphorylation|cell cycle|spindle organization|mitoti…	mmu04114,mmu04914	Oocyte meiosis|Progesterone-mediated oocyte maturation
Aurkb	1280.40635171616	0.0853546012293352	18.9947008764554	3.07648960688679	1.62128511878036	1.88659321957582e-80	9.08946873297033e-79	Up	19.9038845581065	21.5520804610562	19.9502378994	57.7714824726911	54.0560900893048	51.9405666704327	20877	aurora kinase B	GO:0000122,GO:0000166,GO:0000775,GO:0000776,GO:0000779,GO:0002903,GO:0004672,GO:0004674,GO:0005515,GO:0005524,GO:0005634,GO:0005654,GO:0005694,GO:0005737,GO:0005819,GO:0005856,GO:0005876,GO:0006468,GO:0007049,GO:0007051,GO:0007052,GO:0007094,GO:0010369,GO:0016301,GO:0016310,GO:0016740,GO:0019900,GO:0030496,GO:0031616,GO:0032091,GO:0032133,GO:0032212,GO:0032465,GO:0032467,GO:0034501,GO:0034644,GO:…	negative regulation of transcription by RNA polymerase II|nucleotide binding|chromosome, centromeric region|kinetochore|condensed chromosome, centromeric region|negative regulation of B cell apoptotic process|protein kinase activity|protein serine/threonine kinase activity|protein binding|ATP binding|nucleus|nucleoplasm|chromosome|cytoplasm|spindle|cytoskeleton|spindle microtubule|protein phospho…
Auts2	7.54882779510406	1.49551944482516	-4.15878250613694	0.0134193620212244	-6.21954010472651	3.1994835702362e-05	8.88745436176723e-05	Down	0.0805177871855212	0.145915984971747	0.186203228680133	0	0	0	319974	autism susceptibility candidate 2	GO:0001764,GO:0003682,GO:0005515,GO:0005634,GO:0005737,GO:0005856,GO:0010592,GO:0015629,GO:0030426,GO:0031532,GO:0035022,GO:0042995,GO:0045944,GO:0048675,GO:0051571,GO:0060013,GO:0097484,GO:0098582,GO:2000620	neuron migration|chromatin binding|protein binding|nucleus|cytoplasm|cytoskeleton|positive regulation of lamellipodium assembly|actin cytoskeleton|growth cone|actin cytoskeleton reorganization|positive regulation of Rac protein signal transduction|cell projection|positive regulation of transcription by RNA polymerase II|axon extension|positive regulation of histone H3-K4 methylation|righting refl…
Aven	135.913233532127	0.244018304052136	8.32234134004587	4.0863240602726	2.03080361954097	8.62425226682695e-17	6.27749212820243e-16	Up	1.81671187115604	1.88241093813444	2.19994198708981	8.37041437320977	6.44336869932944	6.22892527208116	74268	apoptosis, caspase activation inhibitor	GO:0006915,GO:0010972,GO:0016020,GO:0043066	apoptotic process|negative regulation of G2/M transition of mitotic cell cycle|membrane|negative regulation of apoptotic process
Avil	99.6977125251747	0.275936610825736	-4.63208269145442	0.41232070124501	-1.27816119894449	3.62005499507476e-06	1.13705160546541e-05	Down	2.12293069225127	2.43794329411265	2.35835287267943	1.04345998539972	0.690963244726523	0.762613431581948	11567	advillin	GO:0003779,GO:0005515,GO:0005546,GO:0005737,GO:0005856,GO:0005884,GO:0005925,GO:0007010,GO:0007015,GO:0007399,GO:0008154,GO:0010592,GO:0010976,GO:0015629,GO:0030027,GO:0030054,GO:0042995,GO:0043005,GO:0051014,GO:0051015,GO:0051016,GO:0051693,GO:0060271,GO:0071933,GO:1900480	actin binding|protein binding|phosphatidylinositol-4,5-bisphosphate binding|cytoplasm|cytoskeleton|actin filament|focal adhesion|cytoskeleton organization|actin filament organization|nervous system development|actin polymerization or depolymerization|positive regulation of lamellipodium assembly|positive regulation of neuron projection development|actin cytoskeleton|lamellipodium|cell junction|ce…
Avpr1a	2.35868895854841	2.0262500617098	-2.23120066604386	0.0435564297195392	-4.52097048725833	0.0256678398850779	0.0412488877906512	Down	0.0732126041973927	0.0936546229880108	0.184701231974875	0	0	0	54140	arginine vasopressin receptor 1A	GO:0001992,GO:0002125,GO:0003084,GO:0004930,GO:0005000,GO:0005768,GO:0005886,GO:0005887,GO:0007165,GO:0007186,GO:0007204,GO:0007621,GO:0007625,GO:0008284,GO:0010033,GO:0010035,GO:0010460,GO:0014049,GO:0016020,GO:0016021,GO:0017046,GO:0019722,GO:0030139,GO:0030307,GO:0031394,GO:0031410,GO:0031894,GO:0032849,GO:0035176,GO:0035815,GO:0042277,GO:0042711,GO:0042713,GO:0043084,GO:0045777,GO:0045907,GO:…	regulation of systemic arterial blood pressure by vasopressin|maternal aggressive behavior|positive regulation of systemic arterial blood pressure|G protein-coupled receptor activity|vasopressin receptor activity|endosome|plasma membrane|integral component of plasma membrane|signal transduction|G protein-coupled receptor signaling pathway|positive regulation of cytosolic calcium ion concentration…	mmu04020,mmu04072,mmu04080,mmu04270	Calcium signaling pathway|Phospholipase D signaling pathway|Neuroactive ligand-receptor interaction|Vascular smooth muscle contraction
Avpr1b	7.92982080422777	1.46721144925642	-3.67567173141555	0.0237984653129187	-5.39298764804107	0.000237224399509412	0.00057298970250834	Down	0.235717051363592	0.241226131148483	0.267600826629943	0.0147762613755715	0	0	26361	arginine vasopressin receptor 1B	GO:0001992,GO:0004930,GO:0005000,GO:0005794,GO:0005886,GO:0005887,GO:0007165,GO:0007186,GO:0007202,GO:0016020,GO:0016021,GO:0017046,GO:0030425,GO:0032430,GO:0042127,GO:0042277,GO:0042802,GO:0043204,GO:0043410,GO:0043679,GO:0045907,GO:0046718,GO:0060732,GO:0090238	regulation of systemic arterial blood pressure by vasopressin|G protein-coupled receptor activity|vasopressin receptor activity|Golgi apparatus|plasma membrane|integral component of plasma membrane|signal transduction|G protein-coupled receptor signaling pathway|activation of phospholipase C activity|membrane|integral component of membrane|peptide hormone binding|dendrite|positive regulation of p…	mmu04020,mmu04072,mmu04080,mmu04270	Calcium signaling pathway|Phospholipase D signaling pathway|Neuroactive ligand-receptor interaction|Vascular smooth muscle contraction
AW551984	4.5679370345969	1.66947729779819	-3.30859885680144	0.0217380949142235	-5.52363067895106	0.000937640759486192	0.00202682180007069	Down	0.0742269371080797	0.142428258493629	0.128741385857226	0	0	0	244810	expressed sequence AW551984	GO:0055007,GO:0060923	cardiac muscle cell differentiation|cardiac muscle cell fate commitment
Axdnd1	55.9633487359649	0.376839383151737	-5.23233682689624	0.254943492382183	-1.97175058228969	1.67380389598242e-07	6.15421697539496e-07	Down	1.40370671003115	1.62536555013011	1.35850842091074	0.318596677203783	0.235978431082924	0.426672195867514	77352	axonemal dynein light chain domain containing 1
Azin2	200.201599539181	0.210532488719596	-12.7621279039431	0.155302983558616	-2.68684254897494	2.6681155983611e-37	4.37062745636295e-36	Down	7.03796988791182	6.60349358940711	6.87839721433796	1.09384768921839	0.903870388539664	0.777915952505788	242669	antizyme inhibitor 2	GO:0003824,GO:0004586,GO:0005515,GO:0005634,GO:0005737,GO:0005739,GO:0005794,GO:0005801,GO:0005802,GO:0005829,GO:0006591,GO:0006596,GO:0008792,GO:0016020,GO:0030133,GO:0030424,GO:0030425,GO:0031410,GO:0033116,GO:0033387,GO:0042177,GO:0042978,GO:0042995,GO:0043085,GO:0043204,GO:0048471,GO:0098629,GO:1902269,GO:1990005	catalytic activity|ornithine decarboxylase activity|protein binding|nucleus|cytoplasm|mitochondrion|Golgi apparatus|cis-Golgi network|trans-Golgi network|cytosol|ornithine metabolic process|polyamine biosynthetic process|arginine decarboxylase activity|membrane|transport vesicle|axon|dendrite|cytoplasmic vesicle|endoplasmic reticulum-Golgi intermediate compartment membrane|putrescine biosynthetic…	mmu00330	Arginine and proline metabolism
B2m	20945.1850105916	0.0417596358691117	-28.3640334075874	0.439985624551678	-1.18447170688017	5.61933584588233e-177	1.25522826687242e-174	Down	2252.02576349746	2284.96483415869	2216.99778732495	845.014295835274	868.490012154509	861.046509068678	12010	beta-2 microglobulin	GO:0001916,GO:0002237,GO:0002376,GO:0002474,GO:0002481,GO:0002726,GO:0003254,GO:0005515,GO:0005576,GO:0005615,GO:0005794,GO:0005829,GO:0005886,GO:0006826,GO:0006955,GO:0006968,GO:0007275,GO:0007611,GO:0009897,GO:0010977,GO:0019731,GO:0019885,GO:0030670,GO:0032092,GO:0033077,GO:0034756,GO:0042026,GO:0042612,GO:0042802,GO:0042803,GO:0042824,GO:0045087,GO:0045646,GO:0048260,GO:0050680,GO:0050768,GO:…	positive regulation of T cell mediated cytotoxicity|response to molecule of bacterial origin|immune system process|antigen processing and presentation of peptide antigen via MHC class I|antigen processing and presentation of exogenous protein antigen via MHC class Ib, TAP-dependent|positive regulation of T cell cytokine production|regulation of membrane depolarization|protein binding|extracellula…	mmu04612,mmu05163,mmu05166,mmu05168,mmu05169,mmu05170	Antigen processing and presentation|Human cytomegalovirus infection|Human T-cell leukemia virus 1 infection|Herpes simplex virus 1 infection|Epstein-Barr virus infection|Human immunodeficiency virus 1 infection
B3galt1	216.335519571027	0.194489415688376	-6.22917202933713	0.431817007608379	-1.21150802820815	4.68906679214441e-10	2.18687496813676e-09	Down	2.26304768113879	1.71310854290254	2.06670874551015	0.768762946340943	0.837029654704129	0.650104729086545	26877	UDP-Gal:betaGlcNAc beta 1,3-galactosyltransferase, polypeptide 1	GO:0000139,GO:0005794,GO:0006486,GO:0006682,GO:0008375,GO:0008376,GO:0008499,GO:0008532,GO:0009312,GO:0016020,GO:0016021,GO:0016740,GO:0016757,GO:0030259,GO:0030311,GO:0047275	Golgi membrane|Golgi apparatus|protein glycosylation|galactosylceramide biosynthetic process|acetylglucosaminyltransferase activity|acetylgalactosaminyltransferase activity|UDP-galactose:beta-N-acetylglucosamine beta-1,3-galactosyltransferase activity|N-acetyllactosaminide beta-1,3-N-acetylglucosaminyltransferase activity|oligosaccharide biosynthetic process|membrane|integral component of membran…	mmu00601	Glycosphingolipid biosynthesis - lacto and neolacto series
B3galt2	2.2190432264081	2.09396847199703	-1.98401660337525	0.0561539681246381	-4.15446821538641	0.0472539890349786	0.0709841582010159	Down	0.0569537981101605	0.12294470740546	0.0134703197522087	0	0	0	26878	UDP-Gal:betaGlcNAc beta 1,3-galactosyltransferase, polypeptide 2	GO:0005794,GO:0006486,GO:0006682,GO:0008375,GO:0008376,GO:0008499,GO:0008532,GO:0009312,GO:0016020,GO:0016021,GO:0016740,GO:0016757,GO:0030311,GO:0047275	Golgi apparatus|protein glycosylation|galactosylceramide biosynthetic process|acetylglucosaminyltransferase activity|acetylgalactosaminyltransferase activity|UDP-galactose:beta-N-acetylglucosamine beta-1,3-galactosyltransferase activity|N-acetyllactosaminide beta-1,3-N-acetylglucosaminyltransferase activity|oligosaccharide biosynthetic process|membrane|integral component of membrane|transferase a…	mmu00601	Glycosphingolipid biosynthesis - lacto and neolacto series
B3gnt3	183.729759182506	0.199291262862255	-7.52654372212792	0.353559663474963	-1.49997440337085	5.21010389778597e-14	3.21657527070778e-13	Down	6.79152693000704	7.11695918957028	6.87561165299011	2.14439286002085	1.92429931690458	2.30812184705857	72297	UDP-GlcNAc:betaGal beta-1,3-N-acetylglucosaminyltransferase 3	GO:0005794,GO:0006486,GO:0008375,GO:0008376,GO:0008457,GO:0008532,GO:0016020,GO:0016021,GO:0016740,GO:0016757,GO:0030311,GO:0047223	Golgi apparatus|protein glycosylation|acetylglucosaminyltransferase activity|acetylgalactosaminyltransferase activity|beta-galactosyl-N-acetylglucosaminylgalactosylglucosyl-ceramide beta-1,3-acetylglucosaminyltransferase activity|N-acetyllactosaminide beta-1,3-N-acetylglucosaminyltransferase activity|membrane|integral component of membrane|transferase activity|glycosyltransferase activity|poly-N-…	mmu00601	Glycosphingolipid biosynthesis - lacto and neolacto series
B3gnt5	2.08173725007477	2.11701497721432	-2.02116446989826	0.051516005605009	-4.27883545418807	0.043262742363024	0.0655034479440152	Down	0.0848587229978707	0.04652250288283	0.0229373717037795	0	0	0	108105	UDP-GlcNAc:betaGal beta-1,3-N-acetylglucosaminyltransferase 5	GO:0005794,GO:0006486,GO:0007275,GO:0007417,GO:0007420,GO:0008375,GO:0008376,GO:0008457,GO:0016020,GO:0016021,GO:0016740,GO:0016757,GO:0030148,GO:0047256	Golgi apparatus|protein glycosylation|multicellular organism development|central nervous system development|brain development|acetylglucosaminyltransferase activity|acetylgalactosaminyltransferase activity|beta-galactosyl-N-acetylglucosaminylgalactosylglucosyl-ceramide beta-1,3-acetylglucosaminyltransferase activity|membrane|integral component of membrane|transferase activity|glycosyltransferase …	mmu00601	Glycosphingolipid biosynthesis - lacto and neolacto series
B4galnt2	15.0627375860853	0.747560417353138	-3.73028362609233	0.144725155886048	-2.78861238436716	0.000191264339296838	0.000470636142475767	Down	0.415793466723269	0.53700333844665	0.332845123690738	0.0451118244743896	0.0730919453489183	0.0437486634455202	14422	beta-1,4-N-acetyl-galactosaminyl transferase 2	GO:0005794,GO:0006047,GO:0006486,GO:0008376,GO:0016020,GO:0016021,GO:0016740,GO:0016757,GO:0016758,GO:0019276,GO:0022408,GO:0030173,GO:0030259	Golgi apparatus|UDP-N-acetylglucosamine metabolic process|protein glycosylation|acetylgalactosaminyltransferase activity|membrane|integral component of membrane|transferase activity|glycosyltransferase activity|hexosyltransferase activity|UDP-N-acetylgalactosamine metabolic process|negative regulation of cell-cell adhesion|integral component of Golgi membrane|lipid glycosylation
B4galnt3	8.54264047676593	1.44942244897225	-3.78420388832201	0.0223294253316762	-5.48491006722201	0.000154201375731419	0.000386064579706028	Down	0.13731127100799	0.188197034307085	0.176297826164101	0	0	0.00894370308977533	330406	beta-1,4-N-acetyl-galactosaminyl transferase 3	GO:0005794,GO:0008376,GO:0016020,GO:0016021,GO:0016740,GO:0032580,GO:0033842,GO:0043231	Golgi apparatus|acetylgalactosaminyltransferase activity|membrane|integral component of membrane|transferase activity|Golgi cisterna membrane|N-acetyl-beta-glucosaminyl-glycoprotein 4-beta-N-acetylgalactosaminyltransferase activity|intracellular membrane-bounded organelle	mmu00513	Various types of N-glycan biosynthesis
B4galnt4	3.52302434847472	1.60960557098036	-2.0541616757135	0.101082834000656	-3.30639007692281	0.0399600463065935	0.0609914629934695	Down	0.123923235621823	0.118893297528981	0.100489609710393	0.0166463694149567	0.0161826599262461	0	330671	beta-1,4-N-acetyl-galactosaminyl transferase 4	GO:0005794,GO:0008376,GO:0016020,GO:0016021,GO:0016740,GO:0032580,GO:0033842	Golgi apparatus|acetylgalactosaminyltransferase activity|membrane|integral component of membrane|transferase activity|Golgi cisterna membrane|N-acetyl-beta-glucosaminyl-glycoprotein 4-beta-N-acetylgalactosaminyltransferase activity	mmu00513	Various types of N-glycan biosynthesis
B4galt4	30.7769452732115	0.485433813327399	-2.66705683539324	0.407626692145488	-1.29467956996585	0.00765187304530324	0.013889005527566	Down	1.30367243874157	1.30180881612753	0.931299421039844	0.275188266956971	0.583685425454089	0.412439780607754	56375	UDP-Gal:betaGlcNAc beta 1,4-galactosyltransferase, polypeptide 4	GO:0003945,GO:0005794,GO:0005975,GO:0008378,GO:0016020,GO:0016021,GO:0016740,GO:0016757,GO:0046872,GO:0070085	N-acetyllactosamine synthase activity|Golgi apparatus|carbohydrate metabolic process|galactosyltransferase activity|membrane|integral component of membrane|transferase activity|glycosyltransferase activity|metal ion binding|glycosylation	mmu00533,mmu00601	Glycosaminoglycan biosynthesis - keratan sulfate|Glycosphingolipid biosynthesis - lacto and neolacto series
B9d2	143.266802784175	0.222087633144447	4.70436772654652	2.06305444312151	1.04478189382984	2.54653901652249e-06	8.19006564775371e-06	Up	4.15385826069619	4.95602436807491	6.14655972771616	8.86329411511366	7.7888305684233	10.5379473933157	232987	B9 protein domain 2	GO:0005515,GO:0005634,GO:0005737,GO:0005813,GO:0005856,GO:0005929,GO:0016020,GO:0030030,GO:0036038,GO:0036064,GO:0042995,GO:0043015,GO:0060271	protein binding|nucleus|cytoplasm|centrosome|cytoskeleton|cilium|membrane|cell projection organization|MKS complex|ciliary basal body|cell projection|gamma-tubulin binding|cilium assembly
[truncated: 4,802 more rows]

## Sheet: Inhibitor-Aging(ADR)
gene_id	BaseMean	lfcSE	stat	FoldChange	log2FoldChange	p-value	q-value	Regulation	Expression_Aging_1	Expression_Aging_2	Expression_Aging_3	Expression_Inhabitor_1	Expression_Inhabitor_2	Expression_Inhabitor_3	gene_Dbxref	description	GO_id	GO_term	pathway	pathway_description	TF_family
[truncated: 6,108 more rows]

[truncated: 7 more sheets: Inhibitor-Control (Normal), Inhibitor-Inhibitor NC, Mimics-Aging(ADR), Mimics-Control(Normal), Mimics-Inhibitor, Mimics-Mimics, DEG_combinded_nofiltered]
