# Supplementary material for: The Expression Pattern of tRNA-Derived Small RNAs in Adult Drosophila and the Function of tRF-Trp-CCA-014-H3C4 Network Analysis
Source: Int J Mol Sci. 2023 Mar 24;24(7):6169. doi: 10.3390/ijms24076169 (PMC10094720; doi:10.3390/ijms24076169)
Supplement: Supplementary file 1 [file ijms-24-06169-s001.zip › Dataset S4_GO_enrichment_of_DEGs.xlsx]

## Sheet: Total GO enrichment
groups	Tested term	pValue<0.05	pValue<0.01	qValue<0.05	qValue<0.01
Control-vs-Aging-Down	6193	1113	659	472	287
Control-vs-Aging-Total	6874	1077	565	373	208
Control-vs-Aging-Up	3523	746	405	353	212
Inhabitor-vs-Aging-Down	6342	1264	692	529	304
Inhabitor-vs-Aging-Total	7069	1097	532	310	181
Inhabitor-vs-Aging-Up	4105	820	544	477	326
Inhabitor-vs-Control-Down	2790	320	111	23	9
Inhabitor-vs-Control-Total	3749	403	120	26	20
Inhabitor-vs-Control-Up	2236	232	88	21	14
Inhibitor-vs-Inhibitor_NC-Down	30	19	16	18	12
Inhibitor-vs-Inhibitor_NC-Total	846	227	52	31	16
Inhibitor-vs-Inhibitor_NC-Up	831	221	51	31	15
Mimics-vs-Aging-Down	6316	1269	690	507	291
Mimics-vs-Aging-Total	7061	1032	585	333	182
Mimics-vs-Aging-Up	4007	863	580	530	357
Mimics-vs-Control-Down	2178	277	118	38	9
Mimics-vs-Control-Total	2802	331	110	29	15
Mimics-vs-Control-Up	1326	171	43	0	0
Mimics-vs-Inhibitor-Down	1014	199	59	36	16
Mimics-vs-Inhibitor-Total	1270	247	85	42	20
Mimics-vs-Inhibitor-Up	417	212	61	40	30
Mimics-vs-Mimics_NC-Down	180	87	32	2	0
Mimics-vs-Mimics_NC-Total	256	98	17	1	0
Mimics-vs-Mimics_NC-Up	102	53	19	17	0

## Sheet: Control (Normal)-Aging(ADR)
id	Term	Category	ListHits	ListTotal	PopHits	PopTotal	p-value	q-value	Enrichment_score	geneID
GO:0005886	plasma membrane	cellular_component	1474	4918	4238	19240	1.60724652466199e-52	1.10482126105265e-48	1.36067082983007	1300017J02Rik;1700019D03Rik;1700028P14Rik;A530016L24Rik;Abca1;Abca12;Abca6;Abca8a;Abcb11;Abcb1a;Abcb4;Abcb5;Abcc3;Abcc4;Abcc6;Abcc8;Abcc9;Abcg1;Abcg3;Abcg5;Abcg8;Abtb1;Ace;Ace2;Ackr2;Ackr4;Acly;Acpp;Acsl3;Acsl5;Actl6a;Actn2;Acvr1c;Acvrl1;Adam12;Adam22;Adam23;Adam28;Adam3;Adam8;Adcy1;Adcy10;Adcy2;Adcy3;Adcy5;Adcy8;Adcy9;Adcyap1r1;Add2;Adgra1;Adgrb1;Adgrb2;Adgrb3;Adgrd1;Adgre1;Adgre4;Adgrf1;Adgrf5;…
GO:0005576	extracellular region	cellular_component	689	4918	1699	19240	7.26356736998801e-46	2.49648810506488e-42	1.58650843821007	1300017J02Rik;2610528A11Rik;4930486L24Rik;A2m;A2ml1;Acan;Ace;Ace2;Acp7;Acpp;Acrbp;Adam23;Adamdec1;Adamts13;Adamts16;Adamts18;Adamts19;Adamts2;Adamts20;Adamts4;Adamtsl1;Adamtsl2;Adamtsl4;Adgrb1;Adgrg1;Adgrv1;Adipoq;Adm;Agrn;Alb;Alkal2;Ambn;Amy1;Ang2;Angpt1;Angpt2;Angpt4;Angptl4;Angptl6;Angptl7;Aoah;Aoc1;Apoa4;Apoa5;Apob;Apod;Apoh;Art5;Aspn;AU021092;B2m;Bcan;Bglap2;Bgn;Bmp2;Bmp5;Bmp6;Bmp7;Bmp8b;Bpi…
GO:0016020	membrane	cellular_component	2086	4918	6617	19240	2.67092926055209e-42	6.11998924567836e-39	1.23330278652414	1700019D03Rik;1700028P14Rik;1700066B19Rik;4930590J08Rik;6430571L13Rik;A4galt;A530016L24Rik;Aatk;AB124611;Abca1;Abca13;Abca17;Abca4;Abca6;Abca8a;Abca9;Abcb11;Abcb1a;Abcb4;Abcb5;Abcb7;Abcb9;Abcc12;Abcc2;Abcc3;Abcc4;Abcc6;Abcc8;Abcc9;Abcd2;Abcg1;Abcg3;Abcg5;Abcg8;Abhd12b;Abhd3;Acad11;Acap1;Ace;Ace2;Ackr2;Ackr4;Acpp;Acsbg2;Acsl3;Acsl5;Acsl6;Actb;Acvr1c;Acvrl1;Adam11;Adam12;Adam22;Adam23;Adam28;Adam3;…
GO:0005509	calcium ion binding	molecular_function	282	4918	615	19240	1.71691767850862e-28	2.95052303051706e-25	1.79386821928406	Acan;Actn2;Actn3;Adam8;Adgre1;Adgre4;Adgrl3;Adgrl4;Adgrv1;Agrn;Aif1;Alox8;Amy1;Anxa13;Anxa3;Anxa6;Anxa8;Aoah;Aoc1;Asph;Aspn;Astn2;Atp2a1;Atp2a3;Atp2b2;Atp5b;Baiap3;Bcan;Bglap2;C1rb;C1s1;C1s2;Cabcoco1;Cabp1;Cabp5;Cacna1b;Cacna1e;Cadps;Calb2;Calm4;Calml4;Caln1;Calr4;Capn11;Capn13;Capn3;Capn8;Capn9;Caps2;Casq2;Casr;Cblc;Cdh1;Cdh12;Cdh13;Cdh15;Cdh17;Cdh18;Cdh20;Cdh22;Cdh23;Cdh3;Cdh4;Cdh6;Cdhr1;Cdhr2;…
GO:0006811	ion transport	biological_process	268	4918	591	19240	3.35390463209759e-26	4.61094808820776e-23	1.77404183258571	Add2;Ano1;Ano2;Asic2;Asic4;Atp12a;Atp1a1;Atp1a2;Atp1a4;Atp1b2;Atp2a1;Atp2a3;Atp2b2;Atp2c2;Atp4a;Atp5a1;Atp5b;Atp5g1;Atp5g3;Atp6v0d2;Atp6v0e2;Atp6v1c2;Atp7b;Best1;Cacna1b;Cacna1d;Cacna1e;Cacna1h;Cacna1s;Cacna2d2;Cacna2d3;Cacna2d4;Cacnb4;Cacng2;Cacng7;Cacng8;Calhm5;Cblif;Cftr;Chrna1;Chrna4;Chrna5;Chrna6;Chrnb1;Chrnb2;Chrnb3;Chrnb4;Chrne;Chrng;Clca1;Clca2;Clca3a1;Clcn3;Clcn4;Clcnka;Clcnkb;Cldn4;Clic…
GO:0009986	cell surface	cellular_component	295	4918	687	19240	4.71083676321509e-24	5.39704865172343e-21	1.6798937805631	A530064D06Rik;Abca1;Abcb11;Abcb1a;Abcc2;Ace2;Acvr1c;Acvrl1;Adam3;Adam8;Adamts9;Adcyap1r1;Adgre4;Adgrf5;Adgrg6;Adgrv1;Adipoq;Adtrp;Agrn;Alpi;Antxrl;Apoa4;Apoh;Aqp11;Atp5a1;Atp5b;Bcam;Bcan;Bgn;Bmp2;Bst2;Btn2a2;C1qbp;C3;Cacna1d;Cacng2;Capn5;Casr;Ccn5;Ccr6;Ccr7;Ccr9;Cd151;Cd1d1;Cd22;Cd274;Cd28;Cd36;Cd38;Cd4;Cd40;Cd46;Cd53;Cd55;Cd59a;Cd5l;Cd74;Cd80;Cd86;Cd8b1;Cdh1;Cdh17;Ceacam1;Ceacam2;Cftr;Chrna1;Cii…
GO:0005615	extracellular space	cellular_component	575	4918	1575	19240	6.82754560741129e-24	6.70464978647789e-21	1.42824867509699	1300017J02Rik;2610528A11Rik;4930486L24Rik;9530053A07Rik;A2m;A2ml1;Acan;Ace;Ace2;Acpp;Adamts13;Adamts20;Adamts3;Adamts4;Adamts9;Adgrb1;Adipoq;Adm;Agrn;Agt;Alb;Alpl;Amy1;Ang2;Angpt1;Angpt2;Angpt4;Angptl4;Angptl6;Angptl7;Anpep;Aoc1;Apoa4;Apoa5;Apob;Apod;Apoh;Arg1;Arsg;Aspn;B2m;Bcan;Bglap2;Bgn;Bmp2;Bmp5;Bmp6;Bmp7;Bmp8b;Bpifb1;Bpifc;C1qbp;C1ql4;C1qtnf1;C1qtnf2;C1qtnf4;C1qtnf6;C1rb;C1s1;C1s2;C2;C3;C4b;…
GO:0005887	integral component of plasma membrane	cellular_component	470	4918	1254	19240	3.8870406572654e-22	3.3399396847553e-19	1.46627984431114	Abca1;Abca4;Abcb5;Abcc2;Abcc3;Abcg5;Abcg8;Ackr2;Acvrl1;Adam8;Adcy1;Adcy2;Adcy3;Adcy5;Adcy8;Adcy9;Adgrb1;Adgrb2;Adgrb3;Adgrd1;Adgre1;Adgre4;Adgrg1;Adgrg2;Adgrg3;Adgrg5;Adgrg6;Adgrg7;Adgrl2;Adgrl3;Adgrl4;Adra1b;Adrb3;Alk;Amhr2;Ank2;Ano1;Aqp3;Aqp5;Aqp6;Aqp8;Asic2;Asic4;Atp2b2;Atp2b3;Atp8b1;Avpr1a;Avpr1b;Bcam;Bsnd;Btla;C1qtnf1;Cacna1d;Cacna1h;Calhm5;Caly;Casr;Cckar;Ccr2;Ccrl2;Cd151;Cd22;Cd37;Cd4;Cd53…
GO:0005216	ion channel activity	molecular_function	103	4918	173	19240	2.55679594789261e-21	1.88703795471439e-18	2.32920473805085	Asic2;Cacna1b;Cacna1d;Cacna1e;Cacna1h;Cacna1s;Chrna1;Chrna4;Chrna5;Chrna6;Chrnb1;Chrnb2;Chrnb3;Chrnb4;Chrne;Chrng;Clcn3;Cnga1;Cnga2;Cnga3;Gabra1;Gabra2;Gabra3;Gabra4;Gabrb1;Gabrb2;Gabrb3;Gabrd;Gabrg3;Gabrq;Gabrr1;Glrb;Gria1;Gria2;Gria4;Grid2;Grik1;Grik3;Grik4;Grin1;Grin2a;Grin2b;Grin2c;Grin3b;Hcn2;Kcna1;Kcna2;Kcnb2;Kcnc1;Kcnc2;Kcnc3;Kcnd1;Kcnd2;Kcnd3;Kcng3;Kcng4;Kcnh1;Kcnh2;Kcnh3;Kcnh5;Kcnh7;Kcnq…
GO:0062023	collagen-containing extracellular matrix	cellular_component	159	4918	317	19240	2.74518177875238e-21	1.88703795471439e-18	1.96225030564347	Abi3bp;Adamts17;Adamts2;Adamts4;Adamtsl1;Agrn;Angpt1;Angpt2;Angpt4;Angptl4;Angptl6;Angptl7;Anxa3;Anxa6;Aspn;Bgn;Bmp7;Cela3b;Chadl;Cilp;Coch;Col10a1;Col11a1;Col12a1;Col13a1;Col14a1;Col15a1;Col20a1;Col22a1;Col23a1;Col24a1;Col25a1;Col27a1;Col28a1;Col2a1;Col4a3;Col4a4;Col6a4;Col6a5;Col6a6;Col7a1;Col9a2;Col9a3;Colq;Cst3;Ctsc;Ctsd;Dcn;Dmbt1;Ecm1;Egfl7;Elane;Eln;Emid1;F13a1;F2;Fbln1;Fbln2;Fbn1;Fbn2;Fgg;…
GO:0055085	transmembrane transport	biological_process	198	4918	428	19240	7.30486958585539e-21	4.56487941210636e-18	1.80983075712717	Abca1;Abca13;Abca17;Abca6;Abca9;Abcb11;Abcb1a;Abcb5;Abcb7;Abcb9;Abcc12;Abcc2;Abcc3;Abcc4;Abcc6;Abcc8;Abcc9;Abcd2;Abcg1;Ano1;Ano2;Ano4;Ano5;Ano7;Ano9;Aqp11;Aqp3;Aqp5;Aqp6;Atp1a1;Atp6v0e2;Atp8a1;Cacna1b;Cacna1d;Cacna1e;Cacna1h;Cacna1s;Cftr;Clcn3;Clcn4;Clcnka;Clcnkb;Cnga1;Cnga2;Cnga3;Flvcr2;Hcn2;Kcna1;Kcna2;Kcnab1;Kcnb2;Kcnc1;Kcnc2;Kcnc3;Kcnd1;Kcnd2;Kcnd3;Kcng3;Kcng4;Kcnh1;Kcnh2;Kcnh3;Kcnh5;Kcnh7;Kc…
GO:0031012	extracellular matrix	cellular_component	143	4918	279	19240	2.17260689308598e-20	1.24454164858942e-17	2.00515697583743	9530053A07Rik;Abi3bp;Acan;Adamts13;Adamts16;Adamts17;Adamts18;Adamts19;Adamts2;Adamts20;Adamts3;Adamts4;Adamts9;Adamtsl1;Adamtsl2;Adamtsl3;Adamtsl4;Alpl;Ambn;Aspn;Bcan;Bgn;Ccn2;Ccn5;Chadl;Coch;Col10a1;Col11a1;Col13a1;Col15a1;Col17a1;Col19a1;Col22a1;Col23a1;Col24a1;Col25a1;Col26a1;Col27a1;Col28a1;Col2a1;Col4a3;Col4a4;Col6a4;Col6a5;Col6a6;Col9a1;Col9a2;Col9a3;Colq;Cpz;Crispld2;Dcn;Dmbt1;Dmp1;Ecm2;E…
GO:0004888	transmembrane signaling receptor activity	molecular_function	106	4918	195	19240	7.70977167430834e-18	4.07669003763042e-15	2.12660973295378	Adcyap1r1;Adgra1;Adgrb1;Adgrb2;Adgrb3;Adgrd1;Adgre1;Adgre4;Adgrf1;Adgrf4;Adgrf5;Adgrg1;Adgrg2;Adgrg3;Adgrg5;Adgrg6;Adgrg7;Adgrl2;Adgrl3;Adgrl4;Adgrv1;Antxrl;Calcr;Cd300a;Cd300e;Cd300ld;Cd300lf;Cd3g;Cd72;Cd79b;Celsr1;Celsr2;Chrna1;Chrna4;Chrna5;Chrna6;Chrnb1;Chrnb2;Chrnb3;Chrnb4;Chrne;Chrng;Clec2i;Crhr1;Crhr2;Edar;Egfr;Epor;Fas;Fcamr;Fcgr1;Fcgr2b;Fcgr3;Fcgr4;Fcmr;Fcrls;Fzd5;Fzd7;Gabbr2;Gabra1;Gabr…
GO:0009617	response to bacterium	biological_process	94	4918	175	19240	1.528001501368e-15	7.50248737171687e-13	2.10138848544705	Abcd2;Acod1;Adamts9;Adgrl2;Adh7;Adipoq;Amy1;Baiap2l1;Bank1;Bmp2;C3;Car3;Casp1;Cd36;Cd52;Cd79b;Ceacam20;Ces1g;Cxcl10;Cxcl9;Cyp2b10;Cyp2e1;Cyp3a41a;Dgkb;Dhx58;Dmbt1;Fabp4;Fcgr1;Fcgr2b;Fer1l6;Gbp2;Gbp5;Gbp6;Gpm6a;Gsta1;Hba-a1;Hmcn1;Hp;Ifi204;Ifi205;Ifi211;Ifi44;Ifit1;Ifit3;Iigp1;Ikzf3;Irf8;Irgm1;Irgm2;Isg15;Klhl6;Kyat1;Lcn2;Lpl;Lrg1;Lsm5;Ly6a;Mndal;Ms4a1;Mt2;Myo1f;Naaladl2;Nlrp6;Nos2;Oas2;Ociad2;P2r…
GO:0009897	external side of plasma membrane	cellular_component	180	4918	427	19240	3.19347978460902e-14	1.46346533596016e-11	1.64915385150187	5830411N06Rik;Abca1;Abcg1;Ace;Ackr2;Ackr4;Adgre1;Akp3;Alpi;Ano1;Anpep;Astn1;Atp1b2;B2m;Btla;Btn1a1;Btn2a2;Btnl10;Btnl4;Btnl6;Ccr1;Ccr2;Ccr6;Ccr7;Ccr9;Ccrl2;Cd163;Cd163l1;Cd1d1;Cd200r2;Cd22;Cd274;Cd28;Cd33;Cd36;Cd3g;Cd4;Cd40;Cd5;Cd55;Cd59a;Cd6;Cd74;Cd79b;Cd80;Cd86;Cd8b1;Cdh13;Ceacam1;Ceacam2;Cfh;Chrna4;Chrnb2;Clcn3;Clec2i;Cr1l;Cr2;Crlf1;Csf3r;Cx3cr1;Cxcl10;Cxcl9;Dlk1;Dnaic2;Ebi3;Eng;Enox1;Enpep;En…
GO:0035725	sodium ion transmembrane transport	biological_process	47	4918	70	19240	3.08001892925361e-13	1.32325313248058e-10	2.62673560680881	Asic2;Asic4;Atp1a2;Atp1a4;Hcn2;Kcnk1;Nalcn;Pkd2l1;Scn10a;Scn11a;Scn1a;Scn1b;Scn2a;Scn2b;Scn3a;Scn3b;Scn4a;Scn5a;Scn7a;Scn8a;Scn9a;Scnn1a;Scnn1g;Slc12a1;Slc12a3;Slc24a1;Slc24a2;Slc24a3;Slc24a4;Slc6a1;Slc6a11;Slc6a12;Slc6a13;Slc6a14;Slc6a15;Slc6a16;Slc6a17;Slc6a18;Slc6a19;Slc6a2;Slc6a20a;Slc6a3;Slc6a4;Slc6a5;Slc6a9;Slc8a1;Slc8a2
GO:0005515	protein binding	molecular_function	1539	4918	5254	19240	3.27962072423177e-13	1.32612428578642e-10	1.14594848472699	4930432K21Rik;A1cf;A2m;A530064D06Rik;Aars;Aarsd1;Aatk;Abca1;Abca12;Abcb7;Abcc2;Abcd2;Abcg5;Abcg8;Abi3;Ablim1;Acan;Ace;Ace2;Ackr2;Acly;Acot9;Acrbp;Acsl6;Acta1;Acta2;Actb;Actc1;Actl6a;Actn2;Actn3;Actr3;Acvrl1;Adam11;Adam12;Adam22;Adam23;Adam3;Adam5;Adam8;Adamts4;Adamtsl2;Adcy10;Adcy3;Adcy5;Adcy8;Adcyap1r1;Adgrb1;Adgrb2;Adgrb3;Adgrf1;Adgrg6;Adgrl3;Adgrv1;Adipoq;Adora1;Adssl1;Afap1l1;Afap1l2;Afg3l1;A…
GO:0007155	cell adhesion	biological_process	225	4918	576	19240	3.5779668576889e-13	1.36638578776408e-10	1.52818727124847	Acan;Adam12;Adam23;Adam3;Adam5;Adgrg1;Ambn;Aplp1;Astn1;Atp1b2;Bcam;Bcan;Bmx;Bves;Cadm1;Cadm2;Ccn2;Ccn5;Cd177;Cd22;Cd33;Cd36;Cd4;Cd6;Cd84;Cd96;Cdh1;Cdh12;Cdh13;Cdh15;Cdh17;Cdh20;Cdh22;Cdh23;Cdh3;Cdh4;Cdh6;Cdhr1;Cdhr2;Cdhr3;Cdhr4;Cdhr5;Celsr1;Celsr2;Chl1;Clca2;Cldn11;Cldn4;Clstn2;Cntn1;Cntn2;Cntn4;Cntn5;Cntn6;Cntnap2;Cntnap5a;Cntnap5b;Col12a1;Col13a1;Col14a1;Col15a1;Col19a1;Col28a1;Col4a3;Col6a4;Co…
GO:0098978	glutamatergic synapse	cellular_component	202	4918	509	19240	1.03705497566427e-12	3.75195573827169e-10	1.5525662116071	Ablim3;Acan;Actb;Actc1;Actn2;Actr3;Adam22;Adam23;Adcy1;Adcy8;Add2;Adgra1;Adgrb1;Adgrl2;Adgrl3;Agrn;Amph;Apba1;Arc;Atp2b2;Atp2b3;Bcan;Begain;C1qbp;Cabp1;Cacna1b;Cacna1h;Cacnb4;Cacng2;Cacng5;Cacng7;Cacng8;Cadm1;Cadps;Cadps2;Caly;Camk1;Camk2b;Camk4;Camkv;Cdh1;Cfl1;Chrm1;Chrm3;Clcn3;Clstn2;Cnih2;Cnih3;Cnksr2;Ctbp1;Cttnbp2;Dgkb;Dgki;Dlg2;Dlgap1;Dlgap2;Dlgap3;Dnm3;Drd2;Drp2;Efnb1;Epha4;Ephb1;Erbb4;Fbxl…
GO:0043005	neuron projection	cellular_component	211	4918	538	19240	1.24917603814502e-12	4.29341804310444e-10	1.53432274430776	Abat;Acan;Adcyap1r1;Adgrl2;Ahcy;Ank1;Arg1;Asic2;Atcay;Atf4;Atp1a2;Avil;Bcl11b;Cacna1b;Cacna1g;Cacna1h;Cacna1i;Cacng2;Cacng7;Cacybp;Cadm1;Calb2;Calca;Calcr;Camk1g;Camk2b;Casp1;Casr;Cdh13;Cfl1;Chrna1;Chrna4;Chrna5;Chrna6;Chrnb1;Chrnb2;Chrnb3;Chrnb4;Chrne;Chrng;Clu;Cnksr2;Cnr2;Cntn2;Cntn4;Cntnap2;Cpeb1;Cpeb3;Cpne5;Crhr1;Ctnnd2;Cx3cl1;Cx3cr1;Cxadr;Cyfip2;Dab1;Dcx;Dlg2;Eno1;Eno1b;Enpp1;Entpd1;Epha10;E…
GO:0042391	regulation of membrane potential	biological_process	65	4918	115	19240	1.59872885703846e-12	5.23317245870589e-10	2.21122053857171	Abcb5;Actn2;Ano1;Asic2;Atp1a4;Bves;Cacna1g;Cacna1h;Cacna1i;Cacnb4;Cacng2;Chrna1;Chrna4;Chrna5;Chrna6;Chrnb1;Chrnb2;Chrnb3;Chrnb4;Chrne;Chrng;Cnih2;Cnih3;Dmd;Dpp6;Gabra1;Gabra2;Gabra3;Gabra4;Gabrb1;Gabrb2;Gabrb3;Gabrd;Gabre;Gabrg3;Gabrq;Gabrr1;Glrb;Grik1;Grik3;Grin1;Grin2a;Grin2c;Hcn2;Kcna1;Kcnh1;Kcnh2;Kcnh3;Kcnh4;Kcnh5;Kcnh6;Kcnh7;Kcnq1;Pex5l;Piezo2;Popdc2;Popdc3;Rangrf;Rims1;Rims2;Rims4;Scn1a;Sl…
GO:0005524	ATP binding	molecular_function	468	4918	1395	19240	2.91352469577222e-12	9.10344034488103e-10	1.3124663841845	4921509C19Rik;Aars;Aarsd1;Aatk;Abca1;Abca13;Abca17;Abca4;Abca6;Abca8a;Abca9;Abcb11;Abcb1a;Abcb4;Abcb5;Abcb7;Abcb9;Abcc12;Abcc3;Abcc4;Abcc6;Abcc9;Abcd2;Abce1;Abcf2;Abcg1;Abcg3;Abcg5;Abcg8;Acacb;Acly;Acot12;Acsbg2;Acsl3;Acsl5;Acsl6;Acsm2;Acss1;Acss3;Acta1;Acta2;Actb;Actc1;Actg2;Actr3;Actr3b;Acvr1c;Acvrl1;Adcy1;Adcy10;Adcy2;Adcy3;Adcy5;Adcy8;Adcy9;Afg3l1;Agap2;Ak7;Ak8;Aldh18a1;Alk;Alpk2;Alpk3;Amhr2;…
GO:0034765	regulation of ion transmembrane transport	biological_process	73	4918	137	19240	3.63432670534927e-12	1.08618964228569e-09	2.0845812938023	Asic2;Cacna1b;Cacna1d;Cacna1e;Cacna1h;Cacna1s;Cacna2d2;Cacna2d3;Cacna2d4;Cacnb4;Cacng2;Cacng7;Cacng8;Clcnka;Clcnkb;Clic1;Clic3;Clic5;Clic6;Cybb;Hcn2;Kcna1;Kcna2;Kcnab1;Kcnab3;Kcnb2;Kcnc1;Kcnc2;Kcnc3;Kcnd1;Kcnd2;Kcnd3;Kcng3;Kcng4;Kcnh1;Kcnh2;Kcnh3;Kcnh5;Kcnh7;Kcnip1;Kcnip2;Kcnip3;Kcnip4;Kcnj12;Kcnj15;Kcnj16;Kcnj2;Kcnj3;Kcnj6;Kcnk13;Kcnk4;Kcnq1;Kcnq2;Kcnq3;Kcnq4;Kcns2;Kcnu1;Kcnv2;Nalcn;Scn10a;Scn11…
GO:0016324	apical plasma membrane	cellular_component	149	4918	353	19240	4.62590395402495e-12	1.32237970686864e-09	1.65130808143065	Abcb11;Abcb1a;Abcb4;Abcc2;Abcc4;Abcc6;Abcg5;Abcg8;Ace2;Adcy10;Adcy8;Adgrg2;Ano1;Anxa6;Aqp5;Aqp6;Aspm;Atp12a;Atp1a1;Atp1b2;Atp2b2;Atp4a;Atp6v0d2;Atp8b1;Birc5;Bst2;Cacna1d;Casr;Cblif;Cd55;Cdhr2;Cdhr5;Ceacam1;Ceacam2;Ceacam20;Cftr;Clcn3;Clcnka;Cldn4;Crb2;Cybrd1;Cyp4f18;Dpp4;Dsg1b;Dsg2;Egfr;Emp2;Enpep;F2rl2;Fas;Fn1;Fxyd1;Gnat1;Hax1;Hsp90ab1;Igfbp2;Itgb3;Kcna1;Kcnc2;Kcnk1;Kcnq1;Lrp2;Lzts1;Mal;Mlc1;Muc…
GO:0005244	voltage-gated ion channel activity	molecular_function	72	4918	135	19240	4.80935302178004e-12	1.32237970686864e-09	2.08648502101125	Cacna1b;Cacna1d;Cacna1e;Cacna1h;Cacna1s;Cacna2d2;Cacna2d3;Cacna2d4;Cacnb4;Cacng2;Cacng7;Cacng8;Clcn3;Clcnka;Clcnkb;Clic1;Clic3;Clic5;Clic6;Cybb;Hcn2;Kcna1;Kcna2;Kcnab1;Kcnab3;Kcnb2;Kcnc1;Kcnc2;Kcnc3;Kcnd1;Kcnd2;Kcnd3;Kcng3;Kcng4;Kcnh1;Kcnh2;Kcnh3;Kcnh5;Kcnh7;Kcnip1;Kcnip2;Kcnip3;Kcnip4;Kcnj12;Kcnj15;Kcnj16;Kcnj2;Kcnj3;Kcnj6;Kcnk13;Kcnk4;Kcnq1;Kcnq2;Kcnq3;Kcnq4;Kcns2;Kcnu1;Kcnv2;Nalcn;Scn10a;Scn11…
GO:0030054	cell junction	cellular_component	318	4918	892	19240	5.12755477125033e-12	1.35564659606057e-09	1.39469360289009	4930486L24Rik;Adcy8;Adgrb1;Adgrl3;Afap1l1;Agrn;Ajm1;Amph;Ank2;Arc;Arhgap26;Arhgef9;Atcay;Atp2b2;Avil;Baiap2l2;Btbd8;Bves;Cacng2;Cacng5;Cacng8;Cadm1;Cadm2;Cadps;Cadps2;Camk2b;Camsap3;Cbarp;Cbln3;Ccdc85a;Cd53;Cdh1;Cdh17;Cdh3;Cdh6;Cdhr2;Ceacam1;Ceacam2;Cgnl1;Chrm1;Chrm2;Chrm3;Chrna1;Chrna4;Chrna5;Chrna6;Chrnb1;Chrnb2;Chrnb3;Chrnb4;Chrne;Chrng;Clca2;Cldn11;Cldn4;Clstn2;Cnih2;Cnih3;Cntnap2;Col13a1;Col…
GO:0005201	extracellular matrix structural constituent	molecular_function	66	4918	120	19240	5.87161503318245e-12	1.49486969400356e-09	2.15168767791785	Abi3bp;Adipoq;Agrn;Col10a1;Col11a1;Col13a1;Col15a1;Col17a1;Col19a1;Col22a1;Col23a1;Col24a1;Col25a1;Col27a1;Col28a1;Col2a1;Col4a3;Col4a4;Col9a1;Col9a2;Col9a3;Colq;Dmbt1;Ecm1;Eln;Emid1;Fbln1;Fbln2;Fbn1;Fbn2;Fgg;Fn1;Fras1;Hmcn1;Hmcn2;Igfbp7;Lama1;Lama2;Lama3;Lama4;Lamb3;Ltbp2;Matn1;Matn4;Mfap2;Mfap4;Mmrn1;Mmrn2;Nid2;Npnt;Ntn1;Otol1;Papln;Pcolce2;Postn;Prelp;Reln;Spon1;Tecta;Thbs1;Thbs4;Umodl1;Vtn;Vw…
GO:0045202	synapse	cellular_component	273	4918	750	19240	1.40344961676291e-11	3.44546880915294e-09	1.42402602684018	Ablim3;Actb;Actc1;Adcy8;Adgrb1;Adgrv1;Adora1;Agrn;Ank2;Apoa4;Arc;Arhgef9;Asic2;Atcay;Atp1a2;Atp2b2;Bcan;Begain;Btbd8;C4b;Cacnb4;Cacng2;Cacng5;Cacng8;Cadm1;Cadm2;Cadps;Cadps2;Calb2;Camk2b;Capn5;Cbarp;Cbln3;Cdh13;Cdh23;Chrm1;Chrm2;Chrm3;Chrna1;Chrna4;Chrna5;Chrna6;Chrnb1;Chrnb2;Chrnb3;Chrnb4;Chrne;Chrng;Clcn3;Clstn2;Clu;Cnih2;Cnih3;Cntn2;Col13a1;Colq;Cpeb1;Cpeb3;Cryab;Cttnbp2;Cyfip2;Cyp19a1;Cyp46a1…
GO:0002376	immune system process	biological_process	189	4918	483	19240	2.36911524845213e-11	5.61562007512412e-09	1.53084498824195	Acod1;Adgrb1;Adgre1;Arg1;B2m;Bcl6;Bpifb1;Bst2;Btla;C1qbp;C1rb;C1s1;C1s2;C2;C3;C4bp;C8g;C9;Cadm1;Camk4;Cd177;Cd1d1;Cd274;Cd300a;Cd300e;Cd300ld;Cd300lf;Cd3g;Cd4;Cd40;Cd55;Cd5l;Cd74;Cd79b;Cd84;Cd86;Cd8b1;Ceacam20;Cfb;Cfh;Cfi;Chia1;Chid1;Clec4d;Clec5a;Colec11;Cr1l;Cr2;Crtam;Csf1r;Dcst1;Ddx3x;Ddx58;Dhx58;Dhx9;Dtx3l;Eif2ak2;Exo1;Fadd;Fcamr;Fcgr1;Fcmr;Fgg;Fgl1;Gbp2b;Gbp5;H2-D1;H2-DMa;H2-DMb1;H2-Eb1;H60b…
GO:0043235	receptor complex	cellular_component	100	4918	218	19240	5.85496576590334e-11	1.34156782249398e-08	1.79456853871381	Abcg5;Abcg8;Acvr1c;Acvrl1;Adcyap1r1;Adgrv1;Adrb3;Alk;Amhr2;Bmpr1b;Cd36;Col10a1;Cr1l;Cr2;Crlf1;Csf1r;Csf3r;Ebi3;Egfr;Eng;Epha10;Epha3;Epha4;Epha6;Epha8;Ephb1;Erbb4;Fgfr3;Flt1;Flt3;Flt4;Gabrb1;Gabrq;Gfra1;Gfra3;Gpr20;Gpr37l1;Gpr61;Gprc5c;Grik1;Grm7;Il11ra1;Il12b;Il13ra2;Il23r;Il31ra;Il4ra;Insrr;Itgb3;Itgb4;Itgb5;Itgb7;Itln1;Kctd12b;Kctd16;Kdr;Kit;Klrc1;Ldlr;Loxl4;Lrp2;Lrp8;Ltk;Mertk;Mst1r;Mttp;Musk…
GO:0035458	cellular response to interferon-beta	biological_process	34	4918	48	19240	6.0556555117695e-11	1.34279277380334e-08	2.77111291853057	9930111J21Rik1;Acod1;Ddx41;F830016B08Rik;Gbp2;Gbp2b;Gbp3;Gbp6;Gm12185;Gm4951;Gm5431;Ifi202b;Ifi203;Ifi204;Ifi205;Ifi207;Ifi208;Ifi209;Ifi211;Ifi213;Ifi214;Ifi47;Ifit1;Ifit3;Ifnb1;Igtp;Iigp1;Irf1;Irgm1;Irgm2;Mndal;Stat1;Tgtp1;Tgtp2
GO:0045211	postsynaptic membrane	cellular_component	99	4918	216	19240	7.72819129539999e-11	1.66011209264311e-08	1.79307306493154	Adora1;Ank1;Ank2;Arc;Cacng5;Cacng8;Cadps2;Chrm1;Chrm2;Chrm3;Chrna1;Chrna4;Chrna5;Chrna6;Chrnb1;Chrnb2;Chrnb3;Chrnb4;Chrne;Chrng;Clstn2;Cnih2;Cnih3;Cnksr2;Col13a1;Ddn;Dgkb;Dlg2;Dlgap1;Dmd;Epha4;Erbb4;Faim2;Fmr1;Gabbr2;Gabra1;Gabra2;Gabra3;Gabra4;Gabrb1;Gabrb2;Gabrb3;Gabrd;Gabrg3;Gabrq;Gabrr1;Glrb;Gpr156;Gria1;Gria2;Gria4;Grid2;Grid2ip;Grik1;Grik3;Grik4;Grin1;Grin2a;Grin2b;Grin2c;Grin3b;Grip1;Grip2…
GO:0043025	neuronal cell body	cellular_component	229	4918	619	19240	1.1519018584575e-10	2.39829424800891e-08	1.44730937947772	Acan;Acvrl1;Adcy10;Adora1;Akap12;Anxa3;Apob;Apod;Arg1;Asic2;Atp1a2;Atp2b2;Atp5g1;Begain;Brinp2;C4b;Cacna1b;Cacna1d;Cacna1g;Cacng7;Cad;Calca;Calcr;Casr;Ccr1;Cd40;Cfh;Cfl1;Cftr;Chrna4;Chrna5;Cnga3;Cnksr2;Cnnm1;Cnr2;Cntn2;Cntnap2;Cobl;Cpe;Cpeb1;Cpne5;Creb3;Crhr1;Crhr2;Crmp1;Cst3;Cx3cl1;Cybb;Cyp17a1;Cyp19a1;Dab1;Dbh;Dcx;Dgki;Dlg2;Dlgap3;Dner;Dnmt1;Dpp6;Dpysl5;Dscam;Eef1a2;Efhc1;Eif5a;Enpp1;Entpd1;Esr…
GO:0030198	extracellular matrix organization	biological_process	84	4918	175	19240	1.18623806273353e-10	2.39829424800891e-08	1.87783651891013	Abi3bp;Adamts13;Adamts16;Adamts17;Adamts18;Adamts19;Adamts2;Adamts20;Adamts3;Adamts4;Adamts9;Adamtsl1;Adamtsl2;Adamtsl3;Adamtsl4;Agt;Ambn;Aplp1;Col10a1;Col11a1;Col13a1;Col15a1;Col17a1;Col19a1;Col22a1;Col23a1;Col24a1;Col25a1;Col27a1;Col28a1;Col2a1;Col4a3;Col4a4;Col6a4;Col9a1;Col9a2;Col9a3;Colq;Crispld2;Dmp1;Ecm2;Egfl6;Egflam;Elf3;Eln;Ero1b;Fbln1;Fbln2;Fn1;Hpse2;Hsd17b12;Itga8;Itih1;Kazald1;Mmp10;M…
GO:0005516	calmodulin binding	molecular_function	90	4918	192	19240	1.28513333643396e-10	2.5240018727563e-08	1.83382472549817	Adcy1;Adcy3;Adcy8;Add2;Akap12;Arpp21;Aspm;Atp2b2;Cacna1s;Camk1;Camk1d;Camk1g;Camk2b;Camk4;Camkv;Camsap3;Ceacam1;Ceacam2;Cfap221;Cnga2;Cnn1;Cth;Dapk2;Egfr;Esrrg;Fas;Gap43;Grin1;Grm4;Grm7;Iqcf1;Iqcf5;Iqcg;Iqgap2;Iqgap3;Itpka;Kcnh1;Kcnh5;Kcnn1;Kcnn3;Kcnq1;Kcnq2;Kcnq3;Kcnq4;Marcksl1;Mbp;Myh1;Myh11;Myh14;Myh3;Myh4;Myh6;Myh7;Mylk;Mylk2;Myo1f;Myo1g;Myo3a;Myo5b;Myo7a;Ngfr;Nos1;Nos2;Obscn;Pcnt;Pde1b;Pde1c…
GO:0006813	potassium ion transport	biological_process	68	4918	132	19240	1.43133374786128e-10	2.73305227299957e-08	2.01535484984041	Abcc9;Atp12a;Atp1a1;Atp1a2;Atp1a4;Atp1b2;Atp4a;Cnga2;Cpox;Fxyd1;Fxyd2;Fxyd3;Gja5;Hcn2;Kcna1;Kcna2;Kcnab1;Kcnab3;Kcnb2;Kcnc1;Kcnc2;Kcnc3;Kcnd1;Kcnd2;Kcnd3;Kcng3;Kcng4;Kcnh1;Kcnh2;Kcnh3;Kcnh5;Kcnh6;Kcnh7;Kcnip1;Kcnip2;Kcnip3;Kcnip4;Kcnj12;Kcnj15;Kcnj16;Kcnj2;Kcnj3;Kcnj6;Kcnk1;Kcnk13;Kcnk4;Kcnk9;Kcnmb1;Kcnmb2;Kcnmb4;Kcnn1;Kcnn3;Kcnq1;Kcnq2;Kcnq3;Kcnq4;Kcns2;Kcnt1;Kcnu1;Kcnv2;Scn4a;Slc12a1;Slc12a5;Sl…
GO:0005044	scavenger receptor activity	molecular_function	31	4918	43	19240	2.08075147429748e-10	3.86569882008673e-08	2.82039399642509	Ackr2;Ackr4;Cd163;Cd36;Cd5;Cd5l;Cd6;Cdcp3;Cfi;Corin;Dmbt1;Endou;Enpp1;Lgals3bp;Loxl3;Loxl4;Marco;Megf10;Msr1;Prg4;Prss12;Scara5;Ssc5d;Stab1;Stab2;Tmprss15;Tmprss2;Tmprss3;Tmprss4;Tmprss5;Vtn
GO:0005261	cation channel activity	molecular_function	36	4918	54	19240	2.51922259611821e-10	4.55714108571489e-08	2.60810627626406	Abcc9;Asic2;Cacna1b;Calhm5;Grin1;Grin2a;Grin2b;Grin2c;Grin3b;Mcoln3;Nalcn;P2rx1;Piezo2;Pkd2l1;Scn10a;Scn11a;Scn1a;Scn2a;Scn3a;Scn4a;Scn5a;Scn8a;Scn9a;Tomm40;Trpc1;Trpm1;Trpm2;Trpm3;Trpm5;Trpm6;Trpm8;Trpv1;Trpv2;Trpv3;Trpv4;Unc80
GO:0042802	identical protein binding	molecular_function	573	4918	1808	19240	4.54484490011896e-10	8.01058047267121e-08	1.23986025688549	A2m;Abat;Abcc9;Abi3;Acacb;Ace2;Acot12;Acpp;Actb;Actn2;Acyp2;Adamtsl4;Adh7;Adipoq;Adssl1;Ahcy;Aicda;Alas1;Alb;Aldh18a1;Aldh1a1;Aldh4a1;Alk;Alox5ap;Angpt1;Angptl4;Angptl7;Ano1;Ano2;Anxa6;Aox1;Apba2;Aplp1;Apoa4;Apobec2;Apoh;Aqp11;Aqp3;Aqp5;Arg1;Asgr1;Asns;Aspa;Atf3;Atf4;Atl1;Atp6v1c2;Avpr1b;B2m;Baiap2l2;Banf1;Bbox1;Bcat1;Bcl6;Best1;Birc5;Bmp2;C1ql4;C1qtnf1;C1qtnf2;C1qtnf6;C1rb;C1s1;C1s2;Cad;Camk2b;C…
GO:0034220	ion transmembrane transport	biological_process	41	4918	68	19240	1.43327625803582e-09	2.46308524943455e-07	2.35880199985647	Anxa6;Asic2;Chrna1;Chrna4;Chrna5;Chrna6;Chrnb1;Chrnb2;Chrnb3;Chrnb4;Chrne;Chrng;Cnga3;Gabra1;Gabra2;Gabra3;Gabra4;Gabrb1;Gabrb2;Gabrb3;Gabrd;Gabre;Gabrg3;Gabrq;Gabrr1;Glrb;Htr2b;Kcnc2;Kcnh1;Kcnq3;Mlc1;P2rx1;Ryr2;Slc12a1;Slc24a2;Slc24a5;Slc26a5;Trpm1;Trpm2;Trpm5;Trpv1
GO:0099056	integral component of presynaptic membrane	cellular_component	51	4918	93	19240	1.66776414438076e-09	2.79614895816423e-07	2.1453777433785	Adam23;Adcy8;Adora1;Atp2b3;Cacna1e;Cadm1;Chrm1;Chrm3;Chrna4;Chrna6;Chrnb2;Drd2;Efnb1;Epha4;Erbb4;Fxyd6;Gabbr2;Gria1;Gria2;Grik1;Grik4;Grin1;Grin2a;Grin2b;Grm3;Grm7;Htr7;Kcna1;Kcna2;Kcnc1;Kcnc3;Kcnh1;Kcnj3;Kcnj6;Ncam1;Nrxn1;Oprk1;Pcdh17;Ptprd;Scn10a;Scn11a;Scn1a;Scn2a;Slc1a2;Slc1a6;Slc6a1;Slc6a11;Slc6a3;Slc6a4;Slc6a5;Slc6a9
GO:0007166	cell surface receptor signaling pathway	biological_process	78	4918	166	19240	1.87108383121921e-09	3.06234053709544e-07	1.83824358025841	Adcyap1r1;Adgra1;Adgrb1;Adgrb2;Adgrb3;Adgrd1;Adgre1;Adgre4;Adgrf1;Adgrf4;Adgrf5;Adgrg1;Adgrg2;Adgrg3;Adgrg5;Adgrg6;Adgrg7;Adgrl2;Adgrl3;Adgrl4;Adgrv1;Agt;Btla;Calcr;Cblc;Cd22;Cd274;Cd36;Cd3g;Cd4;Cd79b;Cd80;Cd86;Celsr1;Celsr2;Col4a3;Crhr1;Crhr2;Cxcl13;Cysltr1;Egfr;F2;Fcgr1;Fcgr2b;Fcgr3;Fcgr4;Fcrls;Fzd5;Fzd7;Gipr;Glp2r;Hax1;Il12b;Itgal;Itpkb;Klrg1;Lama1;Mif;Milr1;Mlkl;Mrgprb2;Ncam1;Npr1;Nup62;Osmr;…
GO:0007018	microtubule-based movement	biological_process	46	4918	82	19240	3.91542393227079e-09	6.25921490940218e-07	2.19462601295391	Cenpe;Dnah1;Dnah10;Dnah11;Dnah12;Dnah14;Dnah17;Dnah2;Dnah3;Dnah5;Dnah6;Dnah7a;Dnah7b;Dnah7c;Dnah8;Dnah9;Dnaic1;Dnaic2;Dnhd1;Dync1i1;Kif11;Kif14;Kif15;Kif17;Kif18a;Kif19a;Kif19b;Kif1a;Kif20a;Kif20b;Kif22;Kif23;Kif24;Kif26a;Kif26b;Kif27;Kif28;Kif2c;Kif4;Kif5a;Kif5c;Kif9;Kifc2;Tcte3;Wdr63;Wdr78
GO:0001518	voltage-gated sodium channel complex	cellular_component	16	4918	17	19240	4.21407826252729e-09	6.58353954013923e-07	3.68203239001985	Cacna1g;Cacna1h;Cacna1i;Scn10a;Scn11a;Scn1a;Scn1b;Scn2a;Scn2b;Scn3a;Scn3b;Scn4a;Scn5a;Scn7a;Scn8a;Scn9a
GO:0000166	nucleotide binding	molecular_function	535	4918	1698	19240	4.7744626750928e-09	7.29325698413064e-07	1.23262973303999	4921509C19Rik;Aars;Aarsd1;Aatk;Abca1;Abca13;Abca17;Abca4;Abca6;Abca8a;Abca9;Abcb11;Abcb1a;Abcb4;Abcb5;Abcb7;Abcb9;Abcc12;Abcc3;Abcc4;Abcc6;Abcc9;Abcd2;Abce1;Abcf2;Abcg1;Abcg5;Acacb;Acly;Acsbg2;Acsl3;Acsl5;Acsl6;Acsm2;Acss1;Acss3;Acta1;Acta2;Actb;Actc1;Actg2;Actr3;Actr3b;Acvr1c;Acvrl1;Adcy1;Adcy10;Adcy2;Adcy3;Adcy5;Adcy8;Adcy9;Adssl1;Afg3l1;Agap2;Ak7;Ak8;Aldh18a1;Alk;Amhr2;Ankk1;Arl11;Arl4d;Arl5c;…
GO:0007156	homophilic cell adhesion via plasma membrane adhesion molecules	biological_process	57	4918	111	19240	5.01501637869047e-09	7.49417882328658e-07	2.00894672631151	Cadm1;Cdh1;Cdh12;Cdh13;Cdh15;Cdh17;Cdh20;Cdh22;Cdh23;Cdh3;Cdh4;Cdh6;Cdhr1;Cdhr2;Cdhr3;Cdhr5;Ceacam1;Ceacam2;Celsr1;Celsr2;Chl1;Clstn2;Cntn5;Cntn6;Dchs1;Dsc1;Dsc3;Dscam;Dsg1b;Dsg2;Dsg3;Emb;Fat2;Fat3;Fat4;Hmcn1;Igfn1;Igsf11;Igsf21;Myot;Mypn;Nectin4;Nrcam;Pcdh1;Pcdh12;Pcdh15;Pcdhb6;Pecam1;Plxnb3;Pvr;Ret;Robo1;Robo2;Sdk1;Sdk2;Tenm3;Vstm2l
GO:0007605	sensory perception of sound	biological_process	74	4918	158	19240	5.75182395305558e-09	8.41234847942639e-07	1.83227719408425	Adgrv1;Asic2;Atp2b2;Atp8b1;Bsnd;Cacna1d;Cdh1;Cdh23;Ceacam16;Cemip;Chrnb2;Clic5;Cntn5;Coch;Col11a1;Col2a1;Dcdc2a;Ddit3;Eps8l2;Espn;Espnl;Eya4;Gabrb2;Gabrb3;Gjc3;Grap;Grm7;Homer2;Hoxa1;Hpn;Icam1;Jag2;Kcnq1;Kcnq4;Lhfpl3;Lhfpl4;Loxhd1;Lrp2;Mbp;Mcoln3;Myh14;Myo15;Myo3a;Myo3b;Myo7a;Myo7b;Otof;Otog;Otogl;Otos;Pcdh15;Pdzd7;Pkhd1l1;Pou4f3;Ppip5k2;Psap;Ripor2;Ror1;Scn8a;Slc1a3;Slc26a5;Slc52a3;Slc9a3r2;Snai…
GO:0006814	sodium ion transport	biological_process	62	4918	125	19240	6.292579940181e-09	9.01149885600088e-07	1.94043106954046	Asic2;Asic4;Atp1a1;Atp1a2;Atp1a4;Atp1b2;Cpox;Fxyd1;Fxyd2;Fxyd3;Gm5134;Hcn2;Kcnq1;Nalcn;Scn10a;Scn11a;Scn1a;Scn1b;Scn2a;Scn2b;Scn3a;Scn3b;Scn4a;Scn5a;Scn8a;Scn9a;Scnn1a;Scnn1g;Slc12a1;Slc12a3;Slc13a1;Slc13a2;Slc13a3;Slc13a5;Slc17a2;Slc17a7;Slc22a4;Slc24a3;Slc24a4;Slc24a5;Slc34a2;Slc34a3;Slc38a1;Slc38a11;Slc38a2;Slc38a3;Slc38a8;Slc4a10;Slc5a1;Slc5a10;Slc5a11;Slc5a12;Slc5a4a;Slc5a4b;Slc5a8;Slc6a15;S…
GO:0003341	cilium movement	biological_process	30	4918	45	19240	7.93861958784044e-09	1.11367491932276e-06	2.60810627626406	Armc4;Camsap3;Ccdc114;Ccdc151;Ccdc39;Ccdc40;Ccdc63;Celsr2;Cfap221;Cfap53;Dnah1;Dnah10;Dnah11;Dnah12;Dnah17;Dnah5;Dnah6;Dnah7a;Dnah7b;Dnah7c;Dnah9;Dnaic1;Dnaic2;Dnhd1;Hydin;Rsph4a;Spef1;Ttc25;Ttc29;Wdr78
GO:0086010	membrane depolarization during action potential	biological_process	15	4918	16	19240	1.55701485478126e-08	2.14058402235327e-06	3.66764945099634	Cacna1g;Cacna1h;Cacna1i;Kcnh2;Scn10a;Scn11a;Scn1a;Scn2a;Scn3a;Scn3b;Scn4a;Scn5a;Scn7a;Scn8a;Scn9a
GO:0019228	neuronal action potential	biological_process	25	4918	35	19240	1.64776826123888e-08	2.22093314269726e-06	2.7943995817115	Cacna1g;Cacna1h;Cacna1i;Chrna1;Dcdc2a;Dpp6;Gria1;Kcna1;Kcna2;Kcnd2;Kcnmb2;Kcnmb4;Myh14;P2rx1;Pmp22;Scn10a;Scn11a;Scn1a;Scn2a;Scn3a;Scn4a;Scn5a;Scn7a;Scn8a;Scn9a
GO:0098688	parallel fiber to Purkinje cell synapse	cellular_component	24	4918	33	19240	1.80588846090357e-08	2.38724563081752e-06	2.84520684683352	Atp2b2;Atp2b3;Cadps2;Calb2;Cntn6;Ctnna2;Grid2;Grin1;Grin2a;Grin2b;Grm4;Kcnh1;Kcnj3;Kcnj6;P2rx6;Pclo;Pfn1;Scn8a;Slc16a7;Slc1a6;Slc6a9;Snap91;Sptbn2;Unc13c
GO:0006821	chloride transport	biological_process	44	4918	80	19240	1.91483837476961e-08	2.48350924305024e-06	2.15168767791785	Ano1;Ano2;Ano4;Ano5;Ano7;Ano9;Best1;Bsnd;Cftr;Clca1;Clca2;Clca3a1;Clcn3;Clcn4;Clcnka;Clcnkb;Cldn4;Clic1;Clic3;Clic5;Clic6;Gabra1;Gabra2;Gabra3;Gabra4;Gabrb1;Gabrb2;Gabrb3;Gabrd;Gabre;Gabrg3;Gabrq;Gabrr1;Glrb;Nmur1;Slc12a1;Slc12a3;Slc12a5;Slc26a3;Slc26a7;Slc26a8;Slc26a9;Slc4a1;Wnk4
GO:0071805	potassium ion transmembrane transport	biological_process	55	4918	109	19240	2.06215791413175e-08	2.62505064847067e-06	1.97402539258519	Abcc9;Atp1a2;Atp1a4;Hcn2;Hpn;Kcna1;Kcna2;Kcnb2;Kcnc1;Kcnc2;Kcnc3;Kcnd1;Kcnd2;Kcnd3;Kcng3;Kcng4;Kcnh1;Kcnh2;Kcnh3;Kcnh4;Kcnh5;Kcnh6;Kcnh7;Kcnip1;Kcnip2;Kcnip3;Kcnip4;Kcnj2;Kcnk1;Kcnk10;Kcnk13;Kcnk4;Kcnk9;Kcnn1;Kcnn3;Kcnq1;Kcnq2;Kcnq3;Kcnq4;Kcns2;Kcnt1;Kcnu1;Kcnv2;Lrrc55;Nalcn;P2ry12;Pkd2l1;Slc1a3;Slc24a1;Slc24a2;Slc24a3;Slc24a4;Slc9a2;Slc9a7;Slc9a9
GO:0098982	GABA-ergic synapse	cellular_component	53	4918	105	19240	3.64878633308021e-08	4.56031950065334e-06	1.97470903774279	Acan;Arhgef9;Atp2b2;Atp2b3;Baiap3;Bcan;C1qbp;Cacna1e;Camk4;Cdh13;Clcn3;Cntn5;Ctbp1;Drd2;Epha3;Erbb4;Flot1;Gabbr2;Gabra1;Gabra2;Gabra3;Gabra4;Gabrb1;Gabrb2;Gabrb3;Gabrd;Gabrg3;Gabrr1;Gap43;Glrb;Grm7;Grm8;Gucy1a1;Hap1;Iqsec3;Kcnd2;Kcnd3;Mdga1;Mdga2;Nr3c2;Nrg2;Nrxn1;Nrxn3;Pcdh17;Pclo;Phb2;Ptpro;Rims1;Rims2;Slc6a1;Slc6a11;Slc6a17;Syt7
GO:0070588	calcium ion transmembrane transport	biological_process	48	4918	92	19240	4.1766964769539e-08	5.12689492546092e-06	2.04112665098927	Asph;Atp2a1;Atp2a3;Atp2b2;Atp2c2;Cacna1b;Cacna1d;Cacna1e;Cacna1g;Cacna1h;Cacna1s;Cacna2d3;Cacna2d4;Cacnb4;Cacng2;Cacng7;Cacng8;Gas6;Nalcn;P2ry12;Pkd2l1;Ryr1;Ryr2;Ryr3;Slc24a1;Slc24a2;Slc24a3;Slc24a4;Slc24a5;Slc8a1;Slc8a2;Tmc1;Tmc2;Trpa1;Trpc1;Trpc3;Trpc4;Trpc5;Trpc7;Trpm2;Trpm5;Trpm6;Trpm8;Trpv1;Trpv2;Trpv3;Trpv4;Trpv6
GO:0045121	membrane raft	cellular_component	114	4918	284	19240	4.26884815047512e-08	5.14808108532736e-06	1.57037384944069	Abca1;Actb;Adam3;Adcy2;Adcy3;Adcy5;Adcy8;Angpt1;Ano1;Arc;Arid3c;Atp1a1;Atp2b2;Atp2b3;Atp5a1;Atp5b;Card11;Cblc;Cd28;Cd36;Cd4;Cd55;Cntn1;Cpe;Ctsd;Cxadr;Dcc;Dmd;Efnb1;Egfr;Emp2;Eno1;Eno1b;Ephb1;Erbb4;Fadd;Faim2;Fas;Fasl;Fcgr1;Fcgr2b;Flot1;Gnai1;Gpm6b;Grip1;Grk3;H2-D1;Hpse;Hspd1;Icam1;Itln1;Kcnq1;Kcnq3;Kdr;Lrp2;Ltb4r1;Mal;Mall;Mapt;Mdga1;Mlc1;Nfam1;Ngfr;Nos1;Nphs1;Nphs2;P2rx1;Park7;Pdzk1;Pecam1;Pgk1;…
GO:0005272	sodium channel activity	molecular_function	23	4918	32	19240	5.18267862446289e-08	6.14236773526861e-06	2.81186457909719	Asic2;Asic4;Hcn2;Kcnk1;Nalcn;Pkd2l1;Scn10a;Scn11a;Scn1a;Scn1b;Scn2a;Scn2b;Scn3a;Scn3b;Scn4a;Scn5a;Scn7a;Scn8a;Scn9a;Scnn1a;Scnn1g;Trpm2;Trpm5
GO:0005604	basement membrane	cellular_component	55	4918	112	19240	6.84248106922292e-08	7.97207031692176e-06	1.92114971242665	Acan;Agrn;Alb;Cd151;Col15a1;Col17a1;Col28a1;Col2a1;Col4a3;Col4a4;Col7a1;Col9a1;Col9a3;Cst3;Egfl6;Egflam;Entpd1;Entpd2;Fbln1;Fbn1;Fn1;Fras1;Frem1;Frem2;Frem3;Hmcn1;Hmcn2;Itgb4;Lad1;Lama1;Lama2;Lama3;Lama4;Lamb3;Lamc3;Mmrn2;Nid2;Nphs1;Npnt;Ntn1;Ntn5;P3h2;Papln;Rpsa;Smoc2;Tgfb2;Thbs2;Thbs4;Timp2;Timp3;Trf;Ush2a;Vtn;Vwa1;Vwa2
GO:0036156	inner dynein arm	cellular_component	12	4918	12	19240	7.70297949752048e-08	8.82504684432596e-06	3.9121594143961	Casc1;Dnah1;Dnah10;Dnah12;Dnah2;Dnah3;Dnah6;Dnah7a;Dnah7b;Dnah7c;Dnhd1;Wdr63
GO:0015293	symporter activity	molecular_function	55	4918	113	19240	1.00316725980769e-07	1.13045438424886e-05	1.90414838753792	Mfsd12;Slc12a1;Slc12a3;Slc12a5;Slc12a8;Slc13a1;Slc13a2;Slc13a3;Slc13a5;Slc15a1;Slc15a3;Slc16a11;Slc16a2;Slc16a6;Slc16a7;Slc17a2;Slc17a7;Slc1a2;Slc1a3;Slc1a5;Slc1a6;Slc22a18;Slc22a4;Slc24a3;Slc24a4;Slc24a5;Slc28a1;Slc28a2;Slc28a3;Slc34a2;Slc34a3;Slc38a1;Slc38a2;Slc38a3;Slc45a1;Slc4a10;Slc5a1;Slc5a11;Slc5a12;Slc5a8;Slc6a1;Slc6a11;Slc6a12;Slc6a13;Slc6a14;Slc6a15;Slc6a17;Slc6a18;Slc6a19;Slc6a2;Slc6a2…
GO:0016323	basolateral plasma membrane	cellular_component	95	4918	230	19240	1.1488742692604e-07	1.2737680204671e-05	1.61589193203317	Abca1;Abcc3;Abcc4;Abcc6;Adcy8;Adora1;Alpk2;Aqp3;Atp12a;Atp1a1;Atp7b;Best1;Bsnd;Cadm1;Car2;Casr;Cd38;Cd46;Cdh1;Cdh17;Cftr;Clcnka;Cr1l;Ctnna2;Cxadr;Dlg2;Dsp;Egfr;Entpd1;Erbb4;Flot1;Frmpd2;Heph;Hjv;Hsp90ab1;Kcnc2;Kcnj16;Kcnq1;Ldlr;Lin7a;Lrrc7;Mlc1;Mpz;Mttp;Ndrg4;Nkd2;Nod1;Nod2;P2ry2;P2ry4;P2ry6;Pdgfb;Plpp3;Rab17;Rapgef4;Rasgrf1;Rhbg;Slc13a3;Slc13a5;Slc1a3;Slc22a1;Slc22a2;Slc22a22;Slc22a7;Slc22a8;Slc…
GO:0006816	calcium ion transport	biological_process	65	4918	142	19240	1.38691381825988e-07	1.5132770772569e-05	1.79077719673061	Anxa6;Atp2a1;Atp2a3;Atp2b2;Atp2c2;Cacna1b;Cacna1d;Cacna1e;Cacna1h;Cacna1i;Cacna1s;Cacna2d2;Cacna2d3;Cacna2d4;Cacnb4;Cacng2;Cacng5;Cacng7;Cacng8;Camk2b;Ccl5;Ccr1;Cdh23;Chrna4;Chrnb2;Clca1;Cysltr1;Epm2a;Grin1;Grin2a;Grin2b;Myb;Nfatc1;Nmur1;P2rx7;Pkd1l1;Pkd2l1;Plcz1;Pln;Prkcb;Ryr1;Ryr2;Ryr3;Slc24a2;Slc24a3;Slc24a4;Slc24a5;Slc8a1;Slc8a2;Stim1;Trpa1;Trpc1;Trpc3;Trpc4;Trpc5;Trpc7;Trpm2;Trpm6;Trpm8;Trpv…
GO:0006955	immune response	biological_process	102	4918	253	19240	1.67164436402701e-07	1.79545052473776e-05	1.57723423030989	4930486L24Rik;Ackr2;Ackr4;B2m;Bmp6;C9;Ccl22;Ccl28;Ccl3;Ccl4;Ccl5;Ccl6;Ccl7;Ccl8;Ccl9;Ccr1;Ccr2;Ccr6;Ccr7;Ccr9;Ccrl2;Cd1d1;Cd274;Cd28;Cd36;Cd4;Cd70;Cd74;Cd80;Cd86;Cfh;Chia1;Clnk;Csf2;Csf3;Ctss;Cx3cl1;Cx3cr1;Cxcl10;Cxcl13;Cxcl9;Eda;Endou;Enpp1;Fas;Fasl;Fcamr;Fcgrt;H2-D1;H2-DMa;H2-DMb1;H2-Eb1;H2-M10.1;H2-M10.4;H2-M2;H2-Q4;H2-T22;H2-T3;H60b;Ifi44;Ikbke;Il15;Il1a;Il1f6;Il1f9;Il1rn;Il23a;Il6;Il7;Irf8;L…
GO:0099055	integral component of postsynaptic membrane	cellular_component	43	4918	82	19240	1.72977813337717e-07	1.82930690597457e-05	2.05149822950039	Adgrb1;Adgrl2;Adora1;Atp2b2;Cacna1e;Cacna1h;Cacng5;Cadm1;Chrm1;Chrna6;Clcn3;Drd2;Epha4;Fxyd6;Gabbr2;Gabrb3;Gabrd;Gria1;Gria2;Grik4;Grm1;Grm3;Grm5;Htr7;Kcna1;Kcnc1;Kcnc3;Kcnd2;Ncam1;Nrcam;Ntrk3;Oprk1;P2rx1;Pcdh17;Prrt1;Slc1a6;Slc6a1;Slc6a11;Slc6a3;Slc6a4;Slc6a9;Slc8a1;Slc8a2
GO:1904315	transmitter-gated ion channel activity involved in regulation of postsynaptic membrane potential	molecular_function	29	4918	47	19240	1.79174489358982e-07	1.8661294543237e-05	2.41388559611674	Chrna1;Chrna4;Chrnb1;Chrnb2;Chrnb4;Chrne;Gabra1;Gabra2;Gabra3;Gabra4;Gabrb1;Gabrb2;Gabrb3;Gabrd;Gabre;Gabrg3;Gabrr1;Glrb;Gria1;Gria2;Gria4;Grid2;Grik1;Grik3;Grik4;Grin1;Grin2a;Grin2b;Grin2c
GO:0019233	sensory perception of pain	biological_process	41	4918	77	19240	1.92249038943503e-07	1.97241775178752e-05	2.08309787000312	Ace;Alox5;Aloxe3;Cacna1b;Cacna1e;Cacna1h;Ccr2;Chrna4;Chrnb2;Cnr2;Crhr2;Dlg2;Ephx2;Grin1;Grin2a;Grm1;Grm3;Il12b;Il1rn;Kcna2;Kcnd2;Kcnip3;Kcnk4;Mc1r;Ngfr;Npvf;Npy1r;Ntrk1;Oprk1;Oprl1;P2rx7;P2ry2;Prdm12;Ptges;Scn10a;Scn3a;Scn9a;Tacr1;Trpa1;Trpv1;Uchl1
GO:0006954	inflammatory response	biological_process	132	4918	350	19240	2.89451739101323e-07	2.9260165508566e-05	1.47544297914367	Ackr2;Acod1;Adam8;Afap1l2;Alox5;Bcl6;Bmp2;Bmp6;Bmpr1b;C3;Calca;Camk1d;Camk4;Ccl22;Ccl3;Ccl4;Ccl5;Ccl6;Ccl7;Ccl8;Ccl9;Ccr1;Ccr2;Ccr7;Ccrl2;Cd163;Cd40;Cd5l;Cd96;Cfh;Chia1;Chil1;Chst4;Ciita;Cmklr1;Cnr2;Cr2;Csf1r;Cx3cl1;Cxcl10;Cxcl13;Cxcl9;Cybb;Cyp26b1;Cysltr1;Ddx3x;Dhx9;Ecm1;Elf3;Ephx2;Fut7;Gbp5;Ggt5;Hc;Hck;Hmgb1;Hmgb2;Hnrnpa0;Hyal1;Hyal3;Ido1;Il17b;Il17f;Il17re;Il1a;Il1f6;Il1f9;Il1rn;Il23a;Il23r;Il…
GO:0005262	calcium channel activity	molecular_function	44	4918	86	19240	3.13708650861447e-07	3.12526560292984e-05	2.00156993294684	Anxa6;Cacna1b;Cacna1d;Cacna1e;Cacna1h;Cacna1s;Cacna2d2;Cacna2d3;Cacna2d4;Cacnb4;Cacng2;Cacng7;Cacng8;Gpm6a;Grin1;Grin2a;Grin2b;Grin3b;Pkd1l1;Pkd1l2;Pkd2l1;Ryr1;Ryr2;Ryr3;Slc24a1;Slc24a2;Slc24a3;Slc24a4;Slc24a5;Trpa1;Trpc1;Trpc3;Trpc4;Trpc5;Trpc7;Trpm1;Trpm2;Trpm6;Trpm8;Trpv1;Trpv2;Trpv3;Trpv4;Trpv6
GO:0030424	axon	cellular_component	159	4918	438	19240	3.21385567232393e-07	3.1560062702221e-05	1.42016745865064	Actb;Adam22;Adcy10;Adcy8;Adcy9;Adgrl3;Alk;Anxa3;Ar;Atcay;Azin2;Bcan;Btbd8;C4b;Cadm1;Cadm2;Calca;Calcr;Caly;Car2;Casr;Cdh1;Cfh;Cldn11;Cntn2;Cntn5;Cntn6;Cntnap2;Cobl;Cpne6;Crhr2;Cryab;Cst3;Ctnna2;Cyp17a1;Dbh;Dcc;Dcx;Dnm3;Drd2;Dscam;Eif4g2;Emb;Epha4;Ephb1;Fmr1;Gabra2;Gabrd;Gad1;Gap43;Gars;Gc;Gdpd5;Gfra1;Grik3;Grik4;Grk3;Grm1;Grm3;Grm7;Hcfc1;Hcn2;Hepacam;Hpca;Insrr;Itga2;Kcna1;Kcna2;Kcnab1;Kcnc1;Kcnc…
GO:0005254	chloride channel activity	molecular_function	35	4918	63	19240	3.85022454573436e-07	3.72766810244761e-05	2.17342189688672	Ano1;Ano2;Ano4;Ano5;Ano7;Ano9;Best1;Bsnd;Cftr;Clca1;Clca2;Clcn3;Clcnka;Clcnkb;Cldn4;Clic1;Clic3;Clic5;Clic6;Gabra1;Gabra2;Gabra3;Gabra4;Gabrb1;Gabrb2;Gabrb3;Gabrd;Gabre;Gabrg3;Gabrq;Gabrr1;Glrb;Slc26a7;Slc26a8;Slc26a9
GO:0045087	innate immune response	biological_process	162	4918	450	19240	4.55620671744355e-07	4.34991180218152e-05	1.40837738918259	Acod1;Adgrb1;Ang2;Arg1;B2m;Bpifb1;Bst2;C1qbp;C1rb;C1s1;C1s2;C2;C3;C4bp;C8g;C9;Cd177;Cd1d1;Cd55;Cd84;Cfb;Cfh;Cfi;Chid1;Clec4d;Clec5a;Colec11;Cr1l;Cr2;Csf1r;Cx3cr1;Cybb;Dcst1;Ddx3x;Ddx58;Defb18;Defb22;Defb41;Dhx58;Dhx9;Dtx3l;Eif2ak2;Fadd;Fcgr1;Fgg;Hc;Hck;Hmgb1;Hmgb2;Hmgb3;Ifi35;Ifih1;Ifit1;Ifit3;Ifitm1;Ifitm3;Igll1;Iigp1;Il17f;Il1f6;Il1f9;Il23a;Il23r;Ipo7;Irf1;Irgm1;Irgm2;Klrg1;Klrk1;Krt16;Lbp;Lcn2…
GO:0006936	muscle contraction	biological_process	30	4918	51	19240	4.89086697988436e-07	4.60545474242809e-05	2.30127024376241	Acta2;Actn2;Actn3;Cacna1s;Chrnb1;Lmod1;Lmod2;Mybpc1;Mybpc2;Mybpc3;Myh1;Myh2;Myh4;Myh6;Myh7;Myom1;Myom2;Myom3;Nos1;Ryr1;Tbx20;Tmod1;Tmod2;Tnni1;Tnni3;Tnnt1;Tnnt3;Tpm4;Trim63;Ttn
GO:0005544	calcium-dependent phospholipid binding	molecular_function	32	4918	56	19240	5.10911537034836e-07	4.74595392645603e-05	2.2355196653692	Anxa13;Anxa3;Anxa6;Anxa8;Cpne4;Cpne5;Cpne6;Cpne7;Cpne8;Doc2b;Esyt1;Esyt3;Fer1l5;Pclo;Pla2g4d;Pla2g4e;Pla2g4f;Rph3a;Syt1;Syt10;Syt11;Syt12;Syt13;Syt14;Syt16;Syt17;Syt2;Syt3;Syt6;Syt7;Syt8;Sytl3
GO:0008569	ATP-dependent microtubule motor activity, minus-end-directed	molecular_function	16	4918	20	19240	5.2829833481623e-07	4.77831941253521e-05	3.12972753151688	Dnah1;Dnah10;Dnah11;Dnah12;Dnah14;Dnah17;Dnah2;Dnah3;Dnah5;Dnah6;Dnah7a;Dnah7b;Dnah7c;Dnah8;Dnah9;Dnhd1
GO:0016849	phosphorus-oxygen lyase activity	molecular_function	16	4918	20	19240	5.2829833481623e-07	4.77831941253521e-05	3.12972753151688	Adcy1;Adcy2;Adcy3;Adcy5;Adcy8;Adcy9;Bst1;Cd38;Gucy1a1;Gucy1b1;Gucy2c;Gucy2d;Gucy2e;Gucy2f;Gucy2g;Npr1
GO:0042995	cell projection	cellular_component	357	4918	1119	19240	5.58207730238049e-07	4.98327264630695e-05	1.24811520191189	Aatk;Ace2;Actr3;Actr3b;Adam22;Adcy10;Adcy3;Adcy5;Adcy8;Adgrb1;Adgrl3;Adgrv1;Afap1l1;Aif1;Ajm1;Ak7;Angpt2;Ankk1;Anln;Arap3;Arc;Arhgef6;Armc4;Aspn;Atcay;Atl1;Atp1a2;Atp8a2;Atp8b1;Aurka;Auts2;Avil;Azin2;B9d2;Bbs10;Bbs4;Bglap2;Btbd8;Cabcoco1;Cad;Cadm2;Camsap3;Carmil2;Casc1;Catsperd;Catsperz;Cbarp;Cc2d2a;Ccdc114;Ccdc13;Ccdc151;Ccdc39;Ccdc40;Ccdc65;Cct8;Cdhr2;Cdhr5;Ceacam1;Ceacam20;Cfap100;Cfap221;Cfap…
GO:0007165	signal transduction	biological_process	364	4918	1146	19240	7.00520610009973e-07	6.17356240154943e-05	1.24260560806298	Acap1;Ackr2;Ackr4;Acvrl1;Adcyap1r1;Adgrb1;Adgrb2;Adgrb3;Adgre1;Adgre4;Adgrf1;Adgrf4;Adgrg1;Adgrg2;Adgrg3;Adgrg5;Adgrg6;Adgrg7;Adgrl2;Adgrl3;Adgrl4;Adgrv1;Adora1;Adra1b;Adrb3;Akap12;Alk;Angpt4;Ank1;Ank2;Ankdd1b;Anpep;Arap2;Arap3;Arhgap15;Arhgap20;Arhgap25;Arhgap26;Arhgap27;Arhgap30;Arhgap36;Arhgap40;Arhgap6;Arhgap8;Avpr1a;Avpr1b;Bdkrb2;Bmx;Calcoco1;Calcr;Camk1;Camk4;Card11;Caskin1;Casr;Cblc;Cckar;…
GO:0022857	transmembrane transporter activity	molecular_function	81	4918	195	19240	7.25822897367549e-07	6.3155779702589e-05	1.62505083367222	Abcb1a;Abcb9;Abcc3;Abcc9;Atp8a1;Cnnm1;Flvcr2;Mfsd7a;Slc12a1;Slc12a3;Slc12a5;Slc13a1;Slc13a2;Slc13a3;Slc13a5;Slc15a1;Slc15a3;Slc16a11;Slc16a2;Slc16a6;Slc16a7;Slc17a2;Slc17a7;Slc18a2;Slc22a1;Slc22a15;Slc22a17;Slc22a18;Slc22a2;Slc22a22;Slc22a3;Slc22a4;Slc22a7;Slc22a8;Slc25a13;Slc2a13;Slc2a3;Slc2a4;Slc2a5;Slc35f1;Slc35f2;Slc35f4;Slc37a1;Slc37a2;Slc43a2;Slc44a3;Slc44a4;Slc44a5;Slc45a1;Slc46a3;Slc47a1;…
GO:0003777	microtubule motor activity	molecular_function	30	4918	52	19240	8.73564724052646e-07	7.50610489142236e-05	2.25701504676698	Cenpe;Dnah1;Dnah10;Dnah5;Dnah6;Dnaic2;Dync1i1;Kif11;Kif14;Kif15;Kif17;Kif18a;Kif19a;Kif19b;Kif1a;Kif20a;Kif20b;Kif22;Kif23;Kif24;Kif26a;Kif26b;Kif27;Kif28;Kif2c;Kif4;Kif5a;Kif5c;Kif9;Kifc2
GO:0004497	monooxygenase activity	molecular_function	46	4918	94	19240	8.94039512384697e-07	7.58719457794124e-05	1.91446099002362	Coq7;Cyp11a1;Cyp17a1;Cyp19a1;Cyp1a1;Cyp1b1;Cyp21a1;Cyp24a1;Cyp26a1;Cyp26b1;Cyp27a1;Cyp2b10;Cyp2b19;Cyp2c23;Cyp2c29;Cyp2c65;Cyp2d22;Cyp2e1;Cyp2f2;Cyp2s1;Cyp2u1;Cyp3a13;Cyp3a16;Cyp3a41a;Cyp46a1;Cyp4a12b;Cyp4b1;Cyp4f14;Cyp4f18;Cyp4x1;Cyp51;Cyp7a1;Cyp7b1;Dbh;Fmo1;Fmo2;Fmo3;Fmo4;Fmo5;Moxd1;Pah;Tbxas1;Th;Tph1;Tph2;Tyrp1
GO:0006695	cholesterol biosynthetic process	biological_process	21	4918	31	19240	9.68758285825459e-07	8.02318609248699e-05	2.65017250652639	Apoa4;Apoa5;Ces1d;Cftr;Cyp51;Dhcr7;Ebp;Fdft1;Fdps;G6pdx;Hmgcr;Hmgcs1;Hmgcs2;Lbr;Lss;Msmo1;Mvd;Mvk;Npc1l1;Nsdhl;Pmvk
GO:0098839	postsynaptic density membrane	cellular_component	21	4918	31	19240	9.68758285825459e-07	8.02318609248699e-05	2.65017250652639	Actn2;Arc;Atp2b2;Cacng2;Cacng5;Cacng7;Cacng8;Dlg2;Gria1;Gria2;Grin1;Grin2a;Grin2b;Grin2c;Grm1;Grm5;Iqsec2;Pacsin1;Prrt1;Rgs9;Shisa9
GO:0031225	anchored component of membrane	cellular_component	65	4918	149	19240	1.16942157781616e-06	9.56976657846222e-05	1.70664672440098	Alpl;Alppl2;Art2b;Art3;Bcan;Bst1;Bst2;Cd52;Cd55;Cd59a;Cdh13;Cntn1;Cntn2;Cntn4;Cntn5;Cntn6;Cpm;Dpep2;Efna2;Efna3;Enpp6;Folr2;Gfra1;Gfra3;Gpc5;Hjv;Igsf21;Itln1;Lsamp;Ly6a;Ly6c1;Ly6c2;Ly6d;Ly6f;Ly6g;Ly6g6g;Ly6i;Ly6m;Lynx1;Lypd3;Lypd5;Lypd6;Lypd6b;Mdga1;Mdga2;Meltf;Mmp17;Mmp19;Mmp25;Ncam1;Nt5e;Ntm;Ntng1;Ntng2;Plaur;Plet1;Prnp;Prss42;Psca;Rtn4rl2;Sema7a;Tecta;Vnn1;Vnn3;Vtcn1
GO:0051015	actin filament binding	molecular_function	85	4918	210	19240	1.42191469130273e-06	0.000114991077506058	1.58349309630318	Ablim1;Ablim2;Ablim3;Actn2;Actn3;Actr3;Actr3b;Add2;Adssl1;Aif1;Anxa6;Anxa8;Arpc1b;Avil;Camsap3;Ccin;Cfl1;Clmn;Coro2a;Coro2b;Cotl1;Ctnna2;Ctnna3;Egfr;Eps8l1;Eps8l2;Espn;Espnl;Fermt1;Fgd4;Fhod3;Flna;Hcls1;Iqgap2;Iqgap3;Lcp1;Marcksl1;Misp;Mtss1;Myh1;Myh11;Myh14;Myh3;Myh4;Myh6;Myh7;Myh7b;Myh8;Myl4;Myo15;Myo16;Myo1f;Myo1g;Myo3a;Myo5b;Myo5c;Myo7a;Myo7b;Myom1;Myom2;Myom3;Neb;Nebl;Nrap;Pknox2;Ppp1r9a;Rcs…
GO:1902476	chloride transmembrane transport	biological_process	30	4918	53	19240	1.52138324328419e-06	0.000121604516445762	2.21442985720534	Ano1;Ano2;Ano4;Ano5;Ano7;Ano9;Best1;Casr;Cftr;Clcn3;Gabra1;Gabra2;Gabra3;Gabra4;Gabrb1;Gabrb2;Gabrb3;Gabrd;Gabre;Gabrg3;Gabrq;Gabrr1;Glrb;Slc12a1;Slc12a3;Slc12a5;Slc12a8;Slc1a3;Slc26a5;Slc6a1
GO:0005248	voltage-gated sodium channel activity	molecular_function	17	4918	23	19240	1.61524446839928e-06	0.000127622879031916	2.89159608890146	Asic2;Cacna1g;Cacna1h;Cacna1i;Hcn2;Scn10a;Scn11a;Scn1a;Scn1b;Scn2a;Scn2b;Scn3a;Scn4a;Scn5a;Scn7a;Scn8a;Scn9a
GO:0009190	cyclic nucleotide biosynthetic process	biological_process	15	4918	19	19240	1.66549140650485e-06	0.000130097590094481	3.08854690610218	Adcy1;Adcy10;Adcy2;Adcy3;Adcy5;Adcy8;Adcy9;Gucy1a1;Gucy1b1;Gucy2c;Gucy2d;Gucy2e;Gucy2f;Gucy2g;Npr1
GO:0016491	oxidoreductase activity	molecular_function	203	4918	597	19240	1.89302138766617e-06	0.000146209314818171	1.33026526151157	Aass;Acad11;Acox1;Acoxl;Adh7;Adi1;Aifm1;Aifm2;Aifm3;Akr1b7;Akr1c18;Akr1d1;Aldh16a1;Aldh18a1;Aldh1a1;Aldh1a2;Aldh1a3;Aldh1l1;Aldh1l2;Aldh3a1;Aldh3b2;Aldh4a1;Aldh6a1;Alkbh2;Alox12;Alox12b;Alox5;Alox8;Aloxe3;Aoc1;Aox1;Aox2;Aox3;Aox4;Apex1;Asph;Bbox1;Bckdha;Bco1;Bco2;Bdh1;Cdo1;Chdh;Coq7;Cox6a2;Cp;Cpox;Cryz;Cryzl2;Ctbp1;Cyb561;Cyb5r1;Cyb5rl;Cybb;Cybrd1;Cyp11a1;Cyp17a1;Cyp19a1;Cyp1a1;Cyp1b1;Cyp21a1;Cyp…
GO:0030018	Z disc	cellular_component	57	4918	128	19240	2.36618002931871e-06	0.00018072357246152	1.74213348922326	Actn2;Actn3;Ank1;Ank2;Cacna1d;Capn3;Casq2;Cryab;Csrp1;Des;Dmd;Fbxo32;Flna;Grin2b;Grk3;Igfn1;Itgb1bp2;Jph1;Jph2;Jup;Krt19;Krt8;Ldb3;Myh6;Myh7;Myl9;Myot;Myoz2;Myoz3;Mypn;Neb;Nebl;Nos1;Nos1ap;Nrap;Obscn;Pdlim3;Pgm1;Pgm5;Ppp1r12b;Ryr1;Ryr2;Ryr3;Scn1a;Scn3b;Scn5a;Scn8a;Slc4a1;Slc8a1;Sphkap;Sync;Synm;Synpo;Synpo2;Synpo2l;Ttn;Xirp2
GO:0005581	collagen trimer	cellular_component	38	4918	75	19240	2.67755081198305e-06	0.000202258069028258	1.98216076996069	Adipoq;C1ql4;C1qtnf1;C1qtnf2;C1qtnf6;Col10a1;Col11a1;Col12a1;Col13a1;Col14a1;Col15a1;Col17a1;Col19a1;Col20a1;Col23a1;Col24a1;Col25a1;Col26a1;Col27a1;Col28a1;Col2a1;Col4a3;Col4a4;Col6a4;Col6a5;Col6a6;Col7a1;Col9a1;Col9a2;Colec10;Colec11;Colq;Eda;Emid1;Marco;Msr1;Otol1;Sftpd
GO:0032982	myosin filament	cellular_component	11	4918	12	19240	2.77494067404971e-06	0.000207336328189323	3.58614612986309	Mybpc2;Mybpc3;Myh1;Myh11;Myh3;Myh4;Myh6;Myh7;Myh7b;Myh8;Myom1
GO:0050877	nervous system process	biological_process	31	4918	57	19240	3.2457556892932e-06	0.00023990671621722	2.12766564642595	Adgrv1;Cacna1e;Cacnb4;Cacng2;Chrna1;Chrna4;Chrna5;Chrna6;Chrnb1;Chrnb2;Chrnb3;Chrnb4;Chrne;Chrng;Gabra1;Gabra2;Gabra3;Gabra4;Gabrb1;Gabrb2;Gabrb3;Gabrd;Gabre;Gabrg3;Gabrq;Gabrr1;Glrb;Gm2a;Grm7;Psap;Wdr19
GO:0016887	ATPase	molecular_function	86	4918	217	19240	3.42048687278429e-06	0.000250132199611907	1.55044105823993	Abca1;Abca13;Abca17;Abca4;Abca8a;Abca9;Abcb11;Abcb1a;Abcb4;Abcb5;Abcb7;Abcb9;Abcc12;Abcc3;Abcc4;Abcc6;Abcc8;Abcc9;Abcd2;Abce1;Abcf2;Abcg1;Abcg5;Abcg8;Actc1;Afg3l1;Atp13a4;Atp13a5;Atp1a2;Atp2a1;Atp2a3;Atp2c2;Atp5a1;Atp5b;Atp8a1;Carns1;Cftr;Chd1l;Ddx3x;Entpd1;Entpd2;Fignl1;Fignl2;Hspa5;Hspa9;Iqca1l;Kif14;Kif15;Kif17;Kif18a;Kif19a;Kif19b;Kif1a;Kif20a;Kif20b;Kif22;Kif23;Kif26a;Kif26b;Kif27;Kif28;Kif2…
GO:0008201	heparin binding	molecular_function	67	4918	159	19240	3.53501149714564e-06	0.000251857765848591	1.64852000480842	Abi3bp;Adgrg1;Aoc1;Aplp1;Apoa5;Apob;Apoh;Bmp7;Ccl5;Ccl7;Ccl8;Ccn2;Ccn5;Cfh;Col11a1;Col13a1;Col23a1;Col25a1;Colq;Crispld2;Cxcl10;Cxcl13;Ecm2;Elane;F2;Fbn1;Fgf1;Fgf14;Fgf2;Fgfbp3;Fn1;H1f1;Hdgf;Hmgb1;Hsd17b12;Itgam;Liph;Lpl;Lrpap1;Lrtm1;Lrtm2;Ltbp2;Ltf;Mstn;Ncam1;Ndnf;Nell1;Nell2;Pcolce2;Pcsk6;Postn;Prelp;Ptprc;Rspo2;Saa1;Selp;Serpind1;Serpine2;Slit1;Smoc2;Sost;Thbs1;Thbs2;Thbs3;Thbs4;Tpsb2;Vtn
GO:0002027	regulation of heart rate	biological_process	22	4918	35	19240	3.55400106012705e-06	0.000251857765848591	2.45907163190612	Agt;Ank2;Bves;Cacna1e;Cacna1g;Calca;Casq2;Dmd;Drd2;Epas1;Kcnq1;Mc3r;Mybpc3;Myh6;Myh7;Oxt;Popdc2;Ryr2;Scn10a;Scn5a;Slc8a1;Snta1
GO:0042832	defense response to protozoan	biological_process	22	4918	35	19240	3.55400106012705e-06	0.000251857765848591	2.45907163190612	Arg1;Batf2;Ccdc88b;Cd37;Cd40;Gbp10;Gbp2;Gbp2b;Gbp3;Gbp4;Gbp6;Gbp7;Gbp8;Gbp9;Iigp1;Il12b;Il4ra;Il6;Irf8;Irgm2;Tlr12;Tspan32
GO:0030414	peptidase inhibitor activity	molecular_function	54	4918	121	19240	3.98067482580892e-06	0.000279215905638882	1.74592238328421	A2m;A2ml1;Birc5;Birc7;Col28a1;Col7a1;Cst3;Fetub;Itih1;Itih2;Itih3;Itih4;Itih5;Kng1;Mug2;Ngp;Papln;Pi15;Pi16;Pzp;R3hdml;Serpina12;Serpina3c;Serpina3f;Serpina3g;Serpina3n;Serpinb1a;Serpinb1b;Serpinb2;Serpinb7;Serpind1;Serpine2;Serpinf2;Serping1;Serpini1;Spink10;Spink13;Spink2;Spink5;Spint1;Spint2;Tfpi2;Timp2;Timp3;Umodl1;Wfdc1;Wfdc12;Wfdc13;Wfdc18;Wfdc2;Wfdc21;Wfdc3;Wfdc8;Wfikkn2
GO:0004714	transmembrane receptor protein tyrosine kinase activity	molecular_function	30	4918	55	19240	4.30370244652487e-06	0.000298824753711232	2.13390513512514	Alk;Csf1r;Egfr;Epha10;Epha3;Epha4;Epha6;Epha8;Ephb1;Erbb4;Fgfr3;Flt1;Flt3;Flt4;Insrr;Kdr;Kit;Ltk;Mertk;Mst1r;Musk;Ntrk1;Ntrk2;Ntrk3;Ptk7;Ret;Ror1;Ros1;Tek;Tie1
GO:0009636	response to toxic substance	biological_process	28	4918	50	19240	4.50747346276283e-06	0.000309843725830317	2.19080927206181	Ccl4;Ccl5;Ces1d;Cyp1a1;Cyp1b1;Cyp2f2;Eif2ak2;Ephx2;Fas;Gabrb1;Gjc2;Glyat;Gria1;Gucy2c;Inmt;Mbp;Nupr1;Pon1;Pon2;Scn8a;Scn9a;Slc18a2;Slc22a8;Slc6a1;Slc6a14;Slc6a4;Slc7a11;Trpm6
GO:0046872	metal ion binding	molecular_function	901	4918	3133	19240	4.98183091959382e-06	0.000336264342619444	1.12507361390708	Aars;Aarsd1;Abat;Abce1;Abcg5;Abcg8;Ablim1;Ablim2;Ablim3;Acacb;Acan;Acap1;Ace;Ace2;Acly;Acp5;Acp7;Acsm2;Actn2;Actn3;Acvr1c;Acvrl1;Adam12;Adam28;Adam8;Adamdec1;Adamts13;Adamts16;Adamts18;Adamts19;Adamts2;Adamts20;Adamts4;Adarb2;Adcy1;Adcy10;Adcy2;Adcy3;Adcy5;Adcy8;Adcy9;Adgrl3;Adh7;Adi1;Adssl1;Afg3l1;Agap2;Agbl3;Agmat;Aicda;Aif1;Aifm3;Alb;Alkbh2;Alox12;Alox12b;Alox5;Alox8;Aloxe3;Alpl;Alppl2;Amhr2;A…
GO:0005267	potassium channel activity	molecular_function	40	4918	82	19240	4.98966583462079e-06	0.000336264342619444	1.90837044604688	Abcc8;Abcc9;Hcn2;Kcna1;Kcna2;Kcnb2;Kcnc1;Kcnc2;Kcnc3;Kcnd1;Kcnd2;Kcnd3;Kcng3;Kcng4;Kcnh1;Kcnh2;Kcnh3;Kcnh5;Kcnh7;Kcnip1;Kcnip2;Kcnip3;Kcnip4;Kcnj15;Kcnk1;Kcnk10;Kcnk13;Kcnk4;Kcnk9;Kcnmb2;Kcnmb4;Kcnq1;Kcnq2;Kcnq3;Kcnq4;Kcns2;Kcnt1;Kcnu1;Kcnv2;Trpm5
GO:0045071	negative regulation of viral genome replication	biological_process	25	4918	43	19240	5.87800053384777e-06	0.000392018203947386	2.27451128743959	Banf1;Bst2;Ccl5;Eif2ak2;Fam111a;Ifih1;Ifitm1;Ifitm3;Ifitm6;Ifnb1;Isg15;Ltf;Oas1a;Oas1c;Oas1d;Oas1e;Oas1f;Oas1g;Oas2;Oas3;Oasl2;Parp10;Prox1;Rnasel;Rsad2
GO:0005506	iron ion binding	molecular_function	61	4918	143	19240	5.93102898029213e-06	0.000392018203947386	1.66882324670043	1300017J02Rik;Abce1;Alox12;Alox12b;Alox5;Alox8;Aloxe3;Aox1;Aox2;Aox3;Aox4;Bbox1;Cdo1;Cyp11a1;Cyp17a1;Cyp19a1;Cyp1a1;Cyp1b1;Cyp21a1;Cyp24a1;Cyp26a1;Cyp26b1;Cyp27a1;Cyp2b10;Cyp2b19;Cyp2c23;Cyp2c29;Cyp2e1;Cyp2f2;Cyp2s1;Cyp2u1;Cyp3a13;Cyp3a16;Cyp3a41a;Cyp46a1;Cyp4a12b;Cyp4b1;Cyp4f14;Cyp4f18;Cyp4x1;Cyp51;Cyp7a1;Cyp7b1;Dpyd;Fth1;Haao;Lcn2;Ltf;Meltf;Msmo1;P3h2;P4ha3;P4htm;Pah;Ppef1;Scd3;Scd4;Tbxas1;Th;T…
GO:0008202	steroid metabolic process	biological_process	51	4918	114	19240	6.69872605857458e-06	0.000438543265968016	1.75017658012457	Akr1c18;Akr1cl;Akr1d1;Apob;Cyb5r1;Cyp11a1;Cyp17a1;Cyp1a1;Cyp1b1;Cyp21a1;Cyp27a1;Cyp2b10;Cyp2e1;Cyp3a13;Cyp3a16;Cyp3a41a;Cyp3a57;Cyp46a1;Cyp51;Cyp7a1;Cyp7b1;Dhcr7;Dhrs4;Dhrs9;Disp3;Ebp;Erg28;Fdft1;Fdps;G6pc;Hmgcr;Hmgcs1;Hmgcs2;Hsd11b1;Hsd17b10;Lbr;Ldlr;Msmo1;Mttp;Mvd;Mvk;Npc1l1;Nsdhl;Pmvk;Rdh16;Soat2;Srd5a2;Sts;Sult1b1;Sult4a1;Vldlr
GO:0014059	regulation of dopamine secretion	biological_process	19	4918	29	19240	6.8472240740421e-06	0.000439886152195938	2.5631389266733	Chrna4;Chrna6;Chrnb2;Drd2;Kcna2;Prkcb;Rab3a;Sncg;Syt1;Syt10;Syt11;Syt12;Syt13;Syt17;Syt2;Syt3;Syt6;Syt7;Syt8
GO:0070382	exocytic vesicle	cellular_component	19	4918	29	19240	6.8472240740421e-06	0.000439886152195938	2.5631389266733	Igf1;Nkd2;Rab27a;Syt1;Syt10;Syt11;Syt12;Syt13;Syt17;Syt2;Syt3;Syt6;Syt7;Syt8;Sytl1;Sytl2;Sytl3;Sytl4;Unc13d
GO:0001540	amyloid-beta binding	molecular_function	33	4918	64	19240	7.37495184534868e-06	0.000469402027638211	2.01720719804799	Apba1;Apba2;Apba3;Cd36;Cd74;Clu;Col25a1;Cryab;Cst3;Dlgap3;Fcgr2b;Fzd5;Gprasp2;Gria1;Gria2;Grin1;Gsap;Hsd17b10;Itga2;Itm2a;Itm2b;Itm2c;Ldlr;Ldlrad3;Lrp8;Marco;Msr1;Ngfr;Prnp;Sorl1;Tgfb2;Tlr2;Trem2
GO:0006836	neurotransmitter transport	biological_process	26	4918	46	19240	7.83212736659621e-06	0.000493927004752131	2.21122053857171	Gabra2;Rims1;Rims2;Rims4;Slc17a7;Slc18a2;Slc22a1;Slc22a2;Slc22a3;Slc28a2;Slc29a4;Slc6a1;Slc6a11;Slc6a12;Slc6a13;Slc6a15;Slc6a17;Slc6a18;Slc6a2;Slc6a3;Slc6a4;Slc6a5;Slc6a9;Stx1b;Sv2b;Sv2c
GO:0007411	axon guidance	biological_process	73	4918	181	19240	8.8349944804243e-06	0.000548923111726335	1.57783225000506	Ablim1;Bmp7;Cdh4;Chl1;Cntn2;Cntn4;Cntn5;Cntn6;Crmp1;Csf1r;Dcc;Dpysl5;Draxin;Dscam;Efna2;Efna3;Efnb1;Emb;Enah;Epha10;Epha3;Epha4;Epha6;Epha8;Ephb1;Flot1;Gap43;Gfra3;Kif5a;Kif5c;Lama1;Lama2;Lama3;Lgi1;Lhx2;Lrtm1;Lrtm2;Myot;Mypn;Nfasc;Ngfr;Notch1;Notch3;Nr4a3;Nrcam;Ntn1;Ntrk1;Prrxl1;Ptpro;Reln;Robo1;Robo2;Robo3;Runx3;Scn1b;Sema3b;Sema3d;Sema3e;Sema3f;Sema3g;Sema4d;Sema4f;Sema4g;Sema5b;Sema6a;Sema6c;…
GO:0031526	brush border membrane	cellular_component	38	4918	78	19240	8.86390244422798e-06	0.000548923111726335	1.90592381726989	Abcb1a;Abcc2;Ace;Ace2;Anpep;Atp8b1;Cd36;Cdhr2;Cdhr5;Ceacam1;Cybrd1;Enpep;Hsp90ab1;Itln1;Kcnk1;Lrp2;Mttp;Npc1l1;Pdzk1;Pemt;Plb1;Prkcb;Rapgef3;Slc26a3;Slc26a4;Slc28a1;Slc28a2;Slc28a3;Slc34a2;Slc34a3;Slc5a1;Slc5a8;Slc6a14;Slc6a18;Slc6a19;Slc7a11;Slc7a9;Trpm6
GO:0010466	negative regulation of peptidase activity	biological_process	52	4918	118	19240	9.28636632648745e-06	0.000569950733288167	1.72400245380167	A2m;A2ml1;Birc5;Birc7;Col28a1;Col7a1;Cst3;Ecm1;Fetub;Itih1;Itih2;Itih3;Itih4;Itih5;Kng1;Mug2;Ngp;Papln;Pi15;Pi16;Pzp;R3hdml;Serpina12;Serpina3c;Serpina3f;Serpina3g;Serpina3n;Serpinb1a;Serpinb1b;Serpinb2;Serpinb7;Serpind1;Serpine2;Serpinf2;Serping1;Serpini1;Spink10;Spink13;Spink2;Spint1;Spint2;Tfpi2;Timp2;Timp3;Wfdc1;Wfdc12;Wfdc13;Wfdc18;Wfdc2;Wfdc3;Wfdc8;Wfikkn2
GO:0042383	sarcolemma	cellular_component	54	4918	124	19240	9.63660676197637e-06	0.000586212698069253	1.70368232562411	Abcc8;Abcc9;Adcy5;Agrn;Alox12;Alox5;Ank1;Ank2;Anxa6;Atp1a1;Atp1a2;Bgn;Bves;Cacna1d;Cacna1h;Cacna1s;Cd36;Cib2;Des;Dmd;Fas;Fkrp;Flot1;Fxyd1;Kcnd2;Kcnq1;Krt19;Krt8;Lama2;Mlip;Nos1;Obscn;Pde9a;Pemt;Pgm5;Popdc2;Popdc3;Prkcq;Prkg1;Ryr1;Ryr2;Ryr3;Scn5a;Sgca;Sgcg;Sgcz;Slc2a4;Slc2a5;Slc38a2;Slc8a1;Slc8a2;Snta1;Sync;Synm
GO:0070374	positive regulation of ERK1 and ERK2 cascade	biological_process	86	4918	222	19240	9.79770222655239e-06	0.000590784255309835	1.51552121458587	Acta2;Akap12;Alkal2;Angpt1;Bmp2;C3;Calcr;Casr;Cavin3;Ccl22;Ccl3;Ccl4;Ccl5;Ccl6;Ccl7;Ccl8;Ccl9;Ccn2;Ccr1;Cd36;Cd4;Cd74;Chil1;Csf1r;Cx3cl1;Cysltr2;Dcc;Drd2;Dusp15;Egf;Egfr;Epor;Erbb4;Esr1;Esr2;Fgf2;Fgf21;Fgf23;Fgfbp3;Fgfr3;Fgg;Flt4;Gas6;Gata4;Gcg;Gcnt2;Gpr55;Hcrtr1;Hmgb1;Hmgcr;Htr2b;Htr2c;Icam1;Il1a;Il6;Itgb3;Kdr;Marco;Mif;Ndrg4;Necab2;Nod1;Nod2;Notch1;Npnt;Npsr1;Nrxn1;Ntrk1;Ntrk2;Ntrk3;P2ry6;Pde8a…
GO:0005230	extracellular ligand-gated ion channel activity	molecular_function	23	4918	39	19240	9.98513083085553e-06	0.000593826650109921	2.30717093669513	Chrna1;Chrna4;Chrna5;Chrna6;Chrnb1;Chrnb2;Chrnb3;Chrnb4;Chrne;Chrng;Gabra1;Gabra2;Gabra3;Gabra4;Gabrb1;Gabrb2;Gabrb3;Gabrd;Gabrg3;Gabrq;Gabrr1;Glrb;Trpv1
GO:0007157	heterophilic cell-cell adhesion via plasma membrane cell adhesion molecules	biological_process	27	4918	49	19240	1.00209327047935e-05	0.000593826650109921	2.1556796773203	Cadm1;Cd6;Cdh4;Colec10;Crb1;Crb2;Crtam;Cxadr;Dchs1;Fat4;Grid2;Hmcn1;Igsf21;Il1rapl1;Itga4;Itgal;Jaml;Mcam;Nectin4;Nrxn1;Ptprd;Pvr;Sele;Selp;Tenm1;Tenm3;Tenm4
GO:0030154	cell differentiation	biological_process	311	4918	988	19240	1.05412080248825e-05	0.000619318495410617	1.23145908692023	1110017D15Rik;Abcb5;Acsbg2;Acvr1c;Adcyap1r1;Adgrg1;Agrn;Angpt1;Angpt2;Angptl6;Anpep;Arhgef28;Ascl2;Asz1;Batf2;Bmp2;Bmp5;Bmp6;Bmp7;Bmp8b;Bmpr1b;Bnc1;Btbd18;Bzw2;Cadm1;Camk1;Camk2b;Catsperb;Catsperd;Catsperg2;Catsperz;Cbfa2t3;Ccdc63;Ccin;Ccn2;Cdc20;Cdhr2;Cdhr5;Cdyl;Cfap43;Cfap54;Chl1;Chrdl1;Chrdl2;Clgn;Cnmd;Col13a1;Col19a1;Cpne5;Cpne6;Crebl2;Crx;Ctbp1;Ctnna2;Dab1;Dazl;Dcx;Ddx3x;Ddx4;Ddx41;Dhcr7;Dis…
GO:0030425	dendrite	cellular_component	179	4918	530	19240	1.18680793598798e-05	0.000691365911184861	1.32127648146585	Acvrl1;Adcy10;Adcy2;Adcy8;Adcy9;Adgrb1;Adora1;Alox5;Anxa3;Apod;Aqp11;Ar;Arc;Atcay;Atp2b2;Avpr1b;Azin2;Bcan;Begain;Bglap2;Brinp2;C4b;Cacna1b;Cacna1d;Cacna1g;Cacna1h;Cadm1;Calb2;Camk2b;Cftr;Chl1;Chrm1;Chrm2;Chrm3;Chrna4;Chrna5;Cnga3;Cnih2;Cnih3;Cnnm1;Cnr2;Cntnap2;Cobl;Cpe;Cpeb3;Cpne6;Crhr1;Crhr2;Crmp1;Ctla2a;Cybb;Cyp46a1;Dbh;Dcx;Ddn;Dlg2;Dlgap2;Dner;Dpysl5;Drd2;Drp2;Dscam;Eif5a;Elfn1;Epha4;Epm2a;Fa…
GO:0099061	integral component of postsynaptic density membrane	cellular_component	35	4918	71	19240	1.43001520483733e-05	0.000826044077147213	1.92852928878681	Adam22;Adcy1;Atp2b2;Cacng2;Cacng7;Cacng8;Chrm1;Chrm3;Clstn2;Cnih2;Dcc;Erbb4;Gria1;Gria2;Gria4;Grid2;Grin1;Grin2a;Grin2b;Grin3b;Grm1;Gsg1l;Il1rapl1;Lrrc4b;Lrrc4c;Lrrc7;Nrcam;Plppr4;Ptpro;Ptprz1;Scn8a;Shisa6;Shisa9;Slc16a7;Sorcs3
GO:0033268	node of Ranvier	cellular_component	14	4918	19	19240	1.50370175265661e-05	0.000861370487313464	2.8826437790287	Bcan;Cdh1;Cntn2;Kcnq2;Kcnq3;Myoc;Nfasc;Nrcam;Scn1a;Scn1b;Scn2a;Scn8a;Spock1;Sptbn4
GO:0008076	voltage-gated potassium channel complex	cellular_component	36	4918	74	19240	1.57606936328812e-05	0.000881961293286469	1.90321268808459	Cntnap2;Dlg2;Dpp10;Dpp6;Kcna1;Kcna2;Kcnab1;Kcnab3;Kcnb2;Kcnc1;Kcnc2;Kcnc3;Kcnd1;Kcnd2;Kcnd3;Kcng3;Kcng4;Kcnh1;Kcnh2;Kcnip1;Kcnip2;Kcnip3;Kcnip4;Kcnj2;Kcnj3;Kcnmb1;Kcnmb2;Kcnmb4;Kcnq1;Kcnq2;Kcnq3;Kcnq4;Kcns2;Kcnv2;Lrrc55;Snap25
GO:0043195	terminal bouton	cellular_component	41	4918	88	19240	1.5862771428361e-05	0.000881961293286469	1.82271063625273	Adora1;Ap1s1;Cad;Calb2;Calca;Cckar;Cnga1;Cyp19a1;Dbh;Esr1;Fmr1;Gabrb3;Gria2;Gria4;Grik1;Grik3;Grik4;Grin1;Grin2a;Grin2b;Grm4;Grm7;Kcnc2;Mylk2;Ntrk2;Oxt;Pclo;Pfn2;Prkn;Prnp;Prph;Prss12;Ptprn2;Rab3a;Slc18a2;Syt11;Tbc1d24;Th;Unc13b;Unc13c;Ush2a
GO:0017144	drug metabolic process	biological_process	13	4918	17	19240	1.59096887354557e-05	0.000881961293286469	2.99165131689113	Abcb11;Aox1;Cad;Cyp1a1;Cyp2b10;Cyp2d22;Cyp2e1;Cyp4f18;Fmo1;Fmo2;Fmo3;Fmo5;Vkorc1
GO:1901379	regulation of potassium ion transmembrane transport	biological_process	13	4918	17	19240	1.59096887354557e-05	0.000881961293286469	2.99165131689113	Cacna1d;Dpp10;Dpp6;Kcnab1;Kcnab3;Kcnc1;Kcnh2;Kcnip1;Kcnip2;Kcnip3;Kcnip4;Prnp;Rgs4
GO:0004867	serine-type endopeptidase inhibitor activity	molecular_function	55	4918	129	19240	1.69471406931451e-05	0.000931957160997433	1.66797494412237	A2m;A2ml1;Agt;Col28a1;Col7a1;Itih1;Itih2;Itih3;Itih4;Itih5;Mug2;Papln;Pzp;Serpina12;Serpina3c;Serpina3f;Serpina3g;Serpina3i;Serpina3n;Serpinb10;Serpinb1a;Serpinb1b;Serpinb2;Serpinb5;Serpinb6b;Serpinb6c;Serpinb7;Serpinb9b;Serpinb9c;Serpinb9e;Serpinb9g;Serpind1;Serpine2;Serpinf2;Serping1;Serpini1;Spink10;Spink13;Spink2;Spink5;Spint1;Spint2;Tfpi2;Wfdc1;Wfdc12;Wfdc13;Wfdc17;Wfdc18;Wfdc2;Wfdc21;Wfdc3;…
GO:0042102	positive regulation of T cell proliferation	biological_process	33	4918	66	19240	1.71121211699912e-05	0.000933561277162855	1.95607970719805	Aif1;Card11;Carmil2;Ccdc88b;Ccl5;Ccr7;Cd1d1;Cd274;Cd28;Cd4;Cd46;Cd6;Cd80;Cd86;Ceacam1;Efnb1;Hes1;Il12b;Il15;Il23a;Il2ra;Il6;Itgal;Nckap1l;Pdcd1lg2;Prkcq;Ptprc;Slc4a1;Slc7a1;Spta1;Tfrc;Vtcn1;Zp3
GO:0008528	G protein-coupled peptide receptor activity	molecular_function	23	4918	40	19240	1.78169535641288e-05	0.000964360148030092	2.24949166327775	Adcyap1r1;Calcr;Crhr1;Crhr2;Cysltr1;Cysltr2;Galr2;Gipr;Glp2r;Gpr37l1;Grpr;Kiss1r;Lgr5;Ltb4r1;Ltb4r2;Npr3;Pth2r;Rxfp1;Rxfp2;Sctr;Tshr;Vipr1;Vipr2
GO:0050869	negative regulation of B cell activation	biological_process	8	4918	8	19240	1.81478803609142e-05	0.000974597887507221	3.9121594143961	Bank1;Fas;Foxj1;Inpp5d;Laptm5;Samsn1;Tbc1d10c;Tnfaip3
GO:0033674	positive regulation of kinase activity	biological_process	34	4918	69	19240	1.9089279845942e-05	0.0010172070516357	1.92773072593431	Alk;Cd4;Cd74;Csf1r;Egfr;Epha10;Epha3;Epha4;Epha6;Epha8;Ephb1;Erbb4;Fgfr3;Flt1;Flt3;Flt4;Insrr;Kdr;Kit;Lmo4;Ltk;Mertk;Mst1r;Musk;Nbn;Ntrk1;Ntrk2;Ntrk3;Ret;Ror1;Ros1;Tek;Tie1;Trem2
GO:0048839	inner ear development	biological_process	31	4918	61	19240	2.01949002594035e-05	0.00106784418756261	1.98814658764392	Adgrv1;Anp32b;Atp2b2;Bmp2;Cdh23;Col2a1;Cytl1;Duox2;Esrrb;Fgfr3;Frem2;H2-DMa;Hoxa1;Hpca;Ifi204;Igf1;Igfbp7;Kcnq1;Lgr5;Lin7a;Maf;Myo3a;Myo7a;Pcdh15;Plppr4;Pou4f3;Prox1;Ror1;Stox1;Tgfb2;Tifab
GO:0001819	positive regulation of cytokine production	biological_process	37	4918	78	19240	2.46838251494971e-05	0.00129524132883697	1.85576792734174	Agpat2;Agt;Cadm1;Casp1;Ccdc88b;Cd209d;Cd36;Ceacam20;Clec5a;Crtam;Dlk1;Eif2ak2;Flot1;Gapdh;Hilpda;Htr2b;Il15;Il17f;Il1a;Il1f6;Il1f9;Il33;Ins2;Irak3;Itk;Kat2a;Mif;Nfam1;P2rx7;Psg22;S100a13;Sod1;Syk;Tlr2;Tlr9;Tnfsf15;Txk
GO:0001786	phosphatidylserine binding	molecular_function	33	4918	67	19240	2.54904169141261e-05	0.00132743277172502	1.92688448768763	Adgrb1;Anxa13;Anxa6;Cd300a;Cd300lf;Cpne6;Gap43;Gas6;Gsdma;Gsdma2;Gsdma3;Gsdmc;Gsdmc3;Hmgb1;Jph2;Mark1;Rs1;Smpd3;Syt1;Syt10;Syt11;Syt12;Syt13;Syt17;Syt2;Syt3;Syt6;Syt7;Syt8;Sytl2;Thbs1;Timd4;Trem2
GO:0006865	amino acid transport	biological_process	30	4918	59	19240	2.6987789602963e-05	0.00139484259947946	1.98923360054039	AU018091;Mfsd12;Slc1a2;Slc1a3;Slc1a5;Slc1a6;Slc25a29;Slc25a48;Slc38a1;Slc38a11;Slc38a2;Slc38a3;Slc38a8;Slc3a2;Slc6a14;Slc6a15;Slc6a18;Slc6a19;Slc6a20a;Slc6a9;Slc7a1;Slc7a10;Slc7a11;Slc7a14;Slc7a15;Slc7a2;Slc7a5;Slc7a7;Slc7a8;Slc7a9
GO:0004222	metalloendopeptidase activity	molecular_function	48	4918	110	19240	2.75746232852601e-05	0.00141453701837968	1.70712410810011	Adam11;Adam12;Adam22;Adam23;Adam28;Adam3;Adam5;Adam8;Adamdec1;Adamts13;Adamts16;Adamts17;Adamts18;Adamts19;Adamts2;Adamts20;Adamts3;Adamts4;Adamts9;Adamtsl1;Adamtsl2;Adamtsl3;Adamtsl4;Afg3l1;Kel;Mep1a;Mep1b;Mmel1;Mmp10;Mmp12;Mmp13;Mmp15;Mmp17;Mmp19;Mmp1b;Mmp24;Mmp25;Mmp28;Mmp3;Mmp9;Papln;Pappa;Pappa2;Pitrm1;Thsd4;Tll1;Tll2;Trabd2b
GO:0016459	myosin complex	cellular_component	25	4918	46	19240	2.91827660951204e-05	0.00148594321583598	2.12617359478049	Cgnl1;Myh1;Myh11;Myh14;Myh3;Myh4;Myh6;Myh7;Myh7b;Myh8;Myl2;Myl3;Myl4;Myl7;Myl9;Mylpf;Myo15;Myo16;Myo1f;Myo1g;Myo3a;Myo3b;Myo5b;Myo7a;Myo7b
GO:0042626	ATPase-coupled transmembrane transporter activity	molecular_function	28	4918	54	19240	3.12850711094366e-05	0.00158127631475196	2.02852710376094	Abca1;Abca12;Abca13;Abca15;Abca17;Abca4;Abca6;Abca8a;Abca9;Abcb11;Abcb1a;Abcb4;Abcb5;Abcb7;Abcb9;Abcc12;Abcc2;Abcc3;Abcc4;Abcc6;Abcc8;Abcc9;Abcd2;Abcg1;Abcg3;Abcg5;Abcg8;Cftr
GO:0098655	cation transmembrane transport	biological_process	15	4918	22	19240	3.24777903211113e-05	0.00162957905596583	2.66738141890643	Abcc9;Atp1a2;Cngb3;P2rx1;Slc22a1;Slc25a42;Slc29a4;Slc47a1;Trpa1;Trpm1;Trpm2;Trpm3;Trpm5;Trpm6;Trpm8
GO:0098609	cell-cell adhesion	biological_process	64	4918	159	19240	3.2952497382879e-05	0.00164141642760805	1.57470567623491	Adam8;Adgrv1;Astn1;Cd53;Cdh1;Cdh12;Cdh13;Cdh15;Cdh17;Cdh20;Cdh22;Cdh3;Cdh4;Cdh6;Cdhr2;Celsr1;Celsr2;Col13a1;Crnn;Ctnna2;Ctnna3;Ctnnd2;Cx3cl1;Cxadr;Cyfip2;Dchs1;Dchs2;Dlg2;Dsc1;Dsc3;Dsg1b;Dsg2;Dsg3;Dsp;Egfr;Fat2;Fat3;Fat4;Icam1;Icam5;Icos;Itga4;Itgal;Itgam;Jam3;Jup;Kirrel2;Lama3;Lrrc7;Mpzl2;Nectin4;Nphs1;Nrcam;Ntn1;Pecam1;Pkp1;Plpp3;Pvr;Rpsa;Selp;Tek;Tjp3;Vinac1;Vnn1
GO:0020037	heme binding	molecular_function	63	4918	156	19240	3.35737032735548e-05	0.00166032831872242	1.57991053273688	Adgb;Cbs;Cyb5a;Cyb5d2;Cybb;Cycs;Cyct;Cyp11a1;Cyp17a1;Cyp19a1;Cyp1a1;Cyp1b1;Cyp21a1;Cyp24a1;Cyp26a1;Cyp26b1;Cyp27a1;Cyp2b10;Cyp2b19;Cyp2c23;Cyp2c29;Cyp2c65;Cyp2c69;Cyp2d22;Cyp2e1;Cyp2f2;Cyp2j9;Cyp2s1;Cyp2u1;Cyp3a13;Cyp3a16;Cyp3a41a;Cyp46a1;Cyp4a12b;Cyp4b1;Cyp4f14;Cyp4f15;Cyp4f18;Cyp4x1;Cyp51;Cyp7a1;Cyp7b1;Dgcr8;Epx;Flvcr2;Gucy1a1;Gucy1b1;Hba-a1;Hbb-bh1;Hmox1;Hpx;Ido1;Ido2;Loxhd1;Mb;Nos1;Nos2;Nr1d1…
GO:0043197	dendritic spine	cellular_component	71	4918	181	19240	3.481143884196e-05	0.00170924164714024	1.534603969183	Adora1;Apba1;Apba2;Apba3;Arc;Asic2;Atp1a2;Cfl1;Cnih2;Cryab;Cyp19a1;Dgki;Dlgap2;Dlgap3;Dnm3;Dock10;Drd2;Epha4;Fcgr2b;Fmr1;Frmpd4;Gria1;Gria2;Gria4;Grid2;Grid2ip;Grin1;Grin2a;Grin2b;Grk3;Grm1;Grm3;Grm5;Hnrnpk;Itpka;Kcnd1;Kcnd2;Kcnd3;Kcnj2;Lama2;Lrrc7;Lzts1;Mpp2;Myl7;Mylk2;Myo5b;Neurl1a;Nr1d1;Ntrk2;P2rx6;Palmd;Ppfia2;Ppp1ca;Ppp1r9a;Prkar2b;Ptpro;Ptprz1;Rapgef4;Rph3a;Sez6;Shank1;Shank3;Sla;Slc1a2;Slc…
GO:0015276	ligand-gated ion channel activity	molecular_function	18	4918	29	19240	3.5641265478631e-05	0.00172533844295852	2.42823687790102	Anxa6;Chrnb1;Chrng;Clca2;Gabrb1;Gria1;Gria2;Gria4;Grid2;Grik1;Grik3;Grik4;Grin1;Grin2a;Grin2b;Grin2c;Grin3b;Trpv1
GO:0016126	sterol biosynthetic process	biological_process	18	4918	29	19240	3.5641265478631e-05	0.00172533844295852	2.42823687790102	Cyb5r1;Cyp51;Dhcr7;Ebp;Erg28;Fdft1;Fdps;Gm12248;Hmgcr;Hmgcs1;Hmgcs2;Lbr;Msmo1;Mvd;Mvk;Nsdhl;Pmvk;Sqle
GO:0007626	locomotory behavior	biological_process	48	4918	111	19240	3.66352773300294e-05	0.00176105521934701	1.69174461163074	Abat;Adcy5;Adcy8;Adra1b;Aldh1a3;Apba1;Apba2;Astn1;Atp2b2;Bsx;Cacna1b;Cacna1e;Cdh23;Celsr1;Chrna4;Chrnb2;Chrnb4;Dbh;Drd2;Dscam;Espn;Grin2a;Grm1;Grm5;Hprt;Htr2c;Lmx1b;Mcoln3;Myo15;Npy1r;Olfm2;Oprk1;Pak5;Pak6;Pcdh15;Pde1b;Ppp1r1b;Prkn;Rasd2;Reln;Scn8a;Selenop;Shank3;Slc18a2;Slc6a3;Snap25;Sod1;Th
GO:0016021	integral component of membrane	cellular_component	1490	4918	5405	19240	3.91060742726466e-05	0.00186677190659842	1.07846762765036	1700028P14Rik;1700066B19Rik;4930590J08Rik;6430571L13Rik;A4galt;A530016L24Rik;Aatk;AB124611;Abca1;Abca13;Abca17;Abca4;Abca6;Abca8a;Abca9;Abcb11;Abcb1a;Abcb4;Abcb5;Abcb7;Abcb9;Abcc12;Abcc3;Abcc4;Abcc6;Abcc9;Abcd2;Abcg1;Abcg3;Abcg5;Abcg8;Abhd3;Ace;Ace2;Ackr2;Ackr4;Acpp;Acsl3;Acsl5;Acsl6;Acvr1c;Acvrl1;Adam11;Adam12;Adam22;Adam23;Adam28;Adam3;Adam5;Adam8;Adcy1;Adcy2;Adcy3;Adcy5;Adcy8;Adcy9;Adcyap1r1;A…
GO:0042803	protein homodimerization activity	molecular_function	221	4918	686	19240	4.1676336482155e-05	0.00197574577226437	1.26033123991478	Abcb7;Abcb9;Abcd2;Abcg1;Acox1;Acpp;Acsl6;Adcy8;Add2;Adipoq;Adrb3;Aldh1a3;Alpi;Alx1;Ano1;Aoc1;Aox1;Apoa4;Atf3;Atic;Atp2a1;AU021092;B2m;Banf1;Bard1;Bcas1;Bhlhe40;Birc5;Cacybp;Cadm1;Camk2b;Cars;Casq2;Casr;Cbs;Ccl5;Cd4;Cdh13;Ceacam1;Ceacam2;Cenpf;Cib2;Cip2a;Cisd2;Commd1;Cpox;Cpq;Cr2;Creb3;Creb3l3;Cryab;Csf1r;Ctbp1;Dgcr8;Dpp4;Dpyd;Ect2;Eng;Eno1;Eno1b;Enpp1;Ephx2;Epm2a;Eprs;Erbb4;Ercc5;Fap;Ficd;Flna;Fl…
GO:0042734	presynaptic membrane	cellular_component	35	4918	74	19240	4.37627065418397e-05	0.00204796861594661	1.85034566897113	Adora1;Cadps2;Gria2;Grik1;Grik3;Grik4;Grin2a;Grin2b;Grm1;Grm3;Grm7;Grm8;Igsf21;Kcna1;Kcnc2;Kcnh1;Kctd16;Mpp4;Nrxn1;Nrxn2;Nrxn3;Rims1;Rims2;Septin3;Slc1a2;Slc6a2;Slc6a3;Snap25;Snap91;Snph;Stx1b;Syt1;Syt7;Unc13b;Unc13c
GO:0015179	L-amino acid transmembrane transporter activity	molecular_function	13	4918	18	19240	4.37956628664754e-05	0.00204796861594661	2.82544846595274	Nat3;Slc22a2;Slc38a1;Slc43a2;Slc47a1;Slc7a10;Slc7a11;Slc7a15;Slc7a2;Slc7a5;Slc7a7;Slc7a8;Slc7a9
GO:0030021	extracellular matrix structural constituent conferring compression resistance	molecular_function	10	4918	12	19240	4.60720676801098e-05	0.00213986076508834	3.26013284533008	Ambn;Aspn;Bgn;Dcn;Hapln1;Lum;Ogn;Prelp;Prg2;Spock2
GO:0005178	integrin binding	molecular_function	56	4918	136	19240	4.72202958236941e-05	0.00217847190263136	1.61088917063369	Adam8;Casr;Ccn2;Ccn5;Cd151;Cd177;Cdh17;Cib2;Col4a3;Cx3cl1;Cxadr;Egfl6;Egfr;Emp2;Fap;Fbln1;Fbn1;Fermt1;Fgf1;Fgf2;Fn1;Frmd5;Gfra1;Icam1;Icam5;Igf1;Igf2;Isg15;Itga2;Itgb1bp2;Itgb3;Itgb4;Itgb5;Itgb7;Itgbl1;Jam3;Jaml;Kdr;Lama3;Lcp1;Lgals12;Lilrb4a;Npnt;Plpp3;Ppia;Ptprz1;Sema7a;Spp1;Syk;Thbs1;Thbs4;Timp2;Tnn;Tnr;Vtn;Vwf
GO:0089718	amino acid import across plasma membrane	biological_process	11	4918	14	19240	4.94950090668646e-05	0.00226819128217085	3.07383953988265	Slc16a2;Slc22a2;Slc22a4;Slc47a1;Slc6a13;Slc6a14;Slc6a20a;Slc7a1;Slc7a2;Slc7a5;Slc7a8
GO:0007268	chemical synaptic transmission	biological_process	72	4918	186	19240	5.12221891139318e-05	0.00233179687396799	1.51438428944365	Agrn;Apba1;Apba2;Apba3;Cacna1b;Cacna1e;Cacna1g;Cacnb4;Cep89;Chrm1;Chrm2;Chrm3;Chrna1;Chrna4;Chrna5;Chrna6;Chrnb1;Chrnb2;Chrnb3;Chrnb4;Chrne;Chrng;Dlg2;Dlgap1;Dmxl2;Doc2b;Fgf14;Gabra1;Gabra2;Gabra3;Gabra4;Gabrb1;Gabrb2;Gabrb3;Gabrd;Gabre;Gabrg3;Gabrq;Gabrr1;Glrb;Gria1;Gria2;Gria4;Grin1;Grin2a;Grin2b;Grm4;Grm5;Grm7;Grm8;Hrh1;Hrh2;Hrh3;Htr2b;Htr2c;Htr7;Lrp8;Nrxn1;Nrxn2;Nrxn3;Pdyn;Slc12a5;Slc17a7;Sna…
GO:0008236	serine-type peptidase activity	molecular_function	64	4918	161	19240	5.16829354323874e-05	0.00233729275106731	1.55514411503944	C1rb;C1s1;C1s2;C2;Cela3b;Cfb;Cfi;Corin;Dpp10;Dpp4;Dpp6;Elane;F10;F2;F7;Fap;Gzmk;Gzmm;Hgfac;Hpn;Klk12;Klk14;Klk8;Klkb1;Lonp1;Ltf;Masp1;Mcpt8;Pcsk1;Pcsk2;Pcsk5;Plat;Plau;Plg;Prep;Prss12;Prss22;Prss27;Prss32;Prss38;Prss42;Prss46;Prss53;Prss8;Prtn3;Rbp3;Reln;Rhbdl2;Rhbdl3;St14;Tmprss11a;Tmprss11b;Tmprss11d;Tmprss11e;Tmprss11f;Tmprss15;Tmprss2;Tmprss3;Tmprss4;Tmprss5;Tmprss6;Tmprss7;Tmprss9;Tpsb2
GO:0008237	metallopeptidase activity	molecular_function	63	4918	158	19240	5.28848239893673e-05	0.00237601490263341	1.55991166523389	Ace;Ace2;Adam11;Adam12;Adam22;Adam23;Adam28;Adam3;Adam5;Adam8;Adamdec1;Adamts13;Adamts16;Adamts18;Adamts19;Adamts2;Adamts20;Adamts4;Adamts9;Afg3l1;Agbl3;Amz1;Anpep;Clca1;Clca2;Clca3a1;Cndp1;Cpa4;Cpa5;Cpa6;Cpe;Cpm;Cpn1;Cpq;Cpxm1;Cpz;Dpep2;Enpep;Kel;Mep1a;Mep1b;Mmel1;Mmp10;Mmp12;Mmp13;Mmp15;Mmp17;Mmp19;Mmp1b;Mmp24;Mmp25;Mmp3;Mmp9;Naaladl1;Pappa;Pappa2;Pepd;Pitrm1;Psmd14;Tll1;Tll2;Trabd2b;Trhde
GO:0007160	cell-matrix adhesion	biological_process	39	4918	86	19240	5.39100427895366e-05	0.00240634827360568	1.77411880420288	Adam8;Agt;Bcam;Bcan;Bcl2l11;Ccn2;Cd96;Cntn2;Col13a1;Eda;Emp2;Fermt1;Fgg;Fn1;Frem1;Hpse;Itga11;Itga2;Itga4;Itga8;Itgal;Itgb3;Itgb4;Itgb5;Itgb7;Itgbl1;Jam3;Lypd3;Lypd5;Mslnl;Muc4;Nid2;Npnt;Strc;Tecta;Tek;Tmem8b;Tnn;Vtn
GO:0004252	serine-type endopeptidase activity	molecular_function	73	4918	190	19240	6.06634090174502e-05	0.00269032434571582	1.50309282763639	C1rb;C1s1;C1s2;C2;Cd5l;Cela3b;Cfb;Cfi;Corin;Ctsc;Ctse;Dpp4;Elane;F10;F2;F7;Fap;Gzmk;Gzmm;Hgf;Hgfac;Hp;Hpn;Klk14;Klk6;Klk8;Klkb1;Lonp1;Ltf;Masp1;Mcpt8;Mmp13;Mmp1b;Mmp9;Pamr1;Pcsk1;Pcsk2;Pcsk5;Pcsk6;Pik3ip1;Plat;Plau;Plg;Prep;Prss12;Prss22;Prss27;Prss32;Prss35;Prss36;Prss37;Prss38;Prss42;Prss46;Prss53;Prss8;Prtn3;Rhbdl2;Rhbdl3;St14;Tmprss11a;Tmprss11b;Tmprss11d;Tmprss11e;Tmprss11f;Tmprss15;Tmprss2;…
GO:0006508	proteolysis	biological_process	168	4918	506	19240	6.11111184830116e-05	0.00269280659264245	1.29889877790226	4930486L24Rik;Adam11;Adam12;Adam22;Adam23;Adam28;Adam3;Adam5;Adam8;Adamdec1;Adamts13;Adamts16;Adamts18;Adamts19;Adamts2;Adamts20;Adamts4;Adamts9;Adgb;Afg3l1;Agbl3;Amz1;Anpep;Asprv1;C1rb;C1s1;C1s2;C2;Capn11;Capn13;Capn3;Capn5;Capn6;Capn8;Capn9;Casp1;Cela3b;Cfb;Cfi;Clca1;Clca2;Clca3a1;Cndp1;Cntnap5a;Corin;Cpa4;Cpa5;Cpa6;Cpb1;Cpe;Cpm;Cpn1;Cpq;Cpxm1;Ctsc;Ctsd;Ctse;Ctsf;Ctss;Ctsw;Dhh;Dpep2;Dpp10;Dpp4;…
GO:0071277	cellular response to calcium ion	biological_process	36	4918	78	19240	6.54516588715087e-05	0.00286569874575	1.80561203741358	Adcy8;Adgrv1;Akr1c18;Alox5ap;Asph;Capn3;Cpne4;Cpne5;Cpne6;Cpne7;Cpne8;Ect2;Fos;Hpca;Itpkb;Junb;Kcnh1;Lgmn;Mylk;Nrxn1;Plcg2;Rasal1;Scn5a;Slc25a23;Syt1;Syt10;Syt11;Syt12;Syt13;Syt17;Syt2;Syt3;Syt6;Syt7;Syt8;Trpm2
GO:0005249	voltage-gated potassium channel activity	molecular_function	31	4918	64	19240	6.6767105611415e-05	0.00290479167071435	1.89495221634811	Cnga2;Hcn2;Kcna1;Kcna2;Kcnab1;Kcnab3;Kcnb2;Kcnc1;Kcnc2;Kcnc3;Kcnd1;Kcnd2;Kcnd3;Kcng3;Kcng4;Kcnh1;Kcnh2;Kcnh3;Kcnh4;Kcnh5;Kcnh6;Kcnh7;Kcnk9;Kcnq1;Kcnq2;Kcnq3;Kcnq4;Kcns2;Kcnv2;Lrrc55;Snap25
GO:0055072	iron ion homeostasis	biological_process	22	4918	40	19240	6.86676362980956e-05	0.0029684681095303	2.15168767791785	Abcb7;Ank1;B2m;Cp;Cybrd1;Epas1;Epb42;Fxn;Heph;Hephl1;Hjv;Hmox1;Lcn2;Ltf;Meltf;Scara5;Slc22a17;Steap1;Steap4;Tfr2;Tmprss6;Trf
GO:0005858	axonemal dynein complex	cellular_component	7	4918	7	19240	7.10727312118638e-05	0.0029684681095303	3.9121594143961	Casc1;Ccdc65;Dnah5;Dnaic2;Drc1;Wdr63;Wdr78
GO:0006271	DNA strand elongation involved in DNA replication	biological_process	7	4918	7	19240	7.10727312118638e-05	0.0029684681095303	3.9121594143961	Mcm3;Mcm4;Mcm7;Mcmdc2;Pola1;Pold2;Pold3
GO:0030449	regulation of complement activation	biological_process	7	4918	7	19240	7.10727312118638e-05	0.0029684681095303	3.9121594143961	C1qbp;Cd55;Cd59a;Cd5l;Cfh;Cr1l;Susd4
GO:0090494	dopamine uptake	biological_process	7	4918	7	19240	7.10727312118638e-05	0.0029684681095303	3.9121594143961	Mapk15;Slc22a1;Slc22a2;Slc22a3;Slc29a4;Slc6a3;Smpd3
GO:1990511	piRNA biosynthetic process	biological_process	7	4918	7	19240	7.10727312118638e-05	0.0029684681095303	3.9121594143961	Btbd18;Ddx4;Gpat2;Mybl1;Piwil2;Spocd1;Tex15
GO:0003009	skeletal muscle contraction	biological_process	15	4918	23	19240	7.1253598788551e-05	0.0029684681095303	2.55140831373658	Chrna1;Chrnb1;Chrne;Chrng;Jsrp1;Myh14;Myh3;Myh7;Myh8;Stac2;Tnnc1;Tnni1;Tnni3;Tnnt1;Tnnt3
GO:0007189	adenylate cyclase-activating G protein-coupled receptor signaling pathway	biological_process	47	4918	111	19240	8.26369361549105e-05	0.00342196565740274	1.65649993222177	Abca1;Adcy1;Adcy2;Adcy3;Adcy5;Adcy8;Adcy9;Adgrb1;Adgrb2;Adgrb3;Adgrd1;Adgre1;Adgre4;Adgrf1;Adgrg1;Adgrg2;Adgrg3;Adgrg5;Adgrg6;Adgrg7;Adgrl2;Adgrl3;Adgrl4;Adm;Adrb3;Calca;Calcb;Calcr;Cnr2;Crhr1;Cxcl10;Gcg;Gnal;Gpr3;Lgr5;Lpar3;Mc1r;Mc3r;Mc5r;Ptgfr;Ptgir;Rit2;Rxfp1;Rxfp2;S1pr4;S1pr5;Tshr
GO:0051480	regulation of cytosolic calcium ion concentration	biological_process	23	4918	43	19240	8.42474405711473e-05	0.00346776590710219	2.09255038444442	Adcy8;Asph;Atp2b2;Atp2b3;Calb2;Calca;Calcb;Cdh23;Cnga1;F2;Fxyd1;Gpr3;Hcrtr1;Hcrtr2;Ryr1;Ryr2;Slc8a2;Trpc1;Trpc3;Trpc4;Trpc5;Trpc7;Ywhae
GO:0030020	extracellular matrix structural constituent conferring tensile strength	molecular_function	21	4918	38	19240	9.1312648830686e-05	0.00371410146782329	2.16198283427153	Col10a1;Col11a1;Col12a1;Col13a1;Col14a1;Col15a1;Col22a1;Col23a1;Col24a1;Col25a1;Col27a1;Col28a1;Col2a1;Col4a3;Col4a4;Col6a4;Col6a5;Col6a6;Col7a1;Col9a2;Col9a3
GO:0035249	synaptic transmission, glutamatergic	biological_process	21	4918	38	19240	9.1312648830686e-05	0.00371410146782329	2.16198283427153	Aph1b;Aph1c;Cacnb4;Clcn3;Cnih2;Cnih3;Dcdc2a;Grid2;Grik1;Grik3;Grik4;Grin1;Grm3;Grm8;P2rx1;Plat;Prkn;Shc3;Slc17a7;Unc13b;Unc13c
GO:0015171	amino acid transmembrane transporter activity	molecular_function	19	4918	33	19240	9.3543143192379e-05	0.00378244450767302	2.25245542040987	AU018091;Slc16a2;Slc22a4;Slc25a13;Slc36a2;Slc38a1;Slc38a11;Slc38a2;Slc38a3;Slc38a8;Slc6a13;Slc6a20a;Slc7a1;Slc7a14;Slc7a15;Slc7a2;Slc7a5;Slc7a8;Slc7a9
GO:0007612	learning	biological_process	32	4918	68	19240	0.000103456773197369	0.00415884128046031	1.84101619500993	Amph;Atp8a1;Chrnb2;Cntn2;Cntnap2;Ctnnd2;Gabrb3;Grin1;Grin2a;Grin2b;Grm4;Grm5;Hrh3;Jph3;Nrxn1;Ntrk2;Pak5;Pak6;Prkar2b;Prkn;Reln;Shank3;Slc12a5;Slc24a2;Slc6a1;Slc8a2;Sorcs3;Stra6;Syt11;Th;Tlr2;Vdac3
GO:0018149	peptide cross-linking	biological_process	13	4918	19	19240	0.000106106061102946	0.00421602927180144	2.67674065195522	Dsp;Epb42;Evpl;F13a1;Fn1;Krt1;Sprr1a;Tgm1;Tgm3;Tgm5;Tgm6;Tgm7;Thbs1
GO:0060078	regulation of postsynaptic membrane potential	biological_process	13	4918	19	19240	0.000106106061102946	0.00421602927180144	2.67674065195522	Fgf14;Gabra1;Gabra2;Gabra3;Gabra4;Gabre;Gabrg3;Gria1;Grin2a;Grin2b;Nr3c2;Rgs7;Rgs7bp
GO:0008081	phosphoric diester hydrolase activity	molecular_function	28	4918	57	19240	0.000108834394291566	0.00429958405954152	1.92176251935247	Apex1;Enpp6;Gdpd4;Gdpd5;Mpped2;Pde11a;Pde1b;Pde1c;Pde3a;Pde3b;Pde4c;Pde5a;Pde6a;Pde6c;Pde7b;Pde8a;Pde8b;Pde9a;Plcb2;Plcd4;Plce1;Plcg2;Plch2;Plcl1;Plcxd2;Plcz1;Smpd3;Tulp2
GO:0003779	actin binding	molecular_function	126	4918	368	19240	0.000113774105636362	0.0044690468693963	1.33948936471171	Ablim1;Ablim2;Ablim3;Ace;Actn2;Actn3;Actr3;Actr3b;Adcy8;Add2;Aif1;Anln;Arc;Arpc1b;Avil;Baiap2l1;Cap2;Ceacam1;Ceacam2;Cfl1;Clmn;Cnn1;Cobl;Coro2a;Coro2b;Cotl1;Daam2;Diaph3;Dmd;Enah;Eps8l1;Eps8l2;Eps8l3;Espn;Espnl;Fam107a;Fgd4;Fhod3;Flna;Gc;Gmfg;Hcls1;Hdgf;Homer2;Hook1;Hpca;Kif18a;Lcp1;Ldb3;Limch1;Lmod1;Lmod2;Lsp1;Marcksl1;Misp;Mlph;Mtss1;Mybpc2;Mybpc3;Myh1;Myh11;Myh14;Myh3;Myh4;Myh6;Myh7;Myh7b;Myh8…
GO:0008233	peptidase activity	molecular_function	164	4918	498	19240	0.000118131733721846	0.00461384964547708	1.28834165454008	Ace;Ace2;Adam12;Adam28;Adam8;Adamdec1;Adamts13;Adamts16;Adamts18;Adamts19;Adamts2;Adamts20;Adamts3;Adamts4;Afg3l1;Agbl3;Amz1;Anpep;Asprv1;C1rb;C1s1;C1s2;C2;Capn11;Capn13;Capn3;Capn5;Capn8;Capn9;Casp1;Cela3b;Cfap44;Cfb;Cfi;Clca1;Clca2;Clca3a1;Cndp1;Corin;Cpa4;Cpa5;Cpa6;Cpe;Cpm;Cpn1;Cpq;Cpxm1;Cpz;Ctsc;Ctsd;Ctse;Ctsf;Ctso;Ctss;Ctsw;Dhh;Dpep2;Dpp4;Elane;Enpep;Espl1;F10;F2;F7;Fam111a;Fap;Ggt1;Ggt5;Gzm…
GO:0051959	dynein light intermediate chain binding	molecular_function	18	4918	31	19240	0.000123125971854814	0.00478173972050841	2.27157643416548	Ccdc88b;Dnah1;Dnah10;Dnah11;Dnah12;Dnah14;Dnah17;Dnah2;Dnah3;Dnah5;Dnah6;Dnah7a;Dnah7b;Dnah7c;Dnah8;Dnah9;Dnhd1;Hook1
GO:0030212	hyaluronan metabolic process	biological_process	8	4918	9	19240	0.000126265160947026	0.00487610514803291	3.47747503501875	Has2;Hyal1;Il15;Itih1;Itih2;Itih3;Itih4;Itih5
GO:0050731	positive regulation of peptidyl-tyrosine phosphorylation	biological_process	47	4918	113	19240	0.00013878829031306	0.00532978048945236	1.62718134935059	Adipoq;Agrn;Agt;Angpt1;Angpt4;Bank1;Bmp6;Cd36;Cd4;Cd74;Cd80;Cntn1;Csf3;Egf;Fgfr3;Gata1;Gfra1;Hax1;Hcls1;Hgf;Icam1;Igf1;Igf2;Il15;Il6;Ins2;Itgb3;Lrp8;Mif;Musk;Nod2;Pdgfb;Pecam1;Plpp3;Prnp;Ptprc;Ptprz1;Reln;Sema4d;Sh2d1b1;Syk;Tgfa;Thbs4;Tnfrsf14;Trem2;Trp53;Vtn
GO:0007613	memory	biological_process	45	4918	107	19240	0.000140165282117306	0.00535275638485756	1.64530068829742	Abcc8;Adcy8;Adgrf1;Casp1;Chrnb2;Crhr1;Csmd1;Cx3cr1;Cyp7b1;Dbh;Foxo6;Gabrb3;Grin1;Grin2a;Grin2b;Grm7;Hrh1;Hrh2;Hrh3;Htr7;Igf1;Igf2;Il1rn;Itga8;Jph3;Klk8;Lgmn;Lmx1b;Mapt;Musk;Pak5;Pak6;Ppp1r1b;Scn2a;Shank3;Shisa7;Slc24a2;Slc6a1;Slc6a4;Slc8a2;Sorcs3;Syt11;Tafa2;Th;Trem2
GO:0006883	cellular sodium ion homeostasis	biological_process	15	4918	24	19240	0.000145064687438458	0.00550925227321527	2.44509963399756	Agt;Atp12a;Atp1a1;Atp1a2;Atp1a4;Atp1b2;Atp4a;C7;Il1a;Nr3c2;Slc1a3;Slc8a1;Spp1;Tesc;Tmprss3
GO:0003774	motor activity	molecular_function	32	4918	69	19240	0.000145999888399715	0.00551430347725078	1.81433480087935	Cgnl1;Dnah1;Dnah12;Dnah17;Dnah2;Dnah3;Dnah5;Dnah8;Dnaic1;Dnaic2;Dnal1;Dync1i1;Myh1;Myh11;Myh14;Myh3;Myh4;Myh6;Myh7;Myh7b;Myh8;Myl3;Myo15;Myo16;Myo1f;Myo1g;Myo3a;Myo3b;Myo5b;Myo7a;Myo7b;Pmp22
GO:0001730	2'-5'-oligoadenylate synthetase activity	molecular_function	9	4918	11	19240	0.00015132345267481	0.00565324681351438	3.20085770268771	Oas1a;Oas1c;Oas1d;Oas1e;Oas1f;Oas1g;Oas2;Oas3;Oasl2
GO:0060700	regulation of ribonuclease activity	biological_process	9	4918	11	19240	0.00015132345267481	0.00565324681351438	3.20085770268771	Oas1a;Oas1c;Oas1d;Oas1e;Oas1f;Oas1g;Oas2;Oas3;Oasl2
GO:0050839	cell adhesion molecule binding	molecular_function	33	4918	72	19240	0.000153275378112377	0.00567499655036892	1.79307306493154	Adam8;Cadm1;Cd1d1;Cdh1;Cdhr2;Cdhr5;Cpe;Cxadr;Dsg2;Dsp;Fgg;Grin2a;Grin2b;Itga4;Itgal;Itgb3;Itgb7;Jaml;Jup;Kirrel2;Lrrc4c;Nphs1;Nrxn1;Nrxn2;Ntng1;Postn;Ptk7;Ptprd;Slc14a2;Tenm1;Tenm3;Tenm4;Tjp3
GO:0015804	neutral amino acid transport	biological_process	10	4918	13	19240	0.000153556787659095	0.00567499655036892	3.0093533956893	Slc38a1;Slc38a2;Slc3a2;Slc43a2;Slc6a15;Slc6a17;Slc6a19;Slc7a10;Slc7a8;Slc7a9
GO:0007596	blood coagulation	biological_process	34	4918	75	19240	0.000159695393735351	0.00587030019538397	1.77351226785956	Adamts13;Anxa8;Apoh;C3;C9;F10;F13a1;F2;F2rl2;F5;F7;F8;Fgg;Gas6;Gp1ba;Gp9;Hgfac;Hnf4a;Hps6;Klkb1;Kng1;Lilrb4a;Mmrn1;P2ry12;Plg;Rab27a;Serpind1;Serpine2;Serping1;Slc4a1;Tfpi2;Tspan32;Vkorc1;Vwf
GO:0007269	neurotransmitter secretion	biological_process	17	4918	29	19240	0.000161759871847048	0.00591456042062024	2.29333482912875	Cacna1b;Dgki;Lin7a;Nrxn1;Nrxn2;Nrxn3;Ppfia3;Ptprn2;Rims1;Rims2;Snap25;Snap91;Stxbp2;Syn2;Syn3;Syt1;Syt2
GO:0014068	positive regulation of phosphatidylinositol 3-kinase signaling	biological_process	35	4918	78	19240	0.000165266050328398	0.00601078746009209	1.75545614748543	Agap2;Agt;Angpt1;Ccl5;Cd28;Csf3;Dcn;Egf;Erbb4;F2;Fgf2;Flt1;Fn1;Hax1;Hcls1;Hgf;Igf1;Ins2;Kdr;Myoc;Ntrk1;Ntrk2;Ntrk3;Pdgfb;Pdgfd;Pik3ap1;Prr5l;Reln;Ror1;Selp;Sema4d;Serpina12;Tek;Tgfb2;Trem2
GO:0052689	carboxylic ester hydrolase activity	molecular_function	29	4918	61	19240	0.000172162512091754	0.00622865846378274	1.85987906586044	Abhd3;Acot1;Acot11;Acot12;Acot2;Acot6;Acot9;Ces1a;Ces1d;Ces1e;Ces1f;Ces1g;Ces1h;Ces2b;Ces2e;Ces2f;Ces2g;Ces3a;Ces4a;Ces5a;Esd;Liph;Lpl;Mgll;Pla1a;Pnlip;Pnliprp1;Pnliprp2;Pnpla7
GO:0030215	semaphorin receptor binding	molecular_function	14	4918	22	19240	0.000184434047891923	0.00663769447753445	2.48955599097933	Rit2;Sema3b;Sema3d;Sema3e;Sema3f;Sema3g;Sema4d;Sema4f;Sema4g;Sema5b;Sema6a;Sema6c;Sema6d;Sema7a
GO:2000300	regulation of synaptic vesicle exocytosis	biological_process	33	4918	73	19240	0.000211669473814266	0.00757820814062117	1.76851042020645	Adcy1;Apba1;Apba2;Cacnb4;Chrm2;Chrna4;Chrna5;Chrna6;Chrnb2;Chrnb3;Cyth1;Dgki;Drd2;Fbxl20;Grm4;Grm7;Grm8;Htr7;Kcnh1;Nr3c2;Nrxn3;P2rx1;P2ry2;P2ry4;Pfn2;Ppfia2;Prkcb;Rab3a;Rims1;Rims2;Rims4;Stxbp5l;Syt1
GO:0007169	transmembrane receptor protein tyrosine kinase signaling pathway	biological_process	46	4918	112	19240	0.000230547025352634	0.00821129664390677	1.60677975948411	Alk;Angpt1;Angpt2;Clnk;Csf1r;Dok2;Efs;Egfr;Epha10;Epha3;Epha4;Epha6;Epha8;Ephb1;Erbb4;Fgfr3;Flt1;Flt3;Flt4;Gfra1;Gfra3;Hck;Insrr;Kdr;Kit;Ltk;Mertk;Mst1r;Musk;Nedd9;Ntrk1;Ntrk2;Ntrk3;Ptk6;Ret;Ror1;Ros1;Shc2;Shc3;Sla;Srms;Syk;Tek;Tie1;Tom1l1;Zap70
GO:0017158	regulation of calcium ion-dependent exocytosis	biological_process	13	4918	20	19240	0.000232074514966003	0.00822309389626962	2.54290361935746	Doc2b;Rph3al;Syt1;Syt10;Syt11;Syt12;Syt13;Syt17;Syt2;Syt3;Syt6;Syt7;Syt8
GO:0044325	ion channel binding	molecular_function	56	4918	143	19240	0.000233432606493644	0.0082287986514734	1.53203445598728	Abcc8;Abcc9;Actn2;Agrn;Ank1;Ank2;Atp2a3;Casr;Cbarp;Cntnap2;Dpp10;Fhl1;Fhl4;Flna;Fmr1;Grina;Hap1;Hsp90ab1;Id2;Kcnab1;Kcnab3;Kcnb2;Kcnc1;Kcnc2;Kcnd3;Kcng4;Kcnh1;Kcnh5;Kcnip1;Kcnip2;Kcnip3;Kcnq1;Kcnq3;Lrrc55;Mpp2;Nos1;Pacs1;Ppp1r9a;Prnp;Rangrf;Rapgef3;Rims1;Rims2;Rims4;Rnf207;Scn10a;Scn1b;Scn3b;Scn5a;Slc8a1;Snap25;Snta1;Trdn;Trpc1;Ywhae;Ywhaz
GO:0045907	positive regulation of vasoconstriction	biological_process	24	4918	48	19240	0.000235611531122212	0.00826323298435758	1.95607970719805	Adra1b;Alox5;Avpr1a;Avpr1b;Casr;Cd38;Chrm3;Cysltr1;Dbh;Egfr;Fgg;Gja5;Hrh1;Hrh2;Htr2c;Icam1;Npy1r;Pde5a;Pdgfb;Ptafr;Smtnl1;Smtnl2;Tacr1;Tbxas1
GO:0045214	sarcomere organization	biological_process	21	4918	40	19240	0.000240653703473342	0.00839722618109519	2.05388369255795	Actn2;Capn3;Casq2;Csrp1;Fhod3;Krt19;Krt8;Ldb3;Lmod2;Mybpc3;Myh6;Mylk3;Myom2;Myoz2;Mypn;Neb;Synpo2l;Tnnt1;Tnnt3;Ttn;Xirp1
GO:0045505	dynein intermediate chain binding	molecular_function	19	4918	35	19240	0.000268686556414234	0.00932803731712851	2.12374368210074	Bicd1;Dnah1;Dnah10;Dnah11;Dnah12;Dnah14;Dnah17;Dnah2;Dnah3;Dnah5;Dnah6;Dnah7a;Dnah7b;Dnah7c;Dnah8;Dnah9;Dnhd1;Ran;Sptbn5
GO:0070509	calcium ion import	biological_process	15	4918	25	19240	0.000277011995329315	0.00941266833794901	2.34729564863766	Atp2a1;Cacna1b;Cacna1d;Cacna1e;Cacna1g;Cacna1h;Cacna1i;Cacna1s;Casr;Gck;Hrh1;Slc8a1;Trpc4;Trpv4;Trpv6
GO:0004031	aldehyde oxidase activity	molecular_function	6	4918	6	19240	0.000278300674293361	0.00941266833794901	3.9121594143961	Adh7;Aox1;Aox2;Aox3;Aox4;Fmo5
GO:0005859	muscle myosin complex	cellular_component	6	4918	6	19240	0.000278300674293361	0.00941266833794901	3.9121594143961	Myh1;Myh11;Myh2;Myh6;Myh7;Ttn
GO:0051383	kinetochore organization	biological_process	6	4918	6	19240	0.000278300674293361	0.00941266833794901	3.9121594143961	Cdt1;Cenph;Ndc80;Nuf2;Smc2;Smc4
GO:0017046	peptide hormone binding	molecular_function	22	4918	43	19240	0.000279340171798312	0.00941266833794901	2.00156993294684	Adcyap1r1;Avpr1a;Avpr1b;Cckar;Crhr1;Crhr2;Ebi3;Galr2;Gipr;Glp2r;Gucy2c;Hcrtr1;Hcrtr2;Mc3r;Npr1;Npr3;Prlr;Pth2r;Rxfp2;Sctr;Vipr1;Vipr2
GO:1990573	potassium ion import across plasma membrane	biological_process	22	4918	43	19240	0.000279340171798312	0.00941266833794901	2.00156993294684	Abcc9;Atp12a;Atp1a1;Atp1a2;Atp1a4;Atp1b2;Atp4a;Hcn2;Kcnd3;Kcnh2;Kcnj12;Kcnj15;Kcnj16;Kcnj2;Kcnj3;Kcnj6;Kcnk9;Kcnq1;Slc12a1;Slc12a3;Slc12a5;Slc12a8
GO:0007214	gamma-aminobutyric acid signaling pathway	biological_process	17	4918	30	19240	0.000284609654909015	0.00954344764802227	2.21689033482445	Atf4;Cacnb4;Gabbr2;Gabra1;Gabra2;Gabra3;Gabra4;Gabrb1;Gabrb2;Gabrb3;Gabre;Gabrg3;Gabrq;Gpr156;Phf24;Plcl1;Shisa7
GO:0004970	ionotropic glutamate receptor activity	molecular_function	12	4918	18	19240	0.000287931511806839	0.00960796704932142	2.60810627626406	Gria1;Gria2;Gria4;Grid2;Grik1;Grik3;Grik4;Grin1;Grin2a;Grin2b;Grin2c;Grin3b
GO:0098685	Schaffer collateral - CA1 synapse	cellular_component	46	4918	113	19240	0.000293545559857423	0.00974798153845374	1.59256046957717	Actb;Adcy1;Adcy8;Akap12;Apba1;Apba2;Cacna1b;Cacng2;Cacng8;Cadm1;Chrm1;Dcc;Dgkb;Dgki;Epha4;Fbxl20;Fmr1;Gria2;Grm1;Grm5;Gsg1l;Ina;Iqsec2;Lrrc4c;Mpp2;Myo5b;Ncam1;Nefh;Nrxn1;Ntng1;Ntng2;Pfn1;Pfn2;Plat;Plg;Prkar1b;Ptprd;Sh3gl2;Shank1;Slc16a7;Snap91;Srgn;Syn2;Synpo;Syt11;Tnr
GO:0005737	cytoplasm	cellular_component	1855	4918	6865	19240	0.000299677286043471	0.00990375800126357	1.05710935378074	1110017D15Rik;1700028P14Rik;1700029J07Rik;4921507P07Rik;4921509C19Rik;4930590J08Rik;A1cf;Aamdc;Aars;Aarsd1;Aass;Aatk;Abca12;Abca17;Abcb4;Abce1;Abi3;Ablim1;Ablim2;Ablim3;Abtb1;Acat2;Ace;Ace2;Acly;Acot1;Acot11;Acot12;Acox1;Acsbg2;Acta1;Acta2;Actb;Actc1;Actg2;Actn2;Actr3;Actr3b;Acvr1c;Adam8;Adarb2;Adcy1;Adcy10;Adcy2;Adcy3;Adcyap1r1;Add2;Adgrg6;Adgrv1;Adh7;Adi1;Adm;Adra1b;Adssl1;Afap1l1;Afap1l2;Agap2…
GO:0005546	phosphatidylinositol-4,5-bisphosphate binding	molecular_function	38	4918	89	19240	0.000310850237618697	0.0102238494420618	1.67036019940507	Actn2;Anxa8;Apba1;Avil;Cadps;Commd1;Frmpd4;Fzd7;Gramd2;Gsdma;Gsdma2;Gsdma3;Gsdmc;Gsdmc3;Jph2;Kcnj2;Kcnq1;Mark1;Myo1g;Obscn;Pfn1;Pfn2;Pla2g4e;Plcz1;Plekha4;Rph3a;Rs1;Scin;Snap91;Stxbp6;Syt1;Syt10;Syt3;Syt7;Sytl2;Tulp1;Vil1;Vill
GO:0034707	chloride channel complex	cellular_component	23	4918	46	19240	0.000316201429468826	0.0103503267912796	1.95607970719805	Ano1;Ano2;Best1;Cftr;Clcnka;Clcnkb;Cldn4;Clic1;Clic3;Clic5;Clic6;Gabra1;Gabra2;Gabra3;Gabra4;Gabrb1;Gabrb2;Gabrb3;Gabrd;Gabrg3;Gabrq;Gabrr1;Glrb
GO:0030286	dynein complex	cellular_component	20	4918	38	19240	0.000322804439102482	0.0104754453667076	2.05903127073479	Dnah1;Dnah10;Dnah11;Dnah12;Dnah14;Dnah17;Dnah2;Dnah3;Dnah5;Dnah6;Dnah7a;Dnah7b;Dnah7c;Dnah8;Dnah9;Dnaic1;Dnaic2;Dnal1;Dnhd1;Dync1i1
GO:0016874	ligase activity	molecular_function	52	4918	132	19240	0.000323071634818448	0.0104754453667076	1.54115370870149	Aars;Acacb;Acsbg2;Acsl3;Acsl5;Acsl6;Acsm2;Acss1;Acss3;Adssl1;Asns;Cad;Carns1;Cars;Eprs;Farsb;Gars;Gmps;Hars;Iars;Iars2;Lars;Lig1;Lipt2;Mars1;Mthfd1;Mthfd1l;Nars;Pfas;Qrsl1;Rars;Rimkla;Rimklb;Sars;Slc27a1;Slc27a5;Slc27a6;Suclg2;Tars;Trim25;Ttll10;Ttll11;Ttll13;Ttll3;Ttll6;Ttll8;Ttll9;Uba3;Uchl1;Vars;Wars;Yars2
GO:0032421	stereocilium bundle	cellular_component	11	4918	16	19240	0.000350208068804865	0.0113020200233082	2.68960959739732	Clic5;Dock4;Eps8l2;Espn;Ido1;Myo15;Pcdh15;Ptprq;Slc9a3r2;Trpa1;Ush2a
GO:0030506	ankyrin binding	molecular_function	14	4918	23	19240	0.000360492524274946	0.0115795589339532	2.38131442615415	Atp1a1;Cacna1d;Cdh1;Kcnq2;Nrcam;Obscn;Ptprc;Rhbg;Scn5a;Slc4a1;Slc8a1;Sptb;Sptbn4;Ttn
GO:0006812	cation transport	biological_process	33	4918	75	19240	0.000390848489806093	0.0124962442740795	1.72135014233428	Ano1;Asic2;Atp13a4;Atp13a5;Atp7b;Chrna1;Chrnb1;Chrne;Chrng;Cnga3;Cngb3;Grin1;Grin2b;P2rx7;Panx3;Piezo2;Pkd2l1;Scn4a;Slc22a1;Slc22a2;Slc24a3;Slc30a10;Slc47a1;Slc9a7;Slc9a9;Stim1;Tmem63c;Trpm2;Trpm3;Trpm5;Trpm6;Trpm8;Trpv1
GO:0005102	signaling receptor binding	molecular_function	133	4918	402	19240	0.000399728169599784	0.0127209788788376	1.29432139829523	A2m;Abca1;Abca12;Adipoq;Angpt1;Angpt2;Angpt4;Angptl4;Angptl6;Angptl7;Ano1;Ar;Bank1;Btn1a1;Btn2a2;Btnl10;Btnl4;Btnl6;C1qtnf2;Cadm1;Calca;Capn3;Cd4;Cd86;Cfl1;Clu;Crtam;Cxadr;Dpp4;Drd2;Egfl7;Egfr;Ermap;F2;F7;Fgg;Fgl1;Fibcd1;Fn1;Gas6;Gdf5;Grin1;Grin2a;Grin2b;Grip1;Gusb;H2-D1;H2-M10.1;H2-M10.4;H2-M2;H2-Q4;H2-T22;H2-T3;Hap1;Hck;Hilpda;Hjv;Hnf4a;Il17b;Il1rapl1;Il6;Itgb5;Itprid1;Izumo1;Kng1;Kng2;Lama1;La…
GO:0043679	axon terminus	cellular_component	40	4918	96	19240	0.000403311731708683	0.0127344134913566	1.63006642266504	Amph;Avpr1b;Cacna1b;Casr;Cdh1;Chrm1;Chrm3;Clcn3;Crhr2;Cyp19a1;Dgki;Drd2;Epha4;Fmr1;Gad1;Got1;Grm7;Hap1;Hnrnpk;Htr7;Itga2;Kcna1;Kcna2;Kcnc3;Kcnip3;Ntrk2;Nts;Oprk1;Pacsin1;Pdyn;Rapgef3;Ror1;Slc18a2;Slc4a10;Slc8a1;Slc8a2;Snap91;Sncg;Syt7;Tulp1
GO:0000775	chromosome, centromeric region	cellular_component	58	4918	152	19240	0.000403855417677587	0.0127344134913566	1.49279767128272	Aurkb;Birc5;Bub1;Bub1b;Bub3;Cbx5;Cdca8;Cdt1;Cenpe;Cenpf;Cenph;Cenpi;Cenpn;Cenpq;Cenpv;Ctcf;Dync1i1;Ercc6l;Fmr1;Hells;Incenp;Kif2c;Knl1;Knstrn;Kntc1;Lrwd1;Mad2l1;Meikin;Mis18bp1;Mki67;Ndc80;Nek2;Nuf2;Nup133;Nup37;Nup85;Oip5;Pkhd1;Plk1;Pmf1;Rassf2;Rcc2;Sgo1;Sgo2a;Sgo2b;Ska1;Ska2;Smc1a;Smc1b;Smc4;Spag5;Spc24;Spdl1;Suv39h2;Sycp1;Sycp2l;Tex14;Top2a
GO:0000940	outer kinetochore	cellular_component	10	4918	14	19240	0.000413711234139674	0.0128101397453879	2.7943995817115	Bub1b;Ccnb1;Cenpe;Cenpf;Ndc80;Nup133;Plk1;Ska1;Ska2;Spdl1
GO:0005865	striated muscle thin filament	cellular_component	10	4918	14	19240	0.000413711234139674	0.0128101397453879	2.7943995817115	Acta1;Actn2;Actn3;Fhod3;Lmod1;Lmod2;Neb;Tmod1;Tmod2;Ttn
GO:0015175	neutral amino acid transmembrane transporter activity	molecular_function	10	4918	14	19240	0.000413711234139674	0.0128101397453879	2.7943995817115	Slc1a5;Slc3a2;Slc43a2;Slc6a18;Slc6a19;Slc6a20a;Slc7a10;Slc7a5;Slc7a8;Slc7a9
GO:0046007	negative regulation of activated T cell proliferation	biological_process	10	4918	14	19240	0.000413711234139674	0.0128101397453879	2.7943995817115	Arg1;Btn1a1;Btn2a2;Cd274;Crtam;Ido1;Laptm5;Lrrc32;Pdcd1lg2;Prnp
GO:0098742	cell-cell adhesion via plasma-membrane adhesion molecules	biological_process	19	4918	36	19240	0.000433301535628902	0.0133122452964752	2.06475080204238	Adgrl3;Cd177;Cdh1;Cdh12;Cdh13;Cdh15;Cdh17;Cdh18;Cdh20;Cdh22;Cdh23;Cdh3;Cdh4;Cdh6;Dchs1;Milr1;Mmp24;Mpz;Pecam1
GO:0005513	detection of calcium ion	biological_process	7	4918	8	19240	0.00044154668716851	0.0133122452964752	3.42313948759658	Casr;Kcnmb1;Kcnmb2;Kcnmb4;Ryr2;Stim1;Syt1
GO:0006267	pre-replicative complex assembly involved in nuclear cell cycle DNA replication	biological_process	7	4918	8	19240	0.00044154668716851	0.0133122452964752	3.42313948759658	Mcm2;Mcm3;Mcm4;Mcm5;Mcm6;Mcm7;Mcmdc2
GO:0008504	monoamine transmembrane transporter activity	molecular_function	7	4918	8	19240	0.00044154668716851	0.0133122452964752	3.42313948759658	Slc22a1;Slc22a2;Slc22a3;Slc29a4;Slc6a2;Slc6a3;Slc6a4
GO:0015844	monoamine transport	biological_process	7	4918	8	19240	0.00044154668716851	0.0133122452964752	3.42313948759658	Slc18a2;Slc22a1;Slc22a3;Slc29a4;Slc6a2;Slc6a3;Slc6a4
GO:0030314	junctional membrane complex	cellular_component	7	4918	8	19240	0.00044154668716851	0.0133122452964752	3.42313948759658	Casq2;Jph1;Jph2;Jph3;Ryr1;Ryr3;Trdn
GO:0001508	action potential	biological_process	13	4918	21	19240	0.000466626858494836	0.0136046248942685	2.42181297081663	Cacna1g;Chrna4;Chrnb2;Chrnb4;Gna14;Gna15;Grin2a;Grin2b;Kcnc2;Kcnd2;Kcnmb2;Kcnmb4;Scn1a
GO:0032426	stereocilium tip	cellular_component	13	4918	21	19240	0.000466626858494836	0.0136046248942685	2.42181297081663	Cdh23;Ceacam16;Eps8l2;Espn;Espnl;Homer2;Myo3a;Myo3b;Pdzd7;Pkhd1l1;Strc;Tmc1;Tmc2
GO:0035094	response to nicotine	biological_process	13	4918	21	19240	0.000466626858494836	0.0136046248942685	2.42181297081663	Abat;Atp1a2;Chrna4;Chrna5;Chrnb2;Chrnb3;Chrnb4;Hmox1;Igf2;Kcnq1;Ntrk1;Ppp1r1b;Tacr1
GO:0004016	adenylate cyclase activity	molecular_function	9	4918	12	19240	0.000467077607658912	0.0136046248942685	2.93411956079707	Adcy1;Adcy10;Adcy2;Adcy3;Adcy5;Adcy8;Adcy9;Gucy1a1;Gucy1b1
GO:0006182	cGMP biosynthetic process	biological_process	9	4918	12	19240	0.000467077607658912	0.0136046248942685	2.93411956079707	Gucy1a1;Gucy1b1;Gucy2c;Gucy2d;Gucy2e;Gucy2f;Gucy2g;Nppb;Npr1
GO:0006956	complement activation	biological_process	9	4918	12	19240	0.000467077607658912	0.0136046248942685	2.93411956079707	C2;C3;C4b;C8g;Cfb;Cfh;Cfi;Colec11;Cr1l
GO:0031402	sodium ion binding	molecular_function	9	4918	12	19240	0.000467077607658912	0.0136046248942685	2.93411956079707	Atp1a1;Atp1a2;Capn3;Scn1a;Scn2a;Scn3a;Scn8a;Scn9a;Slc34a2
GO:0048791	calcium ion-regulated exocytosis of neurotransmitter	biological_process	9	4918	12	19240	0.000467077607658912	0.0136046248942685	2.93411956079707	Doc2b;Rims1;Rims2;Snap25;Stx1b;Syt1;Syt2;Syt7;Syt8
GO:0000228	nuclear chromosome	cellular_component	23	4918	47	19240	0.000470497248628681	0.0136464054306901	1.91446099002362	Baz1a;Birc5;Fignl1;H3c11;H3c14;H3c15;H3c2;H3c4;H4c1;H4c11;H4c12;H4c14;H4c18;H4c8;H4c9;Hmga2;Ncapd2;Rad51;Smarcb1;Smc2;Spo11;Top2a;Zbtb32
GO:0007140	male meiotic nuclear division	biological_process	17	4918	31	19240	0.000480696984331973	0.0138836599592352	2.1453777433785	Ago4;Asz1;Catsperz;Cyp26b1;Ddx4;Fanca;Fignl1;Kif18a;Meiob;Sgo2a;Suv39h2;Sycp2;Tdrd12;Tdrd9;Tex11;Tex14;Tex15
GO:0005687	U4 snRNP	cellular_component	8	4918	10	19240	0.000488574145853255	0.013935513189192	3.12972753151688	Prpf31;Snrpb;Snrpd1;Snrpd2;Snrpd3;Snrpe;Snrpf;Snrpn
GO:0044406	adhesion of symbiont to host	biological_process	8	4918	10	19240	0.000488574145853255	0.013935513189192	3.12972753151688	Gbp2;Gbp2b;Gbp3;Gbp6;Gbp7;Gbp9;Hspd1;Icam1
GO:0045839	negative regulation of mitotic nuclear division	biological_process	8	4918	10	19240	0.000488574145853255	0.013935513189192	3.12972753151688	Bmp7;Chek1;Esr1;Fgfr3;Mtbp;Nme6;Tom1l1;Tom1l2
GO:0007009	plasma membrane organization	biological_process	15	4918	26	19240	0.000500373227147966	0.0142130808405583	2.25701504676698	A4galt;Agrn;Baiap2l1;Baiap2l2;Crb1;Fat4;Fer1l4;Fer1l5;Fer1l6;Mtss1;Myof;Otof;P2rx7;Spta1;Sptb
GO:0007188	adenylate cyclase-modulating G protein-coupled receptor signaling pathway	biological_process	24	4918	50	19240	0.000512131486246458	0.0144872092035315	1.87783651891013	Adcy2;Adcyap1r1;Cacna1d;Calcr;Crhr1;Crhr2;Drd2;Galr2;Gcg;Gipr;Glp2r;Gna14;Gna15;Gnai1;Gnal;Gnat1;Mc3r;P2ry12;Pth2r;Rln1;Rxfp1;Sctr;Vipr1;Vipr2
GO:0006629	lipid metabolic process	biological_process	174	4918	547	19240	0.000518274791858785	0.0145568765989668	1.24445290329967	A4galt;Abca17;Abhd3;Acaa1b;Acacb;Acad11;Acap1;Acly;Acot1;Acot11;Acot12;Acot2;Acot6;Acox1;Acsbg2;Acsl3;Acsl5;Acsl6;Acsm2;Adtrp;Agpat2;Akr1d1;Alox12;Alox12b;Alox8;Aloxe3;Angptl4;Aoah;Apob;Apod;Aspg;Atp5a1;Atp5b;C3;Cds1;Cers3;Ces1d;Cpt1b;Crat;Crls1;Cyb5r1;Cyp11a1;Cyp1a1;Cyp1b1;Cyp27a1;Cyp2c23;Cyp2c29;Cyp2e1;Cyp2s1;Cyp46a1;Cyp4f18;Cyp51;Cyp7a1;Cyp7b1;Dhcr7;Dhrs9;Disp3;Dpep2;Ebp;Echs1;Elovl1;Elovl6;El…
GO:0016525	negative regulation of angiogenesis	biological_process	40	4918	97	19240	0.00051882961401613	0.0145568765989668	1.61326161418396	Abcc8;Adgrb1;Adgrb2;Adgrb3;Agt;Alox5;Angpt2;Angpt4;Apoh;Ccr2;Cd36;Cd59a;Cnmd;Col4a3;Crhr2;Cx3cr1;Cxcl10;Dcn;Ecscr;Efna3;Fasl;Hhip;Il17f;Ngfr;Ngp;Optc;Pde3b;Pgk1;Plg;Pparg;Sars;Sema3e;Sema6a;Stab1;Stat1;Tek;Tgfb2;Thbs1;Thbs2;Tie1
GO:0016705	oxidoreductase activity, acting on paired donors, with incorporation or reduction of molecular oxygen	molecular_function	34	4918	79	19240	0.00052808008839211	0.0147561891366153	1.68371417834769	Cyp11a1;Cyp17a1;Cyp19a1;Cyp1a1;Cyp1b1;Cyp21a1;Cyp24a1;Cyp26a1;Cyp26b1;Cyp27a1;Cyp2b10;Cyp2b19;Cyp2c23;Cyp2c29;Cyp2e1;Cyp2f2;Cyp2s1;Cyp2u1;Cyp3a13;Cyp3a16;Cyp3a41a;Cyp46a1;Cyp4a12b;Cyp4b1;Cyp4f14;Cyp4f18;Cyp4x1;Cyp51;Cyp7a1;Cyp7b1;P3h2;P4ha3;P4htm;Tbxas1
GO:0019955	cytokine binding	molecular_function	21	4918	42	19240	0.000570835512012082	0.0158863291885468	1.95607970719805	Ccr2;Cd74;Crlf1;Csf1r;Csf3r;Ebi3;Elane;Il11ra1;Il12b;Il13ra2;Il17f;Il23r;Il31ra;Kit;Osmr;Park7;Pou5f1;Prlr;Tnfrsf11a;Tnfrsf14;Tnfrsf9
GO:0004890	GABA-A receptor activity	molecular_function	12	4918	19	19240	0.000599632284442087	0.0164218020846809	2.47083752488174	Gabra1;Gabra2;Gabra3;Gabra4;Gabrb1;Gabrb2;Gabrb3;Gabrd;Gabre;Gabrg3;Gabrq;Gabrr1
GO:0042908	xenobiotic transport	biological_process	12	4918	19	19240	0.000599632284442087	0.0164218020846809	2.47083752488174	Abcc3;Nr1i2;Slc15a2;Slc18a2;Slc22a1;Slc22a18;Slc22a2;Slc22a3;Slc22a4;Slc29a4;Slc47a1;Slc7a5
GO:0098831	presynaptic active zone cytoplasmic component	cellular_component	12	4918	19	19240	0.000599632284442087	0.0164218020846809	2.47083752488174	Ctbp1;Ctnna2;Gucy1b1;Iqsec2;Nr3c2;Pclo;Ppfia3;Rimbp2;Rims1;Rims2;Unc13b;Unc13c
GO:1902711	GABA-A receptor complex	cellular_component	12	4918	19	19240	0.000599632284442087	0.0164218020846809	2.47083752488174	Gabra1;Gabra2;Gabra3;Gabra4;Gabrb1;Gabrb2;Gabrb3;Gabrd;Gabre;Gabrg3;Gabrq;Gabrr1
GO:0032760	positive regulation of tumor necrosis factor production	biological_process	43	4918	107	19240	0.000627320844617116	0.0171119185948335	1.57217621326198	Abcc8;Akap12;C1qtnf4;Ccl3;Ccl4;Ccr2;Ccr7;Cd36;Cd84;Clu;Cybb;Ddx58;Dhx9;Fadd;Fcgr3;Fzd5;Hdac2;Hmgb1;Hspd1;Ifih1;Il12b;Il1a;Il23a;Il33;Il6;Lbp;Lpl;Mif;Ncl;Nod1;Nod2;Oas2;Oas3;Ptafr;Ptprc;Rasgrp1;Spon2;Syk;Thbs1;Tlr1;Tlr2;Tlr9;Tnfrsf8
GO:0006953	acute-phase response	biological_process	16	4918	29	19240	0.000643209725458519	0.0174759828173987	2.15843278035647	Cd163;F2;F8;Fn1;Hp;Il1rn;Il6;Ins2;Itih4;Lbp;Saa1;Saa2;Saa3;Saa4;Serpina3n;Serpinf2
GO:0016079	synaptic vesicle exocytosis	biological_process	14	4918	24	19240	0.000662091495846027	0.0179181769387622	2.28209299173106	Cadps;Cadps2;Otof;P2rx7;Ppfia3;Rab3a;Snap25;Sptbn2;Stx1b;Syt1;Syt10;Trim9;Unc13b;Unc13c
GO:0005518	collagen binding	molecular_function	30	4918	68	19240	0.000668262956952518	0.0180142728082024	1.72595268282181	Abi3bp;Adgrg1;Aspn;C1qtnf1;Chadl;Coch;Col6a4;Ctss;Dcn;Dpp4;Ecm2;Hsd17b12;Itga11;Itga2;Itga9;Lum;Mmp12;Mmp13;Musk;Pcolce2;Pdgfb;Podn;Smad3;Sparcl1;Srgn;Thbs4;Tll1;Ush2a;Vtn;Vwf
GO:0032809	neuronal cell body membrane	cellular_component	19	4918	37	19240	0.00067854390989112	0.01814906940308	2.00894672631151	Adcy8;Atp2b2;Cadm2;Cd22;Cx3cr1;Hpca;Kcna2;Kcnb2;Kcnc1;Kcnc2;Kcnc3;Kcnd2;Kcnj6;Ngfr;Rgs8;Slc6a2;Slc6a3;Tacr3;Unc5a
GO:0048662	negative regulation of smooth muscle cell proliferation	biological_process	19	4918	37	19240	0.00067854390989112	0.01814906940308	2.00894672631151	Ace2;Aif1;Apod;Esr1;Esr2;Hmox1;Igfbp5;Il12b;Il15;Ndrg2;Ndrg4;Nppb;Npr1;Npr3;Pparg;Ptgir;Tnfaip3;Trp53;Vipr2
GO:0043204	perikaryon	cellular_component	54	4918	142	19240	0.000689062935940055	0.0183589869056277	1.48772259420697	Aif1;Avpr1b;Azin2;Bglap2;Cacna1e;Cacna1h;Camk2b;Ckmt1;Cnga2;Cnga3;Cpe;Crhr2;Cryab;Ctnnd2;Cyp11a1;Drd2;Efna2;Epha4;Epm2a;Esr1;Esr2;Fmr1;Gjc2;Gria2;Grik3;Grik4;Hnrnpa2b1;Hpca;Itga8;Kcna2;Kcnab1;Kcnc2;Kif5a;Mapk10;Mcrs1;Naip5;Nefh;Nell2;Neurl1a;Ngfr;Ntrk2;Oprk1;Pcsk2;Pcsk5;Pde11a;Pde9a;Ppp1ca;Rbfox3;Reln;Resp18;Rgs7bp;Rtn4rl2;Slc12a5;Th
GO:0002523	leukocyte migration involved in inflammatory response	biological_process	11	4918	17	19240	0.00076277001645058	0.0201664657426203	2.53139726813865	Adam8;Alox5;Ccr6;Cx3cl1;Elane;Fut7;Itgam;Jam3;Ppbp;S100a8;Trim55
GO:0008574	ATP-dependent microtubule motor activity, plus-end-directed	molecular_function	11	4918	17	19240	0.00076277001645058	0.0201664657426203	2.53139726813865	Cenpe;Kif11;Kif14;Kif17;Kif18a;Kif19a;Kif19b;Kif1a;Kif20b;Kif5a;Kif5c
GO:0016042	lipid catabolic process	biological_process	44	4918	111	19240	0.000768424754409414	0.0202381293555951	1.55076589399485	Acap1;Adora1;Akr1d1;Apoa4;Apob;Aspg;Ces1a;Ces1d;Ces1e;Ces1f;Ces1g;Ces1h;Enpp6;Galc;Ins2;Lipf;Liph;Lipk;Lipm;Lipn;Lpl;Lrcol1;Mgll;Oc90;Pla1a;Pla2g4d;Pla2g4e;Pla2g4f;Pla2g7;Plbd1;Plcb2;Plcd4;Plce1;Plcg2;Plch2;Plcxd2;Plcz1;Plin1;Pnlip;Pnliprp2;Pnpla1;Pnpla3;Pnpla5;Pnpla7
GO:0061098	positive regulation of protein tyrosine kinase activity	biological_process	17	4918	32	19240	0.000782549042536963	0.0205314584671721	2.07833468889793	Ace;Agrn;Agt;Csf1r;Dok7;Egf;Epha4;Fcgr1;Gas6;Grem1;Grm5;Lrp8;Nedd9;Pdgfb;Prnp;Reln;Srcin1
GO:0007275	multicellular organism development	biological_process	325	4918	1094	19240	0.000794723187466825	0.0207715862762242	1.16220457923102	Acsbg2;Adcyap1r1;Adgrg1;Adgrv1;Agrn;Alk;Alpk3;Alx1;Alx3;Alx4;Angpt1;Angpt2;Angptl6;Ano1;Anpep;Arc;Ascl2;Asz1;B2m;B3gnt5;Bicc1;Bmp2;Bmp5;Bmp6;Bmp7;Bmp8b;Bves;Bzw2;Cadm1;Camk1;Casz1;Catsperb;Catsperd;Catsperg2;Ccin;Cdh12;Cdh18;Cdh20;Cdh22;Cdh6;Celsr1;Celsr2;Cenpe;Cfap53;Chl1;Chrdl1;Chrdl2;Clgn;Cnmd;Col13a1;Col19a1;Colec11;Cr1l;Crb2;Creb3l1;Crx;Csf1r;Ctnna2;Ctnnd2;Dab1;Dact2;Dazl;Dcc;Dchs1;Dcx;Ddx4;…
GO:0003333	amino acid transmembrane transport	biological_process	15	4918	27	19240	0.00086082908963744	0.0222456359479991	2.17342189688672	Slc25a13;Slc36a2;Slc38a1;Slc38a11;Slc38a2;Slc38a3;Slc38a8;Slc6a18;Slc7a10;Slc7a11;Slc7a15;Slc7a5;Slc7a7;Slc7a8;Slc7a9
GO:0008305	integrin complex	cellular_component	15	4918	27	19240	0.00086082908963744	0.0222456359479991	2.17342189688672	Itga11;Itga2;Itga4;Itga8;Itga9;Itgad;Itgae;Itgal;Itgax;Itgb3;Itgb4;Itgb5;Itgb7;Itgbl1;Pmp22
GO:0034341	response to interferon-gamma	biological_process	15	4918	27	19240	0.00086082908963744	0.0222456359479991	2.17342189688672	Bst2;Ccl5;Cd40;Cd74;Ciita;H2-Eb1;Ifitm1;Ifitm3;Ifitm6;Il23r;Irgm2;Kynu;Tgtp1;Trim21;Ubd
GO:0006937	regulation of muscle contraction	biological_process	13	4918	22	19240	0.000874238696032377	0.022257469616765	2.31173056305224	Adra1b;Anxa6;Atp1a2;Atp2a1;Casq2;Kcna1;Mylk2;Ryr1;Tnnc1;Tnni1;Tnni3;Tnnt1;Tnnt3
GO:0035634	response to stilbenoid	biological_process	13	4918	22	19240	0.000874238696032377	0.022257469616765	2.31173056305224	Apoa4;Cd36;Fgl1;Gsta1;Hba-a1;Idi1;Ifit3;Ly6d;Saa2;Saa3;Slc22a7;Slco1a1;Usp18
GO:0050910	detection of mechanical stimulus involved in sensory perception of sound	biological_process	13	4918	22	19240	0.000874238696032377	0.022257469616765	2.31173056305224	Adgrv1;Atp2b2;Col11a1;Hpn;Kcnq1;Kit;Mkks;Pcdh15;Pdzd7;Ptprq;Strc;Tmc1;Tmc2
GO:2000311	regulation of AMPA receptor activity	biological_process	13	4918	22	19240	0.000874238696032377	0.022257469616765	2.31173056305224	Cacng2;Cacng5;Cacng7;Cacng8;Cnih2;Cnih3;Gsg1l;Nrxn1;Prrt1;Shank1;Shisa6;Shisa7;Shisa9
GO:0005903	brush border	cellular_component	33	4918	78	19240	0.000910020846723035	0.0230829642080227	1.65514436762912	Actn3;Actr3;Akp3;Cdhr2;Coro2a;Dab1;Dcxr;Enpep;Espn;Flna;Lct;Lrp2;Myh11;Myh14;Myo15b;Myo5b;Myo7b;Pdzd3;Pdzk1;Prom1;Ralgds;Rapgef4;Rgs19;Scin;Sis;Slc15a1;Slc34a2;Slc34a3;Slc38a2;Slc5a1;Slc9a2;Soat2;Vil1
GO:0045580	regulation of T cell differentiation	biological_process	10	4918	15	19240	0.000956189951563212	0.0241648887023732	2.60810627626406	Card11;Ccr2;Crtam;Cyp26b1;Duxbl1;H2-Oa;Il15;Mettl3;Prelid1;Rag1
GO:0060048	cardiac muscle contraction	biological_process	23	4918	49	19240	0.000983784036294333	0.0247711775292573	1.8363197251247	Actc1;Ank2;Casq2;Dmd;Kcnh2;Kcnq1;Map2k6;Mybpc3;Myh6;Myh7;Myl2;Myl3;Myl4;Ryr2;Scn1b;Scn2b;Scn3b;Scn5a;Slc8a1;Tnnc1;Tnni1;Tnni3;Ttn
GO:0007057	spindle assembly involved in female meiosis I	biological_process	5	4918	5	19240	0.00108958141055013	0.0269416640867684	3.9121594143961	Aurka;Ccnb2;Cenpe;Fbxo5;Ndc80
GO:0008273	calcium, potassium:sodium antiporter activity	molecular_function	5	4918	5	19240	0.00108958141055013	0.0269416640867684	3.9121594143961	Slc24a1;Slc24a2;Slc24a3;Slc24a4;Slc24a5
GO:0030485	smooth muscle contractile fiber	cellular_component	5	4918	5	19240	0.00108958141055013	0.0269416640867684	3.9121594143961	Acta2;Ido1;Myh11;Npnt;Pecam1
GO:0048014	Tie signaling pathway	biological_process	5	4918	5	19240	0.00108958141055013	0.0269416640867684	3.9121594143961	Angpt1;Angpt2;Angpt4;Svep1;Tek
GO:0048403	brain-derived neurotrophic factor binding	molecular_function	5	4918	5	19240	0.00108958141055013	0.0269416640867684	3.9121594143961	A2m;Fstl4;Hap1;Ntrk2;Pzp
GO:0030317	flagellated sperm motility	biological_process	38	4918	94	19240	0.00110587941157418	0.0272466490149137	1.58151125262821	Adam3;Adcy3;Apob;Atp1a4;Cacna1e;Catsperd;Catsperz;Ccdc151;Ccdc39;Ccdc40;Ceacam10;Cfap43;Cfap44;Cfap58;Cfap65;Ddx4;Dnah1;Dnah11;Dnah5;Dnaic1;Drc7;Fsip2;Hoatz;Ldhc;Neurl1a;Nsun7;Pltp;Qrich2;Rhox5;Septin4;Slc22a14;Slc26a8;Tekt3;Tssk4;Ttc21a;Ttll9;Wdr66;Wt1
GO:0006869	lipid transport	biological_process	46	4918	119	19240	0.00111082739982636	0.0272708126657372	1.51226330304387	Abca1;Abca12;Abca13;Abca15;Abca17;Abca4;Abca6;Abca8a;Abca9;Abcb4;Abcg1;Abcg5;Abcg8;Ano4;Ano7;Ano9;Apoa4;Apoa5;Apob;Apod;Atp8a1;Atp8a2;Atp8b1;Atp8b3;Atp8b5;Esyt1;Esyt3;Gm2a;Gramd1c;Lbp;Ldlr;Mttp;Osbp2;Pctp;Pitpnc1;Pltp;Prelid1;Slc27a1;Slc27a6;Spns2;Star;Stard10;Stard4;Stard5;Stoml1;Vldlr
GO:0014704	intercalated disc	cellular_component	26	4918	58	19240	0.00111783253212739	0.0273451274941056	1.75372663403963	Adra1b;Ank2;Anxa6;Atp1a1;Atp1a2;Cxadr;Des;Dsg2;Dsp;Fxyd1;Gja5;Jup;Kcnj2;Myh1;Obscn;Pgm5;Rangrf;Scn1a;Scn1b;Scn2a;Scn5a;Slc4a1;Slc8a1;Sptbn4;Vamp5;Xirp1
GO:0032590	dendrite membrane	cellular_component	20	4918	41	19240	0.00114210210464416	0.0275671097014732	1.90837044604688	Atf4;Cacna1d;Cacng8;Gabra1;Gabra2;Gabra3;Gabra4;Gabre;Gabrg3;Gria1;Grin1;Hcn2;Hpca;Kcnc1;Kcnc2;Kcnc3;Mpp2;Ngfr;Slc12a5;Tacr3
GO:0005901	caveola	cellular_component	36	4918	88	19240	0.00114480877019727	0.0275671097014732	1.60042885134386	Adcy8;Adcyap1r1;Adtrp;Atp1a1;Atp1a2;Bves;Cacna1h;Cavin3;Cd36;Cdh13;Cdh15;Emp2;Erbb4;Fasl;Flot1;Fxyd1;Hck;Hmox1;Kcnd2;Kcnd3;Kif18a;Ldlr;Lrp8;Mlc1;Myof;Nos1;Nos1ap;P2ry12;Plpp2;Rangrf;Scn5a;Sele;Slc27a1;Slc2a3;Trpc4;Vdr
GO:0031045	dense core granule	cellular_component	12	4918	20	19240	0.00115096893865621	0.0275671097014732	2.34729564863766	Cadps;Cpe;Myrip;Scg2;Slc18a2;Slc6a5;Slc6a9;Sod1;Spx;Syt1;Syt2;Syt8
GO:0032693	negative regulation of interleukin-10 production	biological_process	12	4918	20	19240	0.00115096893865621	0.0275671097014732	2.34729564863766	Cd274;Cd84;Epx;Fcgr2b;Ido1;Il12b;Il23a;Il23r;Pdcd1lg2;Prg2;Tnfrsf9;Vsir
GO:0036158	outer dynein arm assembly	biological_process	12	4918	20	19240	0.00115096893865621	0.0275671097014732	2.34729564863766	Armc4;Ccdc114;Ccdc151;Ccdc63;Daw1;Dnah17;Dnah5;Dnah8;Dnaic1;Dnaic2;Dnal1;Ttc25
GO:0140326	ATPase-coupled intramembrane lipid transporter activity	molecular_function	12	4918	20	19240	0.00115096893865621	0.0275671097014732	2.34729564863766	Abca1;Abca4;Abcb1a;Abcb4;Atp10b;Atp8a1;Atp8a2;Atp8b1;Atp8b3;Atp8b4;Atp8b5;Atp9a
GO:0015629	actin cytoskeleton	cellular_component	82	4918	237	19240	0.00115712105980843	0.027601922046488	1.35357414337755	Abcb4;Ablim1;Ablim2;Ablim3;Acta1;Acta2;Actb;Adcy8;Anln;Arc;Arhgap6;Arpc1b;Auts2;Avil;Baiap2l1;BC024139;Carmil2;Ccin;Cd274;Cdh1;Cenpq;Cfl1;Cgnl1;Clic5;Corin;Crmp1;Csrp1;Ctnna2;Cttnbp2;D7Ertd443e;Ddx58;Dhx9;Efr3b;Enah;Epha3;Espn;Fam107a;Filip1;Flna;Flt1;Foxa3;Hax1;Hspb7;Jup;Kntc1;Lad1;Lcp1;Lrrc7;Mlph;Mpp4;Mtss1;Myl2;Mylk;Mylk3;Myo15;Myo1f;Myo1g;Myo5b;Myo5c;Myo7a;Myo7b;Myoz2;Myoz3;Myrip;Ndc1;Notch3;…
GO:0006941	striated muscle contraction	biological_process	9	4918	13	19240	0.0011724994526585	0.027601922046488	2.70841805612037	Cacna1s;Jsrp1;Myh6;Myh7;Mylk2;Nos1;Pgam2;Ryr3;Tnni3
GO:0008066	glutamate receptor activity	molecular_function	9	4918	13	19240	0.0011724994526585	0.027601922046488	2.70841805612037	Grid2;Grik1;Grik3;Grik4;Grm1;Grm4;Grm5;Grm7;Grm8
GO:0022851	GABA-gated chloride ion channel activity	molecular_function	9	4918	13	19240	0.0011724994526585	0.027601922046488	2.70841805612037	Gabra1;Gabra2;Gabra3;Gabra4;Gabrb1;Gabrb2;Gabrb3;Gabre;Gabrg3
GO:0051310	metaphase plate congression	biological_process	9	4918	13	19240	0.0011724994526585	0.027601922046488	2.70841805612037	Cenpe;Cenpf;Cenpq;Fam83d;Incenp;Kif22;Kif2c;Meioc;Ndc80
GO:0045296	cadherin binding	molecular_function	29	4918	67	19240	0.00118115228200176	0.0277107194077819	1.69332273160428	Cd46;Cdh1;Cdh12;Cdh13;Cdh15;Cdh17;Cdh18;Cdh20;Cdh22;Cdh23;Cdh3;Cdh4;Cdh6;Ctnna2;Ctnna3;Ctnnd2;Dchs1;Jup;Kdr;Mmp24;Nos2;Obscn;Pkp1;Prom1;Ptprb;Ptprh;Ptpro;Tbc1d2;Trpc4
GO:0031410	cytoplasmic vesicle	cellular_component	250	4918	828	19240	0.00119916087748247	0.0280375233735186	1.18120755265583	Abca13;Abca4;Abcb4;Acrbp;Adcy8;Add2;Adgrf5;Adgrl4;Akap3;Amph;Ang2;Anxa13;Aoah;Ap1g2;Ap1m1;Ap1s1;Ap3b2;Ap3m2;Aqp11;Aqp5;Aqp6;Arc;Arfgef3;Arhgap30;Arrdc4;Astn1;Astn2;Atg14;Atp2c2;Atp7b;Atp8a1;Atp8b3;Atp8b5;Avpr1a;Azin2;Baiap2l2;Bicd1;Btbd8;Cadps;Cadps2;Calcoco2;Caly;Camkv;Capn11;Cbarp;Cd164l2;Cd46;Ceacam1;Cfap65;Clcn3;Clu;Clvs1;Commd1;Copz2;Corin;Cpe;Cpne6;Crisp1;Ctss;Cyb561;Dapk2;Dbh;Defb22;Dennd1…
GO:0004383	guanylate cyclase activity	molecular_function	8	4918	11	19240	0.00138790932766244	0.0323406397232259	2.84520684683352	Gucy1a1;Gucy1b1;Gucy2c;Gucy2d;Gucy2e;Gucy2f;Gucy2g;Npr1
GO:0014069	postsynaptic density	cellular_component	108	4918	327	19240	0.00141563156784853	0.0325783747452731	1.29208934787394	Ablim1;Actb;Adcy1;Adcy8;Add2;Adgra1;Adgrb1;Adora1;Ank2;Arhgef9;Atp1a1;Bcas1;Cacng2;Cacng5;Cacng8;Cadm1;Camk1;Camk2b;Cap2;Chrm1;Clstn2;Cnih2;Cnksr2;Cpeb1;Cryab;Ctnna2;Ctnnd2;Dab1;Dgcr8;Dgki;Dlg2;Dlgap1;Dnajc6;Dnm3;Drd2;Drp2;Eif4g2;Entpd1;Epha4;Erbb4;Fabp5;Fmr1;Frmpd4;Gap43;Gria1;Gria2;Gria4;Grid2;Grik1;Grin1;Grin2a;Grin2b;Grip1;Grip2;Grm1;Grm3;Grm5;Gsg1l;Hnrnpk;Homer2;Igsf11;Iqsec3;Itga8;Kcnd1;Kcn…
GO:0055001	muscle cell development	biological_process	15	4918	28	19240	0.00141842163150637	0.0325783747452731	2.09579968628362	Cacna1s;Cacna2d2;Cacnb4;Chrnb1;Dmd;Megf10;Myl2;Myof;Neb;Nebl;Nrap;Pmp22;Slc8a1;Uchl1;Wfikkn2
GO:0006935	chemotaxis	biological_process	49	4918	130	19240	0.00148122779035283	0.0325783747452731	1.47458316388776	2610528A11Rik;Ackr2;Ackr4;Ccl22;Ccl28;Ccl3;Ccl4;Ccl5;Ccl6;Ccl7;Ccl8;Ccl9;Ccr1;Ccr2;Ccr6;Ccr7;Ccr9;Ccrl2;Cmklr1;Cmtm5;Creb3;Cx3cl1;Cx3cr1;Cxcl10;Cxcl13;Cxcl9;Cysltr1;Dock2;Ecscr;Flt1;Hmgb1;Hmgb2;Kit;Lsp1;Nckap1l;Nup85;Pik3c2g;Pik3cg;Ptafr;Ptgdr2;Rac2;Rarres2;Ripor2;Rnase2a;Robo1;Robo2;Robo3;S100a8;Xcr1
GO:0045177	apical part of cell	cellular_component	49	4918	130	19240	0.00148122779035283	0.0325783747452731	1.47458316388776	Abcb11;Abcb1a;Abcg5;Acpp;Adcy10;Adgrf5;Aqp8;Atp7b;Car2;Cd36;Cdh1;Cdh23;Chl1;Crb1;Crb2;Crhr1;Dab1;Dbh;Dchs1;Duox2;Eda;Edar;Emp2;Enpep;Epb41l4b;Fap;Fat4;Homer2;Hsd11b1;Ifitm3;Insc;Itga8;Kcnq1;Ldlr;Lgmn;Lrp2;Nedd1;Otof;Patj;Pdzd2;Pdzd3;Plat;Rapgef3;Ren1;Shroom3;Slc4a9;Slc7a11;Spp1;Vldlr
GO:0048265	response to pain	biological_process	11	4918	18	19240	0.00150894480946218	0.0325783747452731	2.39076408657539	Cacna1b;Cacna1e;Calca;Dbh;Kcnip3;Reln;Ret;Slc6a2;Tacr1;Trpa1;Trpv1
GO:0009925	basal plasma membrane	cellular_component	26	4918	59	19240	0.00151800954063214	0.0325783747452731	1.72400245380167	Ace;Aqp5;Best1;Ceacam1;Ceacam2;Chrm3;Cldn4;Egfr;Erbb4;Itga9;Itgb4;Mst1r;P2ry12;Rapgef3;Slc1a3;Slc1a5;Slc27a1;Slc27a5;Slc3a2;Slc6a9;Slc7a1;Slc7a5;Slc7a8;Slco2b1;Tek;Trf
GO:0004629	phospholipase C activity	molecular_function	6	4918	7	19240	0.00152166833278234	0.0325783747452731	3.3532794980538	Plcb2;Plcd4;Plce1;Plcg2;Plch2;Plcz1
GO:0015101	organic cation transmembrane transporter activity	molecular_function	6	4918	7	19240	0.00152166833278234	0.0325783747452731	3.3532794980538	Slc22a1;Slc22a2;Slc22a3;Slc22a4;Slc29a4;Slc7a8
GO:0015807	L-amino acid transport	biological_process	6	4918	7	19240	0.00152166833278234	0.0325783747452731	3.3532794980538	Nat3;Slc43a2;Slc7a1;Slc7a2;Slc7a5;Slc7a8
GO:0019865	immunoglobulin binding	molecular_function	6	4918	7	19240	0.00152166833278234	0.0325783747452731	3.3532794980538	Cd4;Fcgr2b;Gria1;Gria2;Ms4a1;Vwf
GO:0023026	MHC class II protein complex binding	molecular_function	6	4918	7	19240	0.00152166833278234	0.0325783747452731	3.3532794980538	Cd4;Cd74;H2-DMa;H2-DMb1;H2-Oa;H2-Ob
GO:0030299	intestinal cholesterol absorption	biological_process	6	4918	7	19240	0.00152166833278234	0.0325783747452731	3.3532794980538	Abcg5;Abcg8;Cd36;Ldlr;Npc1l1;Pnlip
GO:0032741	positive regulation of interleukin-18 production	biological_process	6	4918	7	19240	0.00152166833278234	0.0325783747452731	3.3532794980538	Dhx9;Gbp5;Nlrp9b;Tlr2;Tlr9;Usp50
GO:0042297	vocal learning	biological_process	6	4918	7	19240	0.00152166833278234	0.0325783747452731	3.3532794980538	Cntnap2;Foxp2;Nrxn1;Nrxn2;Shank3;Stra6
GO:0042904	9-cis-retinoic acid biosynthetic process	biological_process	6	4918	7	19240	0.00152166833278234	0.0325783747452731	3.3532794980538	Aldh1a1;Aldh1a2;Cyp1a1;Dhrs9;Rdh16;Rdh9
GO:0051610	serotonin uptake	biological_process	6	4918	7	19240	0.00152166833278234	0.0325783747452731	3.3532794980538	Slc18a2;Slc22a1;Slc22a2;Slc22a3;Slc29a4;Slc6a4
GO:0097553	calcium ion transmembrane import into cytosol	biological_process	6	4918	7	19240	0.00152166833278234	0.0325783747452731	3.3532794980538	Grin1;Grin2a;Grin2b;Grin2c;Trpa1;Trpm2
GO:0099026	anchored component of presynaptic membrane	cellular_component	6	4918	7	19240	0.00152166833278234	0.0325783747452731	3.3532794980538	Cntn1;Cntn5;Cntn6;Marcksl1;Rgs7bp;Snap25
GO:0048786	presynaptic active zone	cellular_component	19	4918	39	19240	0.00153774495428204	0.0325783747452731	1.90592381726989	Adcy8;Adora1;C1qbp;Dgki;Flot1;Gad1;Grm3;Grm7;Gucy1b1;Ntrk2;Pclo;Phb2;Ppfia2;Ppfia3;Ppfia4;Rab3a;Rims2;Slc17a7;Unc13b
GO:0002687	positive regulation of leukocyte migration	biological_process	13	4918	23	19240	0.00154210871931704	0.0325783747452731	2.21122053857171	Itga2;Itga4;Itgb3;Mmp9;Nckap1l;Pecam1;Sele;Selp;Tacr1;Tlr2;Tnfsf18;Trp53;Zp3
GO:0004114	3',5'-cyclic-nucleotide phosphodiesterase activity	molecular_function	13	4918	23	19240	0.00154210871931704	0.0325783747452731	2.21122053857171	Pde11a;Pde1b;Pde1c;Pde3a;Pde3b;Pde4c;Pde5a;Pde6a;Pde6c;Pde7b;Pde8a;Pde8b;Pde9a
GO:0004806	triglyceride lipase activity	molecular_function	13	4918	23	19240	0.00154210871931704	0.0325783747452731	2.21122053857171	Ces1d;Lipf;Liph;Lpl;Pla1a;Pla2g15;Plb1;Pnlip;Pnliprp1;Pnliprp2;Pnpla1;Pnpla3;Pnpla5
GO:0048266	behavioral response to pain	biological_process	13	4918	23	19240	0.00154210871931704	0.0325783747452731	2.21122053857171	Cacna1e;Crhr1;Grik1;Grin2b;Htr7;Kcnip3;Lpar5;Scn9a;Tacr1;Thbs1;Thbs4;Trpv1;Vwa1
GO:0001640	adenylate cyclase inhibiting G protein-coupled glutamate receptor activity	molecular_function	7	4918	9	19240	0.00154503202894371	0.0325783747452731	3.04279065564141	Grik3;Grm1;Grm3;Grm4;Grm5;Grm7;Grm8
GO:0003810	protein-glutamine gamma-glutamyltransferase activity	molecular_function	7	4918	9	19240	0.00154503202894371	0.0325783747452731	3.04279065564141	Epb42;F13a1;Tgm1;Tgm3;Tgm5;Tgm6;Tgm7
GO:0006855	drug transmembrane transport	biological_process	7	4918	9	19240	0.00154503202894371	0.0325783747452731	3.04279065564141	Abcb11;Abcb4;Abcc2;Abcc3;Abcc4;Abcc6;Atp8b1
GO:0020005	symbiont-containing vacuole membrane	cellular_component	7	4918	9	19240	0.00154503202894371	0.0325783747452731	3.04279065564141	Gbp2;Gbp2b;Gbp3;Gbp6;Gbp7;Gbp9;Iigp1
GO:0034706	sodium channel complex	cellular_component	7	4918	9	19240	0.00154503202894371	0.0325783747452731	3.04279065564141	Scn1a;Scn1b;Scn2a;Scn5a;Scn8a;Scnn1a;Scnn1g
GO:0060371	regulation of atrial cardiac muscle cell membrane depolarization	biological_process	7	4918	9	19240	0.00154503202894371	0.0325783747452731	3.04279065564141	Cacna1g;Gja5;Scn10a;Scn1b;Scn2b;Scn3b;Scn5a
GO:0061669	spontaneous neurotransmitter secretion	biological_process	7	4918	9	19240	0.00154503202894371	0.0325783747452731	3.04279065564141	Doc2b;Rims1;Rims2;Rph3a;Stx1b;Syt1;Unc13b
GO:0097512	cardiac myofibril	cellular_component	7	4918	9	19240	0.00154503202894371	0.0325783747452731	3.04279065564141	Cryab;Des;Lmod2;Mybpc3;Myh7b;Myl2;Tnni3
GO:0006694	steroid biosynthetic process	biological_process	28	4918	65	19240	0.00155588652706038	0.0327069235076852	1.68523790158601	Cyb5r1;Cyp11a1;Cyp17a1;Cyp1a1;Cyp21a1;Cyp27a1;Cyp51;Cyp7b1;Dhcr7;Ebp;Erg28;Fdft1;Fdps;Hmgcr;Hmgcs1;Hmgcs2;Hsd17b1;Hsd17b12;Lbr;Lss;Msmo1;Mvd;Mvk;Nsdhl;Pmvk;Sdr42e1;Srd5a2;Star
GO:0006874	cellular calcium ion homeostasis	biological_process	41	4918	105	19240	0.00160399496374063	0.0336154310388815	1.52760510466895	Ank2;Atf4;Atp13a4;Atp13a5;Atp2a1;Atp2a3;Atp2b2;Atp2b3;Atp2c2;Cacnb4;Calca;Casr;Ccl5;Ccr1;Cd40;Efhc1;Gcm2;Grin1;Htr2b;Htr2c;Kel;Pkhd1;Pln;Prkcb;Ryr1;Ryr2;Ryr3;Slc24a1;Slc24a2;Slc24a3;Slc24a4;Slc24a5;Slc8a1;Slc8a2;Spp1;Stim1;Tnni3;Trdn;Trpm8;Trpv4;Vdr
GO:0030534	adult behavior	biological_process	20	4918	42	19240	0.00166143537067332	0.0343397763550419	1.86293305447433	Alk;Bbs4;Cntnap2;Drd2;Fgfbp3;Grik1;Grm7;Nr4a3;Nrxn1;Nrxn2;Pax5;Pcdh17;Rnf180;Shank1;Shank3;Slc1a2;Slc7a11;Sptbn2;Sptbn4;Unc79
GO:0000070	mitotic sister chromatid segregation	biological_process	16	4918	31	19240	0.0016635358635771	0.0343397763550419	2.01917905259153	Bub3;Cdca8;Espl1;Incenp;Kif18a;Knstrn;Mad2l1;Ndc80;Nek2;Nusap1;Plk1;Ran;Sgo1;Sgo2a;Sgo2b;Spag5
GO:0006958	complement activation, classical pathway	biological_process	16	4918	31	19240	0.0016635358635771	0.0343397763550419	2.01917905259153	C1qbp;C1rb;C1s1;C1s2;C2;C3;C4bp;C8g;C9;Cd55;Cfi;Cr1l;Cr2;Hc;Igll1;Serping1
GO:0019897	extrinsic component of plasma membrane	cellular_component	16	4918	31	19240	0.0016635358635771	0.0343397763550419	2.01917905259153	Art2b;Eno1;Epn3;Fmr1;Nlrp10;Olr1;Plg;Ppl;Prss8;Rs1;Scube2;St14;Sytl1;Sytl2;Sytl3;Usp50
GO:0050840	extracellular matrix binding	molecular_function	16	4918	31	19240	0.0016635358635771	0.0343397763550419	2.01917905259153	Adgrg1;Bgn;Dcn;Dmbt1;Dmp1;Eln;Fbln2;Itgb3;Smoc2;Sparcl1;Spock2;Spp1;Ssc5d;Thbs1;Thsd1;Vtn
GO:0031594	neuromuscular junction	cellular_component	39	4918	99	19240	0.00170048555215894	0.0349974182201813	1.54115370870149	Cdh15;Chrna1;Chrnb1;Chrne;Cib2;Colq;Cxadr;Cyth1;Des;Dlg2;Dlgap3;Dok7;Efna2;Epha4;Fchsd1;Gria1;Kcnc3;Kcnn3;Lama2;Lama4;Musk;P2rx7;Pclo;Postn;Ppp1r9a;Prkcq;Rph3a;Serpine2;Snta1;Spock1;Stx1b;Stxbp5l;Sync;Syt2;Tbc1d24;Thbs4;Tuba1a;Unc13b;Unc13c
GO:0016787	hydrolase activity	molecular_function	454	4918	1582	19240	0.00171886037863902	0.035269988784372	1.12270567265223	Aadacl2fm1;Abhd3;Ace;Ace2;Acot1;Acot11;Acot12;Acot2;Acot6;Acot9;Acp5;Acp7;Acpp;Acyp2;Adam12;Adam28;Adam8;Adamdec1;Adamts13;Adamts16;Adamts18;Adamts19;Adamts2;Adamts20;Adamts4;Adarb2;Adgrv1;Adtrp;Afg3l1;Agbl3;Agmat;Aicda;Alox12;Alox5;Alpl;Alppl2;Amy1;Amz1;Ang2;Ankle1;Anpep;Aoah;Apex1;Apobec2;Arg1;Arsg;Art2b;Aspa;Aspg;Asprv1;Atic;Atl1;Atp6v0e2;Bphl;Brip1;Bst1;C1rb;C1s1;C1s2;C2;Cad;Capn11;Capn13;Cap…
GO:0051897	positive regulation of protein kinase B signaling	biological_process	44	4918	115	19240	0.00178481792860114	0.0365144001226316	1.49682621072546	Adam8;Akr1c18;Angpt1;C1qbp;C1qtnf1;Calcr;Cd28;Chil1;Csf3;Cx3cl1;Cx3cr1;Egf;Egfr;Eng;F10;F7;Fgf2;Gas6;Gcnt2;Gdf15;Hax1;Hcls1;Hpse;Hsp90ab1;Igf1;Igf2;Igfbp5;Il6;Ins2;Lin28a;Lrp2;Mc1r;Mst1r;Myoc;Ngfr;Nrxn1;P2ry12;Pik3cg;Pou5f1;Rasd2;Ret;Stox1;Tek;Thbs1
GO:0030017	sarcomere	cellular_component	17	4918	34	19240	0.00188236662966958	0.0383958107191357	1.95607970719805	Abcc9;Acta1;Actc1;Actn2;Actn3;Fhod3;Lmod1;Lmod2;Mybpc3;Myh7;Myom1;Obscn;Ryr2;Tmod1;Tnni3;Trpc1;Ttn
GO:0000146	microfilament motor activity	molecular_function	14	4918	26	19240	0.00191264870469136	0.0387833250620896	2.10654737698251	Myh14;Myh3;Myh6;Myh7;Myh8;Myo15;Myo1f;Myo1g;Myo3a;Myo3b;Myo5b;Myo5c;Myo7a;Myo7b
GO:0005319	lipid transporter activity	molecular_function	14	4918	26	19240	0.00191264870469136	0.0387833250620896	2.10654737698251	Abca1;Abca12;Abca13;Abca15;Abca17;Abca4;Abca6;Abca8a;Abca9;Apob;Atp8b1;Gm2a;Mttp;Npc1l1
GO:0002020	protease binding	molecular_function	47	4918	125	19240	0.00193640644139411	0.0388373050685257	1.47097193981293	A2m;Adamts4;Adamtsl4;Akp3;Atp5a1;Atp9a;Bdkrb2;Cd177;Cd28;Cd70;Chl1;Cntnap2;Cst3;Csta2;Dpp4;Ecm1;Elane;Fadd;Fap;Fas;Flot1;Fn1;Ins2;Insl3;Itgb3;Kit;Lcn2;Ldlr;Mbp;Mif;Mug2;Nos1ap;Ntrk2;Prnp;Psap;Pzp;Ryr1;Serpinf2;Slc2a13;Slc6a3;Stim1;Timp2;Timp3;Tnfaip3;Trp53;Ttn;Vwf
GO:0005892	acetylcholine-gated channel complex	cellular_component	10	4918	16	19240	0.00196615975616045	0.0388373050685257	2.44509963399756	Chrna1;Chrna4;Chrna5;Chrna6;Chrnb1;Chrnb2;Chrnb3;Chrnb4;Chrne;Chrng
GO:0007216	G protein-coupled glutamate receptor signaling pathway	biological_process	10	4918	16	19240	0.00196615975616045	0.0388373050685257	2.44509963399756	Grid2ip;Grik3;Grm1;Grm3;Grm4;Grm5;Grm7;Grm8;Homer2;Trpm1
GO:0008299	isoprenoid biosynthetic process	biological_process	10	4918	16	19240	0.00196615975616045	0.0388373050685257	2.44509963399756	Fdft1;Fdps;Hmgcr;Hmgcs1;Hmgcs2;Idi1;Mvd;Mvk;Pdss1;Pmvk
GO:0022848	acetylcholine-gated cation-selective channel activity	molecular_function	10	4918	16	19240	0.00196615975616045	0.0388373050685257	2.44509963399756	Chrna1;Chrna4;Chrna5;Chrna6;Chrnb1;Chrnb2;Chrnb3;Chrnb4;Chrne;Chrng
GO:0034705	potassium channel complex	cellular_component	10	4918	16	19240	0.00196615975616045	0.0388373050685257	2.44509963399756	Kcna1;Kcna2;Kcnab1;Kcnd2;Kcnd3;Kcnh1;Kcnip1;Kcnk1;Kcnk4;Kcnq1
GO:0042574	retinal metabolic process	biological_process	10	4918	16	19240	0.00196615975616045	0.0388373050685257	2.44509963399756	Abca4;Akr1c18;Aldh1a2;Aldh1a3;Bco1;Bco2;Cyp1b1;Dhrs4;Rdh10;Rdh11
GO:0098691	dopaminergic synapse	cellular_component	10	4918	16	19240	0.00196615975616045	0.0388373050685257	2.44509963399756	Chrna4;Chrna5;Chrna6;Chrnb2;Chrnb3;Drd2;Flot1;Rab3b;Slc18a2;Slc6a3
GO:1901381	positive regulation of potassium ion transmembrane transport	biological_process	10	4918	16	19240	0.00196615975616045	0.0388373050685257	2.44509963399756	Dpp6;Flna;Kcnc1;Kcnc2;Kcnh2;Kcnj2;Kcnmb1;Kcnq1;Oprk1;Rgs7
GO:0030672	synaptic vesicle membrane	cellular_component	28	4918	66	19240	0.00205157069254387	0.039842651019743	1.65970399398622	Abcc8;Borcs5;Dlg2;Drd2;Gria1;Gria2;Grin1;Mctp1;Mctp2;Otof;Prkn;Prrt1;Ptprn2;Rph3a;Sh3gl2;Slc17a7;Slc18a2;Slc2a3;Sv2b;Sv2c;Syn2;Syn3;Synpr;Syt1;Syt2;Syt8;Unc13b;Unc13c
GO:0007202	activation of phospholipase C activity	biological_process	12	4918	21	19240	0.00206342504553805	0.039842651019743	2.2355196653692	Adcyap1r1;Agt;Arhgap6;Avpr1b;Cd86;Gpr55;Htr2b;Itk;Nmur1;Phb2;Sele;Txk
GO:0008307	structural constituent of muscle	molecular_function	12	4918	21	19240	0.00206342504553805	0.039842651019743	2.2355196653692	Capn3;Csrp1;Dmd;Jph1;Krt19;Mybpc3;Myh11;Mylpf;Obscn;Pdlim3;Synm;Ttn
GO:0021591	ventricular system development	biological_process	12	4918	21	19240	0.00206342504553805	0.039842651019743	2.2355196653692	Ak8;Anp32b;Armc4;Bbs4;Ccdc134;Celsr2;Cenpf;Hydin;Kif27;Sema6d;Slc7a11;Ttn
GO:0030552	cAMP binding	molecular_function	12	4918	21	19240	0.00206342504553805	0.039842651019743	2.2355196653692	Bves;Cnbd2;Cnga2;Hcn2;Pde1c;Popdc2;Popdc3;Prkar1b;Prkar2a;Prkar2b;Rapgef3;Rapgef4
GO:0031528	microvillus membrane	cellular_component	12	4918	21	19240	0.00206342504553805	0.039842651019743	2.2355196653692	Cdhr2;Cdhr5;Ceacam20;Itgb3;Mttp;Muc4;Pdzk1;Podxl;Slc26a2;Slc34a2;Slc7a5;Slc7a8
GO:0051899	membrane depolarization	biological_process	12	4918	21	19240	0.00206342504553805	0.039842651019743	2.2355196653692	Cacng2;Chrna4;Chrna6;Chrnb2;Cnga1;Cnga2;Grik1;P2rx7;Park7;Scn1b;Scn3b;Scn5a
GO:0120020	cholesterol transfer activity	molecular_function	12	4918	21	19240	0.00206342504553805	0.039842651019743	2.2355196653692	Abca1;Abcg1;Abcg5;Abcg8;Apoa4;Apob;Gramd1c;Mttp;Pltp;Star;Stard4;Stard5
GO:0051924	regulation of calcium ion transport	biological_process	18	4918	37	19240	0.00207267963592262	0.0399092431858041	1.90321268808459	Agt;Ank2;Best1;Cacna1b;Cacna1d;Cacna1g;Casr;Cckar;Cd4;Grin3b;Igf1;P2rx1;P2ry12;Rgs4;Slc8a1;Stim1;Trpc4;Vdr
GO:0042493	response to drug	biological_process	49	4918	132	19240	0.00214814956318667	0.0412468717802938	1.45224099473794	Abat;Abcb11;Abcc2;Aldh1a1;Aldh3a1;Atp1a1;Atp4a;Casp1;Cd38;Cybb;Dgcr2;Dnmt1;Dpyd;Drd2;Fos;Gabrb3;Gabrg3;Gata4;Gata6;Gclm;Grin2a;Htr2b;Htr2c;Igf2;Kdr;Lcn2;Lct;Mmp9;Ncam1;Nckap1l;Nfatc2;Npas2;Ntrk1;P2rx7;Pde3a;Pemt;Prkcb;Rad54l;Ren1;Slc12a5;Slc1a2;Slc1a3;Smtnl1;Sod1;Stat1;Tgfb2;Trp53;Trpa1;Ywhaz
GO:0005245	voltage-gated calcium channel activity	molecular_function	19	4918	40	19240	0.0022341863340731	0.0427793784412771	1.85827572183815	Cacna1b;Cacna1d;Cacna1e;Cacna1g;Cacna1h;Cacna1s;Cacna2d2;Cacna2d3;Cacna2d4;Cacnb4;Cacng2;Cacng5;Cacng7;Cacng8;Grm7;Ryr1;Tmc1;Tmc2;Trpa1
GO:0051092	positive regulation of NF-kappaB transcription factor activity	biological_process	54	4918	149	19240	0.00244196998135915	0.0466280601440633	1.41782958642543	Adam8;Ar;Capn3;Card11;Card14;Cd36;Cd40;Cd84;Clu;Crhr2;Crnn;Cth;Cx3cl1;Cx3cr1;Dhx9;Eif2ak2;Flot1;Grem1;Icam1;Ins2;Irak3;Ltf;Map3k13;Nlrp3;Nod1;Nod2;Npm1;Ntrk1;Ppia;Prdx3;Prkcb;Prkch;Prkcq;Ripk4;Ror1;Rtkn2;Sphk1;Tfrc;Tlr2;Tlr6;Tlr9;Tnfrsf11a;Tnfrsf8;Tnfsf18;Trim12c;Trim14;Trim21;Trim25;Trim30a;Trim30c;Trim30d;Trim34a;Trim34b;Trim62
GO:0007599	hemostasis	biological_process	21	4918	46	19240	0.00247529110808343	0.0469251525990891	1.78598581961561	Adamts13;Anxa8;F10;F13a1;F2;F2rl2;F5;F7;F8;Fgg;Gp1ba;Gp9;Klkb1;Kng1;P2ry12;Plg;Serpind1;Serping1;Tfpi2;Tspan32;Vwf
GO:0045494	photoreceptor cell maintenance	biological_process	21	4918	46	19240	0.00247529110808343	0.0469251525990891	1.78598581961561	Abca4;Adgrv1;Atp1b2;Bbs10;Bbs4;Cdh23;Cdhr1;Cib2;Clcn3;Crb1;Crb2;Esrrb;Mkks;Pcdh15;Pde6a;Prom1;Rho;Rp1;Tub;Tulp1;Ush2a
GO:0030594	neurotransmitter receptor activity	molecular_function	33	4918	82	19240	0.00247800849483115	0.0469251525990891	1.57440561798867	Chrm1;Chrm2;Chrm3;Chrna1;Chrna4;Chrna5;Chrna6;Chrnb1;Chrnb2;Chrnb3;Chrnb4;Chrne;Chrng;Gabra1;Gabra2;Gabra3;Gabra4;Gabrb1;Gabrb2;Gabrb3;Gabrd;Gabre;Gabrg3;Gabrq;Gabrr1;Glrb;Grin3b;Hrh1;Hrh2;Hrh3;Htr2b;Htr2c;Htr7
GO:0005929	cilium	cellular_component	116	4918	360	19240	0.00252673917866261	0.0474012166234659	1.2605847001943	Abcc4;Adcy3;Adcy5;Ak7;Armc4;Atp2b2;Aurka;B9d2;Bbs4;Cabcoco1;Calcr;Casc1;Catsperb;Catsperd;Catsperz;Cc2d2a;Ccdc114;Ccdc151;Ccdc39;Ccdc40;Ccdc65;Cct8;Cfap100;Cfap221;Cfap43;Cfap44;Cfap53;Cfap54;Cfap58;Cfap65;Cibar1;Dcdc2a;Dnah1;Dnah11;Dnah12;Dnah17;Dnah2;Dnah3;Dnah5;Dnah7a;Dnah8;Dnaic1;Dnaic2;Drc1;Drc7;Drd2;Efhc1;Ehd3;Esr2;Fam161a;Fam161b;Fbxl13;Galr2;Gli1;Grk3;Hoatz;Iqcg;Kif17;Kif19a;Kif27;Kiss1r;…
GO:0032233	positive regulation of actin filament bundle assembly	biological_process	9	4918	14	19240	0.00253831824599237	0.0474012166234659	2.51495962354035	Cx3cl1;Flna;Mtss1;Pfn1;Pfn2;Synpo;Synpo2;Synpo2l;Vil1
GO:0086002	cardiac muscle cell action potential involved in contraction	biological_process	9	4918	14	19240	0.00253831824599237	0.0474012166234659	2.51495962354035	Cacna1d;Cacna1g;Kcnd3;Kcnj2;Scn1a;Scn1b;Scn2b;Scn3b;Scn5a
GO:0001968	fibronectin binding	molecular_function	16	4918	32	19240	0.00254452268461724	0.0474012166234659	1.95607970719805	Ccn2;Ctss;Fbln1;Hsd17b12;Igfbp5;Itga4;Itgb3;Loxl3;Mfap2;Mmp13;Mmp9;Myoc;Sdc4;Ssc5d;Thbs1;Thbs4
GO:0016342	catenin complex	cellular_component	16	4918	32	19240	0.00254452268461724	0.0474012166234659	1.95607970719805	Cdh1;Cdh12;Cdh13;Cdh15;Cdh17;Cdh18;Cdh20;Cdh22;Cdh23;Cdh3;Cdh4;Cdh6;Ctnna2;Dchs1;Jup;Vinac1
GO:0017080	sodium channel regulator activity	molecular_function	16	4918	32	19240	0.00254452268461724	0.0474012166234659	1.95607970719805	Agt;Fgf11;Fgf14;Fxyd1;Fxyd2;Fxyd3;Fxyd6;Fxyd7;Nos1;Prss8;Rangrf;Scn1b;Scn2b;Scn3b;Snta1;Tmprss3
GO:0005540	hyaluronic acid binding	molecular_function	13	4918	24	19240	0.00258212907432824	0.0479717709646819	2.11908634946455	Acan;Bcan;C1qbp;Cemip;Hapln1;Hapln2;Hapln3;Hmmr;Itih4;Lyve1;Ncan;Stab1;Stab2
GO:0004713	protein tyrosine kinase activity	molecular_function	44	4918	117	19240	0.00263570151324518	0.0488350733208825	1.47123943789255	Aatk;Alk;Bmx;Csf1r;Egfr;Eif2ak2;Epha10;Epha3;Epha4;Epha6;Epha8;Ephb1;Erbb4;Fgfr3;Flt1;Flt3;Flt4;Hck;Insrr;Itk;Kdr;Kit;Ltk;Map2k2;Map2k6;Matk;Mertk;Mst1r;Musk;Ntrk1;Ntrk2;Ntrk3;Ptk6;Ret;Ros1;Sla;Srms;Syk;Tek;Tie1;Ttbk1;Ttn;Txk;Zap70
GO:0001917	photoreceptor inner segment	cellular_component	26	4918	61	19240	0.00269596086458385	0.0496837399012048	1.66747778318522	Atp1b2;Bbs4;Cdh23;Cerkl;Cib2;Crb1;Dnm3;Fam161a;Gnat1;Myo3a;Myo3b;Myo7a;Nos1;Pdzd7;Pkm;Rapgef4;Rd3;Rdh11;Rdh12;Rgs9;Rho;Rp1;Rs1;Sptbn2;Tulp1;Ush2a
GO:0009615	response to virus	biological_process	26	4918	61	19240	0.00269596086458385	0.0496837399012048	1.66747778318522	Bst2;Ddx3x;Ddx58;Ddx60;Dhx58;Duox2;Eif2ak2;Hyal1;Hyal3;Ifi27l2a;Ifih1;Ifit1;Ifitm1;Ifitm3;Irak3;Isg15;Lcn2;Mst1r;Oas1a;Oas2;Oas3;Oasl2;Rsad2;Tgtp1;Tlr13;Tlr9
GO:0031430	M band	cellular_component	11	4918	19	19240	0.0027592495313648	0.0503105604206939	2.26493439780827	Ank1;Ank2;Cryab;Lmod2;Myom1;Myom2;Myom3;Obscn;Smtnl1;Smtnl2;Ttn
GO:0042910	xenobiotic transmembrane transporter activity	molecular_function	11	4918	19	19240	0.0027592495313648	0.0503105604206939	2.26493439780827	Abcb1a;Abcb4;Abcc2;Abcc3;Abcc4;Slc18a2;Slc22a1;Slc22a2;Slc29a4;Slc47a1;Slc47a2
GO:0043292	contractile fiber	cellular_component	11	4918	19	19240	0.0027592495313648	0.0503105604206939	2.26493439780827	Cryab;Cst3;Dbi;Des;Myh3;Myl2;Neb;Smtnl1;Tnnc1;Tnni3;Trim63
GO:0060749	mammary gland alveolus development	biological_process	11	4918	19	19240	0.0027592495313648	0.0503105604206939	2.26493439780827	Agap2;Ar;Egf;Erbb4;Esr1;Id2;Phb2;Prlr;Tgfa;Tnfrsf11a;Tph1
GO:0007159	leukocyte cell-cell adhesion	biological_process	14	4918	27	19240	0.00304537752090328	0.0550892765228662	2.02852710376094	Apoa4;Ccl5;Cd177;Icam1;Itga4;Itgal;Itgam;Nt5e;Olr1;Pecam1;Ptprc;Sele;Selp;Syk
GO:0048843	negative regulation of axon extension involved in axon guidance	biological_process	14	4918	27	19240	0.00304537752090328	0.0550892765228662	2.02852710376094	Sema3b;Sema3d;Sema3e;Sema3f;Sema3g;Sema4d;Sema4f;Sema4g;Sema5b;Sema6a;Sema6c;Sema6d;Sema7a;Slit1
GO:0090102	cochlea development	biological_process	14	4918	27	19240	0.00304537752090328	0.0550892765228662	2.02852710376094	Atp2b2;Cdh1;Cecr2;Dchs1;Epha4;Fgfr3;Gabrb2;Gabrb3;Hes1;Hoxa1;Kcnq1;Mcm2;Psap;Tifab
GO:0010951	negative regulation of endopeptidase activity	biological_process	33	4918	83	19240	0.00311917350892639	0.0562761120744357	1.55543687560327	Agt;Crb2;Fetub;Gapdh;Kng1;Kng2;Serpina12;Serpina3c;Serpina3f;Serpina3g;Serpina3i;Serpina3n;Serpinb10;Serpinb1a;Serpinb1b;Serpinb2;Serpinb5;Serpinb6b;Serpinb6c;Serpinb7;Serpinb9b;Serpinb9c;Serpinb9e;Serpinb9g;Serpind1;Serpine2;Serpinf2;Serping1;Serpini1;Spock1;Timp2;Timp3;Vtn
GO:0006952	defense response	biological_process	44	4918	118	19240	0.00317915286232662	0.0570696226348591	1.45877130706295	9930111J21Rik1;Acod1;Cd74;Colec10;Cst3;Cxcl10;Cxcl13;Cxcl9;Cybb;Defb18;Defb41;Defb42;Dmbt1;Duox1;Duox2;Epx;F830016B08Rik;Fcgr2b;Gm12185;Gm4951;Gm5431;Ido1;Ifi47;Ifnb1;Igtp;Iigp1;Irgm1;Irgm2;Lsp1;Ngp;Nlrp10;Nod1;Nod2;Nox3;Ssc5d;Stat1;Stat2;Stat4;Stat6;Tapbp;Tgtp1;Tgtp2;Tlr1;Tlr2
GO:0000776	kinetochore	cellular_component	48	4918	131	19240	0.00320205214336965	0.0570696226348591	1.43346299153445	Aurkb;Birc5;Bub1;Bub1b;Bub3;Cbx5;Cdt1;Cenpe;Cenpf;Cenph;Cenpi;Cenpn;Cenpq;Cenpv;Dync1i1;Ercc6l;Incenp;Kif18a;Kif2c;Knl1;Knstrn;Kntc1;Lrwd1;Mad2l1;Meikin;Mis18bp1;Mtbp;Ndc80;Nek2;Nuf2;Nup133;Nup160;Nup37;Nup85;Pbrm1;Plk1;Pmf1;Rassf2;Sgo1;Sgo2a;Sgo2b;Ska1;Ska2;Smc1a;Spag5;Spc24;Spdl1;Tex14
GO:0007168	receptor guanylyl cyclase signaling pathway	biological_process	8	4918	12	19240	0.00322957276766951	0.0570696226348591	2.60810627626406	Gucy2c;Gucy2d;Gucy2e;Gucy2f;Gucy2g;Nppb;Npr1;Pdzd3
GO:0008271	secondary active sulfate transmembrane transporter activity	molecular_function	8	4918	12	19240	0.00322957276766951	0.0570696226348591	2.60810627626406	Slc13a1;Slc26a2;Slc26a3;Slc26a4;Slc26a5;Slc26a7;Slc26a8;Slc26a9
GO:0036157	outer dynein arm	cellular_component	8	4918	12	19240	0.00322957276766951	0.0570696226348591	2.60810627626406	Ccdc114;Dnah17;Dnah5;Dnah8;Dnah9;Dnaic1;Dnaic2;Dnal1
GO:0042166	acetylcholine binding	molecular_function	8	4918	12	19240	0.00322957276766951	0.0570696226348591	2.60810627626406	Chrm3;Chrna1;Chrna4;Chrna5;Chrnb1;Chrnb2;Chrnb3;Chrnb4
GO:0043020	NADPH oxidase complex	cellular_component	8	4918	12	19240	0.00322957276766951	0.0570696226348591	2.60810627626406	Cybb;Duox1;Duox2;Ncf2;Ncf4;Nox3;Noxa1;Noxo1
GO:0060013	righting reflex	biological_process	8	4918	12	19240	0.00322957276766951	0.0570696226348591	2.60810627626406	Aldh1a3;Auts2;Cdh23;Foxp2;Glrb;Npsr1;Pcdh15;Shank1
GO:0051607	defense response to virus	biological_process	64	4918	184	19240	0.00327119983705914	0.0576569940511397	1.36075110065951	Abcc9;Acod1;Aicda;Bst2;Cd40;Cd86;Cxadr;Cxcl10;Cxcl9;Ddx41;Ddx58;Ddx60;Dhx58;Dtx3l;Eif2ak2;Fadd;Gbp2b;Ifih1;Ifit1;Ifit1bl1;Ifit1bl2;Ifit3;Ifit3b;Ifitm1;Ifitm3;Ifitm6;Ifnb1;Il12b;Il23a;Il33;Il6;Irf1;Isg15;Itgax;Map3k14;Mlkl;Nlrp3;Nlrp9b;Oas1a;Oas1c;Oas1d;Oas1e;Oas1f;Oas1g;Oas2;Oas3;Oasl2;Oprk1;Parp9;Ptprc;Rnasel;Rsad2;Rtp4;Skp2;Slfn8;Spon2;Stat1;Stat2;Tlr9;Trim25;Trim34a;Unc13d;Unc93b1;Zbp1
GO:0001750	photoreceptor outer segment	cellular_component	30	4918	74	19240	0.0033412144307785	0.0587404296602849	1.58601057340382	Abca4;Bbs4;Cerkl;Cib2;Cnga1;Cnga3;Cngb3;Gnat1;Gucy2e;Hnf1a;Lyar;Mertk;Myo3b;Myo7a;Myrip;Opn3;Pcdh15;Pdc;Plekhb1;Prom1;Prph;Rab27a;Rapgef4;Rd3;Rgs9;Rgs9bp;Rho;Rom1;Rp1;Tulp1
GO:0032281	AMPA glutamate receptor complex	cellular_component	15	4918	30	19240	0.00344497325560016	0.0598337758674088	1.95607970719805	Cacng2;Cacng5;Cacng7;Cacng8;Cnih2;Cnih3;Gria1;Gria2;Gria4;Olfm2;Olfm3;Shisa6;Shisa7;Shisa9;Vwc2l
GO:0061436	establishment of skin barrier	biological_process	15	4918	30	19240	0.00344497325560016	0.0598337758674088	1.95607970719805	Abca12;Alox12;Alox12b;Aloxe3;Cldn4;Cyp26b1;Elovl1;Flg2;Grhl3;Krt1;Krt16;Lsr;Pnpla1;Stmn1;Trp63
GO:0043410	positive regulation of MAPK cascade	biological_process	50	4918	138	19240	0.00347029760143884	0.0598337758674088	1.41744906318699	Adra1b;Adrb3;Agt;Alox12b;Ar;Avpr1b;Bank1;Bmp2;C1qtnf1;Cd36;Cd4;Cd74;Cd84;Cx3cl1;Egf;Epha8;Fgf2;Fgfr3;Flt1;Flt4;Gadd45b;Gadd45g;Gdf15;Gpr37l1;Igf1;Igf2;Igfbp4;Il6;Ins2;Kdr;Kit;Laptm5;Lpar3;Ngfr;Nod2;Ntrk1;Ntrk2;Ntrk3;P2rx7;Pdgfb;Psap;Ptprc;Ret;Rit2;Ror1;Sod1;Tek;Timp2;Tlr9;Wwc1
GO:0002437	inflammatory response to antigenic stimulus	biological_process	12	4918	22	19240	0.00349044866494486	0.0598337758674088	2.13390513512514	Ak7;Cd68;Cysltr1;Hmgb2;Il1f6;Il1f9;Il1rn;Il25;Il2ra;Lilrb4a;Notch1;Rasgrp1
GO:0003688	DNA replication origin binding	molecular_function	12	4918	22	19240	0.00349044866494486	0.0598337758674088	2.13390513512514	Cdc6;Dhx9;Mcm10;Mcm2;Mcm3;Mcm4;Mcm5;Mcm6;Mcm7;Mcmdc2;Orc1;Pola1
GO:0005242	inward rectifier potassium channel activity	molecular_function	12	4918	22	19240	0.00349044866494486	0.0598337758674088	2.13390513512514	Kcnh2;Kcnh6;Kcnh7;Kcnj12;Kcnj15;Kcnj16;Kcnj2;Kcnj3;Kcnj6;Kcnk1;Kcnn1;Kcnn3
GO:0019934	cGMP-mediated signaling	biological_process	12	4918	22	19240	0.00349044866494486	0.0598337758674088	2.13390513512514	Cd36;Gucy1b1;Gucy2e;Gucy2f;Htr2b;Htr2c;Mrvi1;Nppb;Npr1;Pde3a;Pde9a;Prkg1
GO:0031672	A band	cellular_component	12	4918	22	19240	0.00349044866494486	0.0598337758674088	2.13390513512514	Ank1;Ank2;Klhl40;Mybpc3;Myh1;Myh2;Myl3;Myl4;Myl7;Ppp1r12b;Ryr2;Ttn
GO:0036477	somatodendritic compartment	cellular_component	12	4918	22	19240	0.00349044866494486	0.0598337758674088	2.13390513512514	Cacng2;Gria1;Gria2;Grid2;Hcn2;Kcnq3;Ldlr;Mapt;Nsg1;Slc4a10;Snap25;Tmem108
GO:0051262	protein tetramerization	biological_process	12	4918	22	19240	0.00349044866494486	0.0598337758674088	2.13390513512514	Gria2;Kcnc1;Kcnc3;Ms4a1;Nudt21;Pkd2l1;Shmt2;Trp53;Trp63;Trp73;Trpm1;Trpm6
GO:0004879	nuclear receptor activity	molecular_function	23	4918	53	19240	0.00352412211998492	0.0601112045974598	1.69772955719076	Ar;Esr1;Esr2;Esrrb;Esrrg;Hnf4a;Nr1d1;Nr1h3;Nr1h4;Nr1h5;Nr1i2;Nr1i3;Nr2e1;Nr3c2;Nr4a3;Nr5a1;Nr5a2;Ppara;Pparg;Rarb;Rora;Thrb;Vdr
GO:0045600	positive regulation of fat cell differentiation	biological_process	23	4918	53	19240	0.00352412211998492	0.0601112045974598	1.69772955719076	Aamdc;Bmp2;Ccdc3;Cds1;Cmklr1;Crebl2;Dkkl1;Frzb;Htr2c;Id2;Igf1;Lmo3;Lpl;Medag;Pparg;Rarres2;Snai2;Tph1;Wif1;Wnt5b;Zbtb16;Zbtb7c;Zfp36
GO:0007059	chromosome segregation	biological_process	36	4918	93	19240	0.00354298569032748	0.0601680204604338	1.51438428944365	Banf1;Birc5;Bub1;Bub3;Cdca2;Cdt1;Cenpe;Cenpf;Cenph;Cenpn;Ctcf;Ddx3x;Dlgap5;Espl1;Incenp;Kif2c;Knl1;Knstrn;Meikin;Ndc80;Nek11;Nek2;Nek6;Nup37;Oip5;Pmf1;Rad21l;Rcc1;Sgo1;Sgo2a;Ska1;Ska2;Slc25a5;Spag5;Stag1;Top2a
GO:0042531	positive regulation of tyrosine phosphorylation of STAT protein	biological_process	24	4918	56	19240	0.00354495901752628	0.0601680204604338	1.6766397490269	Ccl5;Cd40;Crlf1;Csf1r;Csf2;Erbb4;Fgfr3;Gh;Hcls1;Hdac2;Hes1;Hpx;Igf1;Il12b;Il15;Il23a;Il24;Il6;Kit;Parp14;Parp9;Pecam1;Tnfsf18;Tslp
GO:0005614	interstitial matrix	cellular_component	10	4918	17	19240	0.00368528795574598	0.0620898759995046	2.30127024376241	Abi3bp;Adamtsl4;Col14a1;Ecm2;Egflam;Igf1;Kazald1;Smoc2;Vit;Vwa1
GO:0007019	microtubule depolymerization	biological_process	10	4918	17	19240	0.00368528795574598	0.0620898759995046	2.30127024376241	Kif14;Kif18a;Kif24;Kif2c;Nckap5;Nckap5l;Nedd1;Stmn1;Stmn4;Stmnd1
GO:0086004	regulation of cardiac muscle cell contraction	biological_process	10	4918	17	19240	0.00368528795574598	0.0620898759995046	2.30127024376241	Adora1;Ank2;Atp1a1;Atp1a2;Casq2;Fxyd1;Gata4;Kcnj2;Pln;Scn5a
GO:0030574	collagen catabolic process	biological_process	16	4918	33	19240	0.00377963525651623	0.0635237475630624	1.89680456455568	Adamts2;Ctss;Mmp10;Mmp12;Mmp13;Mmp15;Mmp17;Mmp19;Mmp1b;Mmp24;Mmp25;Mmp28;Mmp3;Mmp9;Pepd;Prtn3
GO:0005911	cell-cell junction	cellular_component	74	4918	219	19240	0.00388565930864488	0.0651463953356704	1.32191687975028	Actb;Actr3;Adgrl3;Aqp3;Arhgef6;Cadm1;Carmil2;Cd53;Cdh1;Ceacam1;Ceacam2;Cfl1;Cldn4;Col13a1;Cxadr;Dchs2;Des;Dsc1;Dsc3;Dsg1b;Dsg2;Dsg3;Dsp;Ect2;Flna;Flot1;Fndc1;Gria1;Hepacam;Hpn;Igsf11;Iqgap3;Itga4;Itgal;Itgb3;Itk;Jam3;Jup;Kirrel2;Kit;Krt8;Lama1;Lin7a;Map2k2;Mapk15;Mlc1;Myh2;Mylk;Ncam1;Ngfr;Nphp1;Nphs1;Nphs2;P2rx7;Pcdh1;Pcdh12;Pdzd2;Pecam1;Plekha7;Prkch;Ptk7;Ptpru;Rasip1;Rho;Sgca;Shroom2;Skap1;Slc5…
GO:0003272	endocardial cushion formation	biological_process	7	4918	10	19240	0.00401010042282143	0.0662630536213329	2.73851159007727	Bmp2;Bmp5;Bmp7;Robo1;Robo2;Tbx2;Tbx20
GO:0005391	P-type sodium:potassium-exchanging transporter activity	molecular_function	7	4918	10	19240	0.00401010042282143	0.0662630536213329	2.73851159007727	Atp12a;Atp1a1;Atp1a2;Atp1a4;Atp1b2;Atp4a;Cpox
GO:0019531	oxalate transmembrane transporter activity	molecular_function	7	4918	10	19240	0.00401010042282143	0.0662630536213329	2.73851159007727	Slc26a2;Slc26a3;Slc26a4;Slc26a5;Slc26a7;Slc26a8;Slc26a9
GO:0034709	methylosome	cellular_component	7	4918	10	19240	0.00401010042282143	0.0662630536213329	2.73851159007727	Erh;Prmt1;Snrpb;Snrpd1;Snrpd2;Snrpd3;Snrpf
GO:0035095	behavioral response to nicotine	biological_process	7	4918	10	19240	0.00401010042282143	0.0662630536213329	2.73851159007727	Chrna4;Chrna5;Chrnb1;Chrnb2;Chrnb4;Htr2c;Ppara
GO:0046581	intercellular canaliculus	cellular_component	7	4918	10	19240	0.00401010042282143	0.0662630536213329	2.73851159007727	Abcb11;Abcb1a;Abcb4;Abcc2;Dpp4;Mmp13;Stard10
GO:0086091	regulation of heart rate by cardiac conduction	biological_process	17	4918	36	19240	0.0040520099392237	0.0667950031708002	1.84740861235371	Ank2;Cacna1d;Cacna1g;Ctnna3;Dsg2;Dsp;Gja5;Jup;Kcnd3;Kcnh2;Kcnh6;Kcnj2;Kcnq1;Scn1b;Scn2b;Scn3b;Scn5a
GO:0016620	oxidoreductase activity, acting on the aldehyde or oxo group of donors, NAD or NADP as acceptor	molecular_function	13	4918	25	19240	0.0041312268366685	0.0679379264958355	2.03432289548597	Aldh16a1;Aldh18a1;Aldh1a1;Aldh1a2;Aldh1a3;Aldh1l1;Aldh1l2;Aldh3a1;Aldh3b2;Aldh4a1;Aldh6a1;Gapdh;Htatip2
GO:0006887	exocytosis	biological_process	42	4918	113	19240	0.00415749113140142	0.0682066683466667	1.4540769504835	Cadps;Cadps2;Ccl5;Ccr1;Exoc3l;Exoc3l2;Hap1;Hck;Lin7a;Myo1g;Nkd2;Nlrp5;Prss12;Rab27a;Rab3a;Rab3il1;Rapgef4;Rims1;Rims2;Rims4;Rph3al;Snap25;Snap29;Srcin1;Stx1b;Stxbp2;Stxbp5l;Stxbp6;Syt10;Syt16;Syt17;Syt3;Syt7;Syt8;Sytl1;Sytl2;Sytl3;Sytl4;Unc13b;Unc13c;Unc13d;Washc5
GO:0030141	secretory granule	cellular_component	53	4918	149	19240	0.00416747665138574	0.0682077011943466	1.39157348297311	Acpp;Angptl6;Cbarp;Ccl28;Chgb;Clca1;Clcn3;Cpe;Elane;Exoc3l;Fas;Fstl4;Gars;Gck;Gh;Gkn1;Hilpda;Hspd1;Ins2;Klk12;Klk13;Klk14;Klk6;Klk8;Ltf;Lyz1;Lyz2;Myo5c;Nos1;Oxt;Pcsk2;Pcsk5;Plat;Ptprn2;Rab27a;Rab27b;Rab37;Rab3a;Rab3b;Resp18;Rph3a;Rph3al;Scg2;Scg5;Sod1;Srgn;Stxbp2;Syt1;Sytl4;Tgfb2;Thbs1;Tmprss4;Trh
GO:0007623	circadian rhythm	biological_process	30	4918	75	19240	0.00422799884607098	0.0688702939997439	1.56486376575844	Arntl2;Atf4;Bhlhe40;Cyp7b1;Dhx9;Dpyd;Fas;Hs3st2;Htr7;Id2;Id4;Igf1;Impdh2;Klf10;Mettl3;Mttp;Nampt;Ngfr;Nos2;Npas2;Nr1d1;Ntrk1;Ntrk2;Ntrk3;Per2;Prkg2;Prokr2;Prox1;Slc6a4;Trp53
GO:0097110	scaffold protein binding	molecular_function	30	4918	75	19240	0.00422799884607098	0.0688702939997439	1.56486376575844	Adcy5;Cacna1g;Cacna1h;Casp1;Dlgap3;Dsp;Gria1;Grid2;Grin2a;Grin2b;Grm3;Kcnh2;Kcnq1;Kif5a;Krt15;Krt5;Krt8;Map2k2;Nlrp1a;Nos1;Park7;Plcg2;Ryr2;Scn5a;Shank1;Shank3;Syk;Tcof1;Trem2;Ywhae
GO:0006909	phagocytosis	biological_process	29	4918	72	19240	0.00432785542336505	0.07030706592085	1.57573087524287	Adgrb1;Anxa3;Cebpe;Elane;Elmo1;Gas6;Hck;Icam5;Irf8;Itgal;Itgam;Ldlr;Megf10;Mertk;Mst1r;Myo1g;Myo7a;Ncf2;Ncf4;P2ry6;Pecam1;Pld4;Prtn3;Syt7;Tub;Tulp1;Unc13d;Vav1;Washc5
GO:0005930	axoneme	cellular_component	41	4918	110	19240	0.00433665928868787	0.07030706592085	1.45816850900218	Ak8;Armc4;Atg14;Camsap3;Ccdc113;Ccdc114;Ccdc151;Ccdc39;Ccdc40;Ccdc63;Ccdc65;Cenpf;Cfap43;Dcdc2a;Dcx;Dnah1;Dnah10;Dnah11;Dnah17;Dnah2;Dnah5;Dnah8;Dnah9;Dnaic2;Drc1;Efhc1;Gli1;Kif17;Mapt;Prkar2a;Rp1;Rsph4a;Spag16;Spef1;Sptbn5;Tmem67;Ttc25;Ttll10;Ttll3;Ttll8;Wdr78
GO:0050804	modulation of chemical synaptic transmission	biological_process	36	4918	94	19240	0.00435214051077967	0.0703920326378811	1.49827381827936	Adcy1;Adcy8;Akap12;Arc;Baiap3;Cacna1b;Cx3cr1;Dgkb;Drd2;Ephb1;Gria1;Gria4;Grid2;Grik1;Grik3;Grik4;Grin2a;Grm3;Hnrnpk;Iqsec2;Lrp8;Lrrc4c;Myo5b;Ncam1;Ntng1;Ntng2;Ppp1r9a;Prkar1b;Prkar2a;Prkar2b;Prkn;Ptprd;Reln;Slc7a11;Srgn;Tnr
GO:0005791	rough endoplasmic reticulum	cellular_component	28	4918	69	19240	0.0044196675632008	0.0713097374967768	1.58754295076943	Adcyap1r1;Bglap2;Cdkal1;Crhr2;Cybb;Fkrp;Fmr1;Grm7;Hgfac;Hsd11b1;Hspd1;Htr7;Kcnj2;Lin28a;Lrpap1;Mpz;Mttp;Ngfr;Ntrk2;Pkm;Ptgds;Rangrf;Sftpa1;Sftpd;Slc7a11;Tmem97;Trp63;Vdac3
GO:0032735	positive regulation of interleukin-12 production	biological_process	19	4918	42	19240	0.00442962727831302	0.0713097374967768	1.76978640175061	Ccr7;Cd36;Cd40;Flt3;Hspd1;Ido1;Il12b;Il23a;Il23r;Irf1;Irf8;Laptm5;Nod2;Syk;Tlr2;Tlr6;Tlr9;Tnfsf18;Unc93b1
GO:0008217	regulation of blood pressure	biological_process	26	4918	63	19240	0.00457072445453174	0.0733890073055328	1.61454198054442	Ace;Acta2;Acvrl1;Agt;Anpep;Atp1a1;Atp1a2;Cacna1b;Calca;Corin;Cyp4f18;Enpep;Gucy1a1;Hmox1;Kcnq1;Mc3r;Myh6;Npr1;Npr3;Npy1r;P2rx1;Pparg;Ren1;Sod1;Tacr1;Trhde
GO:0001755	neural crest cell migration	biological_process	22	4918	51	19240	0.00466406218686124	0.0733890073055328	1.6875981787591	Alx1;Anxa6;Cfl1;Efnb1;Erbb4;Htr2b;Radil;Ret;Sema3b;Sema3d;Sema3e;Sema3f;Sema3g;Sema4d;Sema4f;Sema4g;Sema5b;Sema6a;Sema6c;Sema6d;Sema7a;Sox10
GO:0005871	kinesin complex	cellular_component	22	4918	51	19240	0.00466406218686124	0.0733890073055328	1.6875981787591	Kif14;Kif15;Kif17;Kif18a;Kif19a;Kif19b;Kif1a;Kif20a;Kif20b;Kif22;Kif23;Kif26a;Kif26b;Kif27;Kif28;Kif2c;Kif5a;Kif5c;Kif9;Kifc2;Klc4;Ywhae
GO:0009416	response to light stimulus	biological_process	11	4918	20	19240	0.00472492581134195	0.0733890073055328	2.15168767791785	Bhlhe40;Drd2;Gh;Gja10;Mapk10;Opn4;Pparg;Rho;Slc1a2;Slc1a3;Slc4a10
GO:0030169	low-density lipoprotein particle binding	molecular_function	11	4918	20	19240	0.00472492581134195	0.0733890073055328	2.15168767791785	Cd36;Cdh13;Ldlr;Lsr;Msr1;Pltp;Sorl1;Stab1;Stab2;Thbs1;Trem2
GO:0043194	axon initial segment	cellular_component	11	4918	20	19240	0.00472492581134195	0.0733890073055328	2.15168767791785	Bcan;Cnga3;Kcnq2;Kcnq3;Lrrc7;Nfasc;Nrcam;Scn1a;Scn2a;Scn8a;Sptbn4
GO:0001653	peptide receptor activity	molecular_function	6	4918	8	19240	0.00476203326962383	0.0733890073055328	2.93411956079707	Gucy2c;Gucy2d;Gucy2e;Gucy2f;Gucy2g;Npr1
GO:0002438	acute inflammatory response to antigenic stimulus	biological_process	6	4918	8	19240	0.00476203326962383	0.0733890073055328	2.93411956079707	Bdkrb2;Cd6;Elane;Icam1;Il31ra;Nlrp6
GO:0007144	female meiosis I	biological_process	6	4918	8	19240	0.00476203326962383	0.0733890073055328	2.93411956079707	4930432K21Rik;Cdc25b;Hsf2bp;Meiob;Meioc;Trip13
GO:0031053	primary miRNA processing	biological_process	6	4918	8	19240	0.00476203326962383	0.0733890073055328	2.93411956079707	Ddx3x;Dgcr8;Hnrnpa2b1;Mettl3;Pus10;Srrt
GO:0034774	secretory granule lumen	cellular_component	6	4918	8	19240	0.00476203326962383	0.0733890073055328	2.93411956079707	Dbh;Gcg;Ins2;Pcsk1;Pcsk2;Serpini1
GO:0045143	homologous chromosome segregation	biological_process	6	4918	8	19240	0.00476203326962383	0.0733890073055328	2.93411956079707	Espl1;Meikin;Plk1;Sgo1;Sgo2a;Sgo2b
GO:0045959	negative regulation of complement activation, classical pathway	biological_process	6	4918	8	19240	0.00476203326962383	0.0733890073055328	2.93411956079707	C4bp;Cd46;Cd55;Cr1l;Cr2;Susd4
GO:0048170	positive regulation of long-term neuronal synaptic plasticity	biological_process	6	4918	8	19240	0.00476203326962383	0.0733890073055328	2.93411956079707	Fmr1;Grm5;Kdr;Kit;Neurl1a;Shank3
GO:0071420	cellular response to histamine	biological_process	6	4918	8	19240	0.00476203326962383	0.0733890073055328	2.93411956079707	Aoc1;Gabra1;Gabrb1;Gabrb2;Gabrb3;Hrh1
GO:0080030	methyl indole-3-acetate esterase activity	molecular_function	6	4918	8	19240	0.00476203326962383	0.0733890073055328	2.93411956079707	Ces1d;Ces1e;Ces1f;Ces1g;Ces3a;Ces5a
GO:1903979	negative regulation of microglial cell activation	biological_process	6	4918	8	19240	0.00476203326962383	0.0733890073055328	2.93411956079707	Cx3cl1;Ldlr;Nr1d1;Pparg;Syt11;Tafa3
GO:1990918	double-strand break repair involved in meiotic recombination	biological_process	6	4918	8	19240	0.00476203326962383	0.0733890073055328	2.93411956079707	4930432K21Rik;Brip1;Fancd2;Hsf2bp;Mcmdc2;Spo11
GO:0030246	carbohydrate binding	molecular_function	67	4918	197	19240	0.00488600463024358	0.0733890073055328	1.33053137443928	Acan;Adgrl2;Adgrl3;Asgr1;Asgr2;Bcan;C4b;Cd209d;Cd22;Cd33;Cd72;Clec11a;Clec18a;Clec1a;Clec2i;Clec2l;Clec4d;Clec4f;Clec5a;Cntn1;Cntn2;Colec10;Colec11;Dgcr2;Epm2a;Fcer2a;Frem1;G6pdx;Galnt14;Galnt16;Galnt17;Galnt18;Galnt5;Galnt6;Ganc;Gbe1;Gckr;Gusb;Itln1;Klra2;Klrb1;Klrg1;Klrk1;Krt1;Lgals12;Lgals2;Lgals4;Lman1l;Ly75;Man2a1;Mgl2;Mrc1;Ncan;Olr1;Pgd;Pkd1l2;Prg2;Pygl;Sele;Selp;Sftpd;Siglec1;Siglece;Sigle…
GO:0005326	neurotransmitter transmembrane transporter activity	molecular_function	9	4918	15	19240	0.00491151068763613	0.0733890073055328	2.34729564863766	Slc17a7;Slc22a1;Slc22a2;Slc22a3;Slc28a2;Slc29a4;Slc6a2;Slc6a3;Slc6a4
GO:0030550	acetylcholine receptor inhibitor activity	molecular_function	9	4918	15	19240	0.00491151068763613	0.0733890073055328	2.34729564863766	Ly6a;Ly6c1;Ly6c2;Ly6f;Ly6g6g;Ly6i;Ly6m;Lynx1;Lypd6
GO:0030553	cGMP binding	molecular_function	9	4918	15	19240	0.00491151068763613	0.0733890073055328	2.34729564863766	Cnga1;Cnga2;Cnga3;Cngb3;Pde11a;Pde5a;Pde6c;Prkg1;Prkg2
GO:0042622	photoreceptor outer segment membrane	cellular_component	9	4918	15	19240	0.00491151068763613	0.0733890073055328	2.34729564863766	Cdhr1;Cnga1;Gucy2e;Pde6a;Prom1;Prph;Rdh11;Rho;Rom1
GO:0098703	calcium ion import across plasma membrane	biological_process	9	4918	15	19240	0.00491151068763613	0.0733890073055328	2.34729564863766	Slc24a2;Slc8a1;Slc8a2;Trpm2;Trpv1;Trpv2;Trpv3;Trpv4;Trpv6
GO:0050727	regulation of inflammatory response	biological_process	32	4918	82	19240	0.00499201572774905	0.0733890073055328	1.5266963568375	Agt;Akna;Alox5;Bcl6;Bst1;Casp1;Ccr2;Esr1;Fabp4;Fanca;Fancd2;Ggt1;Gpsm3;Lrrc19;Mas1;Mgll;Nlrp3;Nlrp6;Nod2;Park7;Pglyrp2;Pik3ap1;Pmp22;Ptges;S100a8;Sbno2;Sema7a;Shpk;Slc7a2;Tlr9;Usp18;Zbp1
GO:0038023	signaling receptor activity	molecular_function	61	4918	177	19240	0.00505909938871254	0.0733890073055328	1.34825832925515	A530064D06Rik;Antxrl;Btla;Cd200r2;Cd300a;Cd40;Cr2;Edar;Folr2;Gfra1;Gfra3;Gipr;Gria1;Gria2;Gria4;Grid2;Grik1;Grik3;Grik4;Grin1;Grin2a;Grin2b;Grin2c;Grin3b;Itgb5;Itgb7;Klrb1;Klrk1;Lrp2;Lrrc19;Ly75;Mrc1;Notch1;Notch3;Olfr78;P2rx7;Paqr7;Paqr8;Paqr9;Ppara;Prnp;Robo4;Rtn4rl2;Sema4d;Slamf8;Stra6;Sucnr1;Tek;Tlr1;Tlr12;Tlr13;Tlr2;Tlr6;Tnfrsf19;Tnfrsf9;Trem2;Treml1;Treml2;Tshr;Vmn1r40;Vmn1r44
GO:0001530	lipopolysaccharide binding	molecular_function	15	4918	31	19240	0.00511507081062178	0.0733890073055328	1.89298036180456	Adgrb1;Cd6;Dmbt1;F2;H2bc21;Hspd1;Lbp;Ltf;P2rx7;Ptafr;Selp;Sftpd;Spon2;Tlr2;Trem2
GO:0006335	DNA replication-dependent nucleosome assembly	biological_process	15	4918	31	19240	0.00511507081062178	0.0733890073055328	1.89298036180456	Asf1b;H3c11;H3c14;H3c15;H3c2;H3c4;H4c1;H4c11;H4c12;H4c14;H4c18;H4c8;H4c9;Hat1;Nasp
GO:0017156	calcium-ion regulated exocytosis	biological_process	15	4918	31	19240	0.00511507081062178	0.0733890073055328	1.89298036180456	Rab3a;Rapgef4;Rims2;Syn2;Syt1;Syt10;Syt11;Syt12;Syt13;Syt17;Syt2;Syt3;Syt6;Syt7;Syt8
GO:0030863	cortical cytoskeleton	cellular_component	15	4918	31	19240	0.00511507081062178	0.0733890073055328	1.89298036180456	Actb;Ank1;Epb42;Flna;Gypc;Inpp5d;Nos2;Sele;Slc4a1;Spta1;Sptb;Sptbn5;Tmod1;Tpm4;Trpc4
GO:0002138	retinoic acid biosynthetic process	biological_process	5	4918	6	19240	0.00514598509183398	0.0733890073055328	3.26013284533008	Aldh1a1;Aldh1a2;Aldh1a3;Dhrs9;Rdh10
GO:0002925	positive regulation of humoral immune response mediated by circulating immunoglobulin	biological_process	5	4918	6	19240	0.00514598509183398	0.0733890073055328	3.26013284533008	Fcer2a;Hpx;Lta;Nod2;Ptprc
GO:0008091	spectrin	cellular_component	5	4918	6	19240	0.00514598509183398	0.0733890073055328	3.26013284533008	Prkcb;Spta1;Sptb;Sptbn2;Sptbn4
GO:0008556	P-type potassium transmembrane transporter activity	molecular_function	5	4918	6	19240	0.00514598509183398	0.0733890073055328	3.26013284533008	Atp12a;Atp1a1;Atp1a2;Atp1a4;Atp4a
GO:0014894	response to denervation involved in regulation of muscle adaptation	biological_process	5	4918	6	19240	0.00514598509183398	0.0733890073055328	3.26013284533008	Actn3;Fbxo32;Myog;Scn5a;Trim63
GO:0015651	quaternary ammonium group transmembrane transporter activity	molecular_function	5	4918	6	19240	0.00514598509183398	0.0733890073055328	3.26013284533008	Slc22a1;Slc22a2;Slc22a3;Slc22a4;Slc22a8
GO:0015695	organic cation transport	biological_process	5	4918	6	19240	0.00514598509183398	0.0733890073055328	3.26013284533008	Slc22a1;Slc22a2;Slc22a3;Slc29a4;Slc47a1
GO:0015697	quaternary ammonium group transport	biological_process	5	4918	6	19240	0.00514598509183398	0.0733890073055328	3.26013284533008	Slc22a1;Slc22a2;Slc22a3;Slc22a4;Slc22a8
GO:0032133	chromosome passenger complex	cellular_component	5	4918	6	19240	0.00514598509183398	0.0733890073055328	3.26013284533008	Aurka;Aurkb;Birc5;Cdca8;Incenp
GO:0032232	negative regulation of actin filament bundle assembly	biological_process	5	4918	6	19240	0.00514598509183398	0.0733890073055328	3.26013284533008	Cfl1;Pfn1;Prkn;Shank1;Shank3
GO:0033004	negative regulation of mast cell activation	biological_process	5	4918	6	19240	0.00514598509183398	0.0733890073055328	3.26013284533008	Cd300lf;Cd84;Cnr2;Milr1;Rabgef1
GO:0043305	negative regulation of mast cell degranulation	biological_process	5	4918	6	19240	0.00514598509183398	0.0733890073055328	3.26013284533008	Cd300a;Cd84;Hmox1;Il13ra2;Rabgef1
GO:0045132	meiotic chromosome segregation	biological_process	5	4918	6	19240	0.00514598509183398	0.0733890073055328	3.26013284533008	Ncaph;Nuf2;Sgo1;Smc2;Smc4
GO:0048237	rough endoplasmic reticulum lumen	cellular_component	5	4918	6	19240	0.00514598509183398	0.0733890073055328	3.26013284533008	Lrpap1;Lyz1;Lyz2;Resp18;Vtn
GO:0051256	mitotic spindle midzone assembly	biological_process	5	4918	6	19240	0.00514598509183398	0.0733890073055328	3.26013284533008	Aurkb;Kif23;Kif4;Prc1;Racgap1
GO:0051988	regulation of attachment of spindle microtubules to kinetochore	biological_process	5	4918	6	19240	0.00514598509183398	0.0733890073055328	3.26013284533008	Ect2;Knstrn;Nek2;Racgap1;Spag5
GO:0070234	positive regulation of T cell apoptotic process	biological_process	5	4918	6	19240	0.00514598509183398	0.0733890073055328	3.26013284533008	Ccl5;Ido1;Pdcd1;Prelid1;Siglec1
GO:0071723	lipopeptide binding	molecular_function	5	4918	6	19240	0.00514598509183398	0.0733890073055328	3.26013284533008	Cd1d1;Lbp;Tlr1;Tlr2;Tlr6
GO:0072534	perineuronal net	cellular_component	5	4918	6	19240	0.00514598509183398	0.0733890073055328	3.26013284533008	Acan;Bcan;Ncan;Ptprz1;Tnr
GO:0086015	SA node cell action potential	biological_process	5	4918	6	19240	0.00514598509183398	0.0733890073055328	3.26013284533008	Ank2;Cacna1g;Gja5;Scn3b;Scn5a
GO:0097267	omega-hydroxylase P450 pathway	biological_process	5	4918	6	19240	0.00514598509183398	0.0733890073055328	3.26013284533008	Cyp2u1;Cyp4a12b;Cyp4f14;Cyp4f15;Cyp4f18
GO:0097638	L-arginine import across plasma membrane	biological_process	5	4918	6	19240	0.00514598509183398	0.0733890073055328	3.26013284533008	AU018091;Slc22a2;Slc47a1;Slc7a1;Slc7a2
GO:0099508	voltage-gated ion channel activity involved in regulation of presynaptic membrane potential	molecular_function	5	4918	6	19240	0.00514598509183398	0.0733890073055328	3.26013284533008	Kcna1;Kcnc1;Kcnc2;Kcnh1;Scn2a
GO:1902975	mitotic DNA replication initiation	biological_process	5	4918	6	19240	0.00514598509183398	0.0733890073055328	3.26013284533008	Mcm2;Mcm3;Mcm4;Mcmdc2;Pola1
GO:1990712	HFE-transferrin receptor complex	cellular_component	5	4918	6	19240	0.00514598509183398	0.0733890073055328	3.26013284533008	B2m;Hjv;Tfr2;Tfrc;Trf
GO:0003824	catalytic activity	molecular_function	119	4918	378	19240	0.00526877593966738	0.0749846083007734	1.23160574156914	Aass;Abat;Acacb;Acly;Aicda;Alas1;Aldh18a1;Aldh1l1;Aldh1l2;Aloxe3;Alpl;Alppl2;Amy1;Apobec2;Arsg;Atic;Azin2;Bcat1;Bdh1;Cad;Camk1;Camk1d;Camk1g;Capn3;Cdkal1;Cdyl;Ckm;Ckmt1;Cth;Cyp1a1;Dbh;Dna2;Dnmt1;Dpyd;Echs1;Enpp1;Enpp5;Enpp6;Ephx2;Ephx4;Eprs;Ercc5;Ern2;Etnppl;Exo1;Fbp2;Fdft1;Fh1;Gad1;Gadl1;Galc;Ganc;Gbe1;Gcat;Gck;Gen1;Gldc;Got1;Got1l1;Gpt2;Gys1;Gys2;Hao1;Hdc;Hhip;Hint1;Hoga1;Hyal1;Hyal3;Impdh2;Kya…
GO:0036126	sperm flagellum	cellular_component	29	4918	73	19240	0.00545524027660267	0.0774720529455173	1.55414552078749	Ak8;Atp1a1;Cabcoco1;Ccr6;Cfap65;Dnah1;Dnah17;Dnah2;Dnah8;Dnaic2;Drd2;Iqcg;Lyzl6;Qrich2;Ran;Saxo2;Septin4;Spaca9;Spag16;Spata18;Tacr1;Tcp11;Tcp11x2;Tcte3;Tekt3;Tekt4;Tssk4;Ttc29;Wdr66
GO:0050661	NADP binding	molecular_function	16	4918	34	19240	0.00546609625815768	0.0774720529455173	1.84101619500993	Cryz;Dpyd;Fmo1;Fmo2;Fmo3;Fmo4;Fmo5;G6pdx;Gapdh;Gsr;Hmgcr;Hsd11b1;Hsd17b1;Nos1;Nos2;Pgd
GO:0031674	I band	cellular_component	12	4918	23	19240	0.00561591042381156	0.0792685179738822	2.04112665098927	Actc1;Atp2a1;Cacna1s;Cryab;Klhl40;Myl3;Mypn;Myzap;Ryr1;Smtnl1;Smtnl2;Ttn
GO:0098632	cell-cell adhesion mediator activity	molecular_function	12	4918	23	19240	0.00561591042381156	0.0792685179738822	2.04112665098927	Cntn5;Cntn6;Dscam;Emb;Jam3;Lrrc4c;Myot;Mypn;Nrcam;Ntng1;Plxnb3;Vstm2l
GO:0007283	spermatogenesis	biological_process	136	4918	439	19240	0.00563896466971674	0.0794308261058051	1.21196738122521	1110017D15Rik;4430402I18Rik;4930432K21Rik;Ace;Acox1;Acsbg2;Adamts2;Adcy10;Adcyap1r1;Ak7;Apob;Ar;Aspm;Asz1;Atp1a4;Bcl2l11;Bcl6;Bmp8b;Bnc1;Brip1;Btbd18;Cadm1;Catsperb;Catsperd;Catsperg2;Catsperz;Ccdc151;Ccdc33;Ccdc63;Ccin;Cdyl;Cfap43;Cfap54;Cip2a;Cldn11;Clgn;Cnbd2;Cyp26b1;Dazl;Ddx4;Dlec1;Dmxl2;Dpy19l2;Drc7;Foxa3;Gamt;Gata4;Ggnbp1;Ggt1;Ggt5;Gli1;Gsr;H1f1;H2ax;Hfm1;Hmga1;Hmga2;Hmgb2;Hoatz;Hook1;Hsf2b…
GO:0007154	cell communication	biological_process	17	4918	37	19240	0.00573444069702966	0.0802821697584152	1.79747864985767	Adgrv1;Dll4;Enpp5;Fras1;Frem1;Frem2;Frem3;Gja10;Gja5;Gja8;Gjb5;Gjc2;Gjc3;Itgb4;Jag2;Slc8a1;Slc8a2
GO:0015459	potassium channel regulator activity	molecular_function	17	4918	37	19240	0.00573444069702966	0.0802821697584152	1.79747864985767	Abcc9;Ank2;Dpp10;Dpp6;Flna;Kcnab1;Kcnab3;Kcnip1;Kcnip2;Kcnip3;Kcnip4;Kcnmb1;Kcnmb2;Kcnmb4;Sgk2;Sgk3;Ywhae
GO:0071526	semaphorin-plexin signaling pathway	biological_process	17	4918	37	19240	0.00573444069702966	0.0802821697584152	1.79747864985767	Crmp1;Flna;Plxnb3;Plxnc1;Sema3b;Sema3d;Sema3e;Sema3f;Sema3g;Sema4d;Sema4f;Sema4g;Sema5b;Sema6a;Sema6c;Sema6d;Sema7a
GO:0004812	aminoacyl-tRNA ligase activity	molecular_function	18	4918	40	19240	0.00592984799358772	0.0826810854116065	1.76047173647824	Aars;Aarsd1;Cars;Eprs;Farsb;Gars;Hars;Iars;Iars2;Lars;Mars1;Nars;Rars;Sars;Tars;Vars;Wars;Yars2
GO:0007616	long-term memory	biological_process	18	4918	40	19240	0.00592984799358772	0.0826810854116065	1.76047173647824	Adcy1;Adcy8;Arc;Camk4;Cpeb3;Drd2;Gria1;Grin1;Kat2a;Ldlr;Lrrn4;Ntrk2;Reln;Shank1;Slc17a7;Slc2a4;Snap25;Tacr1
GO:0007601	visual perception	biological_process	52	4918	148	19240	0.00596186707728751	0.0829592596948874	1.37454249694998	Abca4;Adgrv1;Bfsp2;Cabp1;Cfh;Chrnb2;Clic5;Cnga1;Cnga3;Cngb3;Col11a1;Col2a1;Crb1;Crx;Crygn;Dll4;Epas1;Glrb;Gnat1;Gprc5c;Gucy2e;Gucy2f;Hsf4;Lamc3;Lum;Myo3a;Myo3b;Myo7a;Nr2e1;Nyx;Olfm2;Opn4;Pcdh15;Pdc;Pde6a;Pde6c;Rd3;Rdh10;Rdh11;Rdh12;Rgs9;Rgs9bp;Rho;Rlbp1;Rom1;Rp1;Rs1;Slc4a10;Th;Trpm1;Tulp1;Ush2a
GO:0060291	long-term synaptic potentiation	biological_process	24	4918	58	19240	0.00605462621808691	0.0840108560444926	1.61882458526735	Camk2b;Crhr1;Crhr2;Dbi;Grin2a;Grin2b;Grin2c;Htr7;Mpp2;Musk;Nr2e1;Ntrk2;Prrt1;Rasgrf2;Reln;Rims1;Serpine2;Shank3;Slc24a1;Slc24a2;Slc8a2;Snap25;Syt12;Tnr
GO:0045787	positive regulation of cell cycle	biological_process	19	4918	43	19240	0.00606188312453715	0.0840108560444926	1.72862857845409	Bcl2l11;Birc5;Ccnb1;Ccpg1;Chek1;Foxg1;Gata4;Gdpd5;Id2;Nr2e1;Nr4a3;Nupr1;Prox1;Slc6a4;Stox1;Tgfb2;Tgm1;Trim21;Trp53
GO:0043123	positive regulation of I-kappaB kinase/NF-kappaB signaling	biological_process	45	4918	125	19240	0.00612212864881335	0.0846750751145734	1.40837738918259	Adipoq;Card11;Casp1;Cd36;Cd4;Cd40;Cd74;Clec4d;Cth;Cx3cl1;Eda;Edar;Fasl;Gapdh;Il1a;Ltf;Map3k14;Nod1;Nod2;Nup62;Pim2;Prkcb;Prkn;Ror1;S100a13;S100a4;Tfrc;Tifa;Tlr6;Tlr9;Tnfrsf19;Tnfsf10;Tnip2;Trim12c;Trim14;Trim21;Trim25;Trim30a;Trim30c;Trim30d;Trim34a;Trim34b;Trim62;Ubd;Unc5cl
GO:0048018	receptor ligand activity	molecular_function	20	4918	46	19240	0.00613948278425707	0.0847445876686408	1.70093887582439	Agt;Bmp2;Cxcl13;Eda;Gas6;Grem1;Igf2;Lrpap1;Nbl1;Nts;Tafa1;Tafa2;Tafa3;Tafa5;Tnfsf13;Wnt1;Wnt7b;Wnt8b;Wnt9a;Zp3
GO:0051289	protein homotetramerization	biological_process	22	4918	52	19240	0.00616293381998437	0.0848978097766985	1.65514436762912	Acacb;Aldh1a2;Aldh1a3;Aqp5;B2m;Cryz;Cth;Gbp5;Hprt;Hsd17b10;Kcnj12;Kcnj2;Pkd2l1;Shmt2;Sycp1;Tdo2;Thg1l;Tk1;Trpa1;Trpm2;Trpv1;Trpv6
GO:0099059	integral component of presynaptic active zone membrane	cellular_component	13	4918	26	19240	0.00634980496864564	0.0871938572123596	1.95607970719805	Atp2b2;Cacna1d;Cacna1h;Gpm6a;Grm4;Grm7;Grm8;Nrxn1;P2rx1;P2ry2;P2ry4;Scn8a;Syt11
GO:0003725	double-stranded RNA binding	molecular_function	31	4918	80	19240	0.00638514428267278	0.0871938572123596	1.51596177307849	Adarb2;Ago4;Ddx58;Ddx60;Dgcr8;Dhx58;Dhx9;Eif2ak2;Eif4a1;Hmgb1;Hsp90ab1;Hspd1;Ifih1;Myh4;Oas1a;Oas1c;Oas1d;Oas1e;Oas1f;Oas1g;Oas2;Oas3;Oasl2;Sidt1;Slc3a2;Tarbp2;Tfrc;Tuba1b;Tubb4b;Zbp1;Zfr2
GO:0005125	cytokine activity	molecular_function	74	4918	223	19240	0.00639225464370027	0.0871938572123596	1.29820536621216	2610528A11Rik;Bmp2;Bmp5;Bmp6;Bmp7;Bmp8b;C1qtnf4;Ccl22;Ccl28;Ccl3;Ccl4;Ccl5;Ccl6;Ccl7;Ccl8;Ccl9;Cd70;Cmtm5;Crlf1;Csf2;Csf3;Cx3cl1;Cxcl10;Cxcl13;Cxcl9;Ebi3;Fam3b;Fasl;Fgf2;Gdf15;Gdf5;Grem1;Hmgb1;Ifnb1;Il12b;Il15;Il17b;Il17f;Il19;Il1a;Il1f6;Il1f9;Il1rn;Il22;Il23a;Il24;Il25;Il33;Il6;Il7;Lefty2;Lta;Mif;Mstn;Nampt;Scg2;Sectm1a;Spp1;Tafa5;Tgfb2;Tnfsf10;Tnfsf13;Tnfsf14;Tnfsf15;Tnfsf18;Tslp;Wnt1;Wnt10b;Wn…
GO:0004435	phosphatidylinositol phospholipase C activity	molecular_function	10	4918	18	19240	0.00640571688860075	0.0871938572123596	2.17342189688672	Ccl5;Ccr1;Gdpd5;Plcb2;Plcd4;Plce1;Plcg2;Plch2;Plcl1;Plcz1
GO:0016064	immunoglobulin mediated immune response	biological_process	10	4918	18	19240	0.00640571688860075	0.0871938572123596	2.17342189688672	C4b;Cd74;Cfh;Cr2;Fcgr2b;H2-DMa;Il13ra2;Il4ra;Inpp5d;Tnfsf13
GO:0042573	retinoic acid metabolic process	biological_process	10	4918	18	19240	0.00640571688860075	0.0871938572123596	2.17342189688672	Adh6a;Adh7;Aldh1a1;Aldh1a2;Aldh1a3;Bco2;Cyp26a1;Cyp26b1;Cyp2s1;Cyp3a13
GO:0004115	3',5'-cyclic-AMP phosphodiesterase activity	molecular_function	8	4918	13	19240	0.00652089007168713	0.0873773847032696	2.40748271655144	Pde11a;Pde1b;Pde3a;Pde3b;Pde4c;Pde7b;Pde8a;Pde8b
GO:0010739	positive regulation of protein kinase A signaling	biological_process	8	4918	13	19240	0.00652089007168713	0.0873773847032696	2.40748271655144	Adgrv1;Adipoq;Akap12;Calcr;Mc1r;Mif;Nrxn1;Rps23rg1
GO:0010744	positive regulation of macrophage derived foam cell differentiation	biological_process	8	4918	13	19240	0.00652089007168713	0.0873773847032696	2.40748271655144	Alox8;Apob;Cd36;Csf2;Lpl;Msr1;Pla2g3;Prkch
GO:0031224	intrinsic component of membrane	cellular_component	8	4918	13	19240	0.00652089007168713	0.0873773847032696	2.40748271655144	Borcs5;Kcnj12;Kcnj2;P2ry12;Rgs16;Rps23rg1;Slc6a17;Tgm1
GO:0042403	thyroid hormone metabolic process	biological_process	8	4918	13	19240	0.00652089007168713	0.0873773847032696	2.40748271655144	Dio2;Duox2;Kcnj6;Reln;Slc16a2;Slco4a1;Sult1b1;Tg
GO:0047555	3',5'-cyclic-GMP phosphodiesterase activity	molecular_function	8	4918	13	19240	0.00652089007168713	0.0873773847032696	2.40748271655144	Pde11a;Pde1b;Pde1c;Pde5a;Pde6a;Pde6c;Pde8a;Pde9a
GO:0060081	membrane hyperpolarization	biological_process	8	4918	13	19240	0.00652089007168713	0.0873773847032696	2.40748271655144	Atp1a1;Cacng2;Casp1;Cftr;Kcnq2;Kcnq3;Park7;Slc26a3
GO:0071639	positive regulation of monocyte chemotactic protein-1 production	biological_process	8	4918	13	19240	0.00652089007168713	0.0873773847032696	2.40748271655144	Adipoq;Cd84;Hmgb1;Il1a;Nod2;Oas3;Syk;Trpv4
GO:0006631	fatty acid metabolic process	biological_process	63	4918	186	19240	0.00685540984188181	0.0916811036052443	1.32508625326319	Abcb11;Acaa1b;Acacb;Acad11;Acot1;Acot11;Acot12;Acot2;Acot6;Acox1;Acoxl;Acsbg2;Acsl3;Acsl5;Acsl6;Acsm2;Alox12;Alox12b;Aloxe3;Aoah;C3;Cd36;Cpt1b;Crat;Cyb5a;Cyp1a1;Cyp1b1;Cyp2c23;Cyp2e1;Cyp2s1;Cyp4f40;Echs1;Elovl1;Elovl6;Elovl7;Fabp2;Fabp4;Fads2;Fads6;Ggt1;Ggt5;Gpat2;Hacd4;Hsd17b10;Lpl;Mgll;Mlycd;Olah;Per2;Pla2g15;Ppara;Pparg;Prkab2;Prkar2b;Ptgds;Ptges;Scd3;Scd4;Slc27a1;Slc27a5;Slc27a6;Tbxas1;Them5
GO:0045499	chemorepellent activity	molecular_function	14	4918	29	19240	0.00693410583112658	0.0923741152774498	1.88862868281191	Dpp4;Sema3b;Sema3d;Sema3e;Sema3f;Sema3g;Sema4d;Sema4f;Sema4g;Sema5b;Sema6a;Sema6c;Sema6d;Sema7a
GO:0097440	apical dendrite	cellular_component	14	4918	29	19240	0.00693410583112658	0.0923741152774498	1.88862868281191	Clu;Cpeb3;Enpp1;Fas;Flna;Grin2b;Kif5a;Nefh;Neurl1a;Osbp2;Rasgrf1;Sez6;Slc4a10;Slc7a10
GO:0004672	protein kinase activity	molecular_function	154	4918	506	19240	0.00699333946537587	0.0929830086750362	1.19065721307707	4921509C19Rik;Aatk;Acvr1c;Acvrl1;Alk;Amhr2;Ankk1;Aurka;Aurkb;Bmpr1b;Bmx;Bub1;Bub1b;Cad;Camk1;Camk1d;Camk1g;Camk2b;Camk4;Camkv;Ccl5;Cdc42bpg;Cdk1;Cdk15;Cdk4;Cdkl1;Cdkl3;Cdkl4;Chek1;Csf1r;Dapk2;Dclk3;Dyrk4;Egfr;Eif2ak2;Epha10;Epha3;Epha4;Epha6;Epha8;Ephb1;Erbb4;Ern2;Fgfr3;Flt1;Flt3;Flt4;Grk3;Grk4;Gucy2c;Gucy2d;Gucy2e;Gucy2f;Gucy2g;Hck;Ikbke;Insrr;Irak3;Itk;Kdr;Kit;Ltk;Map2k2;Map2k6;Map3k13;Map3k14;…
GO:0043565	sequence-specific DNA binding	molecular_function	145	4918	474	19240	0.00714658741621064	0.0948371465232277	1.19675762676674	Alx1;Alx4;Ar;Ascl2;Atf4;Bcl11b;Bcl6;Bsx;Calcoco1;Creb3;Csrnp3;Ctcf;Ctcfl;Cux2;Ddit3;Dmbx1;Dmrta1;Dmrtb1;Dmrtc2;E2f2;Egr2;Egr3;Ehf;Elf3;Elf5;Epas1;Erg;Esr1;Esr2;Esrrb;Esrrg;Etv4;Ezh2;Fos;Foxa3;Foxg1;Foxh1;Foxj1;Foxm1;Foxn1;Foxn4;Foxo1;Foxo6;Foxp2;Foxr2;Foxs1;Gata1;Gata4;Gata6;Gcm2;Gli1;Grhl3;Hand1;Hdac2;Hes1;Hlf;Hnf1a;Hnf1b;Hnf4a;Hoxa1;Hsf4;Hsf5;Ikzf1;Ikzf3;Ikzf4;Irf1;Irf6;Junb;Kcnip3;Lhx2;Lhx4;Lo…
GO:0048306	calcium-dependent protein binding	molecular_function	33	4918	87	19240	0.00727596900229445	0.0963680364581349	1.48392253649507	A2m;Anxa3;Anxa6;Casq2;Cd177;Crnn;Grm4;Grm7;Hnrnpm;Kcnip3;Lrp8;Masp1;Mgp;Mmp13;Nos1;Nrxn1;S100a13;S100a14;S100a16;S100a4;S100a7a;S100a8;Selp;Snap25;Spaca9;Syn2;Syt1;Syt6;Syt8;Tnnc1;Tnni3;Tnnt3;Vldlr
GO:0006911	phagocytosis, engulfment	biological_process	15	4918	32	19240	0.00738320151003755	0.0974129120537392	1.83382472549817	Abca1;Adgrb1;Aif1;Arhgap25;Bin2;Clcn3;Elmo1;Fcgr1;Fcgr2b;Fcgr3;Igll1;Itgam;Marco;Msr1;Trem2
GO:0050806	positive regulation of synaptic transmission	biological_process	15	4918	32	19240	0.00738320151003755	0.0974129120537392	1.83382472549817	Clstn2;Fmr1;Gria1;Gria2;Grin2b;Hnrnpk;Kiss1r;Lgi1;Oxt;Retn;Rims1;Rims2;Slc1a3;Syde1;Syt1
GO:0008203	cholesterol metabolic process	biological_process	37	4918	100	19240	0.00744070398193744	0.0978681554477546	1.44749898332656	Abca1;Abcg1;Apoa4;Apob;Ces1d;Cyp11a1;Cyp27a1;Cyp46a1;Cyp51;Cyp7a1;Cyp7b1;Dhcr7;Disp3;Ebp;Fdft1;Fdps;Fgl1;Hmgcr;Hmgcs1;Hmgcs2;Hnf1a;Lbr;Ldlr;Msmo1;Mttp;Mvd;Mvk;Npc1l1;Nsdhl;Pctp;Pmp22;Pmvk;Pon1;Saa1;Soat2;Sqle;Vldlr
GO:0043066	negative regulation of apoptotic process	biological_process	161	4918	532	19240	0.00744618057887339	0.0978681554477546	1.1839429806725	Aamdc;Actc1;Adamts20;Adora1;Agap2;Ago4;Aif1;Alb;Alox12;Angpt1;Angpt4;Angptl4;Anp32b;Asic2;Asns;Aurka;Aven;Bard1;Bcl11b;Bcl6;Birc5;Birc7;Btg2;Camk1d;Capn13;Capn3;Card14;Cbs;Cd38;Cd74;Cdk1;Cerkl;Ckmt1;Clec5a;Clu;Cryaa;Cryab;Csf1r;Cth;Cx3cl1;Ddx3x;Egfr;Egr3;Eif2ak2;Eif5a;Erbb4;Ercc5;Fas;Fignl1;Flna;Flt4;Fn1;Foxo1;Fxn;Gas6;Gata1;Gata4;Gata6;Gcg;Gcm2;Grem1;Hax1;Hck;Hdac2;Hells;Hgf;Hhip;Hmgcr;Hnf1b;Hnr…
GO:0004950	chemokine receptor activity	molecular_function	11	4918	21	19240	0.00765257665372623	0.0994400981431268	2.04922635992176	Ackr2;Ackr4;Ccr1;Ccr2;Ccr6;Ccr7;Ccr9;Ccrl2;Cx3cr1;Gpr35;Xcr1
GO:0006801	superoxide metabolic process	biological_process	11	4918	21	19240	0.00765257665372623	0.0994400981431268	2.04922635992176	Cbs;Cybb;Ncf2;Ncf4;Nos2;Noxa1;Noxo1;Nqo1;Nrros;Sod1;Sod3
GO:0007190	activation of adenylate cyclase activity	biological_process	11	4918	21	19240	0.00765257665372623	0.0994400981431268	2.04922635992176	Adcy1;Adcy2;Adcy3;Adrb3;Calca;Gnal;Lgr5;Rxfp1;Rxfp2;Tshr;Vipr2
GO:0030673	axolemma	cellular_component	11	4918	21	19240	0.00765257665372623	0.0994400981431268	2.04922635992176	Adora1;Ank1;Cntnap2;Kcnc1;Kcnc2;Kcnc3;Kcnh1;Mapt;Robo1;Robo2;Slc1a2
GO:0051481	negative regulation of cytosolic calcium ion concentration	biological_process	11	4918	21	19240	0.00765257665372623	0.0994400981431268	2.04922635992176	Atp1a2;Drd2;Got1;Hrc;Nos1;Npy1r;Ryr2;Ryr3;Slc8a1;Smad3;Smpd3
GO:1900006	positive regulation of dendrite development	biological_process	11	4918	21	19240	0.00765257665372623	0.0994400981431268	2.04922635992176	Alk;Bmp5;Bmp7;Cobl;Ezh2;Lrp8;Pacsin1;Ptprz1;Sez6;Vldlr;Zdhhc15
GO:0032731	positive regulation of interleukin-1 beta production	biological_process	24	4918	59	19240	0.00777487207023838	0.100838623793997	1.59138688043231	Casp1;Ccl3;Ccr7;Cd36;Fzd5;Gbp5;Hmgb1;Ifi204;Ifi205;Ifi211;Il6;Lpl;Mndal;Naip5;Nlrp1a;Nlrp2;Nlrp3;Nod1;Nod2;P2rx7;Smad3;Tlr2;Tlr6;Usp50
GO:0048167	regulation of synaptic plasticity	biological_process	23	4918	56	19240	0.00791875213449293	0.102511303526374	1.60677975948411	Adgrb1;Atf4;Atp2b2;Cpeb3;Crhr1;Ctnnd2;Fgf14;Gria1;Grin1;Grin2a;Grin2b;Hrh1;Hrh2;Igsf11;Itpka;Jph3;Kat2a;Lzts1;Rasgrf1;Rims1;Rims2;Sctr;Shank3
GO:0097225	sperm midpiece	cellular_component	17	4918	38	19240	0.00794217761767747	0.102621295007359	1.75017658012457	Ace;Akap3;Atp1a4;Ccr6;Cd52;Cfap58;Cfap65;Fsip2;Grk3;Hyal3;Lyzl6;Rho;Slc26a3;Tacr1;Tacr3;Tcp11;Tekt4
GO:0005543	phospholipid binding	molecular_function	39	4918	107	19240	0.00812010899577655	0.104723507011197	1.4259272631911	Amph;Apoa4;Apoa5;Apob;Apoh;Arhgap26;Baiap2l2;Baiap3;Bdh1;Bin2;Carmil2;Cibar1;Dab1;Epn3;F10;Gsdma3;Lpar3;Myof;Nr5a1;Nr5a2;Nup62;Pacsin1;Pla2g7;Plcb2;Pon1;Psap;Psd2;Ptafr;Rasal1;Sgip1;Snap91;Syt1;Syt14;Syt16;Sytl3;Sytl4;Trem2;Unc13b;Unc13c
GO:0045766	positive regulation of angiogenesis	biological_process	51	4918	147	19240	0.00843500678900917	0.106772742855701	1.3572797968313	Acvrl1;Adam12;Adm;Angpt2;Angpt4;Anxa3;C3;C6;Ccl5;Cd40;Chil1;Cx3cl1;Cx3cr1;Cybb;Cyp1b1;Cysltr1;Cysltr2;Ecm1;Eng;Fgf1;Fgf2;Flt1;Gata4;Gata6;Grem1;Hc;Hgf;Hmga2;Hmox1;Hyal1;Igf2;Il1a;Itgax;Itgb3;Jup;Kdr;Lrg1;Mmp9;Nr2e1;Ntrk1;Pgf;Pik3r6;Prkcb;Psg22;Rapgef3;Smoc2;Sphk1;Stim1;Tek;Thbs1;Tie1
GO:0005237	inhibitory extracellular ligand-gated ion channel activity	molecular_function	7	4918	11	19240	0.00859893483934965	0.106772742855701	2.48955599097933	Gabra1;Gabra2;Gabra3;Gabra4;Gabrb2;Gabre;Gabrg3
GO:0006171	cAMP biosynthetic process	biological_process	7	4918	11	19240	0.00859893483934965	0.106772742855701	2.48955599097933	Adcy1;Adcy10;Adcy2;Adcy3;Adcy5;Adcy8;Adcy9
GO:0006957	complement activation, alternative pathway	biological_process	7	4918	11	19240	0.00859893483934965	0.106772742855701	2.48955599097933	C3;C8g;C9;Cfb;Cfh;Cr2;Hc
GO:0008035	high-density lipoprotein particle binding	molecular_function	7	4918	11	19240	0.00859893483934965	0.106772742855701	2.48955599097933	Abca1;Cd36;Hspd1;Lrp8;Pltp;Pon1;Trem2
GO:0008061	chitin binding	molecular_function	7	4918	11	19240	0.00859893483934965	0.106772742855701	2.48955599097933	Chia1;Chid1;Chil1;Chil5;Chil6;Chit1;Fibcd1
GO:0008608	attachment of spindle microtubules to kinetochore	biological_process	7	4918	11	19240	0.00859893483934965	0.106772742855701	2.48955599097933	Bub3;Cenpe;Knl1;Ndc80;Nuf2;Sgo1;Tex14
GO:0015464	acetylcholine receptor activity	molecular_function	7	4918	11	19240	0.00859893483934965	0.106772742855701	2.48955599097933	Chrna1;Chrna4;Chrna5;Chrnb1;Chrnb2;Chrnb3;Chrnb4
GO:0019227	neuronal action potential propagation	biological_process	7	4918	11	19240	0.00859893483934965	0.106772742855701	2.48955599097933	Cacnb4;Nrcam;Ntrk2;Ntrk3;Pmp22;Scn1a;Scn1b
GO:0019372	lipoxygenase pathway	biological_process	7	4918	11	19240	0.00859893483934965	0.106772742855701	2.48955599097933	Alox12;Alox12b;Alox5;Alox5ap;Alox8;Aloxe3;Pla2g3
GO:0030643	cellular phosphate ion homeostasis	biological_process	7	4918	11	19240	0.00859893483934965	0.106772742855701	2.48955599097933	Abcc6;Enpp1;Fgf23;Gcm2;Slc34a2;Slc34a3;Spp1
GO:0043949	regulation of cAMP-mediated signaling	biological_process	7	4918	11	19240	0.00859893483934965	0.106772742855701	2.48955599097933	Gnai1;Pex5l;Prkar1b;Prkar2a;Prkar2b;Rasd2;Tcp11
GO:0048019	receptor antagonist activity	molecular_function	7	4918	11	19240	0.00859893483934965	0.106772742855701	2.48955599097933	Adh7;Angpt2;Dkk2;Dkk3;Dkkl1;Lrpap1;Wfikkn2
GO:1903238	positive regulation of leukocyte tethering or rolling	biological_process	7	4918	11	19240	0.00859893483934965	0.106772742855701	2.48955599097933	Ccr2;Elane;Fut7;Itga4;Ptafr;Sele;Selp
GO:1990440	positive regulation of transcription from RNA polymerase II promoter in response to endoplasmic reticulum stress	biological_process	7	4918	11	19240	0.00859893483934965	0.106772742855701	2.48955599097933	Atf3;Atf4;Atf6b;Creb3l1;Creb3l3;Ddit3;Trp53
GO:0008652	cellular amino acid biosynthetic process	biological_process	12	4918	24	19240	0.0086496917732949	0.106772742855701	1.95607970719805	Adi1;Aldh18a1;Asns;Bcat1;Cbs;Cth;Got1;Mthfd1;Phgdh;Psat1;Psph;Pycr1
GO:0015721	bile acid and bile salt transport	biological_process	12	4918	24	19240	0.0086496917732949	0.106772742855701	1.95607970719805	Abcb11;Abcc2;Abcc3;Abcc4;Atp8b1;Hnf1a;Nr1h4;Slc51a;Slco1a1;Slco1b2;Slco1c1;Slco2b1
GO:0050908	detection of light stimulus involved in visual perception	biological_process	12	4918	24	19240	0.0086496917732949	0.106772742855701	1.95607970719805	Atp8a2;Best1;Cacna2d4;Cacnb4;Crb1;Gja10;Gnat1;Gucy2f;Rgs9bp;Rom1;Sema5b;Tulp1
GO:0051233	spindle midzone	cellular_component	12	4918	24	19240	0.0086496917732949	0.106772742855701	1.95607970719805	Aurka;Aurkb;Camk2b;Cdc6;Cdca8;Cenpe;Cenpv;Kif14;Kif20b;Mapre3;Plk1;Racgap1
GO:0003707	steroid hormone receptor activity	molecular_function	9	4918	16	19240	0.00869839045667628	0.106772742855701	2.2005896705978	Esr1;Esr2;Esrrb;Esrrg;Nr3c2;Olfr78;Paqr7;Paqr8;Ppara
GO:0015106	bicarbonate transmembrane transporter activity	molecular_function	9	4918	16	19240	0.00869839045667628	0.106772742855701	2.2005896705978	Cftr;Slc26a2;Slc26a3;Slc26a4;Slc26a5;Slc26a7;Slc26a8;Slc26a9;Slc4a1
GO:0019886	antigen processing and presentation of exogenous peptide antigen via MHC class II	biological_process	9	4918	16	19240	0.00869839045667628	0.106772742855701	2.2005896705978	Cd74;Ctse;Ctss;Fcgr2b;H2-DMa;H2-DMb1;H2-Eb1;H2-Oa;Unc93b1
GO:0034703	cation channel complex	cellular_component	9	4918	16	19240	0.00869839045667628	0.106772742855701	2.2005896705978	Atp5g1;Atp5g3;Pkd2l1;Trpc1;Trpc3;Trpc4;Trpc5;Trpc7;Unc80
GO:0043171	peptide catabolic process	biological_process	9	4918	16	19240	0.00869839045667628	0.106772742855701	2.2005896705978	Ace;Adamts13;Anpep;Cpe;Cpq;Enpep;Mmp13;Naaladl1;Trhde
GO:0055008	cardiac muscle tissue morphogenesis	biological_process	9	4918	16	19240	0.00869839045667628	0.106772742855701	2.2005896705978	Actc1;Angpt1;Bmp2;Epor;Mylk2;Notch1;Tbx20;Ttn;Xirp2
GO:0070593	dendrite self-avoidance	biological_process	9	4918	16	19240	0.00869839045667628	0.106772742855701	2.2005896705978	Cntn5;Cntn6;Dscam;Emb;Myot;Mypn;Nrcam;Tnn;Vstm2l
GO:0098656	anion transmembrane transport	biological_process	9	4918	16	19240	0.00869839045667628	0.106772742855701	2.2005896705978	Abcc3;Slc13a1;Slc13a2;Slc13a3;Slc13a4;Slc13a5;Slc1a2;Slc26a4;Slc26a5
GO:0042127	regulation of cell population proliferation	biological_process	67	4918	202	19240	0.00920531456157642	0.11279381870994	1.29759742952742	Alk;Ambn;Avpr1b;Bcl6;Birc7;Cdk4;Chek1;Clu;Creb3;Csf2;Cxcl10;Dbh;Dhcr7;Dnmt1;Dusp15;Egfr;Esr2;Ezh2;Fanca;Fancl;Fas;Foxm1;Foxo1;Gkn1;Grpr;Gucy2c;Igf1;Il4ra;Il6;Jag2;Junb;Jup;Kcnh1;Kctd11;Lgr5;Ltk;Map11;Meak7;Mif;Nfkbia;Nos2;Notch1;Nr3c2;Nr5a2;Osgin1;Pdx1;Pid1;Plau;Prg4;Rln1;Rpa3;Slc7a11;Sqle;Stat1;Stat2;Stat4;Stat6;Tbx19;Tcf7;Tfap2b;Tfap2c;Tfap2d;Tgfb2;Tmigd1;Tnfrsf9;Trp53;Txnip
GO:0008289	lipid binding	molecular_function	100	4918	317	19240	0.00925744198237615	0.113230704958814	1.23411968908394	Acot11;Acot12;Alb;Alox8;Anxa6;Apoa4;Apoa5;Apod;Apoh;Apol10a;Apol11b;Apol6;Apol7b;Apol8;Apol9a;Apol9b;Apold1;Ar;Atp5g1;Atp5g3;Baiap2l2;Bpifb1;Bpifb2;Bpifb4;Bpifb6;Bpifc;C3;Cadps;Cadps2;Cd300lf;Cd36;Cd55;Clvs1;Crabp1;Cyp21a1;Cyth1;Cyth4;Dbi;Dgkb;Dgkg;Dok7;Ehd3;Epn3;Esr1;Esr2;Esyt1;Esyt3;Fabp12;Fabp2;Fabp4;Fabp5;Fchsd1;Frmpd4;Fzd5;Gramd1c;Gramd2;Grb7;Kcnh1;Lbp;Lpar4;Mark1;Mcf2l;Mcoln3;Mreg;Mttp;Myo1…
GO:0005539	glycosaminoglycan binding	molecular_function	13	4918	27	19240	0.00941820188440639	0.114992397430567	1.88363231063516	Abi3bp;Bgn;Crispld2;Dcn;Egflam;Eng;Ndnf;Prnp;Serpine2;Smoc2;Spock2;Tgfbr3l;Vit
GO:0005874	microtubule	cellular_component	106	4918	339	19240	0.00997640464985254	0.121506732109401	1.22327108532739	Akna;Aspm;Aurka;BC024139;Bcl2l11;Birc5;Camsap3;Capn6;Cct3;Cct5;Cct6a;Cct8;Cenpe;Cep162;Dcdc2a;Dcx;Dnah1;Dnah12;Dnah17;Dnah2;Dnah3;Dnah5;Dnah8;Dnaic1;Dnaic2;Dnal1;Dnm3;Dync1i1;Fkbp4;Fsd1;Haus4;Haus5;Hook1;Incenp;Iqgap2;Kif11;Kif14;Kif15;Kif17;Kif18a;Kif19a;Kif19b;Kif1a;Kif20a;Kif20b;Kif22;Kif23;Kif24;Kif26a;Kif26b;Kif27;Kif28;Kif2c;Kif4;Kif5a;Kif5c;Kif9;Kifc2;Klc4;Knstrn;Lrpprc;Map2k2;Map7;Mapre3;…
GO:0005251	delayed rectifier potassium channel activity	molecular_function	14	4918	30	19240	0.00998709683471219	0.121506732109401	1.82567439338484	Kcna1;Kcna2;Kcnb2;Kcnc1;Kcnc2;Kcnc3;Kcng3;Kcng4;Kcnh1;Kcnh2;Kcnq1;Kcnq2;Kcnq3;Kcnq4
GO:0016829	lyase activity	molecular_function	53	4918	155	19240	0.0100873340445456	0.12250942442086	1.33770612234189	Acod1;Adcy1;Adcy10;Adcy2;Adcy3;Adcy5;Adcy8;Adcy9;Aloxe3;Car12;Car2;Car3;Car6;Car7;Cbs;Cdyl;Chac1;Cth;Cyp17a1;Cyp1a1;Cyp1b1;Cyp2s1;Echs1;Etnppl;Fh1;Gad1;Gadl1;Ggct;Gldc;Gucy1a1;Gucy1b1;Gucy2c;Gucy2d;Gucy2e;Gucy2f;Gucy2g;Hacd4;Hdc;Hoga1;Kyat1;Mlycd;Mvd;Npr1;Odc1;Pck2;Pm20d1;Rnase1;Rsad2;Scly;Tbxas1;Tpi1;Urad;Uroc1
GO:0005507	copper ion binding	molecular_function	23	4918	57	19240	0.0101225401970201	0.122720178684861	1.57859064089667	Ahcy;Aoc1;Apoa4;Atp7b;Commd1;Cp;Cutal;Dbh;Doxl2;F5;F8;Heph;Hephl1;Il1a;Loxl3;Loxl4;Moxd1;Park7;Prnp;S100a13;Sod1;Sod3;Trp53
GO:0005912	adherens junction	cellular_component	47	4918	135	19240	0.0103574205532806	0.125233110175489	1.36201105538234	Actb;Alox8;Ccdc85a;Cdca3;Cdh1;Cdh12;Cdh18;Cdh20;Cdh22;Cdh3;Cdh6;Ceacam1;Ceacam2;Crb1;Ctnna2;Ctnna3;Ctnnd2;Cxadr;Dchs1;Fat2;Flot1;Frmd4b;Frmd5;Hmcn1;Igsf21;Jup;Lama3;Ldb3;Mpp4;Mtss1;Nectin4;Notch1;Pard3b;Pdlim3;Pgm5;Pkp1;Ppp1ca;Pvr;Shroom2;Shroom3;Sorbs1;Sptbn4;Tgm1;Trpv4;Vinac1;Wnk3;Xirp1
GO:0006418	tRNA aminoacylation for protein translation	biological_process	15	4918	33	19240	0.0103861733879719	0.125233110175489	1.77825427927095	Cars;Eprs;Gars;Hars;Iars;Iars2;Lars;Mars1;Nars;Rars;Sars;Tars;Vars;Wars;Yars2
GO:0051968	positive regulation of synaptic transmission, glutamatergic	biological_process	15	4918	33	19240	0.0103861733879719	0.125233110175489	1.77825427927095	Cacng2;Cacng5;Cacng7;Cacng8;Ccr2;Egfr;Gria4;Iqsec2;Ngfr;Nrxn1;Ntrk1;Ntrk2;Reln;Shank3;Tnr
GO:0015108	chloride transmembrane transporter activity	molecular_function	10	4918	19	19240	0.0104573472855296	0.125233110175489	2.05903127073479	Cftr;Slc12a5;Slc26a2;Slc26a3;Slc26a4;Slc26a5;Slc26a7;Slc26a8;Slc26a9;Slc4a1
GO:0015301	anion:anion antiporter activity	molecular_function	10	4918	19	19240	0.0104573472855296	0.125233110175489	2.05903127073479	Slc26a2;Slc26a3;Slc26a4;Slc26a5;Slc26a7;Slc26a8;Slc26a9;Slc4a1;Slc4a10;Slc4a9
GO:0033198	response to ATP	biological_process	10	4918	19	19240	0.0104573472855296	0.125233110175489	2.05903127073479	Abcc9;Asph;Casp1;Dntt;P2rx1;P2rx6;P2rx7;Plcg2;Slc8a1;Trpc3
GO:1901741	positive regulation of myoblast fusion	biological_process	10	4918	19	19240	0.0104573472855296	0.125233110175489	2.05903127073479	Adgrb1;Ccl8;Cd53;Cxcl9;Flot1;Gdf15;Il4ra;Nfatc2;Ripor2;Tnfsf14
GO:0050919	negative chemotaxis	biological_process	16	4918	36	19240	0.0106430748663769	0.127235646315609	1.73873751750938	Itgb3;Lrtm1;Lrtm2;Sema3b;Sema3d;Sema3e;Sema3f;Sema3g;Sema4d;Sema4f;Sema4g;Sema6a;Sema6c;Sema6d;Sema7a;Slit1
GO:0045184	establishment of protein localization	biological_process	20	4918	48	19240	0.0106884780980265	0.127335525902659	1.63006642266504	Adgrv1;Carmil2;Cenpe;Cep55;Flna;Gria2;Ikzf1;Itga2;Itga8;Kif14;Nos1;Npnt;Nrxn1;Pdzd7;Plk1;Rcc2;Ripor2;Ush2a;Wdpcp;Zdhhc15
GO:0051592	response to calcium ion	biological_process	20	4918	48	19240	0.0106884780980265	0.127335525902659	1.63006642266504	Capn3;Egfr;Fgg;Gipr;Hnrnpd;Kcnmb1;P2rx7;Pcdh15;Pde1c;Ryr2;S100a16;Slc25a13;Sucnr1;Syt1;Syt3;Thbs1;Trpc1;Trpc3;Trpv6;Ttn
GO:0042177	negative regulation of protein catabolic process	biological_process	17	4918	39	19240	0.0107822419497143	0.128230330730685	1.70530025755727	Adgrb1;Agap2;Azin2;Cyp51;Egfr;Flna;Grin2a;Grin2c;Hmgcr;Ins2;Irak3;Mad2l1;Nos2;Park7;Serpine2;Smad3;Trim40
GO:0005412	glucose:sodium symporter activity	molecular_function	6	4918	9	19240	0.0111960357509841	0.130298305571811	2.60810627626406	Gm5134;Slc5a1;Slc5a10;Slc5a11;Slc5a4a;Slc5a4b
GO:0010881	regulation of cardiac muscle contraction by regulation of the release of sequestered calcium ion	biological_process	6	4918	9	19240	0.0111960357509841	0.130298305571811	2.60810627626406	Ank2;Casq2;Dmd;Pln;Ryr2;Slc8a1
GO:0014050	negative regulation of glutamate secretion	biological_process	6	4918	9	19240	0.0111960357509841	0.130298305571811	2.60810627626406	Adora1;Grm7;Hrh3;Il1rn;Prkg1;Trh
GO:0016247	channel regulator activity	molecular_function	6	4918	9	19240	0.0111960357509841	0.130298305571811	2.60810627626406	Cacng2;Cacng5;Cacng7;Cacng8;Cnih2;Cnih3
GO:0019534	toxin transmembrane transporter activity	molecular_function	6	4918	9	19240	0.0111960357509841	0.130298305571811	2.60810627626406	Abcg1;Slc22a1;Slc22a2;Slc22a3;Slc29a4;Slc7a8
GO:0042165	neurotransmitter binding	molecular_function	6	4918	9	19240	0.0111960357509841	0.130298305571811	2.60810627626406	Grin1;Grin2a;Grin2b;Grin3b;Slc6a11;Slc6a13
GO:0042613	MHC class II protein complex	cellular_component	6	4918	9	19240	0.0111960357509841	0.130298305571811	2.60810627626406	Cd74;H2-DMa;H2-DMb1;H2-Eb1;H2-Oa;H2-Ob
GO:0048406	nerve growth factor binding	molecular_function	6	4918	9	19240	0.0111960357509841	0.130298305571811	2.60810627626406	A2m;Ngfr;Ntrk1;Pcsk6;Pzp;Sort1
GO:0086009	membrane repolarization	biological_process	6	4918	9	19240	0.0111960357509841	0.130298305571811	2.60810627626406	Atp1a1;Atp1b2;Kcnd3;Kcnh2;Kcnip2;Kcnq1
GO:0086036	regulation of cardiac muscle cell membrane potential	biological_process	6	4918	9	19240	0.0111960357509841	0.130298305571811	2.60810627626406	Agrn;Ank2;Ehd3;Fxyd1;Slc8a1;Trdn
GO:0098810	neurotransmitter reuptake	biological_process	6	4918	9	19240	0.0111960357509841	0.130298305571811	2.60810627626406	Slc1a2;Slc6a1;Slc6a11;Slc6a2;Slc6a4;Slc6a5
GO:0099699	integral component of synaptic membrane	cellular_component	6	4918	9	19240	0.0111960357509841	0.130298305571811	2.60810627626406	Gabrg3;Itgb3;Itgb5;Slc2a3;Syt3;Syt6
GO:0019722	calcium-mediated signaling	biological_process	27	4918	70	19240	0.0112025456201542	0.130298305571811	1.50897577412421	Ackr2;Ackr4;Avpr1a;Cacna1d;Ccr1;Ccr2;Ccr6;Ccr7;Ccr9;Ccrl2;Chrm3;Cx3cr1;Grm1;Htr2b;Kiss1r;Ncald;Nmur1;P2ry12;Plcg2;Ppp1r9a;Ptgdr2;Rcan1;Rcan2;Ryr2;Sphk1;Treml1;Xcr1
GO:0035556	intracellular signal transduction	biological_process	130	4918	426	19240	0.0112898233994894	0.13109163183799	1.19385146448707	4921509C19Rik;Acot11;Adcy1;Adcy10;Adcy2;Adcy3;Adcy5;Adcy8;Adcy9;Arhgef28;Arhgef3;Arhgef4;Arhgef6;Asb10;Asb15;Asb16;Asb2;Asb4;Asb5;Bmx;Camk4;Ccn2;Cdc42bpg;Chek1;Cish;Clnk;Cnksr2;Dab1;Dapk2;Dcdc2a;Dclk3;Dcx;Ddx3x;Depdc1a;Depdc1b;Dgkb;Dgkg;Dgki;Dgkk;Drd2;Ect2;Egfr;Gucy1a1;Gucy1b1;Gucy2c;Gucy2d;Gucy2e;Gucy2f;Gucy2g;Hmox1;Inpp5d;Irak3;Itk;Kit;Lax1;Map4k1;Mapk10;Mapk15;Mapk4;Mapk6;Mark1;Mast1;Mc1r;Mcf2…
GO:0019825	oxygen binding	molecular_function	11	4918	22	19240	0.0118147046425076	0.13464602095896	1.95607970719805	Adgb;Alb;Cbs;Cyp2f2;Haao;Hba-a1;Hbb-bh1;Ido1;Mb;Tdo2;Th
GO:0050850	positive regulation of calcium-mediated signaling	biological_process	11	4918	22	19240	0.0118147046425076	0.13464602095896	1.95607970719805	Ccl4;Cd4;Cdh13;Hint1;Itgal;Kdr;Ncam1;Syk;Trat1;Trem2;Zap70
GO:0051770	positive regulation of nitric-oxide synthase biosynthetic process	biological_process	11	4918	22	19240	0.0118147046425076	0.13464602095896	1.95607970719805	Akap12;Cpeb1;Fcer2a;Il33;Kdr;Map2k6;Nampt;Nod2;Stat1;Tlr2;Tlr9
GO:0060088	auditory receptor cell stereocilium organization	biological_process	11	4918	22	19240	0.0118147046425076	0.13464602095896	1.95607970719805	Atp2b2;Cdh23;Clic5;Myo3a;Myo3b;Myo7a;Pcdh15;Pdzd7;Ripor2;Sod1;Strc
GO:0090026	positive regulation of monocyte chemotaxis	biological_process	11	4918	22	19240	0.0118147046425076	0.13464602095896	1.95607970719805	Aif1;Ccl5;Ccr1;Ccr2;Creb3;Cx3cr1;Cxcl10;Lgmn;Pla2g7;S100a14;Tnfsf18
GO:0002064	epithelial cell development	biological_process	8	4918	14	19240	0.0118309858392801	0.13464602095896	2.2355196653692	Adamtsl4;Esr1;Hydin;Muc2;Onecut2;Shroom3;Slc4a5;Trp63
GO:0005523	tropomyosin binding	molecular_function	8	4918	14	19240	0.0118309858392801	0.13464602095896	2.2355196653692	Lmod1;Lmod2;Smtnl1;Smtnl2;Tmod1;Tmod2;Tnnt1;Tnnt3
GO:0006699	bile acid biosynthetic process	biological_process	8	4918	14	19240	0.0118309858392801	0.13464602095896	2.2355196653692	Akr1d1;Cyp27a1;Cyp7a1;Cyp7b1;Hnf1a;Hsd17b10;Slc27a5;Star
GO:0030644	cellular chloride ion homeostasis	biological_process	8	4918	14	19240	0.0118309858392801	0.13464602095896	2.2355196653692	Abcc2;Bsnd;Fasl;Kcnq1;Slc12a5;Spp1;Tbxas1;Wnk4
GO:0045059	positive thymic T cell selection	biological_process	8	4918	14	19240	0.0118309858392801	0.13464602095896	2.2355196653692	Cd1d1;Cd3g;Cd74;Dock2;H2-DMa;Itpkb;Ptprc;Zap70
GO:0070207	protein homotrimerization	biological_process	8	4918	14	19240	0.0118309858392801	0.13464602095896	2.2355196653692	Alox5ap;Itln1;Mif;Mlkl;Scara5;Slc1a2;Slc1a5;Steap4
GO:0090331	negative regulation of platelet aggregation	biological_process	8	4918	14	19240	0.0118309858392801	0.13464602095896	2.2355196653692	Abat;Adamts18;Alox12;C1qtnf1;Ceacam1;Fgg;Prkg1;Serpine2
GO:0030175	filopodium	cellular_component	25	4918	64	19240	0.0120143024603443	0.136281048040275	1.52818727124847	Acpp;Actn2;Cfl1;Cxadr;Dmd;Enah;Epha4;Fgd4;Gpm6a;Iqgap2;Kcnn3;Lcp1;Lrrc7;Myo1g;Myo3a;Ppp1r9a;Ptprz1;Rapgef3;Ripor2;Snap25;Spef1;Srcin1;Trpv4;Unc5c;Vil1
GO:0030315	T-tubule	cellular_component	25	4918	64	19240	0.0120143024603443	0.136281048040275	1.52818727124847	Abcc9;Adra1b;Ank2;Atp1a1;Atp1a2;Cacna1s;Capn3;Esr1;Fer1l5;Fxyd1;Kcnd2;Kcnj12;Kcnj2;Kcnj3;Nos1;Nos1ap;Prkar2a;Ryr1;Scn1a;Scn1b;Scn2a;Scn5a;Slc2a4;Slc8a1;Vdr
GO:0071944	cell periphery	cellular_component	33	4918	90	19240	0.0127955976926177	0.143766205538664	1.43445845194524	Actg2;Adgre1;Atp1b2;Cd36;Cdh1;Clu;Fermt1;Gap43;Kdr;Krt19;Krt8;Lyve1;Mbp;Nkd2;Nos1;Notch1;Ntn1;Pank1;Pecam1;Phb2;Ptprc;Rapgef3;Rhpn1;Slc12a5;Slc1a3;Slc24a3;Slc2a13;Slc8a1;Smoc2;Sprr1a;Synpo;Tacr1;Thsd1
GO:0043406	positive regulation of MAP kinase activity	biological_process	23	4918	58	19240	0.0127957408117478	0.143766205538664	1.55137356088121	Adam8;Cd40;Ceacam1;Egf;Egfr;Ezh2;Fgf1;Fgf2;Flt1;Htr2b;Kit;Mif;Mst1r;Nod2;Pde5a;Pdgfb;Pdgfd;Pik3cg;Pik3r6;Rasgrp1;Robo1;Tenm1;Tpd52l1
GO:0001964	startle response	biological_process	12	4918	25	19240	0.0128205824840269	0.143766205538664	1.87783651891013	Csmd1;Drd2;Glrb;Grin1;Grin2a;Grin2b;Grin2c;Kcna1;Kcnh1;Otof;Pcdh15;Prkn
GO:0003351	epithelial cilium movement involved in extracellular fluid movement	biological_process	12	4918	25	19240	0.0128205824840269	0.143766205538664	1.87783651891013	Adcy10;Ak7;Ccdc39;Ccdc40;Cfap43;Daw1;Dnah1;Dnah11;Dnah5;Dnaic1;Kif27;Nme7
GO:0019226	transmission of nerve impulse	biological_process	12	4918	25	19240	0.0128205824840269	0.143766205538664	1.87783651891013	Cacna1e;Cacng2;Cacng5;Cacng7;Cacng8;Grm7;Jam3;Kcnq2;Nfasc;Pmp22;Sod1;Sptbn4
GO:0031295	T cell costimulation	biological_process	12	4918	25	19240	0.0128205824840269	0.143766205538664	1.87783651891013	Card11;Cd274;Cd28;Cd5;Cd80;Cd86;Dpp4;Efnb1;Icos;Pdcd1lg2;Tnfrsf14;Tnfsf14
GO:0060077	inhibitory synapse	cellular_component	12	4918	25	19240	0.0128205824840269	0.143766205538664	1.87783651891013	Clcn3;Gabra2;Gabrb3;Gad1;Igsf21;Iqsec3;Lhfpl4;Nrxn1;Pclo;Rims1;Rims2;Syt11
GO:0007416	synapse assembly	biological_process	21	4918	52	19240	0.0135007865921949	0.148898569258639	1.57991053273688	Add2;Adgrf1;Adgrl3;Agrn;Cadm1;Cdh1;Dnm3;Erbb4;Gja10;Gpm6a;Igfn1;Mapt;Nrxn1;Nrxn2;Nrxn3;Pclo;Pdgfb;Sdk1;Sdk2;Shank3;Sptbn2
GO:0030261	chromosome condensation	biological_process	13	4918	28	19240	0.0135312878952984	0.148898569258639	1.81635972811247	Banf1;Cdk1;H1f1;H1f2;H1f3;H1f4;H1f5;Hmga2;Ncapd2;Ncaph;Smc2;Smc4;Top2a
GO:0045332	phospholipid translocation	biological_process	13	4918	28	19240	0.0135312878952984	0.148898569258639	1.81635972811247	Abca1;Abca4;Abcb1a;Abcb4;Atp10b;Atp8a1;Atp8a2;Atp8b1;Atp8b3;Atp8b4;Atp8b5;Atp9a;P2rx7
GO:0016310	phosphorylation	biological_process	176	4918	595	19240	0.0136140041055697	0.148898569258639	1.15721017972053	4921509C19Rik;Aatk;Acvr1c;Acvrl1;Ak8;Aldh18a1;Alk;Alpk2;Alpk3;Amhr2;Ankk1;Aurka;Aurkb;Bmpr1b;Bmx;Bub1;Bub1b;Camk1;Camk1d;Camk1g;Camk2b;Camk4;Cdc42bpg;Cdk1;Cdk15;Cdk4;Cdkl1;Cdkl3;Cdkl4;Cerkl;Chek1;Ciita;Ckm;Ckmt1;Coq8a;Csf1r;Dapk2;Dclk3;Dgkb;Dgkg;Dgki;Dtymk;Dyrk4;Egfr;Eif2ak2;Epha10;Epha3;Epha4;Epha6;Epha8;Ephb1;Erbb4;Ern2;Etnk2;Fgfr3;Flt1;Flt3;Flt4;Galk1;Gck;Grk3;Grk4;Hck;Hkdc1;Htr2b;Ikbke;Insrr;…
GO:0007611	learning or memory	biological_process	27	4918	71	19240	0.0137639189440941	0.148898569258639	1.48772259420697	Aff2;B2m;Dbi;Dnah11;Egfr;Esr2;Gm2a;Grin1;Grin2a;Grin2b;Grm5;Grpr;Kcnab1;Mapt;Ncam1;Ntrk1;Prkar1b;Prnp;Prrt1;Ptprz1;Shank3;Shc3;Slc2a4;Slc8a2;Tacr1;Tmod2;Ttbk1
GO:0055088	lipid homeostasis	biological_process	20	4918	49	19240	0.013804147502605	0.148898569258639	1.596799760978	Abca12;Abcb11;Abcb4;Acox1;Acoxl;Apoa4;Asgr2;Ddx3x;G6pc;Gck;Hnf4a;Nr1h3;Pnpla1;Pnpla3;Pnpla5;Tlcd3a;Tlcd3b;Tlcd4;Trem2;Usf2
GO:0098686	hippocampal mossy fiber to CA3 synapse	cellular_component	20	4918	49	19240	0.013804147502605	0.148898569258639	1.596799760978	Adcy1;Adcy8;Cacng2;Ctnna2;Fmr1;Grik4;Grin1;Grin2b;Grin3b;Prkar1b;Ptprd;Rapgef4;Sh3gl2;Slc16a7;Slc6a9;Syt1;Syt12;Tnr;Unc13b;Ywhaz
GO:0120162	positive regulation of cold-induced thermogenesis	biological_process	35	4918	97	19240	0.0138429687107896	0.148898569258639	1.41160391241096	Adipoq;Adrb3;Ccr2;Cd36;Cmklr1;Dbh;Dio2;Ebf2;Elovl6;Epas1;Esrrg;Fabp4;Fabp5;Fgf21;Fh1;Gadd45g;Gpr3;Grb10;Il4ra;Lcn2;Mfap2;Oxt;Pemt;Per2;Plac8;Prdm16;Prkab2;Prlr;Pth2r;Stat6;Syk;Trpm8;Trpv2;Tshr;Ybx2
GO:0006468	protein phosphorylation	biological_process	166	4918	559	19240	0.0139824829480336	0.148898569258639	1.16175038066145	4921509C19Rik;Aatk;Acvr1c;Acvrl1;Alk;Alpk2;Alpk3;Amhr2;Ankk1;Aurka;Aurkb;Birc5;Bmp2;Bmpr1b;Bmx;Bub1;Bub1b;Camk1;Camk1d;Camk1g;Camk4;Ccnb1;Cdc25b;Cdc42bpg;Cdk1;Cdk15;Cdk4;Cdkl1;Cdkl3;Cdkl4;Cfl1;Chek1;Csf1r;Dapk2;Dclk3;Dyrk4;Egfr;Eif2ak2;Epha10;Epha3;Epha4;Epha6;Epha8;Ephb1;Erbb4;Ern2;Fgfr3;Flt1;Flt3;Flt4;Gas6;Grk3;Grk4;Grm5;Gucy2c;Gucy2d;Gucy2e;Gucy2f;Gucy2g;Hck;Ikbke;Insrr;Irak3;Itk;Kdr;Kit;Lama1…
GO:0042470	melanosome	cellular_component	14	4918	31	19240	0.0139993535604336	0.148898569258639	1.76678167101759	Itgb3;Mfsd12;Mlana;Mlph;Mreg;Myo7a;Myrip;Pmel;Rab17;Rab27a;Rab27b;Sytl1;Sytl2;Tyrp1
GO:0001848	complement binding	molecular_function	5	4918	7	19240	0.0142067769894631	0.148898569258639	2.7943995817115	C4b;C8g;Cd59a;Cr2;Serping1
GO:0002830	positive regulation of type 2 immune response	biological_process	5	4918	7	19240	0.0142067769894631	0.148898569258639	2.7943995817115	Cd74;Ido1;Il33;Nlrp3;Nod2
GO:0004972	NMDA glutamate receptor activity	molecular_function	5	4918	7	19240	0.0142067769894631	0.148898569258639	2.7943995817115	Grin1;Grin2a;Grin2b;Grin2c;Grin3b
GO:0005004	GPI-linked ephrin receptor activity	molecular_function	5	4918	7	19240	0.0142067769894631	0.148898569258639	2.7943995817115	Epha3;Epha4;Epha8;Ntrk1;Ntrk3
GO:0005579	membrane attack complex	cellular_component	5	4918	7	19240	0.0142067769894631	0.148898569258639	2.7943995817115	C6;C7;C8g;C9;Hc
GO:0006857	oligopeptide transport	biological_process	5	4918	7	19240	0.0142067769894631	0.148898569258639	2.7943995817115	Cdh17;Slc15a1;Slc15a2;Slc15a3;Slco1b2
GO:0009266	response to temperature stimulus	biological_process	5	4918	7	19240	0.0142067769894631	0.148898569258639	2.7943995817115	Acot11;Aldh18a1;Trpm8;Trpv2;Trpv3
GO:0010032	meiotic chromosome condensation	biological_process	5	4918	7	19240	0.0142067769894631	0.148898569258639	2.7943995817115	Incenp;Ncapd2;Ncaph;Smc2;Smc4
GO:0010760	negative regulation of macrophage chemotaxis	biological_process	5	4918	7	19240	0.0142067769894631	0.148898569258639	2.7943995817115	Cyp19a1;Hc;Mif;Mmp28;Slamf8
GO:0014054	positive regulation of gamma-aminobutyric acid secretion	biological_process	5	4918	7	19240	0.0142067769894631	0.148898569258639	2.7943995817115	Grik1;Htr2c;P2rx7;Slc6a1;Trh
GO:0015349	thyroid hormone transmembrane transporter activity	molecular_function	5	4918	7	19240	0.0142067769894631	0.148898569258639	2.7943995817115	Slc16a2;Slc7a5;Slc7a8;Slco1c1;Slco4a1
GO:0034162	toll-like receptor 9 signaling pathway	biological_process	5	4918	7	19240	0.0142067769894631	0.148898569258639	2.7943995817115	Nr1h4;Pik3ap1;Tlr9;Tnip2;Unc93b1
GO:0034440	lipid oxidation	biological_process	5	4918	7	19240	0.0142067769894631	0.148898569258639	2.7943995817115	Alox12;Alox12b;Alox5;Alox8;Pla2g7
GO:0035325	Toll-like receptor binding	molecular_function	5	4918	7	19240	0.0142067769894631	0.148898569258639	2.7943995817115	Cd36;Ceacam1;Syk;Tlr2;Unc93b1
GO:0036042	long-chain fatty acyl-CoA binding	molecular_function	5	4918	7	19240	0.0142067769894631	0.148898569258639	2.7943995817115	Acot11;Acot12;Dbi;Hnf4a;Pnpla3
GO:0060335	positive regulation of interferon-gamma-mediated signaling pathway	biological_process	5	4918	7	19240	0.0142067769894631	0.148898569258639	2.7943995817115	Hpx;Irgm1;Irgm2;Parp9;Txk
GO:0070891	lipoteichoic acid binding	molecular_function	5	4918	7	19240	0.0142067769894631	0.148898569258639	2.7943995817115	Cd6;Dmbt1;Lbp;Tlr2;Trem2
GO:0071281	cellular response to iron ion	biological_process	5	4918	7	19240	0.0142067769894631	0.148898569258639	2.7943995817115	B2m;Bmp6;Tfr2;Tfrc;Trf
GO:0071546	pi-body	cellular_component	5	4918	7	19240	0.0142067769894631	0.148898569258639	2.7943995817115	Asz1;Ddx4;Piwil2;Tdrd1;Tdrd5
GO:0099106	ion channel regulator activity	molecular_function	5	4918	7	19240	0.0142067769894631	0.148898569258639	2.7943995817115	Fxyd1;Fxyd2;Fxyd3;Fxyd6;Fxyd7
GO:0106256	hydroperoxy icosatetraenoate dehydratase activity	molecular_function	5	4918	7	19240	0.0142067769894631	0.148898569258639	2.7943995817115	Aloxe3;Cyp1a1;Cyp1b1;Cyp2s1;Tbxas1
GO:0150079	negative regulation of neuroinflammatory response	biological_process	5	4918	7	19240	0.0142067769894631	0.148898569258639	2.7943995817115	Igf1;Nr1d1;Pparg;Tnfrsf1b;Trem2
GO:1903169	regulation of calcium ion transmembrane transport	biological_process	5	4918	7	19240	0.0142067769894631	0.148898569258639	2.7943995817115	Pik3cg;Ptpn22;Tmc1;Tmc2;Tspan13
GO:0004857	enzyme inhibitor activity	molecular_function	18	4918	43	19240	0.0142539953354795	0.148898569258639	1.63764812695651	1300017J02Rik;Angptl4;Apba3;Cd55;Dtx3l;F2;Fetub;Gckr;Notch1;Oas1d;Parp9;Ppp1r12b;Scg5;Timp2;Timp3;Txnip;Ugt1a1;Wfikkn2
GO:0030016	myofibril	cellular_component	18	4918	43	19240	0.0142539953354795	0.148898569258639	1.63764812695651	Ablim2;Alppl2;Capn3;Lmod1;Lmod2;Mybpc3;Myh13;Myh2;Myh4;Myh6;Myh7;Myl2;Neb;Nrap;Tmod1;Tmod2;Tnni3;Ttn
GO:0016339	calcium-dependent cell-cell adhesion via plasma membrane cell adhesion molecules	biological_process	15	4918	34	19240	0.0142704448062464	0.148898569258639	1.72595268282181	Cdh1;Cdh12;Cdh13;Cdh17;Cdh18;Cdh20;Cdh22;Cdh23;Cdh6;Ceacam1;Dchs1;Nrxn1;Pcdh1;Pcdh12;Selp
GO:0045776	negative regulation of blood pressure	biological_process	15	4918	34	19240	0.0142704448062464	0.148898569258639	1.72595268282181	Abat;Adipoq;Adora1;Bdkrb2;Calca;Drd2;Gja5;Hrh3;Mkks;Nos1;Nos2;Oprl1;Oxt;Ppara;Ptafr
GO:0050660	flavin adenine dinucleotide binding	molecular_function	26	4918	68	19240	0.0143197934340148	0.148898569258639	1.49582565844557	Acad11;Acox1;Acoxl;Aifm1;Aifm2;Aifm3;Aox1;Aox2;Aox3;Aox4;Chdh;Cybb;Dmgdh;Fmo1;Fmo2;Fmo3;Fmo4;Fmo5;Foxred2;Gsr;Maob;Nos1;Nos2;Sqle;Txnrd2;Txnrd3
GO:0002281	macrophage activation involved in immune response	biological_process	9	4918	17	19240	0.0143381307702229	0.148898569258639	2.07114321938617	Fer1l5;Hmgb1;Ifi35;Ifnb1;Il33;Lbp;Sbno2;Sucnr1;Syk
GO:0007051	spindle organization	biological_process	9	4918	17	19240	0.0143381307702229	0.148898569258639	2.07114321938617	Aspm;Aunip;Aurka;Aurkb;Kif11;Knstrn;Pcnt;Ranbp1;Spag5
GO:0008272	sulfate transport	biological_process	9	4918	17	19240	0.0143381307702229	0.148898569258639	2.07114321938617	Racgap1;Slc13a1;Slc26a2;Slc26a3;Slc26a4;Slc26a5;Slc26a7;Slc26a8;Slc26a9
GO:0010812	negative regulation of cell-substrate adhesion	biological_process	9	4918	17	19240	0.0143381307702229	0.148898569258639	2.07114321938617	Angpt2;Coro2b;Fzd7;Gcnt2;Notch1;Plg;Ptprz1;Spock1;Wnt1
GO:0016702	oxidoreductase activity, acting on single donors with incorporation of molecular oxygen, incorporation of two atoms of oxygen	molecular_function	9	4918	17	19240	0.0143381307702229	0.148898569258639	2.07114321938617	Alox12;Alox12b;Alox5;Alox8;Aloxe3;Bco1;Bco2;Cdo1;P4ha3
GO:0019433	triglyceride catabolic process	biological_process	9	4918	17	19240	0.0143381307702229	0.148898569258639	2.07114321938617	Apoa5;Apob;Liph;Lpl;Plb1;Pnliprp2;Pnpla1;Pnpla3;Pnpla5
GO:0034185	apolipoprotein binding	molecular_function	9	4918	17	19240	0.0143381307702229	0.148898569258639	2.07114321938617	Abca1;Hspd1;Lpl;Lrp8;Mapt;Mttp;Plg;Trem2;Vldlr
GO:0048712	negative regulation of astrocyte differentiation	biological_process	9	4918	17	19240	0.0143381307702229	0.148898569258639	2.07114321938617	Dab1;F2;Fgfr3;Gpr37l1;Hmga2;Id4;Mycn;Nr2e1;Ntrk3
GO:0098962	regulation of postsynaptic neurotransmitter receptor activity	biological_process	9	4918	17	19240	0.0143381307702229	0.148898569258639	2.07114321938617	Begain;Cacng5;Cnih2;Dlgap1;Dlgap2;Dlgap3;Shisa6;Shisa7;Shisa9
GO:2000649	regulation of sodium ion transmembrane transporter activity	biological_process	9	4918	17	19240	0.0143381307702229	0.148898569258639	2.07114321938617	Fxyd1;Fxyd2;Fxyd3;Fxyd6;Fxyd7;Rangrf;Scn1b;Scn2b;Scn3b
GO:0009888	tissue development	biological_process	17	4918	40	19240	0.0143687940042428	0.148898569258639	1.66266775111834	Agrn;Egflam;Lama1;Lama2;Lama3;Lamb3;Lamc3;Mbd3;Nr5a1;Nr5a2;Ntn1;Ntn5;Ntng1;Ntng2;Postn;Ush2a;Wt1
GO:0014911	positive regulation of smooth muscle cell migration	biological_process	17	4918	40	19240	0.0143687940042428	0.148898569258639	1.66266775111834	Ccl5;Cyp1b1;Has2;Igf1;Itga2;Itgb3;Mif;P2ry2;P2ry6;Pdgfb;Plau;Postn;Rapgef3;Rapgef4;Retn;Sema6d;Vtn
GO:0044853	plasma membrane raft	cellular_component	16	4918	37	19240	0.0143829866144511	0.148898569258639	1.69174461163074	Adcy8;Add2;Cd177;Chrnb2;Flot1;Has2;Itgam;Kcnd2;Mal;Ms4a1;Prkar2a;Prtn3;Selplg;Skap1;Stim1;Trem2
GO:0030334	regulation of cell migration	biological_process	40	4918	114	19240	0.0148505764220257	0.153508063646623	1.37268751382319	Abi3;Adgrg3;Camsap3;Ccr2;Ddx58;Dock10;Egfl7;Epha3;Erbb4;Fgf1;Fgf17;Fgf2;Fgf21;Fgf23;Flna;Frmd5;Itgb3;Kif14;Lama1;Lama2;Lama3;Lama4;Lmo4;Meak7;Mmp10;Mmp3;Notch1;Ntn1;Osgin1;Pecam1;Plxnb3;Plxnc1;Rcc2;Robo4;Sdc3;Srcin1;Sst;Tek;Tmigd1;Unc5c
GO:0050766	positive regulation of phagocytosis	biological_process	24	4918	62	19240	0.0154438950746883	0.159162420904659	1.51438428944365	C3;Camk1d;Ccr7;Cd36;Dock2;Fcgr1;Fcgr2b;Fcgr3;Gas6;Il15;Il2rb;Lyar;Mertk;Mex3b;Nod2;Ptx3;Rab27a;Rap1gap;Sftpa1;Sftpd;Sod1;Trem2;Tub;Tulp1
GO:0050885	neuromuscular process controlling balance	biological_process	24	4918	62	19240	0.0154438950746883	0.159162420904659	1.51438428944365	Aars;Adcy5;Aldh1a3;Atp2b2;Camk2b;Clic5;Foxs1;Gm2a;Grin2c;Igdcc3;Jph3;Nbn;Nr4a3;Nrxn1;Pde8b;Pou4f3;Psap;Ptprq;Rbfox1;Shank1;Shank3;Slc1a3;Tifab;Tnr
GO:0001503	ossification	biological_process	36	4918	101	19240	0.0155524632097448	0.159775013775595	1.39443305859663	Acp5;Bmp2;Bmp5;Bmp6;Bmp7;Bmp8b;Casr;Ccn2;Chrdl1;Chrdl2;Clec11a;Col13a1;Col2a1;Dlk1;Dmp1;Ecm1;Gpm6b;Ifitm1;Igf2;Igsf10;Kazald1;Lrrc17;Ltf;Mgp;Mmp9;Myog;Rassf2;Rsad2;Runx3;Sbno2;Slc26a2;Smpd3;Sort1;Sost;Spp1;Tnfrsf11a
GO:0010628	positive regulation of gene expression	biological_process	155	4918	521	19240	0.015984386216322	0.159775013775595	1.16388619814087	Adam3;Adtrp;Agt;Aldh1a2;Alox12;Alox12b;Angpt1;Ank2;Apob;Ar;Atf3;Atf4;Bmp2;Bmp6;Bmp7;C1qtnf1;Calcoco1;Calcr;Casr;Ccl5;Ccn2;Cd28;Cd36;Cd46;Cd74;Cdh3;Cdk1;Cebpe;Clu;Cntn1;Crhr2;Csf2;Ctcf;Ctcfl;Cux2;Cyp26b1;Cyp3a13;Ddx3x;Ddx58;Dll4;Dnmt1;Eda;Edar;Egf;Eng;Epb41l4b;Ephx2;Etv4;Fbln1;Fgf1;Fgf17;Fgf2;Fgf21;Fgf23;Fmr1;Fn1;Gas6;Gata4;Gjc2;Grhl3;Hcfc1;Hes1;Hmga2;Hmgb2;Hnf1b;Hnrnpd;Hpn;Id2;Id4;Igf1;Ikzf1;Il1a…
GO:0009566	fertilization	biological_process	23	4918	59	19240	0.0160035180632675	0.159775013775595	1.52507909374763	Acrbp;Adam3;Apob;Ar;Atp1a4;Duox2;Klhl10;Klk14;Lyzl6;Map7;Meiob;Nlrp5;Rad21l;Spesp1;Spink2;Sptbn4;Sycp2;Tdrd12;Tdrd9;Tex11;Tex15;Tssk4;Ybx3
GO:0000187	activation of MAPK activity	biological_process	32	4918	88	19240	0.0160089973930315	0.159775013775595	1.42260342341676	Agt;Alk;Bmp2;C1qtnf2;Cd74;Egf;Fgf1;Gdf15;Grm1;Grm4;Hgf;Igf1;Ikbke;Ins2;Iqgap3;Kit;Lpar3;Map2k2;Map2k6;Map3k5;Ntrk3;P2rx7;Plce1;Ppia;Ptprc;Ret;Sbk2;Shc2;Syk;Tgfa;Thbs1;Trp73
GO:0000727	double-strand break repair via break-induced replication	biological_process	7	4918	12	19240	0.0161160417397018	0.159775013775595	2.28209299173106	Mcm2;Mcm3;Mcm4;Mcm5;Mcm6;Mcm7;Mcmdc2
GO:0008429	phosphatidylethanolamine binding	molecular_function	7	4918	12	19240	0.0161160417397018	0.159775013775595	2.28209299173106	Cd300a;Esyt1;Esyt3;Pemt;Pltp;Rs1;Trem2
GO:0016081	synaptic vesicle docking	biological_process	7	4918	12	19240	0.0161160417397018	0.159775013775595	2.28209299173106	Ppfia3;Rims1;Rims2;Stx1b;Syde1;Unc13b;Unc13c
GO:0016486	peptide hormone processing	biological_process	7	4918	12	19240	0.0161160417397018	0.159775013775595	2.28209299173106	Chst8;Corin;Pcsk1;Pcsk2;Pcsk5;Pcsk6;Scg5
GO:0017146	NMDA selective glutamate receptor complex	cellular_component	7	4918	12	19240	0.0161160417397018	0.159775013775595	2.28209299173106	Dlgap3;Grin1;Grin2a;Grin2b;Grin2c;Grin3b;Shank1
GO:0019829	ATPase-coupled cation transmembrane transporter activity	molecular_function	7	4918	12	19240	0.0161160417397018	0.159775013775595	2.28209299173106	Abcc9;Atp12a;Atp1a2;Atp1a4;Atp2b2;Atp2b3;Atp7b
GO:0031639	plasminogen activation	biological_process	7	4918	12	19240	0.0161160417397018	0.159775013775595	2.28209299173106	Apoh;Fgg;Klkb1;Pgk1;Plat;Plau;Tmprss9
GO:0032308	positive regulation of prostaglandin secretion	biological_process	7	4918	12	19240	0.0161160417397018	0.159775013775595	2.28209299173106	Il1a;Map2k6;Oxt;P2rx7;P2ry2;Pla2g3;Ptges
GO:0035456	response to interferon-beta	biological_process	7	4918	12	19240	0.0161160417397018	0.159775013775595	2.28209299173106	Bst2;Ifitm1;Ifitm3;Ifitm6;Ikbke;Stat1;Xaf1
GO:0036376	sodium ion export across plasma membrane	biological_process	7	4918	12	19240	0.0161160417397018	0.159775013775595	2.28209299173106	Atp12a;Atp1a1;Atp1a2;Atp1a4;Atp1b2;Atp4a;Slc8a1
GO:0040011	locomotion	biological_process	7	4918	12	19240	0.0161160417397018	0.159775013775595	2.28209299173106	Atp1a2;Atp2b2;Grin2a;Jph3;Scn1b;Sema3f;Shank3
GO:0042555	MCM complex	cellular_component	7	4918	12	19240	0.0161160417397018	0.159775013775595	2.28209299173106	Mcm2;Mcm3;Mcm4;Mcm5;Mcm6;Mcm7;Mcmdc2
GO:0045028	G protein-coupled purinergic nucleotide receptor activity	molecular_function	7	4918	12	19240	0.0161160417397018	0.159775013775595	2.28209299173106	P2ry10;P2ry12;P2ry14;P2ry2;P2ry4;P2ry6;Ptafr
GO:0050927	positive regulation of positive chemotaxis	biological_process	7	4918	12	19240	0.0161160417397018	0.159775013775595	2.28209299173106	Casr;Cdh13;F7;Itga2;Kdr;Ntrk3;Smad3
GO:0071398	cellular response to fatty acid	biological_process	7	4918	12	19240	0.0161160417397018	0.159775013775595	2.28209299173106	Kcnk4;Ldlr;Lpl;Nr1h4;Olfr78;Pdk4;Pid1
GO:1903671	negative regulation of sprouting angiogenesis	biological_process	7	4918	12	19240	0.0161160417397018	0.159775013775595	2.28209299173106	Adamts9;Alox5;Creb3l1;E2f2;Klf2;Sema6a;Thbs1
GO:2000252	negative regulation of feeding behavior	biological_process	7	4918	12	19240	0.0161160417397018	0.159775013775595	2.28209299173106	Ceacam2;Crhr1;Crhr2;Esr2;Ins2;Retn;Trh
GO:0001975	response to amphetamine	biological_process	10	4918	20	19240	0.0161897687597173	0.159775013775595	1.95607970719805	Adra1b;Dbh;Drd2;Gnal;Grin1;Grin2a;Hprt;Pde1b;Ppp1r1b;Slc18a2
GO:0006826	iron ion transport	biological_process	10	4918	20	19240	0.0161897687597173	0.159775013775595	1.95607970719805	1300017J02Rik;B2m;Cp;Fth1;Heph;Hephl1;Ltf;Meltf;Tfrc;Trf
GO:0032695	negative regulation of interleukin-12 production	biological_process	10	4918	20	19240	0.0161897687597173	0.159775013775595	1.95607970719805	Acp5;C1qbp;Ccr7;Cmklr1;Irak3;Nod2;Thbs1;Tigit;Tlr2;Tnfrsf9
GO:0034704	calcium channel complex	cellular_component	10	4918	20	19240	0.0161897687597173	0.159775013775595	1.95607970719805	Pkd1l1;Pkd2l1;Ptpa;Ryr1;Ryr2;Ryr3;Trdn;Trpc4;Trpc5;Trpv6
GO:0035584	calcium-mediated signaling using intracellular calcium source	biological_process	10	4918	20	19240	0.0161897687597173	0.159775013775595	1.95607970719805	Grm5;Homer2;Kdr;Ntrk2;Prnp;Ptgfr;Ptprc;Ryr2;Selp;Trpm2
GO:0038083	peptidyl-tyrosine autophosphorylation	biological_process	10	4918	20	19240	0.0161897687597173	0.159775013775595	1.95607970719805	Aatk;Bmx;Egfr;Erbb4;Itk;Kdr;Ntrk1;Ros1;Srms;Txk
GO:0051932	synaptic transmission, GABAergic	biological_process	10	4918	20	19240	0.0161897687597173	0.159775013775595	1.95607970719805	Cacnb4;Clcn3;Gabra1;Gabra2;Gabra3;Gabra4;Gabrb2;Gabrb3;Gabre;Gabrg3
GO:0095500	acetylcholine receptor signaling pathway	biological_process	10	4918	20	19240	0.0161897687597173	0.159775013775595	1.95607970719805	Chrm3;Chrna4;Chrnb2;Ly6a;Ly6c1;Ly6c2;Ly6f;Ly6i;Sorbs1;Sorbs2
GO:0042060	wound healing	biological_process	31	4918	85	19240	0.0167960722548045	0.159775013775595	1.42678755113269	Arhgef19;BC024139;Bnc1;Ccm2l;Celsr1;Cx3cl1;Dsp;Egfr;Eng;Epb41l4b;Evpl;Fgf1;Fgf2;Fn1;Gata4;Grhl3;Hpse;Igf1;Ins2;Krt6a;Nlrp6;Pecam1;Plau;Pou2f3;Ppara;Ppl;Ptk7;Sdc4;Serpinb2;Tgfb2;Treml1
GO:0007399	nervous system development	biological_process	128	4918	424	19240	0.016848531329432	0.159775013775595	1.18102925717618	Actl6a;Acvr1c;Adgrb1;Adgrg1;Adgrv1;Akna;Alk;Apob;Ascl2;Atcay;Avil;Bicdl1;Bzw2;Camk1;Camk1d;Camk2b;Cdc20;Chac1;Chl1;Chrdl1;Cntn1;Cntn4;Crmp1;Crx;Cyb5d2;Dab1;Dcc;Dcdc2a;Dcx;Dll4;Dpf3;Dpysl5;Dscam;Ect2;Efnb1;Enah;Epha4;Epha8;Ephb1;Epm2a;Erbb4;Fgf14;Fmr1;Fn1;Fos;Foxn4;Gabrb3;Gap43;Gdpd5;Gfra1;Gfra3;Glrb;Gpm6a;Grik1;Grip1;Hoxa1;Igf1;Ina;Insc;Islr2;Itga8;Kat2a;Kctd11;Lhfpl4;Lhx1;Lhx2;Lrp2;Mdga1;Mertk;M…
GO:0001865	NK T cell differentiation	biological_process	4	4918	5	19240	0.0169676694873704	0.159775013775595	3.12972753151688	Cd1d1;Itk;Psap;Txk
GO:0005234	extracellularly glutamate-gated ion channel activity	molecular_function	4	4918	5	19240	0.0169676694873704	0.159775013775595	3.12972753151688	Gria2;Grik1;Grin2a;Grin2b
GO:0005275	amine transmembrane transporter activity	molecular_function	4	4918	5	19240	0.0169676694873704	0.159775013775595	3.12972753151688	Slc18a2;Slc22a2;Slc6a14;Slc7a8
GO:0005502	11-cis retinal binding	molecular_function	4	4918	5	19240	0.0169676694873704	0.159775013775595	3.12972753151688	Abca4;Opn3;Opn4;Rlbp1
GO:0005981	regulation of glycogen catabolic process	biological_process	4	4918	5	19240	0.0169676694873704	0.159775013775595	3.12972753151688	Ppp1ca;Ppp1r3b;Ppp1r3d;Ppp1r3e
GO:0007567	parturition	biological_process	4	4918	5	19240	0.0169676694873704	0.159775013775595	3.12972753151688	Akr1c18;Nrk;Ptafr;Rxfp1
GO:0008065	establishment of blood-nerve barrier	biological_process	4	4918	5	19240	0.0169676694873704	0.159775013775595	3.12972753151688	Agt;Dmd;Hapln2;Ren1
GO:0008228	opsonization	biological_process	4	4918	5	19240	0.0169676694873704	0.159775013775595	3.12972753151688	Ptx3;Sftpa1;Sftpd;Spon2
GO:0008294	calcium- and calmodulin-responsive adenylate cyclase activity	molecular_function	4	4918	5	19240	0.0169676694873704	0.159775013775595	3.12972753151688	Adcy1;Adcy3;Adcy5;Adcy8
GO:0015820	leucine transport	biological_process	4	4918	5	19240	0.0169676694873704	0.159775013775595	3.12972753151688	Slc3a2;Slc6a15;Slc6a17;Slc7a8
GO:0016199	axon midline choice point recognition	biological_process	4	4918	5	19240	0.0169676694873704	0.159775013775595	3.12972753151688	Foxg1;Robo1;Robo2;Robo3
GO:0016941	natriuretic peptide receptor activity	molecular_function	4	4918	5	19240	0.0169676694873704	0.159775013775595	3.12972753151688	Gucy2c;Gucy2d;Npr1;Npr3
GO:0019441	tryptophan catabolic process to kynurenine	biological_process	4	4918	5	19240	0.0169676694873704	0.159775013775595	3.12972753151688	Ido1;Ido2;Kynu;Tdo2
GO:0021940	positive regulation of cerebellar granule cell precursor proliferation	biological_process	4	4918	5	19240	0.0169676694873704	0.159775013775595	3.12972753151688	Egf;Fgf2;Gpr37l1;Igf1
GO:0022849	glutamate-gated calcium ion channel activity	molecular_function	4	4918	5	19240	0.0169676694873704	0.159775013775595	3.12972753151688	Grin1;Grin2a;Grin2b;Grin2c
GO:0033564	anterior/posterior axon guidance	biological_process	4	4918	5	19240	0.0169676694873704	0.159775013775595	3.12972753151688	Dcc;Ntn1;Unc5a;Unc5c
GO:0034715	pICln-Sm protein complex	cellular_component	4	4918	5	19240	0.0169676694873704	0.159775013775595	3.12972753151688	Snrpd1;Snrpd2;Snrpd3;Snrpf
GO:0042376	phylloquinone catabolic process	biological_process	4	4918	5	19240	0.0169676694873704	0.159775013775595	3.12972753151688	Cyp4f14;Cyp4f15;Cyp4f18;Cyp4f40
GO:0045061	thymic T cell selection	biological_process	4	4918	5	19240	0.0169676694873704	0.159775013775595	3.12972753151688	Card11;Itpkb;Jag2;Zap70
GO:0050955	thermoception	biological_process	4	4918	5	19240	0.0169676694873704	0.159775013775595	3.12972753151688	Cpeb3;Trpa1;Trpm8;Trpv1
GO:0051754	meiotic sister chromatid cohesion, centromeric	biological_process	4	4918	5	19240	0.0169676694873704	0.159775013775595	3.12972753151688	Bub1;Bub1b;Meikin;Sgo2a
GO:0060005	vestibular reflex	biological_process	4	4918	5	19240	0.0169676694873704	0.159775013775595	3.12972753151688	Nr4a3;Pmp22;Tmc1;Tmc2
GO:0060478	acrosomal vesicle exocytosis	biological_process	4	4918	5	19240	0.0169676694873704	0.159775013775595	3.12972753151688	Rab3a;Rims1;Syt6;Unc13b
GO:0061370	testosterone biosynthetic process	biological_process	4	4918	5	19240	0.0169676694873704	0.159775013775595	3.12972753151688	Akr1c18;Cyp19a1;Hsd17b1;Srd5a2
GO:0071221	cellular response to bacterial lipopeptide	biological_process	4	4918	5	19240	0.0169676694873704	0.159775013775595	3.12972753151688	Cd36;Tlr1;Tlr2;Tlr6
GO:0086006	voltage-gated sodium channel activity involved in cardiac muscle cell action potential	molecular_function	4	4918	5	19240	0.0169676694873704	0.159775013775595	3.12972753151688	Scn1b;Scn2b;Scn3b;Scn5a
GO:0097112	gamma-aminobutyric acid receptor clustering	biological_process	4	4918	5	19240	0.0169676694873704	0.159775013775595	3.12972753151688	Glrb;Lhfpl4;Nrxn1;Shisa7
GO:0098735	positive regulation of the force of heart contraction	biological_process	4	4918	5	19240	0.0169676694873704	0.159775013775595	3.12972753151688	Myl2;Nos1;Ryr2;Slc8a1
GO:0140206	dipeptide import across plasma membrane	biological_process	4	4918	5	19240	0.0169676694873704	0.159775013775595	3.12972753151688	Slc15a1;Slc15a2;Slc15a3;Slc7a11
GO:1900452	regulation of long-term synaptic depression	biological_process	4	4918	5	19240	0.0169676694873704	0.159775013775595	3.12972753151688	Arc;Dgki;Shank3;Sorcs3
GO:1902475	L-alpha-amino acid transmembrane transport	biological_process	4	4918	5	19240	0.0169676694873704	0.159775013775595	3.12972753151688	Slc22a2;Slc38a1;Slc47a1;Slc7a2
GO:1905064	negative regulation of vascular associated smooth muscle cell differentiation	biological_process	4	4918	5	19240	0.0169676694873704	0.159775013775595	3.12972753151688	Nfatc1;Nfatc2;Pdcd4;Pdgfb
GO:0002026	regulation of the force of heart contraction	biological_process	11	4918	23	19240	0.0174969326763124	0.163637979887036	1.87103276340683	Adm;Atp1a1;Atp1a2;Myh6;Myh7;Myl2;Myl3;Myl4;Pde5a;Pln;Slc8a1
GO:0032727	positive regulation of interferon-alpha production	biological_process	11	4918	23	19240	0.0174969326763124	0.163637979887036	1.87103276340683	Ddx3x;Ddx58;Dhx9;Flt3;Hmgb1;Hspd1;Ifih1;Mmp12;Ptpn22;Stat1;Tlr9
GO:0034364	high-density lipoprotein particle	cellular_component	11	4918	23	19240	0.0174969326763124	0.163637979887036	1.87103276340683	Apoa4;Apoa5;Apob;Apoh;Pla2g7;Pltp;Pon1;Saa1;Saa2;Saa3;Saa4
GO:0035082	axoneme assembly	biological_process	11	4918	23	19240	0.0174969326763124	0.163637979887036	1.87103276340683	Ak7;Cc2d2a;Ccdc40;Dcx;Foxj1;Hoatz;Jhy;Lrguk;Rp1;Rsph4a;Spag16
GO:0043277	apoptotic cell clearance	biological_process	11	4918	23	19240	0.0174969326763124	0.163637979887036	1.87103276340683	Adgrb1;Ccr2;Cd36;Gas6;Itgb3;Marco;Megf10;Mertk;Nr1h3;Timd4;Trem2
GO:0031514	motile cilium	cellular_component	50	4918	149	19240	0.0176328166280773	0.164684757474733	1.31280517261614	Adcy10;Ak7;Akap3;Bbs4;Cabcoco1;Camsap3;Catsperd;Catsperg1;Catsperg2;Catsperz;Ccdc40;Ccdc65;Cep89;Cfap43;Cfap44;Cfap65;Dnah1;Dnah11;Dnah17;Dnah2;Dnah5;Dnah8;Dnah9;Drc1;Drc7;Fbxl13;Fsip2;Iqcg;Ldhc;Lyzl6;Mkks;Nphp1;Pcnt;Pmfbp1;Qrich2;Scnn1a;Septin4;Spaca9;Spag16;Spef1;Stard10;Tcp11;Tekt3;Tekt4;Tsga10;Tssk4;Ttc29;Wdr19;Wdr66;Wdr78
GO:0120163	negative regulation of cold-induced thermogenesis	biological_process	19	4918	47	19240	0.0180627802054612	0.168471575484857	1.58151125262821	Acot11;Actn3;Adipoq;Aldh1a1;Arrdc3;Atf4;Ddit3;Il15;Lama4;Map2k6;Notch1;Nova2;Npr3;Nr1d1;Nr1h3;Pctp;Plcl1;Wnt10b;Zfp423
GO:0006885	regulation of pH	biological_process	12	4918	26	19240	0.0183669632114967	0.17061419610247	1.80561203741358	Atp12a;Car12;Car2;Kcnj16;Pdk2;Pdk4;Slc26a4;Slc26a9;Slc4a10;Slc9a2;Slc9a7;Slc9a9
GO:0007094	mitotic spindle assembly checkpoint signaling	biological_process	12	4918	26	19240	0.0183669632114967	0.17061419610247	1.80561203741358	Aurkb;Birc5;Bub1;Bub1b;Bub3;Cenpe;Kntc1;Mad2l1;Plk1;Spdl1;Tex14;Trip13
GO:0015711	organic anion transport	biological_process	12	4918	26	19240	0.0183669632114967	0.17061419610247	1.80561203741358	Abcc2;Atp8b1;Slc22a22;Slc22a26;Slc22a29;Slc22a3;Slc22a30;Slc22a7;Slco1a1;Slco1c1;Slco2b1;Slco4a1
GO:0007052	mitotic spindle organization	biological_process	18	4918	44	19240	0.0184778270019602	0.17141239245813	1.60042885134386	Aurka;Aurkb;Ccnb1;Cenpe;Cenph;Dlgap5;Efhc1;Kif4;Ndc80;Nuf2;Pcnt;Poc1a;Ptpa;Rcc1;Stmn1;Tacc3;Tbce;Wdr62
GO:0032420	stereocilium	cellular_component	17	4918	41	19240	0.0188205394753973	0.174121653235371	1.62211487913984	Adgrv1;Atp8b1;Calb2;Cdh23;Cib2;Clic5;Dock4;Espn;Loxhd1;Myo15;Myo7a;Pcdh15;Pdzd7;Prom1;Ripor2;Slc9a3r2;Ush2a
GO:0032733	positive regulation of interleukin-10 production	biological_process	17	4918	41	19240	0.0188205394753973	0.174121653235371	1.62211487913984	Cd274;Cd28;Cd46;Hgf;Hspd1;Il12b;Il23a;Il6;Isg15;Nod2;Syk;Tigit;Tlr2;Tlr9;Tnfsf18;Trem2;Tslp
GO:0001774	microglial cell activation	biological_process	13	4918	29	19240	0.0188914983224381	0.174543225091988	1.75372663403963	Aif1;Casp1;Clu;Cx3cl1;Cx3cr1;Itgam;Nampt;Tlr1;Tlr2;Tlr6;Tlr9;Trem2;Trpv1
GO:0042755	eating behavior	biological_process	16	4918	38	19240	0.0190672113393774	0.175694384379196	1.64722501658783	Ace;Adrb3;Atp8a2;Bsx;Cckar;Cd36;Hrh3;Npsr1;Oprk1;Oprl1;Oxt;Tacr1;Tcf15;Th;Trh;Uchl1
GO:0050873	brown fat cell differentiation	biological_process	16	4918	38	19240	0.0190672113393774	0.175694384379196	1.64722501658783	Adipoq;Adrb3;Aldh6a1;Dio2;Ebf2;Fabp4;Lama4;Lamb3;Lrg1;Mb;Plac8;Pparg;Prdm16;Rarres2;Selenbp1;Slc2a4
GO:0043523	regulation of neuron apoptotic process	biological_process	14	4918	32	19240	0.0191452495996306	0.175941772390188	1.71156974379829	Esr1;Esr2;Faim2;G6pdx;Gabrb2;Gabrb3;Grid2;Grin1;Kcnip3;Kif14;Npm1;Park7;Trp53;Trp73
GO:0045777	positive regulation of blood pressure	biological_process	14	4918	32	19240	0.0191452495996306	0.175941772390188	1.71156974379829	Ace;Adora1;Agt;Avpr1a;Crhr2;Ephx2;Grip2;Id2;Ncf2;Olfr78;Oxt;Tac2;Tacr1;Tacr3
GO:2000463	positive regulation of excitatory postsynaptic potential	biological_process	15	4918	35	19240	0.0191879939035329	0.176099159002517	1.6766397490269	Cux2;Grin1;Grin2a;Grip2;Neto2;Ngfr;Nrxn1;Reln;Rgs4;Rims1;Rims2;Shank1;Shank3;Stx1b;Tbc1d24
GO:0001895	retina homeostasis	biological_process	8	4918	15	19240	0.0197389574411589	0.179478298214982	2.08648502101125	Atp1b2;Bbs4;Cdh3;Crb2;Slc28a2;Slc28a3;Sod1;Tulp1
GO:0004198	calcium-dependent cysteine-type endopeptidase activity	molecular_function	8	4918	15	19240	0.0197389574411589	0.179478298214982	2.08648502101125	Adgb;Capn11;Capn13;Capn3;Capn5;Capn6;Capn8;Capn9
GO:0006828	manganese ion transport	biological_process	8	4918	15	19240	0.0197389574411589	0.179478298214982	2.08648502101125	Atp2c2;Slc30a10;Trpc1;Trpc3;Trpc4;Trpc5;Trpc7;Trpm2
GO:0006939	smooth muscle contraction	biological_process	8	4918	15	19240	0.0197389574411589	0.179478298214982	2.08648502101125	Bdkrb2;Chrm3;Chrnb2;Chrnb4;Htr2b;Htr7;Myh11;Mylk
GO:0034587	piRNA metabolic process	biological_process	8	4918	15	19240	0.0197389574411589	0.179478298214982	2.08648502101125	Asz1;Ddx4;Exd1;Piwil2;Piwil4;Tdrd1;Tdrd12;Tdrd9
GO:0060074	synapse maturation	biological_process	8	4918	15	19240	0.0197389574411589	0.179478298214982	2.08648502101125	Bcan;Cx3cr1;Erbb4;Igsf21;Pfn1;Sez6;Sez6l;Shank1
GO:0060100	positive regulation of phagocytosis, engulfment	biological_process	8	4918	15	19240	0.0197389574411589	0.179478298214982	2.08648502101125	C3;Cd36;Fcgr1;Itga2;Lbp;Nckap1l;Pparg;Trem2
GO:0006334	nucleosome assembly	biological_process	31	4918	86	19240	0.019979254644673	0.18141818759307	1.41019699821255	Asf1b;H1f1;H1f2;H1f3;H1f4;H1f5;H2bc18;H2bc21;H2bc22;H2bc3;H2bc4;H3c11;H3c14;H3c15;H3c2;H3c4;H4c1;H4c11;H4c12;H4c14;H4c18;H4c8;H4c9;Macroh2a2;Mcm2;Nap1l1;Nap1l3;Nasp;Npm1;Set;Tspyl4
GO:0030165	PDZ domain binding	molecular_function	40	4918	116	19240	0.0200050896414819	0.18141818759307	1.34902048772279	Acox1;Adgrb1;Adgrl2;Apba1;Atp2b2;Atp2b3;Cacna1d;Cadm1;Cftr;Clcn3;Ctbp1;Cxadr;Dlg2;Dlgap3;Dock4;Fzd7;Gng5;Gria1;Gria2;Grid2;Grin2c;Grm7;Hcn2;Kcnj12;Kif14;Lrp2;Map2k2;Mpp2;Musk;Nkd1;Nos1ap;Pdzk1;Prkn;Shisa6;Shisa9;Slc22a4;Snta1;Sntb1;Tmem88b;Ushbp1
GO:0032755	positive regulation of interleukin-6 production	biological_process	37	4918	106	19240	0.0202226568652684	0.183149595904947	1.36556507860996	Aif1;C1qtnf4;Cd36;Cd74;Crhr2;Ddx58;Dhx9;Hmgb1;Hspd1;Ifih1;Il17f;Il1a;Il1f6;Il1f9;Il33;Il6;Laptm5;Lbp;Lpl;Mbp;Ncl;Nlrp10;Nod1;Nod2;Nos2;P2rx7;Pou2f2;Ptafr;Spon2;Syk;Tlr1;Tlr2;Tlr6;Tlr9;Trpv4;Tslp;Unc93b1
GO:0002250	adaptive immune response	biological_process	54	4918	164	19240	0.0206474697454748	0.186511685922025	1.28815005108164	Adgre1;Arg1;Bmx;Btla;C1qbp;Camk4;Cd274;Cd3g;Cd4;Cd74;Cd79b;Cd84;Cd86;Cd8b1;Clec4d;Crtam;Cx3cr1;Fcamr;Fgg;Fgl1;H2-DMa;H2-DMb1;H2-Eb1;Hmgb1;Ifnb1;Il17f;Itk;Jam3;Klrk1;Lax1;Myo1g;Nlrp10;Otub1;Pdcd1;Pdcd1lg2;Prkcb;Rag1;Serpina3g;Sh2d1b1;Sit1;Skap1;Sla2;Syk;Tarm1;Themis;Tnfrsf11a;Tnfrsf13b;Tnfrsf14;Tnfsf18;Trat1;Txk;Unc93b1;Vtcn1;Zap70
GO:0048471	perinuclear region of cytoplasm	cellular_component	190	4918	653	19240	0.020648151438269	0.186511685922025	1.13830059530667	1110017D15Rik;Aatk;Abca1;Acsl3;Actr3;Adcy10;Adgrb1;Adgrv1;Aif1;Aldh1a2;Alox12b;Alox5;Ank2;Anxa6;Apba3;Apex1;Aplp1;Apod;Aqp11;Asgr2;Atcay;Atp2c2;Atp7b;Atp9a;Aurka;Azin2;Bicd1;Bub1b;Cacna1g;Capn6;Ccn2;Cdc20;Cdc25c;Cdh1;Cdh13;Cdk2ap1;Cdk4;Cerkl;Cisd2;Clic1;Clu;Cobl;Cpeb1;Cst3;Cx3cl1;Cx3cr1;Cyfip2;Dab1;Ddx4;Dgki;Dnm3;Dync1i1;Egfr;Ehd3;Eif2ak2;Epn3;Esr1;Esr2;Fas;Fasl;Fgfr3;Fignl1;Fkbp4;Flna;Fmr1;Fzd5;…
GO:0007204	positive regulation of cytosolic calcium ion concentration	biological_process	56	4918	171	19240	0.0208749920727339	0.188313248698127	1.28117501290165	Ackr2;Ackr4;Adcy5;Adcy8;Adm;Adra1b;Agt;Avpr1a;Bdkrb2;C1qtnf1;Cacna1g;Calcr;Cckar;Ccl28;Ccl3;Ccr1;Ccr2;Ccr6;Ccr7;Ccr9;Ccrl2;Cd36;Cd38;Cd52;Cib2;Cmklr1;Crhr1;Cx3cr1;Cxcl13;Eif5a;Epor;Esr1;Galr2;Gck;Gipr;Gpr35;Hrh3;Jph2;Kdr;Kng1;Kng2;Oxt;P2ry2;Pik3cg;Plcg2;Plcz1;Prkg1;Ptgfr;Ptgir;Ric3;Slc8a1;Tacr1;Trpc5;Trpv1;Trpv4;Xcr1
GO:0032496	response to lipopolysaccharide	biological_process	39	4918	113	19240	0.0210998033816853	0.190091806612981	1.35021431116325	Ace;Acod1;Acp5;Adm;Casp1;Ccr7;Cd6;Cd96;Cnr2;Eif2ak2;Elane;Ggt1;Ggt5;Hmgb2;Hnrnpa0;Ido1;Il23r;Irak3;Lbp;Lilrb4a;Ncf2;Nfkbia;Nod2;Nos1;Nos2;P2rx7;Plcg2;Prdx3;Ptafr;Ptgfr;Ptgir;Ptpn22;S100a14;S100a8;Spon2;Stat1;Tnfrsf11a;Trpv4;Wfdc21
GO:0030335	positive regulation of cell migration	biological_process	79	4918	252	19240	0.0219517409901966	0.192563174763249	1.22643092752893	Aif1;Arhgef39;Atp8a1;Bmp2;Carmil2;Ccar1;Ccl5;Ccr1;Cd151;Cd274;Cdh13;Cemip;Cldn4;Cpeb1;Creb3;Csf1r;Cx3cl1;Cxcl10;Egf;Egfr;Erbb4;Fam107a;Fgf1;Flt1;Fn1;Gcnt2;Gli1;Grb7;Has2;Hgf;Hmgb1;Hspa5;Igf1;Itgax;Itgb3;Kdr;Kit;Lgr6;Mcam;Mmp3;Mmp9;Mylk;Myo1f;Myoc;Nedd9;Notch1;Ntrk3;Onecut2;Pdgfb;Pdgfd;Pecam1;Plau;Plet1;Ptprz1;Ret;Sema3b;Sema3d;Sema3e;Sema3f;Sema3g;Sema4d;Sema4f;Sema4g;Sema5b;Sema6a;Sema6c;Sema6d;…
GO:0005041	low-density lipoprotein particle receptor activity	molecular_function	6	4918	10	19240	0.0219749387432281	0.192563174763249	2.34729564863766	Cd36;Ldlr;Lrp8;Olr1;Stab1;Stab2
GO:0005832	chaperonin-containing T-complex	cellular_component	6	4918	10	19240	0.0219749387432281	0.192563174763249	2.34729564863766	Cct3;Cct5;Cct6a;Cct6b;Cct8;Tcp1
GO:0006739	NADP metabolic process	biological_process	6	4918	10	19240	0.0219749387432281	0.192563174763249	2.34729564863766	Dcxr;Fmo2;G6pdx;Gck;Idh2;Pgd
GO:0010745	negative regulation of macrophage derived foam cell differentiation	biological_process	6	4918	10	19240	0.0219749387432281	0.192563174763249	2.34729564863766	Abcg1;Adipoq;Itgb3;Nfkbia;Ppara;Pparg
GO:0010941	regulation of cell death	biological_process	6	4918	10	19240	0.0219749387432281	0.192563174763249	2.34729564863766	Clnk;Cryab;Map3k5;Ngfr;Ulk1;Ywhaz
GO:0014883	transition between fast and slow fiber	biological_process	6	4918	10	19240	0.0219749387432281	0.192563174763249	2.34729564863766	Actn3;Myh7;Nfatc1;Tnnc1;Tnni1;Tnnt1
GO:0015816	glycine transport	biological_process	6	4918	10	19240	0.0219749387432281	0.192563174763249	2.34729564863766	Slc36a2;Slc6a17;Slc6a20a;Slc6a5;Slc6a9;Slc7a8
GO:0016175	superoxide-generating NAD(P)H oxidase activity	molecular_function	6	4918	10	19240	0.0219749387432281	0.192563174763249	2.34729564863766	Cybb;Duox1;Duox2;Ncf2;Ncf4;Nox3
GO:0021707	cerebellar granule cell differentiation	biological_process	6	4918	10	19240	0.0219749387432281	0.192563174763249	2.34729564863766	Atp2b2;Grid2;Kndc1;Nrxn1;Prox1;Ulk1
GO:0044224	juxtaparanode region of axon	cellular_component	6	4918	10	19240	0.0219749387432281	0.192563174763249	2.34729564863766	Cntn2;Cntnap2;Dlg2;Kcna1;Kcna2;Kcnab1
GO:0050665	hydrogen peroxide biosynthetic process	biological_process	6	4918	10	19240	0.0219749387432281	0.192563174763249	2.34729564863766	Acox1;Cybb;Cyp1a1;Duox1;Duox2;Sod1
GO:0060429	epithelium development	biological_process	6	4918	10	19240	0.0219749387432281	0.192563174763249	2.34729564863766	Foxj1;Hnf1b;Hpn;Krt12;Lhx1;Snai2
GO:0060736	prostate gland growth	biological_process	6	4918	10	19240	0.0219749387432281	0.192563174763249	2.34729564863766	Ar;Cyp19a1;Igf1;Prlr;Psap;Rln1
GO:0090129	positive regulation of synapse maturation	biological_process	6	4918	10	19240	0.0219749387432281	0.192563174763249	2.34729564863766	Camk2b;Cdc20;Hnrnpk;Neurl1a;Nrxn1;Reln
GO:0098992	neuronal dense core vesicle	cellular_component	6	4918	10	19240	0.0219749387432281	0.192563174763249	2.34729564863766	Dmxl2;Kif1a;Plat;Scg2;Slc18a2;Stxbp5l
GO:0140115	export across plasma membrane	biological_process	6	4918	10	19240	0.0219749387432281	0.192563174763249	2.34729564863766	Abca1;Abcb1a;Abcc4;Slc22a2;Slc27a1;Slc29a4
GO:1900454	positive regulation of long-term synaptic depression	biological_process	6	4918	10	19240	0.0219749387432281	0.192563174763249	2.34729564863766	Adcy8;Fmr1;Grid2;Iqsec2;Mapt;Ppp1r9a
GO:1902808	positive regulation of cell cycle G1/S phase transition	biological_process	6	4918	10	19240	0.0219749387432281	0.192563174763249	2.34729564863766	Crnn;Ezh2;Fam83d;Gli1;Phb2;Trp63
GO:1904851	positive regulation of establishment of protein localization to telomere	biological_process	6	4918	10	19240	0.0219749387432281	0.192563174763249	2.34729564863766	Cct3;Cct5;Cct6a;Cct8;Dkc1;Tcp1
GO:0010976	positive regulation of neuron projection development	biological_process	55	4918	168	19240	0.022021555606637	0.192563174763249	1.2807664749511	Acsl6;Agt;Alkal2;Atp1b2;Atp8a2;Avil;Camk1;Camk1d;Camk2b;Cntn1;Cpeb1;Cx3cl1;Dcc;Dmd;Epha3;Epor;Hap1;Hnrnpk;Hspa5;Htr7;Il6;Lrrc7;Ltk;Mapt;Ndnf;Ndrg4;Ngfr;Nme1;Ntrk1;Ntrk2;Ntrk3;P2ry2;Pla2g3;Plppr5;Plxnb3;Ppp1r9a;Ptbp1;Ptk6;Ptk7;Ptprz1;Ranbp1;Reln;Ret;Rit2;Ror1;Scn1b;Serpine2;Serpini1;Sphk1;Styxl1;Tenm3;Tox;Trim67;Washc5;Zfp804a
GO:0048661	positive regulation of smooth muscle cell proliferation	biological_process	29	4918	80	19240	0.0220632134027002	0.192563174763249	1.41815778771858	Abcc4;Aif1;Alox12;Ccl5;Cdh13;Cx3cl1;Egfr;Elane;Fgf2;Hmgcr;Hmox1;Id2;Igf1;Il6;Itga2;Itgb3;Nampt;Notch3;Nr4a3;Orc1;Pdgfb;Pdgfd;Ptafr;Retn;Serpinf2;Skp2;Smpd3;Stat1;Thbs1
GO:0006879	cellular iron ion homeostasis	biological_process	20	4918	51	19240	0.0221470563935302	0.192563174763249	1.53418016250827	Abcb7;Bmp6;Cyb561;Cybrd1;Erfe;Fth1;Fxn;Heph;Hephl1;Hjv;Hmox1;Hpx;Meltf;Nubp1;Scara5;Sod1;Tfr2;Tfrc;Tmprss6;Trf
GO:0010529	negative regulation of transposition	biological_process	9	4918	18	19240	0.0222705446518451	0.192563174763249	1.95607970719805	Aicda;Btbd18;Ddx4;Mybl1;Piwil2;Piwil4;Spocd1;Tdrd9;Tex15
GO:0032793	positive regulation of CREB transcription factor activity	biological_process	9	4918	18	19240	0.0222705446518451	0.192563174763249	1.95607970719805	Adcy1;Adcy8;Adgrf1;Cacna1d;Camk1d;Lpar5;Lrp8;Reln;Tssk4
GO:0042157	lipoprotein metabolic process	biological_process	9	4918	18	19240	0.0222705446518451	0.192563174763249	1.95607970719805	Abca1;Apoa4;Apoa5;Apob;Ldlr;Mttp;Npc1l1;Olr1;Ppara
GO:0045725	positive regulation of glycogen biosynthetic process	biological_process	9	4918	18	19240	0.0222705446518451	0.192563174763249	1.95607970719805	C1qtnf2;Cd36;Esrrb;Gck;Igf1;Igf2;Ins2;Ppp1r3e;Sorbs1
GO:0045824	negative regulation of innate immune response	biological_process	9	4918	18	19240	0.0222705446518451	0.192563174763249	1.95607970719805	Acod1;Ccr1;Dhx58;Drd2;Irak3;Lyar;Tnfaip3;Trafd1;Trim21
GO:0050135	NAD(P)+ nucleosidase activity	molecular_function	9	4918	18	19240	0.0222705446518451	0.192563174763249	1.95607970719805	Bst1;Cd38;Il1rapl1;Sarm1;Tlr1;Tlr12;Tlr13;Tlr2;Tlr6
GO:0061809	NAD+ nucleotidase, cyclic ADP-ribose generating	molecular_function	9	4918	18	19240	0.0222705446518451	0.192563174763249	1.95607970719805	Bst1;Cd38;Il1rapl1;Sarm1;Tlr1;Tlr12;Tlr13;Tlr2;Tlr6
GO:0097729	9+2 motile cilium	cellular_component	9	4918	18	19240	0.0222705446518451	0.192563174763249	1.95607970719805	Ccdc39;Cfap43;Dnah11;Dnah5;Dnah9;Dnaic1;Dnaic2;Spef1;Ttc25
GO:1903204	negative regulation of oxidative stress-induced neuron death	biological_process	9	4918	18	19240	0.0222705446518451	0.192563174763249	1.95607970719805	Atf4;Meak7;Nr4a3;Park7;Prkn;Slc7a11;Tbc1d24;Tldc2;Wnt1
GO:0006006	glucose metabolic process	biological_process	24	4918	64	19240	0.0232469877404547	0.200753509708399	1.46705978039854	Adipoq;Apod;Dcxr;Fabp5;Fbn1;G6pdx;Ganc;Gapdh;Gck;Igf2;Ins2;Kcnq1;Npy1r;Pdhb;Pdk2;Pdk4;Pdx1;Pgm1;Pgm2l1;Pgm5;Pkm;Ppara;Tfap2b;Tpi1
GO:0030276	clathrin binding	molecular_function	18	4918	45	19240	0.0236040714552344	0.203581414282661	1.56486376575844	Dnajc6;Epn3;Ncald;Snap91;Syt1;Syt10;Syt11;Syt12;Syt13;Syt17;Syt2;Syt3;Syt6;Syt7;Syt8;Tom1l1;Tom1l2;Trpc5
GO:0005229	intracellular calcium activated chloride channel activity	molecular_function	10	4918	21	19240	0.0239508524924363	0.204519453457152	1.86293305447433	Ano1;Ano2;Ano4;Ano5;Ano7;Ano9;Clca1;Clca2;Clca3a1;Clca3b
GO:0006270	DNA replication initiation	biological_process	10	4918	21	19240	0.0239508524924363	0.204519453457152	1.86293305447433	Cdc6;Mcm10;Mcm2;Mcm3;Mcm4;Mcm5;Mcm6;Mcm7;Orc1;Pola1
GO:0010001	glial cell differentiation	biological_process	10	4918	21	19240	0.0239508524924363	0.204519453457152	1.86293305447433	Crb1;Dner;Dtx1;Fgf2;Gap43;Igf1;Mmp24;Neurod4;Notch1;Reln
GO:0033017	sarcoplasmic reticulum membrane	cellular_component	10	4918	21	19240	0.0239508524924363	0.204519453457152	1.86293305447433	Atp2a1;Atp2a3;Hrc;Nos1;Nos1ap;Pln;Ryr1;Ryr2;Ryr3;Stim1
GO:0045104	intermediate filament cytoskeleton organization	biological_process	10	4918	21	19240	0.0239508524924363	0.204519453457152	1.86293305447433	BC024139;Bfsp2;Dsp;Evpl;Ina;Krt16;Nefh;Ppl;Prph;Synm
GO:0046596	regulation of viral entry into host cell	biological_process	10	4918	21	19240	0.0239508524924363	0.204519453457152	1.86293305447433	Trim12c;Trim14;Trim21;Trim25;Trim30a;Trim30c;Trim30d;Trim34a;Trim34b;Trim62
GO:0050773	regulation of dendrite development	biological_process	10	4918	21	19240	0.0239508524924363	0.204519453457152	1.86293305447433	Camk1d;Cdc20;Csmd3;Dgkg;Kndc1;Mark1;Ntrk2;Rab17;Rapgef4;Sez6
GO:0050901	leukocyte tethering or rolling	biological_process	10	4918	21	19240	0.0239508524924363	0.204519453457152	1.86293305447433	Add2;Chst4;Cx3cr1;Gcnt1;Itga4;Itgb7;Podxl2;Sele;Selp;Selplg
GO:0040018	positive regulation of multicellular organism growth	biological_process	17	4918	42	19240	0.0242576837570982	0.206882528717485	1.58349309630318	Agt;Atp8a2;Bbs4;Drd2;Flt3;Foxs1;Gh;Gpr21;Hmga2;Igf2;Ikzf1;Mkks;Sgip1;Slc6a3;Sptbn4;Tshr;Vil1
GO:0014070	response to organic cyclic compound	biological_process	16	4918	39	19240	0.0248306683060994	0.210200185619187	1.60498847770096	Acacb;Aldh3a1;Atp12a;Cacna1b;Casp1;Dpyd;Hrh3;Igf2;Ncf2;Oxt;P2rx7;Scn5a;Slc7a11;Tacr1;Trpa1;Vkorc1
GO:0015914	phospholipid transport	biological_process	16	4918	39	19240	0.0248306683060994	0.210200185619187	1.60498847770096	Abca1;Abcg8;Atp10b;Atp8a1;Atp8a2;Atp8b1;Atp8b3;Atp8b5;Atp9a;Ldlr;Mttp;Pctp;Pitpnc1;Pltp;Prelid1;Prelid2
GO:0019899	enzyme binding	molecular_function	129	4918	433	19240	0.0248593910838279	0.210200185619187	1.16551631514341	A2m;Acsl6;Alb;Alox5ap;Ank1;Apba3;Apoa5;Ar;Asb4;Banf1;Birc5;Cad;Capn3;Cbs;Cd4;Cd40;Cdc20;Cftr;Cntnap2;Cotl1;Csf3;Cyb5a;Cycs;Cyp1a1;Cyp2e1;Dtx3l;Ecm1;Egfr;Eif3i;Eno1;Eno1b;Esr1;Esr2;Fn1;Fxn;Gapdh;Gckr;Gldc;Golga7b;Grin1;H2ac6;H2ac7;H2ax;H2bc23;H2bc24;Hacd4;Hand1;Hdac2;Hmga1;Hmga1b;Hmga2;Hmox1;Hspa5;Hspa9;Hspd1;Itgb3;Krt79;Laptm5;Map3k13;Mapt;Mcm10;Mcm2;Mst1r;Mylk;Nfkbia;Nme1;Nod2;Nos1;Notch1;Notch3…
GO:0001676	long-chain fatty acid metabolic process	biological_process	11	4918	24	19240	0.0249830595942501	0.210200185619187	1.79307306493154	Acot1;Acot2;Acsl3;Acsl5;Acsl6;Cd36;Cyp4f18;Pnpla3;Slc27a1;Slc27a5;Slc27a6
GO:0005891	voltage-gated calcium channel complex	cellular_component	11	4918	24	19240	0.0249830595942501	0.210200185619187	1.79307306493154	Cacna1b;Cacna1d;Cacna1e;Cacna1g;Cacna1h;Cacna1s;Cacna2d2;Cacna2d3;Cacna2d4;Cacnb4;Cacng2
GO:0007130	synaptonemal complex assembly	biological_process	11	4918	24	19240	0.0249830595942501	0.210200185619187	1.79307306493154	Ago4;Cpeb1;Mcmdc2;Meioc;Rad21l;Spo11;Sycp1;Syde1;Tex11;Tex15;Trip13
GO:0010842	retina layer formation	biological_process	11	4918	24	19240	0.0249830595942501	0.210200185619187	1.79307306493154	Atp8a2;Crb1;Fat3;Foxn4;Igfn1;Lhx1;Megf11;Prom1;Rs1;Sdk1;Sdk2
GO:0010875	positive regulation of cholesterol efflux	biological_process	11	4918	24	19240	0.0249830595942501	0.210200185619187	1.79307306493154	Abca1;Abca12;Abcg1;Adipoq;Ces1d;Nfkbia;Nr1h3;Pltp;Pon1;Pparg;Trem2
GO:0016540	protein autoprocessing	biological_process	11	4918	24	19240	0.0249830595942501	0.210200185619187	1.79307306493154	Casp1;Ctse;Dhh;Fam111a;Fxn;Hjv;Myrf;Myrfl;Pcsk2;Pidd1;Tmprss2
GO:0045778	positive regulation of ossification	biological_process	11	4918	24	19240	0.0249830595942501	0.210200185619187	1.79307306493154	Bmp2;Calca;Cnmd;Nell1;Oxt;P2rx7;Scube2;Tacr1;Thrb;Wnt10b;Zbtb16
GO:0050966	detection of mechanical stimulus involved in sensory perception of pain	biological_process	11	4918	24	19240	0.0249830595942501	0.210200185619187	1.79307306493154	Ano1;Grin2a;Grin2b;Grm8;Htr7;Itga2;Kcna1;Ntrk1;Phf24;Scn1a;Trpa1
GO:0019882	antigen processing and presentation	biological_process	15	4918	36	19240	0.0252915075015015	0.212275729627987	1.63006642266504	Cd1d1;Cd74;Flt3;H2-D1;H2-DMa;H2-DMb1;H2-Eb1;H2-Oa;Psap;Psmb8;Psmb9;Rab27a;Rab3b;Rab3c;Unc93b1
GO:0032689	negative regulation of interferon-gamma production	biological_process	15	4918	36	19240	0.0252915075015015	0.212275729627987	1.63006642266504	C1qbp;Cd274;Cd96;Ddit3;Gas6;Il33;Laptm5;Nlrp6;Nod2;Nr1h4;Pdcd1lg2;Pglyrp2;Prnp;Sh2d1b1;Vsir
GO:0043236	laminin binding	molecular_function	12	4918	27	19240	0.0255259722731689	0.213814857550332	1.73873751750938	Adgrg6;Bcam;Ctss;Ecm1;Itga2;Itga9;Lypd3;Lypd5;Ncl;Rpsa;Ssc5d;Thbs1
GO:0030593	neutrophil chemotaxis	biological_process	26	4918	71	19240	0.0255589651449853	0.213814857550332	1.43262175738449	Ccl22;Ccl3;Ccl4;Ccl5;Ccl6;Ccl7;Ccl8;Ccl9;Csf3r;Cx3cl1;Cxadr;Cxcl10;Cxcl13;Cxcl9;Fcgr3;Il17b;Itga9;Itgam;Jaml;Nckap1l;Ppbp;Ppia;S100a8;Spp1;Syk;Vav1
GO:0051209	release of sequestered calcium ion into cytosol	biological_process	14	4918	33	19240	0.0255993057555896	0.213814857550332	1.65970399398622	Ddit3;Drd2;Fgf2;Htr2b;Htr2c;Ibtk;P2rx7;Plcg2;Ptprc;Ryr1;Ryr2;Ryr3;Trpm2;Xcr1
GO:0051491	positive regulation of filopodium assembly	biological_process	14	4918	33	19240	0.0255993057555896	0.213814857550332	1.65970399398622	Actr3;Agrn;Ccr7;Dnm3;Espn;Fmr1;Gpm6a;Myo3a;Myo3b;Neurl1a;Plppr5;Prkcq;Ripor2;Tenm1
GO:0016301	kinase activity	molecular_function	180	4918	620	19240	0.0256920932031247	0.214329428007621	1.13578821708274	4921509C19Rik;Aatk;Acvr1c;Acvrl1;Ak7;Ak8;Aldh18a1;Alk;Alpk2;Alpk3;Amhr2;Ankk1;Aurka;Aurkb;Bmpr1b;Bmx;Bub1;Bub1b;Camk1;Camk1d;Camk1g;Camk2b;Camk4;Cdc42bpg;Cdk1;Cdk15;Cdk4;Cdkl1;Cdkl3;Cdkl4;Chek1;Ciita;Ckm;Ckmt1;Coq8a;Csf1r;Dapk2;Dclk3;Dgkb;Dgkg;Dgki;Dtymk;Dyrk4;Egfr;Eif2ak2;Epha10;Epha3;Epha4;Epha6;Epha8;Ephb1;Erbb4;Ern2;Etnk2;Fgfr3;Flt1;Flt3;Flt4;Fn3k;Galk1;Gck;Grk3;Grk4;Hck;Hkdc1;Ikbke;Insrr;Ira…
GO:0004896	cytokine receptor activity	molecular_function	21	4918	55	19240	0.0264517680195476	0.220399337413782	1.4937335945876	Cd74;Crlf1;Csf2rb;Csf2rb2;Csf3r;Cx3cr1;Ebi3;Epor;Flt3;Il11ra1;Il12b;Il13ra2;Il21r;Il22ra1;Il23r;Il2rb;Il31ra;Il4ra;Il7r;Osmr;Prlr
GO:1901224	positive regulation of NIK/NF-kappaB signaling	biological_process	25	4918	68	19240	0.0268260293966466	0.222959131724821	1.43829390235151	C1qtnf4;Cd86;Ddx3x;Eda;Edar;Egfr;Eif2ak2;Grem1;Hmgb1;Ifi35;Laptm5;Lrrc19;Nod1;Nod2;Nr3c2;Pdcd4;Phb2;Ptp4a3;Rtkn2;Smpd3;Sphk1;Tlr2;Tlr9;Tnfsf14;Trem2
GO:0005536	glucose binding	molecular_function	7	4918	13	19240	0.0273103853523856	0.222959131724821	2.10654737698251	G6pdx;Gck;Gys1;Gys2;Hkdc1;Pygl;Slc2a3
GO:0005641	nuclear envelope lumen	cellular_component	7	4918	13	19240	0.0273103853523856	0.222959131724821	2.10654737698251	Alox5;Cacybp;Ccar1;Fam3b;Ptges;Sorl1;Tubb5
GO:0008381	mechanosensitive ion channel activity	molecular_function	7	4918	13	19240	0.0273103853523856	0.222959131724821	2.10654737698251	Piezo2;Tmc1;Tmc2;Tmc3;Tmc5;Tmc7;Tmem150c
GO:0010737	protein kinase A signaling	biological_process	7	4918	13	19240	0.0273103853523856	0.222959131724821	2.10654737698251	Fbn1;Gcg;Lcp1;Myom1;Tcp11;Tcp11x2;Ttn
GO:0015909	long-chain fatty acid transport	biological_process	7	4918	13	19240	0.0273103853523856	0.222959131724821	2.10654737698251	Cd36;Cpt1b;Fabp2;Fabp4;Fabp5;Pparg;Slc27a1
GO:0033691	sialic acid binding	molecular_function	7	4918	13	19240	0.0273103853523856	0.222959131724821	2.10654737698251	Adipoq;Cd22;Cd33;Sele;Selp;Siglece;Siglecf
GO:0042101	T cell receptor complex	cellular_component	7	4918	13	19240	0.0273103853523856	0.222959131724821	2.10654737698251	Cd6;Ceacam1;Ceacam2;Skap1;Syk;Trat1;Zap70
GO:0043268	positive regulation of potassium ion transport	biological_process	7	4918	13	19240	0.0273103853523856	0.222959131724821	2.10654737698251	Abcc8;Actn2;Adora1;Ank2;Dpp6;Fhl1;Mif
GO:0043303	mast cell degranulation	biological_process	7	4918	13	19240	0.0273103853523856	0.222959131724821	2.10654737698251	Clnk;Kit;Milr1;Nr4a3;Pla2g3;Ptgds;Rasgrp1
GO:0050953	sensory perception of light stimulus	biological_process	7	4918	13	19240	0.0273103853523856	0.222959131724821	2.10654737698251	Adgrv1;Cdh23;Myo7a;Pcdh15;Pde6c;Rho;Ush2a
GO:0060294	cilium movement involved in cell motility	biological_process	7	4918	13	19240	0.0273103853523856	0.222959131724821	2.10654737698251	Cfap54;Dnah1;Rsph4a;Spag16;Tekt3;Tekt4;Wdr63
GO:0090136	epithelial cell-cell adhesion	biological_process	7	4918	13	19240	0.0273103853523856	0.222959131724821	2.10654737698251	Bves;Camsap3;Ctnna3;Dsp;Itgb5;Plekha7;Svep1
GO:0090660	cerebrospinal fluid circulation	biological_process	7	4918	13	19240	0.0273103853523856	0.222959131724821	2.10654737698251	Ccdc151;Ccdc39;Cfap43;Daw1;Jhy;Spag16;Ttc25
GO:0097421	liver regeneration	biological_process	7	4918	13	19240	0.0273103853523856	0.222959131724821	2.10654737698251	Aurka;Egfr;Ezh2;Gli1;Hmox1;Il6;Vtn
GO:1903206	negative regulation of hydrogen peroxide-induced cell death	biological_process	7	4918	13	19240	0.0273103853523856	0.222959131724821	2.10654737698251	Epor;Gpr37l1;Park7;Pde8a;Psap;Pycr1;Txn1
GO:1904322	cellular response to forskolin	biological_process	7	4918	13	19240	0.0273103853523856	0.222959131724821	2.10654737698251	Adcy2;Adcy3;Adcy5;Adcy8;Cftr;Gnai1;Hnrnpk
GO:0009611	response to wounding	biological_process	20	4918	52	19240	0.0275509750193647	0.22465646771425	1.50467669784465	Adm;Aurka;F2;Gli1;Grin2a;Grin2c;Il6;Itgb4;Klk8;Lcp1;Lilrb4a;Ngfr;Pdgfb;Serpine2;Slc1a2;Slc1a3;Syt11;Tmprss4;Tnfaip3;Zfp36
GO:0007219	Notch signaling pathway	biological_process	39	4918	115	19240	0.0279803506041764	0.22788735788283	1.32673232314302	Angpt4;Aph1b;Aph1c;Bmp2;Cdh6;Chac1;Cntn1;Cntn6;Dll4;Dner;Dtx1;Dtx3l;Fat4;Got1;Grip2;Hes1;Hnf1b;Hp;Il2ra;Jag2;Krt19;Mesp1;Mesp2;Neurl1a;Neurod4;Notch1;Notch3;Nr1h4;Pgam2;Pln;Ptp4a3;Rcan2;Snai2;Sorbs2;Susd5;Tbx2;Trp63;Xirp1;Zfp423
GO:0005496	steroid binding	molecular_function	19	4918	49	19240	0.0286512651264903	0.233075498792301	1.5169597729291	Ar;Atp1a2;Cyp21a1;Esr1;Esr2;Esrrb;Esrrg;Hsd11b1;Hsd11b2;Hsd17b1;Hsd17b10;Igf1;Nr3c2;Paqr7;Paqr8;Paqr9;Shbg;Slc22a2;Ugt1a1
GO:0042742	defense response to bacterium	biological_process	52	4918	160	19240	0.0290326954671738	0.235540807295035	1.27145180967873	2610528A11Rik;Adamts4;Aicda;Anxa3;Cd209d;Cebpe;Clec4d;Coch;Cxcl13;Defb18;Defb41;Defb42;Elane;Epx;Fcgr1;Gsdma;Gsdma2;Gsdma3;Gsdmc;Gsdmc3;Hp;Ifnb1;Igll1;Irf8;Irgm2;Isg15;Lbp;Lcn2;Lyg2;Lyz1;Lyz2;Lyzl6;Mpeg1;Muc5b;Naip5;Nlrp1a;Nod1;Nod2;Nos2;Nr1h4;Oas2;Oas3;Plac8;Prg2;Rnase6;Slamf8;Spon2;Stab1;Stab2;Syk;Trem2;Wfdc12
GO:0050830	defense response to Gram-positive bacterium	biological_process	45	4918	136	19240	0.0297538531269846	0.235540807295035	1.29446451211636	Acp5;Adm;Ang2;B2m;Cd36;Dmbt1;Gbp10;Gbp2;Gbp2b;Gbp3;Gbp4;Gbp6;Gbp7;Gbp8;Gbp9;H2bc21;H2bc4;H2bc6;H2bc8;Hck;Hmgb2;Il17f;Il7r;Klrk1;Krt6a;Lbp;Lta;Ltf;Lyg2;Lyz1;Lyz2;Mpeg1;Mr1;Myo1f;Nlrp3;Nod1;Nod2;P2rx7;Pglyrp2;Rarres2;Rnase6;Ssc5d;Stab2;Tlr2;Tnfrsf14
GO:0000796	condensin complex	cellular_component	5	4918	8	19240	0.0299480165225285	0.235540807295035	2.44509963399756	Ncapd2;Ncapg;Ncaph;Smc2;Smc4
GO:0001217	DNA-binding transcription repressor activity	molecular_function	5	4918	8	19240	0.0299480165225285	0.235540807295035	2.44509963399756	E2f7;Hes1;Sox6;Spi1;Tcf7
GO:0002693	positive regulation of cellular extravasation	biological_process	5	4918	8	19240	0.0299480165225285	0.235540807295035	2.44509963399756	Adam8;Icam1;Jam3;Pecam1;Ptafr
GO:0003344	pericardium morphogenesis	biological_process	5	4918	8	19240	0.0299480165225285	0.235540807295035	2.44509963399756	Bmp5;Bmp7;Dll4;Notch1;Tbx20
GO:0003356	regulation of cilium beat frequency	biological_process	5	4918	8	19240	0.0299480165225285	0.235540807295035	2.44509963399756	Armc4;Ccdc39;Ccdc40;Cfap43;Dnah11
GO:0004028	3-chloroallyl aldehyde dehydrogenase activity	molecular_function	5	4918	8	19240	0.0299480165225285	0.235540807295035	2.44509963399756	Aldh1a1;Aldh1a2;Aldh1a3;Aldh3a1;Aldh3b2
GO:0005861	troponin complex	cellular_component	5	4918	8	19240	0.0299480165225285	0.235540807295035	2.44509963399756	Tnnc1;Tnni1;Tnni3;Tnnt1;Tnnt3
GO:0007127	meiosis I	biological_process	5	4918	8	19240	0.0299480165225285	0.235540807295035	2.44509963399756	Bcl2l11;Espl1;M1ap;Mei1;Zcwpw1
GO:0007423	sensory organ development	biological_process	5	4918	8	19240	0.0299480165225285	0.235540807295035	2.44509963399756	Ascl2;Grin2b;Myo7a;Myo7b;Tfap2b
GO:0010997	anaphase-promoting complex binding	molecular_function	5	4918	8	19240	0.0299480165225285	0.235540807295035	2.44509963399756	Cdc20;Clspn;Fbxo5;Plk1;Ube2s
GO:0016176	superoxide-generating NADPH oxidase activator activity	molecular_function	5	4918	8	19240	0.0299480165225285	0.235540807295035	2.44509963399756	Ncf2;Ncf4;Noxa1;Noxo1;Pdgfb
GO:0019800	peptide cross-linking via chondroitin 4-sulfate glycosaminoglycan	biological_process	5	4918	8	19240	0.0299480165225285	0.235540807295035	2.44509963399756	Bgn;Dcn;Egflam;Ndnf;Spock2
GO:0019864	IgG binding	molecular_function	5	4918	8	19240	0.0299480165225285	0.235540807295035	2.44509963399756	Fcgr1;Fcgr2b;Fcgr3;Fcgr4;Fcgrt
GO:0032026	response to magnesium ion	biological_process	5	4918	8	19240	0.0299480165225285	0.235540807295035	2.44509963399756	Cnga3;Kcnip3;Plcg2;Ryr2;Thbs1
GO:0035425	autocrine signaling	biological_process	5	4918	8	19240	0.0299480165225285	0.235540807295035	2.44509963399756	Cd68;Cx3cl1;Cx3cr1;Hilpda;S100a8
GO:0043256	laminin complex	cellular_component	5	4918	8	19240	0.0299480165225285	0.235540807295035	2.44509963399756	Lama1;Lamb3;Ntng1;Ntng2;Pmp22
GO:0045646	regulation of erythrocyte differentiation	biological_process	5	4918	8	19240	0.0299480165225285	0.235540807295035	2.44509963399756	B2m;Gfi1b;Hspa9;P4htm;Spi1
GO:0048048	embryonic eye morphogenesis	biological_process	5	4918	8	19240	0.0299480165225285	0.235540807295035	2.44509963399756	Aldh1a1;Aldh1a3;Mfap2;Mfap5;Rarb
GO:0060087	relaxation of vascular associated smooth muscle	biological_process	5	4918	8	19240	0.0299480165225285	0.235540807295035	2.44509963399756	Adora1;Gucy1a1;Mrvi1;Prkg1;Sod1
GO:0061469	regulation of type B pancreatic cell proliferation	biological_process	5	4918	8	19240	0.0299480165225285	0.235540807295035	2.44509963399756	Birc5;Fmc1;Nr1d1;Nr4a3;Sgpp2
GO:0061518	microglial cell proliferation	biological_process	5	4918	8	19240	0.0299480165225285	0.235540807295035	2.44509963399756	Clu;Csf1r;Cx3cl1;Il33;Trem2
GO:0071813	lipoprotein particle binding	molecular_function	5	4918	8	19240	0.0299480165225285	0.235540807295035	2.44509963399756	Cd36;Cdh13;Lpl;Mapt;Trem2
GO:0072574	hepatocyte proliferation	biological_process	5	4918	8	19240	0.0299480165225285	0.235540807295035	2.44509963399756	Fgl1;Il6;Mki67;Prox1;Tgfa
GO:0098532	histone H3-K27 trimethylation	biological_process	5	4918	8	19240	0.0299480165225285	0.235540807295035	2.44509963399756	Ezh2;H1f2;H1f3;H1f4;Suz12
GO:0099590	neurotransmitter receptor internalization	biological_process	5	4918	8	19240	0.0299480165225285	0.235540807295035	2.44509963399756	Cacng2;Cacng5;Cacng7;Cacng8;Snap25
GO:1990384	hyaloid vascular plexus regression	biological_process	5	4918	8	19240	0.0299480165225285	0.235540807295035	2.44509963399756	Drd2;Flt1;Opn4;Slc6a3;Th
GO:1990446	U1 snRNP binding	molecular_function	5	4918	8	19240	0.0299480165225285	0.235540807295035	2.44509963399756	Snrpb;Snrpd1;Snrpd2;Snrpd3;Snrpe
GO:0042593	glucose homeostasis	biological_process	47	4918	143	19240	0.0301340759706679	0.236733300825567	1.28581463270361	Adcy8;Adgrf5;Adipoq;Adra1b;Alox5;Bglap2;Cacna1e;Cd36;Csmd1;Dbh;Dmxl2;Ero1b;Fabp5;Fam3b;Fbn1;Foxo1;G6pc;G6pc2;Gcg;Gck;Gckr;Gpr21;Hnf1a;Hnf4a;Igfbp5;Il6;Ins2;Mlxipl;Ngfr;Nr1h4;Nucks1;Obp2a;Park7;Pde3b;Pdk2;Pdk4;Pdx1;Pparg;Pygl;Rph3al;Sesn3;Slc18a2;Slc2a4;Stxbp5l;Sucnr1;Tfap2b;Trpv4
GO:0071346	cellular response to interferon-gamma	biological_process	32	4918	92	19240	0.0307279806104027	0.239613194679344	1.36075110065951	Acod1;Actr3;Casp1;Ccl22;Ccl3;Ccl4;Ccl5;Ccl6;Ccl7;Ccl8;Ccl9;Cx3cl1;Eprs;Gapdh;Gbp10;Gbp2;Gbp2b;Gbp3;Gbp4;Gbp5;Gbp6;Gbp7;Gbp8;Gbp9;Il12b;Irf8;Irgm1;Mrc1;Nos2;Stat1;Stxbp2;Tlr2
GO:0001778	plasma membrane repair	biological_process	8	4918	16	19240	0.0307795244256416	0.239613194679344	1.95607970719805	Anxa6;Fer1l5;Myh2;Myof;Rab3a;Syt11;Syt7;Sytl4
GO:0004029	aldehyde dehydrogenase (NAD+) activity	molecular_function	8	4918	16	19240	0.0307795244256416	0.239613194679344	1.95607970719805	Aldh1a1;Aldh1a2;Aldh1a3;Aldh1l1;Aldh1l2;Aldh3a1;Aldh3b2;Aldh4a1
GO:0007271	synaptic transmission, cholinergic	biological_process	8	4918	16	19240	0.0307795244256416	0.239613194679344	1.95607970719805	Chrm3;Chrna4;Chrna5;Chrnb1;Chrnb2;Chrnb3;Lynx1;Ric3
GO:0015125	bile acid transmembrane transporter activity	molecular_function	8	4918	16	19240	0.0307795244256416	0.239613194679344	1.95607970719805	Abcb11;Ceacam1;Ceacam2;Slc51a;Slco1a1;Slco1b2;Slco1c1;Slco2b1
GO:0031005	filamin binding	molecular_function	8	4918	16	19240	0.0307795244256416	0.239613194679344	1.95607970719805	Ceacam1;Ceacam2;Crmp1;Hspb7;Rflna;Synpo2;Tmem67;Xirp1
GO:0036122	BMP binding	molecular_function	8	4918	16	19240	0.0307795244256416	0.239613194679344	1.95607970719805	Agrn;Bmpr1b;Eng;Gdf5;Grem1;Hjv;Nbl1;Sost
GO:0042554	superoxide anion generation	biological_process	8	4918	16	19240	0.0307795244256416	0.239613194679344	1.95607970719805	Cybb;Duox1;Duox2;Ncf2;Ncf4;Nox3;Noxa1;Sod1
GO:0005200	structural constituent of cytoskeleton	molecular_function	22	4918	59	19240	0.0309288406823805	0.240503224944212	1.45877130706295	Actr3;Add2;Arpc1b;Des;Krt16;Mybpc1;Mybpc2;Mybpc3;Myom1;Myom2;Nefh;Sptb;Synm;Ttn;Tuba1a;Tuba1b;Tuba1c;Tuba4a;Tubb1;Tubb4b;Tubb5;Tubb6
GO:0030501	positive regulation of bone mineralization	biological_process	16	4918	40	19240	0.0318052511740039	0.247038753186557	1.56486376575844	Adgrv1;Alox5;Bmp2;Bmp6;Bmp7;Bmpr1b;Fbn2;Fgfr3;Gpm6b;Isg15;Kl;Nell1;P2rx7;Slc8a1;Smad3;Wnt10b
GO:0042632	cholesterol homeostasis	biological_process	31	4918	89	19240	0.0324381025855193	0.25166988394228	1.36266226793572	Abca1;Abcb11;Abcg1;Abcg5;Abcg8;Acox1;Apoa4;Apoa5;Apob;Ces1d;Commd1;Cyp7a1;Cyp7b1;Ephx2;Fabp4;G6pc;Hnf4a;Hpn;Ldlr;Lpl;Malrd1;Mttp;Npc1l1;Nr1d1;Nr1h3;Nr1h4;Nr5a2;Rora;Soat2;Tmem97;Washc5
GO:0004180	carboxypeptidase activity	molecular_function	15	4918	37	19240	0.0327291353790359	0.253271277450425	1.58601057340382	Ace;Ace2;Agbl3;Cndp1;Cpa4;Cpa5;Cpa6;Cpb1;Cpe;Cpm;Cpn1;Cpq;Cpxm1;Cpz;Naaladl1
GO:0022617	extracellular matrix disassembly	biological_process	9	4918	19	19240	0.0329024222815289	0.253271277450425	1.85312814366131	Eng;Flot1;Kif9;Lcp1;Mmp13;Noxo1;Pbxip1;Plg;Wdr72
GO:0043034	costamere	cellular_component	9	4918	19	19240	0.0329024222815289	0.253271277450425	1.85312814366131	Ank2;Cmya5;Dmd;Krt19;Krt8;Pgm5;Sdc4;Synm;Trpc1
GO:0043046	DNA methylation involved in gamete generation	biological_process	9	4918	19	19240	0.0329024222815289	0.253271277450425	1.85312814366131	Asz1;Ctcfl;Ddx4;Piwil2;Piwil4;Tdrd1;Tdrd12;Tdrd5;Tdrd9
GO:0048172	regulation of short-term neuronal synaptic plasticity	biological_process	9	4918	19	19240	0.0329024222815289	0.253271277450425	1.85312814366131	Grik1;Ppfia3;Rab3a;Shisa6;Shisa7;Shisa9;Slc4a10;Slc8a2;Unc13b
GO:0060047	heart contraction	biological_process	9	4918	19	19240	0.0329024222815289	0.253271277450425	1.85312814366131	Ace;Actc1;Myl2;Rps6ka2;Sgcg;Sgcz;Sod1;Tnni3;Trdn
GO:2000251	positive regulation of actin cytoskeleton reorganization	biological_process	9	4918	19	19240	0.0329024222815289	0.253271277450425	1.85312814366131	Actr3;Baiap2l1;Baiap2l2;Csf3;Hax1;Hck;Ntrk3;Rapgef3;Tek
GO:0043388	positive regulation of DNA binding	biological_process	14	4918	34	19240	0.0335295084201299	0.257642976429937	1.61088917063369	Egf;Hes1;Hmgb2;Igf1;Itga2;Mmp9;Myocd;Nme1;Pdx1;Plaur;Pparg;Prkn;Trim28;Txn1
GO:0016477	cell migration	biological_process	83	4918	271	19240	0.0335453104313055	0.257642976429937	1.19818904573755	Adgrg1;Arc;Asap3;Astn1;Carmil2;Ccn2;Cd151;Ctnna2;Ctnna3;Dchs1;Depdc1b;Efs;Elmo1;Emp2;Eng;Enpep;Epha3;Erbb4;Erg;Fam83d;Flt1;Gfra1;Gpc5;Hes1;Il12b;Itga4;Itgb3;Itgb4;Itgb5;Itgb7;Itgbl1;Jam3;Jup;Kdr;Knstrn;Lama3;Lamb3;Lamc3;Lcp1;Mertk;Misp;Mst1r;Nars;Nckap1l;Nedd9;Nfatc2;Ntng1;Ntng2;Nup62;Olfr78;Pbxip1;Pdilt;Phb2;Pik3c2b;Pik3c2g;Pik3cg;Podxl;Prss37;Ptk6;Ptk7;Pvr;Rasgef1a;Reln;Sdc3;Sdc4;Shroom2;Snai1;…
GO:0050714	positive regulation of protein secretion	biological_process	20	4918	53	19240	0.0338926024450997	0.259402372365766	1.47628657147022	A1cf;Abcg1;Exph5;Fgg;Igf1;Il1a;Malrd1;Myom1;P2rx7;Ppia;Ppid;Prkcq;Rapgef4;Rph3al;Stxbp5l;Sytl4;Tgfb2;Trem2;Ttn;Unc13b
GO:0000779	condensed chromosome, centromeric region	cellular_component	10	4918	22	19240	0.0340643090340436	0.259402372365766	1.77825427927095	Aurkb;Bub1;Cenpe;Meikin;Ncapd2;Ncapg;Plk1;Sgo1;Sgo2a;Sycp2l
GO:0001556	oocyte maturation	biological_process	10	4918	22	19240	0.0340643090340436	0.259402372365766	1.77825427927095	Ccnb1;Cdc25b;Dazl;Fbxo5;Insl3;Pde3a;Rps6ka2;Rxfp2;Trip13;Washc5
GO:0006164	purine nucleotide biosynthetic process	biological_process	10	4918	22	19240	0.0340643090340436	0.259402372365766	1.77825427927095	Adssl1;Atic;Gmps;Hprt;Impdh2;Mthfd1;Oas1a;Oasl2;Pfas;Ppat
GO:0006520	cellular amino acid metabolic process	biological_process	10	4918	22	19240	0.0340643090340436	0.259402372365766	1.77825427927095	Aspg;Cad;Ggt1;Ggt5;Gldc;Got1;Got1l1;Hdc;Pm20d1;Slc16a2
GO:0031643	positive regulation of myelination	biological_process	10	4918	22	19240	0.0340643090340436	0.259402372365766	1.77825427927095	Egr2;Hgf;Igf1;Itgax;Myrf;Ngfr;Sox10;Tenm4;Tnfrsf1b;Trf
GO:0061001	regulation of dendritic spine morphogenesis	biological_process	10	4918	22	19240	0.0340643090340436	0.259402372365766	1.77825427927095	Arc;Cfl1;Dnm3;Epha4;Kif1a;Ppfia2;Ppp1r9a;Shank3;Srcin1;Zdhhc15
GO:0048535	lymph node development	biological_process	13	4918	31	19240	0.0341517525445183	0.259402372365766	1.64058298023062	Ccr7;Cxcl13;Fadd;Flt3;Id2;Ikzf1;Il15;Il7r;Lta;Spns2;Tlx1;Tnfrsf11a;Tox
GO:0051881	regulation of mitochondrial membrane potential	biological_process	13	4918	31	19240	0.0341517525445183	0.259402372365766	1.64058298023062	Bco2;Clic1;Ndufs1;Park7;Pid1;Ppa2;Prdx3;Prelid1;Prkn;Pycr1;Slc25a33;Sod1;Stox1
GO:2000179	positive regulation of neural precursor cell proliferation	biological_process	13	4918	31	19240	0.0341517525445183	0.259402372365766	1.64058298023062	Adgrg1;Cip2a;Disp3;Dll4;Ell3;Flna;Gng5;Lhx2;Nap1l1;Ngfr;Nr2e1;Prox1;Tox
GO:0007141	male meiosis I	biological_process	12	4918	28	19240	0.0345219855565717	0.259762681097583	1.6766397490269	4930432K21Rik;Btbd18;Ddx4;Dmrtc2;Hsf2bp;Mei1;Meiob;Meioc;Mybl1;Spo11;Tdrd9;Trip13
GO:0016788	hydrolase activity, acting on ester bonds	molecular_function	12	4918	28	19240	0.0345219855565717	0.259762681097583	1.6766397490269	Aoah;Aspa;Ercc5;Esd;Exo1;Lipf;Lipk;Lipm;Lipn;Nt5e;Olah;Plb1
GO:0055010	ventricular cardiac muscle tissue morphogenesis	biological_process	12	4918	28	19240	0.0345219855565717	0.259762681097583	1.6766397490269	Col11a1;Epor;Hand1;Mybpc3;Myh6;Myh7;Myl2;Myl3;Prox1;Tnnc1;Tnni1;Tnni3
GO:0060045	positive regulation of cardiac muscle cell proliferation	biological_process	12	4918	28	19240	0.0345219855565717	0.259762681097583	1.6766397490269	Ccnb1;Cdk1;Erbb4;Fgf2;Gata4;Gata6;Gli1;Ncam1;Notch1;Pim1;Tbx2;Tbx20
GO:1903861	positive regulation of dendrite extension	biological_process	12	4918	28	19240	0.0345219855565717	0.259762681097583	1.6766397490269	Cacng7;Cpne5;Cpne6;Hnrnpk;Prkn;Rasal1;Rims1;Rims2;Syt1;Syt17;Syt2;Syt3
GO:0001669	acrosomal vesicle	cellular_component	40	4918	120	19240	0.0345285716907457	0.259762681097583	1.30405313813203	Abcc9;Acrbp;Akap3;Atp8b3;Atp8b5;Calcr;Capn11;Cct6a;Cd46;Cfap65;Cxadr;Dkkl1;Drd2;Gm14569;Hyal3;Ica1l;Iqcf1;Izumo1;Kit;Knl1;Lrguk;Lyzl6;Ncf2;Notch1;Nudt1;Ppfia3;Prkg1;Prss37;Rab3a;Scnn1a;Spaca9;Spesp1;Spink2;Stk31;Tcp1;Tcp11;Tcp11x2;Tsks;Tssk4;Zpbp
GO:0006094	gluconeogenesis	biological_process	11	4918	25	19240	0.0345392916094255	0.259762681097583	1.72135014233428	Atf3;Atf4;Fbp2;G6pc;G6pc2;Gapdh;Pck2;Per2;Pgam2;Pgk1;Tpi1
GO:0019957	C-C chemokine binding	molecular_function	11	4918	25	19240	0.0345392916094255	0.259762681097583	1.72135014233428	Ackr2;Ackr4;Ccr1;Ccr2;Ccr6;Ccr7;Ccr9;Ccrl2;Cx3cr1;Xcr1;Zfp36
GO:0070269	pyroptosis	biological_process	11	4918	25	19240	0.0345392916094255	0.259762681097583	1.72135014233428	Casp1;Dhx9;Gsdma;Gsdma2;Gsdma3;Gsdmc;Gsdmc3;Naip5;Nlrp9b;Trem2;Zbp1
GO:0010629	negative regulation of gene expression	biological_process	87	4918	286	19240	0.0354101839331092	0.265865757024644	1.19006247920441	Abcc2;Acacb;Ace;Acvrl1;Aff2;Agt;Aif1;Aurka;Bbs4;Bmp2;Brip1;Ccdc3;Ccn2;Ccnb1;Ccr1;Cd28;Cd36;Cd46;Cdk1;Cilp;Creb3l1;Crhr2;Cryaa;Cryab;Ctcf;Dll4;Dnmt1;Eng;Epm2a;Esr1;Ezh2;Fermt1;Fgfr3;Fmr1;Gata4;Hes1;Hmgb2;Hnrnpd;Hnrnpk;Id2;Igf1;Iqgap3;Kdr;Kpna7;Ldlr;Lgmn;Map2k2;Mapt;Mif;Mkks;Msr1;Musk;Mycn;Nme1;Nos2;Notch1;Npm1;Nrxn1;Olr1;Park7;Parp10;Parp14;Parp9;Pdgfb;Pla2g3;Pmp22;Pou5f1;Prkn;Ptpn22;Ptrh2;Rbl1;Rn…
GO:0032715	negative regulation of interleukin-6 production	biological_process	19	4918	50	19240	0.035428139865373	0.265865757024644	1.48662057747052	Bank1;Cd84;Flt3;Foxj1;Gas6;Hgf;Inpp5d;Irak3;Klf2;Muc16;Nckap1l;Nr1h4;Prg4;Ptpn22;Rabgef1;Syt11;Tlr9;Tnfaip3;Trim30a
GO:0051260	protein homooligomerization	biological_process	37	4918	110	19240	0.0357631749406643	0.26808731138727	1.31590816666051	Adcy8;Aqp11;Arc;Atl1;C9;Card11;Ect2;Ehd3;Ikzf4;Kcna1;Kcna2;Kcnb2;Kcnc1;Kcnc2;Kcnc3;Kcnd1;Kcnd2;Kcnd3;Kcng3;Kcng4;Kcns2;Kcnv2;Kctd11;Kctd16;Kctd19;Kctd21;Mapt;Mpp2;Otol1;Prmt1;Prmt8;Prnp;Ripor2;Rnf112;Rom1;Rs1;Tifa
GO:0050776	regulation of immune response	biological_process	18	4918	47	19240	0.0369872321872478	0.276659667089381	1.49827381827936	Card11;Cd1d1;Cd22;Cd40;Cd8b1;Fcgr1;Fcgr2b;Fcgr3;Fcgr4;Fgl1;Irf1;Pdcd1;Phf11a;Ptprd;Smad3;Syk;Tnfsf13;Vsir
GO:0051930	regulation of sensory perception of pain	biological_process	18	4918	47	19240	0.0369872321872478	0.276659667089381	1.49827381827936	Acpp;Adora1;Ctss;Fabp5;Fcgr4;Grm1;Grm3;Htr2c;Il1a;Il33;Mgll;Ncam1;Nos1;Oprk1;Oprl1;Oxt;Scn11a;Spx
GO:0001504	neurotransmitter uptake	biological_process	6	4918	11	19240	0.0380261434278823	0.278196016519985	2.13390513512514	Atp1a2;Slc1a6;Slc6a11;Slc6a3;Slc6a5;Slc6a9
GO:0005388	P-type calcium transporter activity	molecular_function	6	4918	11	19240	0.0380261434278823	0.278196016519985	2.13390513512514	Atp13a4;Atp2a1;Atp2a3;Atp2b2;Atp2b3;Atp2c2
GO:0008503	benzodiazepine receptor activity	molecular_function	6	4918	11	19240	0.0380261434278823	0.278196016519985	2.13390513512514	Gabra1;Gabra2;Gabra3;Gabra4;Gabre;Gabrg3
GO:0010389	regulation of G2/M transition of mitotic cell cycle	biological_process	6	4918	11	19240	0.0380261434278823	0.278196016519985	2.13390513512514	Ccnb3;Cenpf;Kcnh5;Kif14;Prkcq;Rnaseh2b
GO:0030098	lymphocyte differentiation	biological_process	6	4918	11	19240	0.0380261434278823	0.278196016519985	2.13390513512514	Flt3;Hells;Ikzf1;Ly6d;Spi1;Tox
GO:0032060	bleb assembly	biological_process	6	4918	11	19240	0.0380261434278823	0.278196016519985	2.13390513512514	Emp2;Emp3;Lpar3;Mylk;P2rx7;Pmp22
GO:0032835	glomerulus development	biological_process	6	4918	11	19240	0.0380261434278823	0.278196016519985	2.13390513512514	Cfh;Enpep;Hc;Plce1;Ptpro;Wt1
GO:0033689	negative regulation of osteoblast proliferation	biological_process	6	4918	11	19240	0.0380261434278823	0.278196016519985	2.13390513512514	Eif2ak2;Grem1;Mn1;Nell1;Smad3;Tnn
GO:0033993	response to lipid	biological_process	6	4918	11	19240	0.0380261434278823	0.278196016519985	2.13390513512514	Abcg1;Cd36;Pck2;Pcna;Ppara;Pparg
GO:0034109	homotypic cell-cell adhesion	biological_process	6	4918	11	19240	0.0380261434278823	0.278196016519985	2.13390513512514	Cxadr;Megf10;Megf11;Ncam1;Plpp3;Ptpru
GO:0042577	lipid phosphatase activity	molecular_function	6	4918	11	19240	0.0380261434278823	0.278196016519985	2.13390513512514	Ephx2;Plpp2;Plpp3;Plppr3;Plppr4;Plppr5
GO:0043568	positive regulation of insulin-like growth factor receptor signaling pathway	biological_process	6	4918	11	19240	0.0380261434278823	0.278196016519985	2.13390513512514	Ar;Cdh3;Igf1;Igfbp4;Igfbp5;Wnt1
GO:0045179	apical cortex	cellular_component	6	4918	11	19240	0.0380261434278823	0.278196016519985	2.13390513512514	Fabp2;Insc;Myo5b;Nlrp5;Sapcd2;Sptbn5
GO:0045822	negative regulation of heart contraction	biological_process	6	4918	11	19240	0.0380261434278823	0.278196016519985	2.13390513512514	Adora1;Atp1a1;Atp1a2;Nos1;Pln;Prkg1
GO:0046598	positive regulation of viral entry into host cell	biological_process	6	4918	11	19240	0.0380261434278823	0.278196016519985	2.13390513512514	Cd4;Cd74;Tmprss2;Tmprss4;Trim21;Trim30a
GO:0046641	positive regulation of alpha-beta T cell proliferation	biological_process	6	4918	11	19240	0.0380261434278823	0.278196016519985	2.13390513512514	Ccr2;Cd28;Cd80;Ptprc;Syk;Zap70
GO:0047676	arachidonate-CoA ligase activity	molecular_function	6	4918	11	19240	0.0380261434278823	0.278196016519985	2.13390513512514	Acsbg2;Acsl3;Acsl5;Acsl6;Slc27a1;Slc27a6
GO:0097435	supramolecular fiber organization	biological_process	6	4918	11	19240	0.0380261434278823	0.278196016519985	2.13390513512514	Cst3;Hsp90ab1;Ltbp2;Mapt;Mfap4;Mfap5
GO:0140052	cellular response to oxidised low-density lipoprotein particle stimulus	biological_process	6	4918	11	19240	0.0380261434278823	0.278196016519985	2.13390513512514	Adtrp;Cd36;Cd68;Smpd3;Tlr6;Trem2
GO:1901386	negative regulation of voltage-gated calcium channel activity	biological_process	6	4918	11	19240	0.0380261434278823	0.278196016519985	2.13390513512514	Cbarp;Crhr1;Drd2;Fmr1;Gpr35;Oprl1
GO:0008021	synaptic vesicle	cellular_component	57	4918	180	19240	0.0380425160792531	0.278196016519985	1.23885048122543	Amph;Apba1;Apba2;Cadm1;Cadps2;Clcn3;Clcn4;Cttnbp2;Cyp19a1;Dbi;Dgki;Dmxl2;Entpd1;Gria1;Gria2;Grin1;Grin2a;Grin2b;Htr7;Kcnk9;Kif1a;Marcksl1;Mylk2;Npy1r;Pdyn;Prkn;Rab3a;Rab3b;Rab3c;Rab40b;Rnf112;Rph3a;Septin4;Slc17a7;Slc18a2;Slc2a13;Slc6a17;Snap25;Snap91;Sphk1;Sptbn2;Ston2;Stx1b;Sv2b;Sv2c;Svop;Syn2;Syn3;Synpr;Syt1;Syt11;Syt12;Syt2;Syt7;Th;Trim9;Vdac3
GO:0022008	neurogenesis	biological_process	25	4918	70	19240	0.0381620363328082	0.278325301222352	1.39719979085575	Akp3;Btbd2;Chac1;Coq7;Dchs1;Ephb1;Fat4;Foxg1;Grin2a;Hap1;Lhx2;Mesp1;Nav3;Ntn5;Nup133;Phgdh;Prdm12;Prdm16;Prdm8;Ptbp1;Rarb;Spock1;Tacc3;Wdr62;Wnt1
GO:0050808	synapse organization	biological_process	25	4918	70	19240	0.0381620363328082	0.278325301222352	1.39719979085575	Adgrl2;Adgrl3;Atp2b2;Ctnnd2;Drp2;Elfn1;Flna;Grm5;Iqsec3;Klk8;Lmx1b;Mapt;Nfasc;Pclo;Ppfia2;Ppfia3;Ppfia4;Prrt1;Rab39b;Sema3e;Slc6a1;Slc8a2;Sncg;Tnr;Wnt7b
GO:0010811	positive regulation of cell-substrate adhesion	biological_process	17	4918	44	19240	0.0385560535934825	0.278325301222352	1.51151613738031	Abi3bp;Col26a1;Dmp1;Ecm2;Egfl6;Egflam;Fbln2;Hsd17b12;Ndnf;Npnt;Pdgfb;Smoc2;Spock2;Spp1;Thbs1;Vit;Vtn
GO:0001666	response to hypoxia	biological_process	40	4918	121	19240	0.0391881077016586	0.278325301222352	1.29327583946978	Abat;Acot2;Adora1;Alas1;Aldh3a1;Bmp2;Casp1;Cbfa2t3;Cd38;Chrna4;Chrnb2;Crhr1;Cryaa;Cryab;Dpp4;Drd2;Eng;Epas1;Flt1;Grin2b;Hif3a;Hmox1;Kdr;Lct;Mb;Nos2;Pgf;Plat;Plau;Ppara;Prkcb;Ryr1;Ryr2;Slc8a1;Smad3;Sod3;Tacc3;Tek;Tgfb2;Th
GO:0006749	glutathione metabolic process	biological_process	21	4918	57	19240	0.0392704166752336	0.278325301222352	1.44132188951435	Clic1;Clic3;Clic5;Cth;G6pdx;Gclm;Gdap1;Ggt1;Gpx3;Gsr;Gsta1;Gsta4;Gstm6;Gstt1;Gstt3;Gstt4;Hmgn5;Oplah;Slc7a11;Sod1;Txnrd3
GO:0005856	cytoskeleton	cellular_component	362	4918	1309	19240	0.0395081953972206	0.278325301222352	1.08189588083376	1110017D15Rik;1700029J07Rik;4921507P07Rik;Ablim1;Acta1;Acta2;Actb;Actc1;Actg2;Actr3;Actr3b;Adcy10;Add2;Afap1l1;Aif1;Akap12;Akna;Alox8;Amph;Anapc5;Ank1;Ank2;Anln;Arap3;Arc;Arhgap26;Armc4;Arpc1b;Aspm;Atf4;Aunip;Aurka;Aurkb;Auts2;Avil;B9d2;Baiap2l1;Bbs4;Bfsp2;Bicdl1;Birc5;Cabcoco1;Calcoco2;Camk2b;Camsap3;Capn6;Carmil2;Cc2d2a;Ccdc113;Ccdc114;Ccdc13;Ccdc146;Ccdc151;Ccdc39;Ccdc65;Ccdc81;Ccdc88b;Ccin;Cc…
GO:0048146	positive regulation of fibroblast proliferation	biological_process	24	4918	67	19240	0.040241056148373	0.278325301222352	1.40137053650009	Agt;Ccna2;Ccnb1;Cd74;Cdc6;Cdk4;Dhx9;Egf;Egfr;Esr1;Fbln1;Fn1;Gas6;Igf1;Itgb3;Mif;Ngfr;Pdgfb;Pdgfd;Ptprz1;Rasgrf1;Rnaseh2b;Sphk1;Wnt1
GO:0001665	alpha-N-acetylgalactosaminide alpha-2,6-sialyltransferase activity	molecular_function	4	4918	6	19240	0.0406110382784433	0.278325301222352	2.60810627626406	St6galnac1;St6galnac2;St6galnac3;St6galnac5
GO:0002532	production of molecular mediator involved in inflammatory response	biological_process	4	4918	6	19240	0.0406110382784433	0.278325301222352	2.60810627626406	Chia1;Il4ra;Pbxip1;Pla2g3
GO:0002686	negative regulation of leukocyte migration	biological_process	4	4918	6	19240	0.0406110382784433	0.278325301222352	2.60810627626406	Adora1;Adtrp;Il33;Rabgef1
GO:0004768	stearoyl-CoA 9-desaturase activity	molecular_function	4	4918	6	19240	0.0406110382784433	0.278325301222352	2.60810627626406	Cyb5a;Fads2;Scd3;Scd4
GO:0005042	netrin receptor activity	molecular_function	4	4918	6	19240	0.0406110382784433	0.278325301222352	2.60810627626406	Dcc;Unc5a;Unc5c;Unc5cl
GO:0005577	fibrinogen complex	cellular_component	4	4918	6	19240	0.0406110382784433	0.278325301222352	2.60810627626406	Fgg;Fn1;Serpinf2;Thbs1
GO:0006868	glutamine transport	biological_process	4	4918	6	19240	0.0406110382784433	0.278325301222352	2.60810627626406	Slc1a5;Slc38a1;Slc38a2;Slc38a3
GO:0008603	cAMP-dependent protein kinase regulator activity	molecular_function	4	4918	6	19240	0.0406110382784433	0.278325301222352	2.60810627626406	Nos2;Prkar1b;Prkar2a;Prkar2b
GO:0014063	negative regulation of serotonin secretion	biological_process	4	4918	6	19240	0.0406110382784433	0.278325301222352	2.60810627626406	Cd300a;Hrh3;Htr7;Maob
GO:0014731	spectrin-associated cytoskeleton	cellular_component	4	4918	6	19240	0.0406110382784433	0.278325301222352	2.60810627626406	Ank1;Rhbg;Spta1;Sptb
GO:0014910	regulation of smooth muscle cell migration	biological_process	4	4918	6	19240	0.0406110382784433	0.278325301222352	2.60810627626406	Ace;Plau;Sorl1;Tacr1
GO:0015277	kainate selective glutamate receptor activity	molecular_function	4	4918	6	19240	0.0406110382784433	0.278325301222352	2.60810627626406	Gria2;Grik1;Grik3;Grik4
GO:0015431	ABC-type glutathione S-conjugate transporter activity	molecular_function	4	4918	6	19240	0.0406110382784433	0.278325301222352	2.60810627626406	Abcc2;Abcc3;Abcc4;Abcc6
GO:0015705	iodide transport	biological_process	4	4918	6	19240	0.0406110382784433	0.278325301222352	2.60810627626406	Ano1;Cftr;Kcnq1;Tg
GO:0015722	canalicular bile acid transport	biological_process	4	4918	6	19240	0.0406110382784433	0.278325301222352	2.60810627626406	Abcb11;Abcc2;Abcc3;Aqp8
GO:0016458	gene silencing	biological_process	4	4918	6	19240	0.0406110382784433	0.278325301222352	2.60810627626406	Dnmt1;Kcnq1;Sox6;Srcap
GO:0019439	aromatic compound catabolic process	biological_process	4	4918	6	19240	0.0406110382784433	0.278325301222352	2.60810627626406	Ephx2;Pon1;Pon2;Ugt1a7c
GO:0019828	aspartic-type endopeptidase inhibitor activity	molecular_function	4	4918	6	19240	0.0406110382784433	0.278325301222352	2.60810627626406	Crb2;Gapdh;Prnp;Wfdc2
GO:0030240	skeletal muscle thin filament assembly	biological_process	4	4918	6	19240	0.0406110382784433	0.278325301222352	2.60810627626406	Acta1;Actc1;Prox1;Ttn
GO:0030321	transepithelial chloride transport	biological_process	4	4918	6	19240	0.0406110382784433	0.278325301222352	2.60810627626406	Best1;Cftr;P2ry4;P2ry6
GO:0032983	kainate selective glutamate receptor complex	cellular_component	4	4918	6	19240	0.0406110382784433	0.278325301222352	2.60810627626406	Gria4;Grik1;Grik3;Grik4
GO:0033602	negative regulation of dopamine secretion	biological_process	4	4918	6	19240	0.0406110382784433	0.278325301222352	2.60810627626406	Abat;Drd2;Entpd1;Syt11
GO:0034136	negative regulation of toll-like receptor 2 signaling pathway	biological_process	4	4918	6	19240	0.0406110382784433	0.278325301222352	2.60810627626406	Acod1;Nod2;Tlr6;Trem2
GO:0042423	catecholamine biosynthetic process	biological_process	4	4918	6	19240	0.0406110382784433	0.278325301222352	2.60810627626406	Crhr2;Dbh;Hdc;Th
GO:0042713	sperm ejaculation	biological_process	4	4918	6	19240	0.0406110382784433	0.278325301222352	2.60810627626406	Avpr1a;Oxt;Slc6a4;Tacr1
GO:0045098	type III intermediate filament	cellular_component	4	4918	6	19240	0.0406110382784433	0.278325301222352	2.60810627626406	Des;Prph;Upp2;Vmac
GO:0046500	S-adenosylmethionine metabolic process	biological_process	4	4918	6	19240	0.0406110382784433	0.278325301222352	2.60810627626406	Bhmt2;Dnmt1;Gamt;Pemt
GO:0046541	saliva secretion	biological_process	4	4918	6	19240	0.0406110382784433	0.278325301222352	2.60810627626406	Aqp5;Chrm1;Chrm3;Trpc1
GO:0046651	lymphocyte proliferation	biological_process	4	4918	6	19240	0.0406110382784433	0.278325301222352	2.60810627626406	Flt3;Hells;Hprt;Impdh2
GO:0050974	detection of mechanical stimulus involved in sensory perception	biological_process	4	4918	6	19240	0.0406110382784433	0.278325301222352	2.60810627626406	Asic2;Igf1;Piezo2;Serpine2
GO:0051177	meiotic sister chromatid cohesion	biological_process	4	4918	6	19240	0.0406110382784433	0.278325301222352	2.60810627626406	Hormad2;Sgo1;Sgo2a;Sgo2b
GO:0051823	regulation of synapse structural plasticity	biological_process	4	4918	6	19240	0.0406110382784433	0.278325301222352	2.60810627626406	Ctnna2;Drd2;Ncan;Ppp1r9a
GO:0060336	negative regulation of interferon-gamma-mediated signaling pathway	biological_process	4	4918	6	19240	0.0406110382784433	0.278325301222352	2.60810627626406	Arg1;Otop1;Parp14;Pparg
GO:0061459	L-arginine transmembrane transporter activity	molecular_function	4	4918	6	19240	0.0406110382784433	0.278325301222352	2.60810627626406	Slc22a2;Slc47a1;Slc7a1;Slc7a2
GO:0070051	fibrinogen binding	molecular_function	4	4918	6	19240	0.0406110382784433	0.278325301222352	2.60810627626406	Fbln1;Itgb3;Mfap2;Thbs1
GO:0070508	cholesterol import	biological_process	4	4918	6	19240	0.0406110382784433	0.278325301222352	2.60810627626406	Cd36;Ldlr;Stard4;Stard5
GO:0071169	establishment of protein localization to chromatin	biological_process	4	4918	6	19240	0.0406110382784433	0.278325301222352	2.60810627626406	Lrwd1;Macroh2a2;Pih1d1;Ruvbl2
GO:0071371	cellular response to gonadotropin stimulus	biological_process	4	4918	6	19240	0.0406110382784433	0.278325301222352	2.60810627626406	Gata4;Gata6;Pax8;Wt1
GO:0071716	leukotriene transport	biological_process	4	4918	6	19240	0.0406110382784433	0.278325301222352	2.60810627626406	Abcc2;Abcc3;Abcc4;Abcc6
GO:0072378	blood coagulation, fibrin clot formation	biological_process	4	4918	6	19240	0.0406110382784433	0.278325301222352	2.60810627626406	F13a1;Fbln1;Fgg;Fn1
GO:0072672	neutrophil extravasation	biological_process	4	4918	6	19240	0.0406110382784433	0.278325301222352	2.60810627626406	Cd177;Jaml;Pecam1;Prtn3
GO:0086012	membrane depolarization during cardiac muscle cell action potential	biological_process	4	4918	6	19240	0.0406110382784433	0.278325301222352	2.60810627626406	Scn1b;Scn2b;Scn3b;Scn5a
GO:0086073	bundle of His cell-Purkinje myocyte adhesion involved in cell communication	biological_process	4	4918	6	19240	0.0406110382784433	0.278325301222352	2.60810627626406	Ctnna3;Dsg2;Dsp;Jup
GO:0090031	positive regulation of steroid hormone biosynthetic process	biological_process	4	4918	6	19240	0.0406110382784433	0.278325301222352	2.60810627626406	Cyp17a1;Gh;Igf1;Igf2
GO:0090080	positive regulation of MAPKKK cascade by fibroblast growth factor receptor signaling pathway	biological_process	4	4918	6	19240	0.0406110382784433	0.278325301222352	2.60810627626406	Fgf21;Fgf23;Fgfr3;Kl
GO:0090554	phosphatidylcholine floppase activity	molecular_function	4	4918	6	19240	0.0406110382784433	0.278325301222352	2.60810627626406	Abca1;Abcb1a;Abcb4;Abcg1
GO:0097526	spliceosomal tri-snRNP complex	cellular_component	4	4918	6	19240	0.0406110382784433	0.278325301222352	2.60810627626406	Lsm4;Prpf31;Snrpd1;Snrpd3
GO:0099507	ligand-gated ion channel activity involved in regulation of presynaptic membrane potential	molecular_function	4	4918	6	19240	0.0406110382784433	0.278325301222352	2.60810627626406	Gabrr1;Grik3;Grin1;Grin2a
GO:0099525	presynaptic dense core vesicle exocytosis	biological_process	4	4918	6	19240	0.0406110382784433	0.278325301222352	2.60810627626406	Cadps;Syt6;Unc13b;Unc13c
GO:1901016	regulation of potassium ion transmembrane transporter activity	biological_process	4	4918	6	19240	0.0406110382784433	0.278325301222352	2.60810627626406	Cacna1d;Fhl1;Kcnab1;Ywhae
GO:1903588	negative regulation of blood vessel endothelial cell proliferation involved in sprouting angiogenesis	biological_process	4	4918	6	19240	0.0406110382784433	0.278325301222352	2.60810627626406	Dll4;Il12b;Ngfr;Thbs1
GO:1904141	positive regulation of microglial cell migration	biological_process	4	4918	6	19240	0.0406110382784433	0.278325301222352	2.60810627626406	Cx3cl1;Cx3cr1;P2ry12;Trem2
GO:1905538	polysome binding	molecular_function	4	4918	6	19240	0.0406110382784433	0.278325301222352	2.60810627626406	Dhx9;Lin28a;Piwil2;Ybx3
GO:1990962	xenobiotic transport across blood-brain barrier	biological_process	4	4918	6	19240	0.0406110382784433	0.278325301222352	2.60810627626406	Abcb1a;Abcc2;Slc22a1;Slc22a2
GO:2001135	regulation of endocytic recycling	biological_process	4	4918	6	19240	0.0406110382784433	0.278325301222352	2.60810627626406	Atp9a;Bves;Ndrg4;Pla2g3
GO:2001268	negative regulation of cysteine-type endopeptidase activity involved in apoptotic signaling pathway	biological_process	4	4918	6	19240	0.0406110382784433	0.278325301222352	2.60810627626406	Mmp9;Park7;Pih1d1;Plaur
GO:0043588	skin development	biological_process	20	4918	54	19240	0.0412545452083913	0.282453928050281	1.44894793125781	Adamts2;Arrdc3;Asprv1;Atp8a2;Bcl11b;Dact2;Dbi;Dsp;Eda;Fras1;Gsdma3;Irf6;Jup;Ngfr;Ptch2;Ryr1;Tcf15;Tfap2b;Tfap2c;Tgm3
GO:0071902	positive regulation of protein serine/threonine kinase activity	biological_process	15	4918	38	19240	0.0416390858396827	0.284519956324035	1.54427345305109	Camk1;Csf1r;Ddx3x;Etaa1;Ezh2;Hsp90ab1;Igf1;Incenp;Irgm2;Ltf;Map2k2;Pih1d1;Pim1;Slc27a1;Slc8a2
GO:0099060	integral component of postsynaptic specialization membrane	cellular_component	15	4918	38	19240	0.0416390858396827	0.284519956324035	1.54427345305109	Chrna1;Chrna4;Chrnb1;Chrnb2;Chrne;Gabra1;Gabra2;Gabra3;Gabra4;Gabrb2;Gabrb3;Kcnd2;Kcnd3;P2rx6;Shisa7
GO:0051965	positive regulation of synapse assembly	biological_process	26	4918	74	19240	0.0426064021058117	0.287523930757953	1.37454249694998	Actr3;Adgrb1;Adgrb2;Adgrb3;Adgrl2;Adgrl3;Asic2;Clstn2;Cux2;Ephb1;Grid2;Il1rapl1;Lingo2;Lrrc24;Lrrc4b;Lrrn1;Lrrn3;Lrtm1;Lrtm2;Nrxn1;Ntrk1;Ntrk2;Ntrk3;Oxt;Ptprd;Thbs2
GO:0002526	acute inflammatory response	biological_process	7	4918	14	19240	0.0427897848654912	0.287523930757953	1.95607970719805	Alox5;Hp;Kl;Nlrp3;Nlrp6;Nupr1;Vnn1
GO:0006910	phagocytosis, recognition	biological_process	7	4918	14	19240	0.0427897848654912	0.287523930757953	1.95607970719805	Adgrb1;Cd36;Fcgr1;Fcgr3;Igll1;Tub;Tulp1
GO:0008559	ABC-type xenobiotic transporter activity	molecular_function	7	4918	14	19240	0.0427897848654912	0.287523930757953	1.95607970719805	Abcb11;Abcb1a;Abcb5;Abcc2;Abcc3;Abcc4;Abcc6
GO:0016595	glutamate binding	molecular_function	7	4918	14	19240	0.0427897848654912	0.287523930757953	1.95607970719805	Gad1;Grik1;Grin1;Grin2a;Grin2b;Grm7;Slc1a3
GO:0030239	myofibril assembly	biological_process	7	4918	14	19240	0.0427897848654912	0.287523930757953	1.95607970719805	Capn3;Lmod1;Lmod2;Myh6;Pgm5;Tmod1;Tmod2
GO:0042730	fibrinolysis	biological_process	7	4918	14	19240	0.0427897848654912	0.287523930757953	1.95607970719805	F2;Fgg;Gp1ba;Klkb1;Plau;Plg;Serping1
GO:0045060	negative thymic T cell selection	biological_process	7	4918	14	19240	0.0427897848654912	0.287523930757953	1.95607970719805	Ccr7;Cd28;Cd74;Dock2;Fas;Ptprc;Zap70
GO:0046839	phospholipid dephosphorylation	biological_process	7	4918	14	19240	0.0427897848654912	0.287523930757953	1.95607970719805	Ephx2;Plpp2;Plpp3;Plppr3;Plppr4;Plppr5;Sgpp2
GO:0046931	pore complex assembly	biological_process	7	4918	14	19240	0.0427897848654912	0.287523930757953	1.95607970719805	Atp5g1;Atp5g3;Cct3;Cct8;P2rx7;Plekha7;Tspan33
GO:0051290	protein heterotetramerization	biological_process	7	4918	14	19240	0.0427897848654912	0.287523930757953	1.95607970719805	Farsb;Grin1;Grin2b;Krt1;Nudt21;Rrm1;Rrm2
GO:0051371	muscle alpha-actinin binding	molecular_function	7	4918	14	19240	0.0427897848654912	0.287523930757953	1.95607970719805	Ldb3;Mypn;Nrap;Pdlim3;Pkd2l1;Synpo2;Ttn
GO:0061049	cell growth involved in cardiac muscle cell development	biological_process	7	4918	14	19240	0.0427897848654912	0.287523930757953	1.95607970719805	Adra1b;Agt;Ang2;Gata4;Myocd;Prkg1;Sorbs2
GO:0061337	cardiac conduction	biological_process	7	4918	14	19240	0.0427897848654912	0.287523930757953	1.95607970719805	Abcc9;Gja5;Kcnq1;Scn10a;Scn1b;Scn3b;Sptbn4
GO:0070700	BMP receptor binding	molecular_function	7	4918	14	19240	0.0427897848654912	0.287523930757953	1.95607970719805	Acvr1c;Bmp2;Bmp5;Bmp6;Bmp7;Bmp8b;Gdf15
GO:0071285	cellular response to lithium ion	biological_process	7	4918	14	19240	0.0427897848654912	0.287523930757953	1.95607970719805	Cdh1;Fabp4;Fas;Id2;Myog;Pparg;Slc13a5
GO:0097242	amyloid-beta clearance	biological_process	7	4918	14	19240	0.0427897848654912	0.287523930757953	1.95607970719805	C3;Itgam;Ldlr;Lrp2;Marco;Msr1;Trem2
GO:0042113	B cell activation	biological_process	14	4918	35	19240	0.0430905180978613	0.28869807154454	1.56486376575844	Bank1;Cd22;Cd40;Cd86;Chrna4;Chrnb2;Cr2;Hspd1;Ikzf3;Lax1;Ms4a1;Phb2;Prkcb;Rasgrp1
GO:0045740	positive regulation of DNA replication	biological_process	14	4918	35	19240	0.0430905180978613	0.28869807154454	1.56486376575844	Cacybp;Cdk1;Cdt1;Cst3;Dhx9;Dna2;Egf;Egfr;Gli1;Il6;Mas1;Npm1;Pcna;Pdgfb
GO:0050853	B cell receptor signaling pathway	biological_process	14	4918	35	19240	0.0430905180978613	0.28869807154454	1.56486376575844	Bmx;Cd38;Cd79b;Igll1;Itk;Klhl6;Ms4a1;Nckap1l;Nfam1;Nfatc2;Plcg2;Prkcb;Ptprc;Syk
GO:0007162	negative regulation of cell adhesion	biological_process	19	4918	51	19240	0.0433137831767796	0.289629324471968	1.45747115438286	Acvrl1;Angpt1;Cdh13;Cfl1;Dab1;Dact2;Dscam;Fbln1;Lpxn;Myo1f;Nat8f1;Pde3b;Plxnb3;Plxnc1;Podxl;Ripor2;Sema4d;Srcin1;Tnr
GO:0019838	growth factor binding	molecular_function	19	4918	51	19240	0.0433137831767796	0.289629324471968	1.45747115438286	A2m;Acvr1c;Epha3;Epha8;Fgfbp3;Flt1;Flt3;Flt4;Igfbp2;Igfbp4;Igfbp5;Igfbp7;Kdr;Lrrc32;Ltbp2;Nkd2;Nrros;Osmr;Tek
GO:0001816	cytokine production	biological_process	13	4918	32	19240	0.044419359822599	0.29615778799277	1.58931476209841	Cd4;Cebpe;Dbh;Fabp4;G6pdx;Lilrb4a;Maf;Nfatc1;Nfatc2;Ptafr;Rasgrp1;S100a7a;Tnfsf15
GO:0002548	monocyte chemotaxis	biological_process	13	4918	32	19240	0.044419359822599	0.29615778799277	1.58931476209841	Ccl22;Ccl3;Ccl4;Ccl5;Ccl6;Ccl7;Ccl8;Ccl9;Ccr2;Cx3cl1;Flt1;Pdgfb;Ptpro
GO:0005246	calcium channel regulator activity	molecular_function	13	4918	32	19240	0.044419359822599	0.29615778799277	1.58931476209841	Cacng7;Cacng8;Grm3;Grm7;Hpcal4;Nrxn1;Nrxn2;Nrxn3;Prkcb;Prkg1;Stim1;Tspan13;Ywhae
GO:0098794	postsynapse	cellular_component	42	4918	129	19240	0.0446609120848926	0.297479757433674	1.27372632096617	Actr3;Add2;Adgrb3;Begain;Camk4;Camkv;Cdh1;Cpeb3;Cyp46a1;Flna;Fmr1;Gabra1;Gabra2;Gabra3;Gabra4;Gabre;Gabrg3;Gria1;Grin2b;Grip1;Hnrnpk;Hpca;Ina;Kif1a;Nos1ap;Ntrk2;Pfn1;Pfn2;Plat;Ppp1ca;Ppp1r1b;Prkar2b;Psd2;Rgs7bp;Slc18a2;Slc8a1;Slc8a2;Snap25;Syt11;Tbc1d24;Zdhhc15;Zfp804a
GO:0008542	visual learning	biological_process	25	4918	71	19240	0.0450115315435813	0.298887949980367	1.37752092056201	Abcc8;Adra1b;Atp1a2;Cacna1e;Chrnb2;Crhr1;Dbh;Dcdc2a;Drd2;Grin1;Grin2a;Hmgcr;Hrh1;Hrh2;Kit;Lrrn4;Ndrg4;Nts;Pde1b;Pde8b;Ppp1r1b;Rag1;Slc7a11;Synpo;Tafa2
GO:0016529	sarcoplasmic reticulum	cellular_component	25	4918	71	19240	0.0450115315435813	0.298887949980367	1.37752092056201	Ank1;Asph;Atp2a1;Atp2a3;Cacna1s;Camk2b;Casq2;Cmya5;Fsd2;Hax1;Jph1;Jph2;Jsrp1;Mrvi1;Nos1;P3h2;Pln;Ryr1;Ryr2;Ryr3;Slc2a4;Stim1;Thbs1;Thbs4;Trdn
GO:0002024	diet induced thermogenesis	biological_process	8	4918	17	19240	0.0453940965637916	0.298887949980367	1.84101619500993	Adrb3;Bmp8b;Clic5;Pparg;Sctr;Sorl1;Trpv1;Trpv4
GO:0007614	short-term memory	biological_process	8	4918	17	19240	0.0453940965637916	0.298887949980367	1.84101619500993	Aph1b;Aph1c;Cux2;Grm7;Pde5a;Rcan1;Rcan2;Slc2a4
GO:0015908	fatty acid transport	biological_process	8	4918	17	19240	0.0453940965637916	0.298887949980367	1.84101619500993	Acsl5;Acsl6;Cd36;Hnf1a;Pla2g4f;Slc27a1;Slc27a5;Slc27a6
GO:0035254	glutamate receptor binding	molecular_function	8	4918	17	19240	0.0453940965637916	0.298887949980367	1.84101619500993	Atp2b2;Gria1;Gria2;Grin1;Grin2a;Grip2;Homer2;Rasgrf1
GO:0035418	protein localization to synapse	biological_process	8	4918	17	19240	0.0453940965637916	0.298887949980367	1.84101619500993	Asic2;Dlgap1;Mpp4;Nphs1;Nrxn1;Pclo;Reln;Shank1
GO:0045653	negative regulation of megakaryocyte differentiation	biological_process	8	4918	17	19240	0.0453940965637916	0.298887949980367	1.84101619500993	H4c1;H4c11;H4c12;H4c14;H4c18;H4c8;H4c9;Prmt1
GO:0048787	presynaptic active zone membrane	cellular_component	8	4918	17	19240	0.0453940965637916	0.298887949980367	1.84101619500993	Apba1;Grm4;Grm7;Otof;Snap25;Snap91;Stx1b;Syt11
GO:0055117	regulation of cardiac muscle contraction	biological_process	8	4918	17	19240	0.0453940965637916	0.298887949980367	1.84101619500993	Adora1;Adra1b;Agrn;Ank2;Ehd3;Gja5;Ryr2;Scn10a
GO:0098761	cellular response to interleukin-7	biological_process	8	4918	17	19240	0.0453940965637916	0.298887949980367	1.84101619500993	Atic;Atp5b;Eno1;Hdgf;Hmgb1;Hspd1;Lsp1;Ybx1
GO:1903427	negative regulation of reactive oxygen species biosynthetic process	biological_process	8	4918	17	19240	0.0453940965637916	0.298887949980367	1.84101619500993	Abcd2;Atp5g1;Hspd1;Ins2;Park7;Ppara;Prkn;Slc30a10
GO:0005657	replication fork	cellular_component	12	4918	29	19240	0.045555270663019	0.299089713980509	1.61882458526735	Bcl6;Chek1;Dnmt1;H2ax;Hdac2;Nbn;Pcna;Pif1;Rad18;Radx;Trp53;Uhrf1
GO:0045672	positive regulation of osteoclast differentiation	biological_process	12	4918	29	19240	0.045555270663019	0.299089713980509	1.61882458526735	Car2;Ccl3;Ccl5;Ccr1;Csf1r;Dlk1;Fos;Il12b;Il23a;Itgb3;Klf10;Trem2
GO:1900273	positive regulation of long-term synaptic potentiation	biological_process	12	4918	29	19240	0.045555270663019	0.299089713980509	1.61882458526735	Adcy1;Adcy8;Cpeb3;Drd2;Fmr1;Hnrnpk;Igsf11;Lgmn;Nos1;Reln;Shank3;Shisa7
GO:0007520	myoblast fusion	biological_process	11	4918	26	19240	0.04639899910124	0.301274577551906	1.65514436762912	Adgrb3;Cacna1s;Casp1;Fer1l5;Ins2;Mymk;Mymx;Myof;Nphs1;Syna;Wnt1
GO:0017134	fibroblast growth factor binding	molecular_function	11	4918	26	19240	0.04639899910124	0.301274577551906	1.65514436762912	Cxcl13;Fgfbp3;Fgfr3;Hspa9;Itgb3;Kl;Ptprz1;Rps2;S100a13;Scn5a;Thbs1
GO:0032703	negative regulation of interleukin-2 production	biological_process	11	4918	26	19240	0.04639899910124	0.301274577551906	1.65514436762912	Ceacam1;Homer2;Laptm5;Nav3;Nod2;Nr1h4;Prnp;Ptprc;Sftpd;Tnfaip3;Zfp36
GO:0048814	regulation of dendrite morphogenesis	biological_process	11	4918	26	19240	0.04639899910124	0.301274577551906	1.65514436762912	Adgrb3;Chrnb2;Grin1;Hecw1;Kndc1;Lzts1;Nr2e1;Ptprz1;Robo1;Sarm1;Sema4d
GO:0016082	synaptic vesicle priming	biological_process	9	4918	20	19240	0.0465764115266476	0.301274577551906	1.76047173647824	Cadps;Cadps2;Otof;Rims1;Rims2;Snap25;Snap29;Unc13b;Unc13c
GO:0031489	myosin V binding	molecular_function	9	4918	20	19240	0.0465764115266476	0.301274577551906	1.76047173647824	Gria1;Mlph;Npc1l1;Rab27a;Rab27b;Rab39b;Rab3a;Rab3b;Rab3c
GO:0031589	cell-substrate adhesion	biological_process	9	4918	20	19240	0.0465764115266476	0.301274577551906	1.76047173647824	Angpt1;Atp1b2;Ephb1;Fat2;Gas6;Itga2;Itgb3;Myo1g;Vwf
GO:0033130	acetylcholine receptor binding	molecular_function	9	4918	20	19240	0.0465764115266476	0.301274577551906	1.76047173647824	Ly6a;Ly6c1;Ly6c2;Ly6f;Ly6i;Lynx1;Nrxn1;Psca;Ric3
GO:0042288	MHC class I protein binding	molecular_function	9	4918	20	19240	0.0465764115266476	0.301274577551906	1.76047173647824	Abcb9;Atp5a1;Atp5b;Cd8b1;Klra17;Klrk1;Pilra;Pilrb1;Tubb5
GO:0043083	synaptic cleft	cellular_component	9	4918	20	19240	0.0465764115266476	0.301274577551906	1.76047173647824	Adgrb3;Agrn;Dnm3;Grin1;Grin2b;Lama2;Lama4;Lgi1;Prss12
GO:0048148	behavioral response to cocaine	biological_process	9	4918	20	19240	0.0465764115266476	0.301274577551906	1.76047173647824	Abat;Adra1b;Crhr1;Drd2;Homer2;Nos1;Oprk1;Ppp1r1b;Sdk1
GO:0060292	long-term synaptic depression	biological_process	9	4918	20	19240	0.0465764115266476	0.301274577551906	1.76047173647824	Cd38;Gria1;Grid2ip;Mgll;Prrt1;Shank3;Slc24a1;Slc24a2;Sorcs2
GO:0072520	seminiferous tubule development	biological_process	9	4918	20	19240	0.0465764115266476	0.301274577551906	1.76047173647824	Adgrg1;Ar;Brip1;Gata4;Kif18a;Rad21l;Rnase10;Spink2;Wt1
GO:1902430	negative regulation of amyloid-beta formation	biological_process	9	4918	20	19240	0.0465764115266476	0.301274577551906	1.76047173647824	Clu;Hap1;Igf1;Ntrk2;Prnp;Rps23rg1;Rtn1;Sorl1;Spon1
GO:2000147	positive regulation of cell motility	biological_process	9	4918	20	19240	0.0465764115266476	0.301274577551906	1.76047173647824	Ccr7;Cfl1;Csf1r;Duox1;Duox2;Map2k2;Ntn1;Slc26a5;Trf
GO:0006336	DNA replication-independent nucleosome assembly	biological_process	10	4918	23	19240	0.0468084446938369	0.301274577551906	1.70093887582439	Asf1b;H4c1;H4c11;H4c12;H4c14;H4c18;H4c8;H4c9;Hat1;Nasp
GO:0030318	melanocyte differentiation	biological_process	10	4918	23	19240	0.0468084446938369	0.301274577551906	1.70093887582439	Enpp1;Hps6;Kit;Mlph;Mreg;Olfr78;Rab27a;Slc24a5;Sox10;Tyrp1
GO:0042572	retinol metabolic process	biological_process	10	4918	23	19240	0.0468084446938369	0.301274577551906	1.70093887582439	Adh6a;Adh7;Aldh1a1;Cyp1a1;Cyp1b1;Dhrs3;Plb1;Rdh10;Rdh11;Rdh12
GO:0048020	CCR chemokine receptor binding	molecular_function	10	4918	23	19240	0.0468084446938369	0.301274577551906	1.70093887582439	Ccl22;Ccl3;Ccl4;Ccl5;Ccl6;Ccl7;Ccl8;Ccl9;Ccrl2;Cx3cl1
GO:0050730	regulation of peptidyl-tyrosine phosphorylation	biological_process	10	4918	23	19240	0.0468084446938369	0.301274577551906	1.70093887582439	Bst1;Egf;Egfr;Il7;Pdgfb;Pdgfd;Prnp;Ptpn22;Tmem102;Trem2
GO:0071353	cellular response to interleukin-4	biological_process	10	4918	23	19240	0.0468084446938369	0.301274577551906	1.70093887582439	Cdk4;Hsp90ab1;Hspa5;Impdh2;Mcm2;Mrc1;Rps2;Rufy4;Shpk;Tuba1b
GO:0071347	cellular response to interleukin-1	biological_process	21	4918	58	19240	0.0471635507591435	0.303276190756176	1.41647151210893	Acod1;Ccl22;Ccl3;Ccl4;Ccl5;Ccl6;Ccl7;Ccl8;Ccl9;Cd40;Cfl1;Cx3cl1;Fn1;Hyal1;Hyal3;Il6;Irf1;Mylk3;Nr1d1;Rora;Saa3
GO:0003690	double-stranded DNA binding	molecular_function	51	4918	161	19240	0.0472689019299493	0.303669562492029	1.23925546667206	Aff3;Ddx58;Ddx60;Dhx9;Ercc5;Fos;Gata6;H1f1;H1f2;H1f3;H1f4;H1f5;Hdgf;Hmgb1;Hmgb2;Hnf1a;Hnrnpk;Ifi203;Ifi204;Ifi205;Ifi207;Ifi208;Ifi209;Ifi211;Ifi213;Ifi214;Jdp2;Junb;Lmnb1;Maf;Mcm10;Mnd1;Mndal;Nr1h4;Nr3c2;Nr5a1;Nr5a2;Nucks1;Pax4;Pola1;Pparg;Rad51;Rbbp8;Smad3;Stat1;Sycp1;Thrb;Trp63;Usf2;Wt1;Zbtb16
GO:0042130	negative regulation of T cell proliferation	biological_process	17	4918	45	19240	0.0476340427488473	0.305159748234461	1.47792688988297	Arg1;Btla;Cd274;Cd80;Cd86;Ceacam1;Foxj1;Ido1;Il2ra;Pdcd1lg2;Pde5a;Ripor2;Sdc4;Sftpd;Slfn1;Vtcn1;Zc3h12d
GO:0048015	phosphatidylinositol-mediated signaling	biological_process	17	4918	45	19240	0.0476340427488473	0.305159748234461	1.47792688988297	Car8;Csf1r;Igf1;Kcnh1;Muc5ac;Npr3;Pik3c2b;Pik3c2g;Pik3cg;Plcb2;Plcd4;Plce1;Plch2;Plcl1;Plcz1;Ptafr;Zp3
GO:1901998	toxin transport	biological_process	17	4918	45	19240	0.0476340427488473	0.305159748234461	1.47792688988297	Antxrl;Casp1;Cct3;Cct5;Cct6a;Cct6b;Cct8;Cd274;Hrh2;Hspa5;Mep1b;Rab40b;Slc22a1;Slc22a2;Slc22a3;Slc29a4;Tcp1
GO:0000902	cell morphogenesis	biological_process	34	4918	102	19240	0.0482909990259531	0.309080379240598	1.30405313813203	Adam8;Arhgef28;Atp2b2;Bcl6;Cap2;Cdh12;Cdh18;Cdh20;Cdh22;Cdh6;Clu;Cyfip2;Dchs1;Ect2;Egfr;Epb42;Gp1ba;Grem1;Hgf;Il7r;Klf2;Klhl10;Map7;Nckap1l;P2rx7;Ptpro;Shroom2;Shroom3;Sox6;Tfcp2l1;Tgfb2;Unc93b1;Vdr;Wdr19
GO:0008285	negative regulation of cell population proliferation	biological_process	115	4918	392	19240	0.0486802831326301	0.311282108142976	1.14769982820294	Abi3bp;Acvrl1;Adgrg1;Adm;Adora1;Agt;Aldh1a2;Alox8;Ar;Asph;Bcl11b;Bcl6;Bdkrb2;Bmp2;Bmp5;Bmp7;Brip1;Btg2;Cacnb4;Cbfa2t3;Ccn5;Cd37;Cdh13;Clmn;Cpeb1;Csf1r;Ctcf;Cth;Cyp1b1;Dlec1;Dll4;Drd2;E2f7;Eef1e1;Erbb4;Esr2;Fgf2;Fgfr3;Flt3;Foxa3;Frzb;Fzd5;Gata1;Hmox1;Hnf4a;Ifi35;Ifitm3;Igf1;Il1a;Il24;Il6;Inca1;Inpp5d;Insl3;Irf1;Irf6;Kiss1r;Mtbp;Muc2;Myocd;Myog;Neurl1a;Nos1;Notch1;Npm1;Nrk;Ntrk1;Nup62;Nupr1;Nupr1l;…
GO:0016311	dephosphorylation	biological_process	36	4918	109	19240	0.0490230417570642	0.313182517693363	1.29208934787394	Acp5;Acpp;Akp3;Alpi;Alpl;Alppl2;Dusp13;Dusp15;Dusp18;Dusp26;Dusp27;Ephx2;Epm2a;Lhpp;Mtmr7;Nanp;Ppp1ca;Psph;Ptp4a3;Ptpdc1;Ptpmt1;Ptpn14;Ptpn18;Ptpn20;Ptpn22;Ptprb;Ptprc;Ptprd;Ptprh;Ptprn2;Ptpro;Ptprq;Ptprr;Ptpru;Ptprz1;Tpte
GO:0097060	synaptic membrane	cellular_component	20	4918	55	19240	0.0497132750305879	0.31729717043664	1.42260342341676	Calb2;Cfl1;Cntnap2;Cpe;Cryab;Dgki;Eno1;Eno1b;Entpd1;Gria1;Gria2;Grin1;Grin2a;Grin2b;Nt5e;Olfm2;Rims4;Syde1;Tmem240;Unc13b
GO:0070062	extracellular exosome	cellular_component	28	4918	82	19240	0.0516229547526772	0.327084724024382	1.33585931223281	Ace;Alb;Anpep;Aoc1;Cd274;Cd86;Clic1;Egf;Fasl;Fn1;Gars;Gprc5c;Hnrnpa2b1;Hspd1;Icam1;Itga4;Krt13;Nsun2;Pkhd1;Prom1;Scnn1a;Scnn1g;Slc12a1;Slc12a3;Slc26a4;Slc2a4;Tfrc;Ybx1
GO:0008306	associative learning	biological_process	15	4918	39	19240	0.0521443467981722	0.327084724024382	1.50467669784465	Agt;Btg2;Chrnb2;Dbh;Drd2;Grin1;Grin2b;Grm7;Lgmn;Reln;Shank1;Slc6a1;Snap25;Tacr1;Tnr
GO:0030170	pyridoxal phosphate binding	molecular_function	19	4918	52	19240	0.0523893393886247	0.327084724024382	1.42944286295242	Abat;Alas1;Alb;Cbs;Cth;Etnppl;Gad1;Gadl1;Gcat;Gldc;Got1;Got1l1;Gpt2;Hdc;Kyat1;Kynu;Psat1;Pygl;Shmt2
GO:0004175	endopeptidase activity	molecular_function	37	4918	113	19240	0.0524248658308495	0.327084724024382	1.28097255161642	Ace;Ace2;Adam28;Adamts13;Adamts20;Adamts3;Adamts9;Casp1;Cd46;Corin;Ctsd;Elane;F7;Fap;Gzmm;Kel;Klk13;Mmel1;Mmp13;Mmp3;Mmp9;Napsa;Pappa;Pcsk1;Pcsk2;Pcsk5;Pcsk6;Pidd1;Plg;Prep;Psma3;Psmb5;Psmb7;Psmb8;Psmb9;Psmd14;Ren1
GO:0000578	embryonic axis specification	biological_process	5	4918	9	19240	0.053387992486959	0.327084724024382	2.17342189688672	Cobl;Frat1;Fzd5;Peg12;Wnt1
GO:0001758	retinal dehydrogenase activity	molecular_function	5	4918	9	19240	0.053387992486959	0.327084724024382	2.17342189688672	Akr1c18;Aldh1a1;Aldh1a2;Aldh1a3;Dhrs4
GO:0002151	G-quadruplex RNA binding	molecular_function	5	4918	9	19240	0.053387992486959	0.327084724024382	2.17342189688672	Aff2;Fmr1;Lin28a;Mcrs1;Patl2
GO:0002638	negative regulation of immunoglobulin production	biological_process	5	4918	9	19240	0.053387992486959	0.327084724024382	2.17342189688672	Cd22;Fcgr2b;Il13ra2;Il33;Vpreb3
GO:0004499	N,N-dimethylaniline monooxygenase activity	molecular_function	5	4918	9	19240	0.053387992486959	0.327084724024382	2.17342189688672	Fmo1;Fmo2;Fmo3;Fmo4;Fmo5
GO:0005024	transforming growth factor beta-activated receptor activity	molecular_function	5	4918	9	19240	0.053387992486959	0.327084724024382	2.17342189688672	Acvrl1;Amhr2;Bmpr1b;Eng;Tgfbr3l
GO:0006032	chitin catabolic process	biological_process	5	4918	9	19240	0.053387992486959	0.327084724024382	2.17342189688672	Chia1;Chil1;Chil5;Chil6;Chit1
GO:0006084	acetyl-CoA metabolic process	biological_process	5	4918	9	19240	0.053387992486959	0.327084724024382	2.17342189688672	Acacb;Acly;Acot12;Hmgcs1;Hmgcs2
GO:0006796	phosphate-containing compound metabolic process	biological_process	5	4918	9	19240	0.053387992486959	0.327084724024382	2.17342189688672	Enpp1;G6pc;Lhpp;Ppa1;Ppa2
GO:0006929	substrate-dependent cell migration	biological_process	5	4918	9	19240	0.053387992486959	0.327084724024382	2.17342189688672	Epha8;Itga11;Itga2;Pdgfb;Snai2
GO:0008328	ionotropic glutamate receptor complex	cellular_component	5	4918	9	19240	0.053387992486959	0.327084724024382	2.17342189688672	Gria1;Grid2;Grik1;Shank1;Shisa9
GO:0008430	selenium binding	molecular_function	5	4918	9	19240	0.053387992486959	0.327084724024382	2.17342189688672	Gpx3;Rph3a;Selenbp1;Selenbp2;Selenop
GO:0010887	negative regulation of cholesterol storage	biological_process	5	4918	9	19240	0.053387992486959	0.327084724024382	2.17342189688672	Ces1d;Nr1h3;Ppara;Pparg;Trem2
GO:0015278	calcium-release channel activity	molecular_function	5	4918	9	19240	0.053387992486959	0.327084724024382	2.17342189688672	Ryr2;Ryr3;Trpa1;Trpm2;Trpv1
GO:0030853	negative regulation of granulocyte differentiation	biological_process	5	4918	9	19240	0.053387992486959	0.327084724024382	2.17342189688672	Adipoq;Ceacam1;Inpp5d;Prdm16;Zbtb46
GO:0031227	intrinsic component of endoplasmic reticulum membrane	cellular_component	5	4918	9	19240	0.053387992486959	0.327084724024382	2.17342189688672	Cyp2e1;Esyt1;Esyt3;Gramd2;Rnf180
GO:0035726	common myeloid progenitor cell proliferation	biological_process	5	4918	9	19240	0.053387992486959	0.327084724024382	2.17342189688672	Ceacam1;Flt3;Itpkb;Nr4a3;Samd9l
GO:0036057	slit diaphragm	cellular_component	5	4918	9	19240	0.053387992486959	0.327084724024382	2.17342189688672	Kirrel2;Nphs1;Nphs2;Nrxn1;Podxl
GO:0042421	norepinephrine biosynthetic process	biological_process	5	4918	9	19240	0.053387992486959	0.327084724024382	2.17342189688672	Dbh;Epas1;Kl;Moxd1;Th
GO:0043139	5'-3' DNA helicase activity	molecular_function	5	4918	9	19240	0.053387992486959	0.327084724024382	2.17342189688672	Brip1;Dna2;Pif1;Ruvbl1;Ruvbl2
GO:0043269	regulation of ion transport	biological_process	5	4918	9	19240	0.053387992486959	0.327084724024382	2.17342189688672	Fxyd1;Fxyd2;Fxyd3;Fxyd6;Fxyd7
GO:0043931	ossification involved in bone maturation	biological_process	5	4918	9	19240	0.053387992486959	0.327084724024382	2.17342189688672	Dchs1;Fat4;Ryr1;Sema4d;Thbs3
GO:0044214	spanning component of plasma membrane	cellular_component	5	4918	9	19240	0.053387992486959	0.327084724024382	2.17342189688672	Cd5;Cd6;Cdhr2;Cdhr5;Npc1l1
GO:0044300	cerebellar mossy fiber	cellular_component	5	4918	9	19240	0.053387992486959	0.327084724024382	2.17342189688672	Cacng2;Cacng7;Lrrc4b;Slc17a7;Syde1
GO:0045589	regulation of regulatory T cell differentiation	biological_process	5	4918	9	19240	0.053387992486959	0.327084724024382	2.17342189688672	Cd28;Ctla2a;Fanca;Fancd2;Kat2a
GO:0046321	positive regulation of fatty acid oxidation	biological_process	5	4918	9	19240	0.053387992486959	0.327084724024382	2.17342189688672	C1qtnf2;Mlycd;Nr4a3;Ppara;Pparg
GO:0046578	regulation of Ras protein signal transduction	biological_process	5	4918	9	19240	0.053387992486959	0.327084724024382	2.17342189688672	Foxm1;Plce1;Rasgrf1;Rasgrf2;Syde1
GO:0050544	arachidonic acid binding	molecular_function	5	4918	9	19240	0.053387992486959	0.327084724024382	2.17342189688672	Alox5ap;Cyp4f14;Hnf4a;Pparg;S100a8
GO:0051122	hepoxilin biosynthetic process	biological_process	5	4918	9	19240	0.053387992486959	0.327084724024382	2.17342189688672	Alox12;Alox12b;Alox5;Alox8;Aloxe3
GO:0051602	response to electrical stimulus	biological_process	5	4918	9	19240	0.053387992486959	0.327084724024382	2.17342189688672	Crhr1;Musk;Ntrk1;P2rx7;Rab3a
GO:0060113	inner ear receptor cell differentiation	biological_process	5	4918	9	19240	0.053387992486959	0.327084724024382	2.17342189688672	Atp2b2;Fgfr3;Myo7a;Pou4f3;Ush2a
GO:0060998	regulation of dendritic spine development	biological_process	5	4918	9	19240	0.053387992486959	0.327084724024382	2.17342189688672	Cpeb3;Fmr1;Kif1a;Ppfia2;Sdk1
GO:0070327	thyroid hormone transport	biological_process	5	4918	9	19240	0.053387992486959	0.327084724024382	2.17342189688672	Abcc2;Slc16a2;Slc7a5;Slc7a8;Slco1c1
GO:0071636	positive regulation of transforming growth factor beta production	biological_process	5	4918	9	19240	0.053387992486959	0.327084724024382	2.17342189688672	Cd46;Fermt1;Psg22;Serpinf2;Thbs1
GO:0097091	synaptic vesicle clustering	biological_process	5	4918	9	19240	0.053387992486959	0.327084724024382	2.17342189688672	Nrxn1;Pclo;Rab3a;Syn2;Syn3
GO:0098712	L-glutamate import across plasma membrane	biological_process	5	4918	9	19240	0.053387992486959	0.327084724024382	2.17342189688672	Grm1;Slc1a2;Slc1a3;Slc1a6;Slc7a11
GO:0099054	presynapse assembly	biological_process	5	4918	9	19240	0.053387992486959	0.327084724024382	2.17342189688672	Cadm1;Cntn5;Efnb1;Fzd5;Nrxn1
GO:0099509	regulation of presynaptic cytosolic calcium ion concentration	biological_process	5	4918	9	19240	0.053387992486959	0.327084724024382	2.17342189688672	Calb2;Kcnh1;P2rx1;P2ry2;P2ry4
GO:1900015	regulation of cytokine production involved in inflammatory response	biological_process	5	4918	9	19240	0.053387992486959	0.327084724024382	2.17342189688672	Alox5;Nos2;Pld3;Pld4;Trem2
GO:1900222	negative regulation of amyloid-beta clearance	biological_process	5	4918	9	19240	0.053387992486959	0.327084724024382	2.17342189688672	Cyp51;Hmgcr;Lrpap1;Myocd;Pla2g3
GO:2000969	positive regulation of AMPA receptor activity	biological_process	5	4918	9	19240	0.053387992486959	0.327084724024382	2.17342189688672	Arc;Cacng2;Cacng8;Reln;Shank3
GO:0001934	positive regulation of protein phosphorylation	biological_process	73	4918	241	19240	0.0545534336098013	0.333927250786976	1.18501094294985	Adipoq;Adtrp;Agrn;Aif1;Ang2;Angpt1;Atg14;Bmp2;C3;Card14;Ccn2;Cd4;Cd40;Cd6;Cd74;Cdk2ap1;Cryaa;Csf1r;Dok7;Egfr;Eng;F2;Fas;Fgf1;Fgf17;Fgf2;Fgf21;Fgf23;Flot1;Flt3;Flt4;Fmr1;Fndc1;Gas6;Gata4;Grk3;Hgf;Hmgb1;Igf2;Iqgap3;Irgm2;Itln1;Kdr;Kndc1;Limch1;Lrrn3;Map2k6;Map3k5;Mapk15;Marco;Mif;Mmp9;Musk;Ntrk1;P2rx7;Pde8a;Pecam1;Pgf;Pik3r3;Plaur;Ppia;Prom2;Prr5l;Rapgef3;Rarres2;Rasgrp1;Sema4d;Sema7a;Sphk1;Tek;Tfr…
GO:0001725	stress fiber	cellular_component	29	4918	86	19240	0.0561606011980465	0.343459050387341	1.31921654671496	Ablim1;Ablim3;Acta1;Acta2;Actb;Coro2b;Enah;Fam107a;Lcp1;Ldb3;Limch1;Mlph;Mst1r;Myh11;Myh14;Myh6;Myh7;Myl9;Mylk;Pdlim3;Pgm5;Ror1;Sorbs1;Synpo;Synpo2;Tek;Tpm4;Xirp1;Xirp2
GO:0071310	cellular response to organic substance	biological_process	13	4918	33	19240	0.0566523949661554	0.346158722664313	1.54115370870149	Abcc8;Casp1;Cd68;Cux2;Egr2;Gcm2;Iqgap3;Psap;Slc6a4;Stat4;Timp2;Timp3;Wnt10b
GO:0043065	positive regulation of apoptotic process	biological_process	105	4918	358	19240	0.0575793294270771	0.351510044832796	1.14742105729494	Ace;Acvr1c;Adamtsl4;Adcy10;Adm;Aifm1;Aifm2;Aldh1a1;Aldh1a2;Aldh1a3;Alox12;Bard1;Bcl2l11;Bcl6;Bmp2;Bmp7;C1qbp;C6;Camk1d;Casp1;Ccar1;Cdk4;Clu;Csrnp3;Ctsd;Cyp1b1;Dapk2;Ddit3;Ddx3x;Dkkl1;Dusp9;Ect2;Eef1a2;Eef1e1;Efhc1;Eif2ak2;Eif5a;Erbb4;Esr2;Fadd;Fas;Fasl;Foxo1;Frzb;Gadd45b;Gadd45g;Gata6;Grin1;Grin2a;Gsdma3;Hmox1;Hspd1;Ido1;Il24;Il6;Inpp5d;Klrk1;Lta;Map2k6;Map3k5;Map3k9;Mmp9;Muc2;Nell1;Neurl1a;Ngfr;…
GO:0002009	morphogenesis of an epithelium	biological_process	12	4918	30	19240	0.0587916200924089	0.352439477269303	1.56486376575844	Car2;Fgfr3;Fras1;Frem2;Krt12;Krt16;Krt6a;Krt6b;Pcdh15;Ripk4;Serpinb5;Sox10
GO:0016597	amino acid binding	molecular_function	12	4918	30	19240	0.0587916200924089	0.352439477269303	1.56486376575844	Aars;Cad;Casr;Fmo3;Hdc;Ido1;Pah;Scly;Shmt2;Slc1a3;Tdo2;Th
GO:0017022	myosin binding	molecular_function	12	4918	30	19240	0.0587916200924089	0.352439477269303	1.56486376575844	Actc1;Adgrv1;Dmd;Fxyd1;Hap1;Mlph;Mybpc1;Mybpc3;Myrip;Nphs1;Snap25;Ush2a
GO:0046540	U4/U6 x U5 tri-snRNP complex	cellular_component	12	4918	30	19240	0.0587916200924089	0.352439477269303	1.56486376575844	Lsm3;Lsm4;Lsm5;Ppih;Prpf31;Snrpb;Snrpd1;Snrpd2;Snrpd3;Snrpe;Snrpf;Snrpn
GO:0030864	cortical actin cytoskeleton	cellular_component	20	4918	56	19240	0.059337030588076	0.352439477269303	1.39719979085575	Actn2;Cdh1;Cfl1;Cotl1;Dcdc2a;Flot1;Gys2;Hcls1;Lancl2;Misp;Mlph;Myo1f;Myrip;Myzap;Ppp1r9a;Rapgef3;Scnn1a;Shroom2;Shroom3;Trpv4
GO:0050729	positive regulation of inflammatory response	biological_process	28	4918	83	19240	0.0594937188088347	0.352439477269303	1.31976462172398	Ace;Adam8;Ccl3;Ccr2;Ctss;Dhx9;Egfr;Fabp4;Gpsm3;Hspd1;Ifi35;Il33;Itga2;Ldlr;Lpl;Nfkbia;Nlrp10;Pdcd4;S100a8;Sucnr1;Tlr2;Tlr6;Tlr9;Tnfsf18;Trpv4;Tslp;Zbp1;Zp3
GO:0002456	T cell mediated immunity	biological_process	6	4918	12	19240	0.0599362451160627	0.352439477269303	1.95607970719805	Cd46;Cd55;Cd70;Cdh17;Cr1l;Myo1g
GO:0006825	copper ion transport	biological_process	6	4918	12	19240	0.0599362451160627	0.352439477269303	1.95607970719805	Atp7b;Cp;Fkbp4;Heph;Hephl1;Slc31a2
GO:0014824	artery smooth muscle contraction	biological_process	6	4918	12	19240	0.0599362451160627	0.352439477269303	1.95607970719805	Agt;Cacna1g;Cd38;Grip2;Mkks;Smpd3
GO:0015269	calcium-activated potassium channel activity	molecular_function	6	4918	12	19240	0.0599362451160627	0.352439477269303	1.95607970719805	Kcnmb1;Kcnmb2;Kcnmb4;Kcnn1;Kcnn3;Pkd2l1
GO:0016504	peptidase activator activity	molecular_function	6	4918	12	19240	0.0599362451160627	0.352439477269303	1.95607970719805	Acrbp;Fbln1;Fn1;Mmp25;Pcolce2;Prss22
GO:0016918	retinal binding	molecular_function	6	4918	12	19240	0.0599362451160627	0.352439477269303	1.95607970719805	Aldh1a2;Crabp1;Rbp3;Rho;Rlbp1;Stra6
GO:0017101	aminoacyl-tRNA synthetase multienzyme complex	cellular_component	6	4918	12	19240	0.0599362451160627	0.352439477269303	1.95607970719805	Eef1e1;Eprs;Iars;Lars;Mars1;Rars
GO:0030247	polysaccharide binding	molecular_function	6	4918	12	19240	0.0599362451160627	0.352439477269303	1.95607970719805	Clec18a;Endou;Enpp1;Epm2a;Prg4;Vtn
GO:0030277	maintenance of gastrointestinal epithelium	biological_process	6	4918	12	19240	0.0599362451160627	0.352439477269303	1.95607970719805	Cracd;Muc13;Muc2;Nod2;Tlr9;Vsig1
GO:0032009	early phagosome	cellular_component	6	4918	12	19240	0.0599362451160627	0.352439477269303	1.95607970719805	Syk;Syt11;Syt7;Tlr9;Unc13b;Unc93b1
GO:0032045	guanyl-nucleotide exchange factor complex	cellular_component	6	4918	12	19240	0.0599362451160627	0.352439477269303	1.95607970719805	Dgki;Elmo1;Kndc1;Pde3b;Rasgrp3;Ulk1
GO:0032725	positive regulation of granulocyte macrophage colony-stimulating factor production	biological_process	6	4918	12	19240	0.0599362451160627	0.352439477269303	1.95607970719805	Ddx58;Il12b;Il23a;Rasgrp1;Syk;Tlr9
GO:0033089	positive regulation of T cell differentiation in thymus	biological_process	6	4918	12	19240	0.0599362451160627	0.352439477269303	1.95607970719805	Adam8;Egr3;Il7r;Rasgrp1;Tespa1;Vnn1
GO:0034145	positive regulation of toll-like receptor 4 signaling pathway	biological_process	6	4918	12	19240	0.0599362451160627	0.352439477269303	1.95607970719805	Hmgb1;Ifi35;Lbp;Ltf;Nr1h3;Ptpn22
GO:0034501	protein localization to kinetochore	biological_process	6	4918	12	19240	0.0599362451160627	0.352439477269303	1.95607970719805	Aurkb;Bub3;Cdk1;Knl1;Mtbp;Spdl1
GO:0035455	response to interferon-alpha	biological_process	6	4918	12	19240	0.0599362451160627	0.352439477269303	1.95607970719805	Bst2;Eif2ak2;Ifitm1;Ifitm3;Ifitm6;Tgtp1
GO:0035999	tetrahydrofolate interconversion	biological_process	6	4918	12	19240	0.0599362451160627	0.352439477269303	1.95607970719805	Dmgdh;Mthfd1;Mthfd1l;Mthfd2;Shmt2;Tyms
GO:0036128	CatSper complex	cellular_component	6	4918	12	19240	0.0599362451160627	0.352439477269303	1.95607970719805	Catsperb;Catsperd;Catspere1;Catsperg1;Catsperg2;Catsperz
GO:0042627	chylomicron	cellular_component	6	4918	12	19240	0.0599362451160627	0.352439477269303	1.95607970719805	Apoa4;Apoa5;Apob;Apoh;Lpl;Lsr
GO:0043616	keratinocyte proliferation	biological_process	6	4918	12	19240	0.0599362451160627	0.352439477269303	1.95607970719805	Cdh13;Fermt1;Fst;Irf6;Klk8;Trp63
GO:0045503	dynein light chain binding	molecular_function	6	4918	12	19240	0.0599362451160627	0.352439477269303	1.95607970719805	Dnaic1;Dnaic2;Dync1i1;Pvr;Wdr63;Wdr78
GO:0045577	regulation of B cell differentiation	biological_process	6	4918	12	19240	0.0599362451160627	0.352439477269303	1.95607970719805	Ankle1;Card11;Ikzf3;Nfam1;Slamf8;Tlr9
GO:0046688	response to copper ion	biological_process	6	4918	12	19240	0.0599362451160627	0.352439477269303	1.95607970719805	Atp7b;Cp;Il1a;Prnp;Sod1;Sod3
GO:0050700	CARD domain binding	molecular_function	6	4918	12	19240	0.0599362451160627	0.352439477269303	1.95607970719805	Card11;Card14;Casp1;Irgm2;Nod1;Nod2
GO:0060402	calcium ion transport into cytosol	biological_process	6	4918	12	19240	0.0599362451160627	0.352439477269303	1.95607970719805	Cacna1g;Cacna1i;Ryr2;Slc8a1;Slc8a2;Trpm1
GO:0060740	prostate gland epithelium morphogenesis	biological_process	6	4918	12	19240	0.0599362451160627	0.352439477269303	1.95607970719805	Ar;Cyp7b1;Esr2;Id4;Igf1;Notch1
GO:0060907	positive regulation of macrophage cytokine production	biological_process	6	4918	12	19240	0.0599362451160627	0.352439477269303	1.95607970719805	Cd36;Cd74;Laptm5;Sema7a;Spon2;Tlr2
GO:0070201	regulation of establishment of protein localization	biological_process	6	4918	12	19240	0.0599362451160627	0.352439477269303	1.95607970719805	Ctsd;Kif20b;Nedd1;Nsd2;Snap25;Trim50
GO:0070542	response to fatty acid	biological_process	6	4918	12	19240	0.0599362451160627	0.352439477269303	1.95607970719805	Cd36;Foxo1;Scd3;Scd4;Tlr2;Trpv4
GO:0071354	cellular response to interleukin-6	biological_process	6	4918	12	19240	0.0599362451160627	0.352439477269303	1.95607970719805	Cfl1;Entpd2;Myb;Pid1;Sbno2;Selp
GO:0072006	nephron development	biological_process	6	4918	12	19240	0.0599362451160627	0.352439477269303	1.95607970719805	Dchs1;Dchs2;Fat4;Nup133;Nup160;Nup85
GO:0097028	dendritic cell differentiation	biological_process	6	4918	12	19240	0.0599362451160627	0.352439477269303	1.95607970719805	Csf2;Flt3;Gata1;Irf8;Trem2;Trpm2
GO:0098684	photoreceptor ribbon synapse	cellular_component	6	4918	12	19240	0.0599362451160627	0.352439477269303	1.95607970719805	Amph;Cdh23;Iqsec2;Pacsin1;Rims2;Sh3gl2
GO:0101020	estrogen 16-alpha-hydroxylase activity	molecular_function	6	4918	12	19240	0.0599362451160627	0.352439477269303	1.95607970719805	Cyp1a1;Cyp1b1;Cyp2c29;Cyp3a13;Cyp3a16;Cyp3a41a
GO:1900272	negative regulation of long-term synaptic potentiation	biological_process	6	4918	12	19240	0.0599362451160627	0.352439477269303	1.95607970719805	Adora1;Cx3cr1;Epha4;Fam107a;Ppp1r9a;Prnp
GO:1903800	positive regulation of production of miRNAs involved in gene silencing by miRNA	biological_process	6	4918	12	19240	0.0599362451160627	0.352439477269303	1.95607970719805	Egfr;Il6;Lin28a;Map2k2;Myocd;Trp53
GO:2000343	positive regulation of chemokine (C-X-C motif) ligand 2 production	biological_process	6	4918	12	19240	0.0599362451160627	0.352439477269303	1.95607970719805	Ccl5;Cd74;Lpl;Mbp;Mif;Postn
GO:0004181	metallocarboxypeptidase activity	molecular_function	11	4918	27	19240	0.0607492050455386	0.355093567587613	1.59384272438359	Ace2;Agbl3;Cpa4;Cpa5;Cpa6;Cpb1;Cpe;Cpm;Cpn1;Cpxm1;Cpz
GO:0008016	regulation of heart contraction	biological_process	11	4918	27	19240	0.0607492050455386	0.355093567587613	1.59384272438359	Cacna1b;Cacna2d2;Calca;Chrm2;Hrc;Mybpc3;Myh6;Nos1;Pln;Th;Thrb
GO:0019933	cAMP-mediated signaling	biological_process	11	4918	27	19240	0.0607492050455386	0.355093567587613	1.59384272438359	Adcy2;Adcy8;Adcyap1r1;Adgrg6;Cap2;Gapdh;Pclo;Pde3a;Pde7b;Rapgef4;Rims2
GO:0032508	DNA duplex unwinding	biological_process	11	4918	27	19240	0.0607492050455386	0.355093567587613	1.59384272438359	Dhx9;Mcm2;Mcm3;Mcm4;Mcm5;Mcm6;Mcm7;Mcmdc2;Nbn;Pif1;Recql4
GO:0045780	positive regulation of bone resorption	biological_process	11	4918	27	19240	0.0607492050455386	0.355093567587613	1.59384272438359	Adam8;Car2;Dlk1;Egfr;Fcgr4;Itgb3;Spp1;Syk;Tfrc;Tnfrsf11a;Trf
GO:0048247	lymphocyte chemotaxis	biological_process	11	4918	27	19240	0.0607492050455386	0.355093567587613	1.59384272438359	2610528A11Rik;Adam8;Ccl22;Ccl3;Ccl4;Ccl5;Ccl6;Ccl7;Ccl8;Ccl9;Cx3cl1
GO:0090023	positive regulation of neutrophil chemotaxis	biological_process	11	4918	27	19240	0.0607492050455386	0.355093567587613	1.59384272438359	C1qbp;Camk1d;Ccr7;Cd74;Dapk2;Il23a;Lbp;Nckap1l;Rac2;Ripor2;Thbs4
GO:0045471	response to ethanol	biological_process	16	4918	43	19240	0.0611781291616119	0.356993599199423	1.45568722396134	Abat;Adh7;Aldh1a1;Cdk1;Cdo1;Chrnb2;G6pdx;Grin1;Grin2a;Grin2b;Igf1;Lct;Slc6a3;Sod1;Tacr1;Th
GO:0070098	chemokine-mediated signaling pathway	biological_process	16	4918	43	19240	0.0611781291616119	0.356993599199423	1.45568722396134	Ccl22;Ccl3;Ccl4;Ccl5;Ccl6;Ccl7;Ccl8;Ccl9;Ccr1;Cx3cl1;Cx3cr1;Cxcl10;Cxcl13;Cxcl9;Gpr35;Ppbp
GO:0042472	inner ear morphogenesis	biological_process	25	4918	73	19240	0.0613257672280116	0.357551589419297	1.33978062136853	Aldh1a3;Atp2b2;Atp8a2;Cdh23;Celsr1;Col11a1;Col2a1;Foxg1;Frzb;Hoxa1;Itga8;Kcnq1;Kcnq4;Myo15;Myo7a;Nr4a3;Ntn1;Otop1;Pax8;Pou4f3;Prrx1;Ptprq;Tifab;Tmie;Wnt1
GO:0003697	single-stranded DNA binding	molecular_function	34	4918	104	19240	0.0621624799143707	0.358560021057075	1.27897519316795	Alyref;Dhx9;Ercc5;Fam111a;Hnrnpk;Hrob;Lonp1;Lrpprc;Mcm10;Mcm2;Mcm3;Mcm4;Mcm5;Mcm6;Mcm7;Mcmdc2;Meiob;Ncl;Nme1;Nucks1;Pola1;Ptbp1;Rad18;Rad51;Radx;Rbbp8;Rpa3;Shoc1;Smc2;Smc4;Ten1;Tsn;Ybx1;Ybx3
GO:0010759	positive regulation of macrophage chemotaxis	biological_process	10	4918	24	19240	0.0623980054792561	0.358560021057075	1.63006642266504	Ccl5;Ccr7;Cmklr1;Csf1r;Cx3cl1;Mstn;Rarres2;Thbs1;Tnfsf18;Trpv4
GO:0016493	C-C chemokine receptor activity	molecular_function	10	4918	24	19240	0.0623980054792561	0.358560021057075	1.63006642266504	Ackr2;Ackr4;Ccr1;Ccr2;Ccr6;Ccr7;Ccr9;Ccrl2;Cx3cr1;Xcr1
GO:0031683	G-protein beta/gamma-subunit complex binding	molecular_function	10	4918	24	19240	0.0623980054792561	0.358560021057075	1.63006642266504	Adcy2;Adora1;Cetn3;Cetn4;Gna14;Gna15;Gnai1;Gnal;Gnat1;Plcb2
GO:0033627	cell adhesion mediated by integrin	biological_process	10	4918	24	19240	0.0623980054792561	0.358560021057075	1.63006642266504	Fbn1;Icam1;Itga11;Itga2;Itgb3;Itgb4;Itgb5;Itgb7;Itgbl1;Vtn
GO:0044389	ubiquitin-like protein ligase binding	molecular_function	10	4918	24	19240	0.0623980054792561	0.358560021057075	1.63006642266504	Ccnb1;Dtx3l;H2bc23;H2bc24;Parp9;Stat1;Stat2;Sumo3;Ube2c;Usp13
GO:0050900	leukocyte migration	biological_process	10	4918	24	19240	0.0623980054792561	0.358560021057075	1.63006642266504	Add2;Dbh;Elane;Foxj1;Itgb7;Jaml;Mmp9;Podxl;Selp;Selplg
GO:0071897	DNA biosynthetic process	biological_process	10	4918	24	19240	0.0623980054792561	0.358560021057075	1.63006642266504	Ccn2;Hrob;Lig1;Pola1;Pold2;Pold3;Pole;Smpd3;Sphk1;Tk1
GO:0002755	MyD88-dependent toll-like receptor signaling pathway	biological_process	7	4918	15	19240	0.0629592588617821	0.358560021057075	1.82567439338484	Hspd1;Irak3;Tlr1;Tlr13;Tlr2;Tlr6;Tlr9
GO:0004467	long-chain fatty acid-CoA ligase activity	molecular_function	7	4918	15	19240	0.0629592588617821	0.358560021057075	1.82567439338484	Acsbg2;Acsl3;Acsl5;Acsl6;Slc27a1;Slc27a5;Slc27a6
GO:0006268	DNA unwinding involved in DNA replication	biological_process	7	4918	15	19240	0.0629592588617821	0.358560021057075	1.82567439338484	Mcm2;Mcm4;Mcm6;Mcm7;Mcmdc2;Rad51;Recql4
GO:0006518	peptide metabolic process	biological_process	7	4918	15	19240	0.0629592588617821	0.358560021057075	1.82567439338484	Abcb9;Ace;Cpe;Cpm;Cpn1;Cpxm1;Cpz
GO:0008209	androgen metabolic process	biological_process	7	4918	15	19240	0.0629592588617821	0.358560021057075	1.82567439338484	Adm;Akr1d1;Cyp19a1;Dhrs9;Esr1;Hsd17b10;Srd5a2
GO:0008391	arachidonic acid monooxygenase activity	molecular_function	7	4918	15	19240	0.0629592588617821	0.358560021057075	1.82567439338484	Cyp1a1;Cyp2d22;Cyp4a12b;Cyp4f14;Cyp4f15;Cyp4f18;Cyp4f40
GO:0008509	anion transmembrane transporter activity	molecular_function	7	4918	15	19240	0.0629592588617821	0.358560021057075	1.82567439338484	Slc1a2;Slc1a6;Slc26a4;Slc26a7;Slc26a8;Slc4a1;Slc4a10
GO:0015116	sulfate transmembrane transporter activity	molecular_function	7	4918	15	19240	0.0629592588617821	0.358560021057075	1.82567439338484	Slc26a2;Slc26a3;Slc26a4;Slc26a5;Slc26a7;Slc26a8;Slc26a9
GO:0030007	cellular potassium ion homeostasis	biological_process	7	4918	15	19240	0.0629592588617821	0.358560021057075	1.82567439338484	Atp12a;Atp1a1;Atp1a2;Atp1a4;Atp1b2;Atp4a;Bsnd
GO:0033630	positive regulation of cell adhesion mediated by integrin	biological_process	7	4918	15	19240	0.0629592588617821	0.358560021057075	1.82567439338484	Fermt1;Itgb3;Nckap1l;P2ry12;Ret;Syk;Tgfb2
GO:0035845	photoreceptor cell outer segment organization	biological_process	7	4918	15	19240	0.0629592588617821	0.358560021057075	1.82567439338484	Bbs4;Cdhr1;Crb1;Nphp1;Rom1;Rp1;Tmem67
GO:0042756	drinking behavior	biological_process	7	4918	15	19240	0.0629592588617821	0.358560021057075	1.82567439338484	Agt;Drd2;Hrh3;Mif;Mmp17;Oxt;Ren1
GO:0043117	positive regulation of vascular permeability	biological_process	7	4918	15	19240	0.0629592588617821	0.358560021057075	1.82567439338484	Bmp6;Ccl4;Fgfbp3;Pde3a;Ptp4a3;Tacr1;Trpv4
GO:0045120	pronucleus	cellular_component	7	4918	15	19240	0.0629592588617821	0.358560021057075	1.82567439338484	Aurka;Cenpf;Ezh2;Hnf1a;Hnrnpl;Ncapd2;Plcz1
GO:0051963	regulation of synapse assembly	biological_process	7	4918	15	19240	0.0629592588617821	0.358560021057075	1.82567439338484	Adgrb1;Chrnb2;Grin1;Nrg2;Ntn1;Ppp1r9a;Rab17
GO:0060411	cardiac septum morphogenesis	biological_process	7	4918	15	19240	0.0629592588617821	0.358560021057075	1.82567439338484	Bmp5;Bmp7;Dhrs3;Dnah11;Hand1;Notch1;Trp53
GO:1900029	positive regulation of ruffle assembly	biological_process	7	4918	15	19240	0.0629592588617821	0.358560021057075	1.82567439338484	Carmil2;Cobl;Eps8l1;Eps8l2;Eps8l3;P2ry12;Pfn1
GO:1903428	positive regulation of reactive oxygen species biosynthetic process	biological_process	7	4918	15	19240	0.0629592588617821	0.358560021057075	1.82567439338484	Adgrb1;Cd36;Clcn3;Grin1;Park7;Rab27a;Tlr6
GO:1904659	glucose transmembrane transport	biological_process	7	4918	15	19240	0.0629592588617821	0.358560021057075	1.82567439338484	Ins2;Slc2a3;Slc2a4;Slc2a5;Slc45a1;Slc5a1;Slc5a4b
GO:1990023	mitotic spindle midzone	cellular_component	7	4918	15	19240	0.0629592588617821	0.358560021057075	1.82567439338484	Aurkb;Cenpe;Kif18a;Kif20b;Prc1;Rcc2;Ttc28
GO:0007229	integrin-mediated signaling pathway	biological_process	27	4918	80	19240	0.0630457712426631	0.358755489670584	1.32035380235868	Ccn2;Cdh17;Fermt1;Fn1;Isg15;Itga11;Itga2;Itga4;Itga8;Itga9;Itgad;Itgae;Itgal;Itgax;Itgb3;Itgb4;Itgb5;Itgb7;Itgbl1;Lama3;Plpp3;Rcc2;Sema7a;Syk;Tspan32;Txk;Vav1
GO:0004745	NAD-retinol dehydrogenase activity	molecular_function	9	4918	21	19240	0.0635455808023062	0.359410848161768	1.6766397490269	Adh6a;Adh7;Akr1c18;Dhrs3;Dhrs9;Rdh10;Rdh12;Rdh16;Rdh9
GO:0043395	heparan sulfate proteoglycan binding	molecular_function	9	4918	21	19240	0.0635455808023062	0.359410848161768	1.6766397490269	Agrn;Cfh;Fst;Grem1;Hpse2;Itgam;Lpl;Ptprc;Slit1
GO:0045859	regulation of protein kinase activity	biological_process	9	4918	21	19240	0.0635455808023062	0.359410848161768	1.6766397490269	Ect2;Epm2a;Plce1;Prkar1b;Prkar2a;Prkar2b;Sod1;Trpt1;Ttn
GO:0001523	retinoid metabolic process	biological_process	8	4918	18	19240	0.0638929380933489	0.359410848161768	1.73873751750938	Adh7;Aldh1a1;Aldh1a2;Bco1;Dhrs3;Rarres2;Rdh11;Rdh16
GO:0001709	cell fate determination	biological_process	8	4918	18	19240	0.0638929380933489	0.359410848161768	1.73873751750938	Chrdl1;Cyp26b1;Ebf2;Hand1;Jag2;Nkx6-3;Prox1;Ptch2
GO:0005978	glycogen biosynthetic process	biological_process	8	4918	18	19240	0.0638929380933489	0.359410848161768	1.73873751750938	Epm2a;Gbe1;Gck;Gys1;Gys2;Nr1d1;Per2;Phkg1
GO:0015718	monocarboxylic acid transport	biological_process	8	4918	18	19240	0.0638929380933489	0.359410848161768	1.73873751750938	Slc16a11;Slc16a6;Slc16a7;Slc22a3;Slc5a8;Slc6a11;Slc6a12;Slc6a13
GO:0016298	lipase activity	molecular_function	8	4918	18	19240	0.0638929380933489	0.359410848161768	1.73873751750938	Liph;Lpl;Mgll;Pla1a;Plb1;Pnlip;Pnliprp1;Pnliprp2
GO:0031492	nucleosomal DNA binding	molecular_function	8	4918	18	19240	0.0638929380933489	0.359410848161768	1.73873751750938	H1f1;H1f2;H1f3;H1f4;H1f5;H2az1;Hmgn5;Rcc1
GO:0035641	locomotory exploration behavior	biological_process	8	4918	18	19240	0.0638929380933489	0.359410848161768	1.73873751750938	Atp1a2;Crhr1;Dpp4;Gad1;Lsamp;Shank3;Slc4a10;Tnr
GO:0042325	regulation of phosphorylation	biological_process	8	4918	18	19240	0.0638929380933489	0.359410848161768	1.73873751750938	Bard1;Bmp7;Epm2a;Ins2;Mcm7;Ppp1r14a;Ppp1r14b;Ppp1r14d
GO:0043129	surfactant homeostasis	biological_process	8	4918	18	19240	0.0638929380933489	0.359410848161768	1.73873751750938	Abca12;Adgrf5;Epas1;Erbb4;Kdr;Napsa;Rcn3;Sftpd
GO:0048029	monosaccharide binding	molecular_function	8	4918	18	19240	0.0638929380933489	0.359410848161768	1.73873751750938	Fuom;Pfkl;Pfkp;Sftpd;Siglece;Siglecf;Taldo1;Tkt
GO:0050892	intestinal absorption	biological_process	8	4918	18	19240	0.0638929380933489	0.359410848161768	1.73873751750938	Abcb1a;Cd36;Fabp2;Gcnt3;Kcnq1;Mogat2;Slc5a1;Vdr
GO:0001835	blastocyst hatching	biological_process	15	4918	40	19240	0.0643478041726733	0.3613781093815	1.46705978039854	Akap3;Arhgdig;Asf1b;Ccdc62;Crxos;Hcfc1;Hs3st6;Necab1;Pemt;Ppp4r4;Rbbp8;Slc25a34;Smarcb1;St8sia6;Zfp14
GO:0043531	ADP binding	molecular_function	15	4918	40	19240	0.0643478041726733	0.3613781093815	1.46705978039854	Abcg1;Atp1a1;Atp5a1;Atp5b;Chordc1;Coq8a;Gck;H1f4;Lonp1;Myo3a;Myo7a;Pgk1;Pkm;Ruvbl1;Ruvbl2
GO:0005622	intracellular anatomical structure	cellular_component	47	4918	150	19240	0.0648560234613589	0.363934943080311	1.22580994984411	Abi3;Adh7;Ano7;Ano9;Apod;Atf6b;Bcl11b;Bgn;Calca;Camk1;Camk1d;Camk1g;Camkv;Cbfa2t3;Dhx9;Dmbt1;Egfr;Etv4;Fabp2;Gnai1;H2-DMa;H2-Ob;Hes1;Hsp90ab1;Kcnh5;Lhx1;Lhx2;Lhx4;Ly6a;Marco;Myzap;Nmrk2;Pcna;Pdx1;Plcd4;Rab27a;Rbfox3;Ren1;Snta1;Sntb1;Taldo1;Tdrd9;Trpv2;Tspan32;Tuft1;Vsig8;Ythdc2
GO:0003007	heart morphogenesis	biological_process	24	4918	70	19240	0.0649917917865319	0.364102344531883	1.34131179922152	Aldh1a2;Alpk2;Col11a1;Col2a1;Dchs1;Epor;Fat4;Flna;Gata4;Hand1;Htr2b;Mesp1;Mesp2;Mybpc3;Myl2;Pbrm1;Pds5a;Slc8a1;Synpo2l;Tbx19;Tbx2;Tgfb2;Ttn;Xirp1
GO:0031234	extrinsic component of cytoplasmic side of plasma membrane	cellular_component	24	4918	70	19240	0.0649917917865319	0.364102344531883	1.34131179922152	Cnr2;Cyth1;Esyt1;Esyt3;Gramd2;Hck;Kcnab1;Kcnip1;Mcf2l;Myzap;Plekha4;Ptk6;Racgap1;Rgs8;Ryr1;Ryr2;Shank3;Sla;Snap25;Srms;Stac2;Syk;Tgm3;Zap70
GO:0071222	cellular response to lipopolysaccharide	biological_process	52	4918	168	19240	0.06632755888216	0.371283094263817	1.21090648540832	Abca1;Acod1;Aicda;B2m;Casp1;Cd274;Cd36;Cd68;Cd80;Cd86;Cdk4;Cfh;Cr2;Cx3cr1;Cxcl10;Cxcl13;Cxcl9;Fcgr4;Gbp10;Gbp2;Gbp6;Hmgb1;Il12b;Il1a;Il1f6;Il1f9;Il6;Irf8;Irgm2;Klrk1;Lbp;Lilrb4a;Mrc1;Ncl;Nlrp3;Nod2;Nos2;Nr1d1;Nr1h3;Nr1h4;Pdcd1lg2;Pdcd4;Ppbp;Sbno2;Shpk;Spon2;Stat1;Tnfaip3;Tnfrsf1b;Tnip2;Tnip3;Zfp36
GO:0016485	protein processing	biological_process	26	4918	77	19240	0.06683377916016	0.373508453615398	1.32098889317271	Adamts2;Adamts3;Afg3l1;Aph1b;Aph1c;Asprv1;Casp1;Cpe;Cpm;Cpn1;Cpxm1;Cpz;Ctss;F7;Fkrp;Kel;Klk13;Mmel1;P2rx7;Pcsk1;Pcsk2;Pcsk5;Pcsk6;Pitrm1;Srgn;Tmprss4
GO:0060041	retina development in camera-type eye	biological_process	26	4918	77	19240	0.06683377916016	0.373508453615398	1.32098889317271	Bmpr1b;C3;Cfh;Crb1;Crx;Dcx;Gnat1;Ikzf1;Lama1;Lamc3;Lhx1;Lhx2;Mertk;Nphp1;Nr2e1;Ntrk2;Pde6a;Pdgfb;Rarb;Rd3;Rho;Rom1;Rp1;Slc4a5;Tub;Tulp1
GO:0006730	one-carbon metabolic process	biological_process	13	4918	34	19240	0.0709665628279808	0.395640026666293	1.49582565844557	Aldh1l1;Aldh1l2;Car10;Car12;Car2;Car3;Car6;Car7;Car8;Mthfd1;Mthfd1l;Mthfd2;Shmt2
GO:0055074	calcium ion homeostasis	biological_process	13	4918	34	19240	0.0709665628279808	0.395640026666293	1.49582565844557	Adm;Asph;Cib2;Grin1;Hrc;Jph2;Kdr;Kl;Scn5a;Slc8a1;Tfap2b;Tmtc2;Trpv6
GO:2000379	positive regulation of reactive oxygen species metabolic process	biological_process	13	4918	34	19240	0.0709665628279808	0.395640026666293	1.49582565844557	Acod1;Akr1c18;Cd36;Cyp1b1;Dcxr;Dhrs4;Eif5a;F2;Pdgfb;Pid1;Plau;Thbs1;Trp53
GO:0005902	microvillus	cellular_component	27	4918	81	19240	0.0723014168815565	0.40120410566586	1.30405313813203	Angpt1;Aqp5;Car2;Cblif;Cftr;Clca1;Crb1;Dcxr;Espn;Fabp2;Iqgap2;Jam3;Lyz1;Lyz2;Muc3;Myo1f;Myo1g;Myo7a;Myo7b;Prom1;Prom2;Ptprh;Rapgef3;Spef1;Stard10;Tek;Vil1
GO:0008017	microtubule binding	molecular_function	75	4918	252	19240	0.0729509308432438	0.40120410566586	1.16433315904646	Bcl2l11;Birc5;Camsap3;Capn6;Casc1;Ccdc170;Ccdc187;Ccdc88b;Cenpe;Cetn3;Cryab;D7Ertd443e;Dcx;Dlgap5;Dnm3;Dpysl5;Dync1i1;Fam161a;Fam83d;Fmr1;Fsd1;Gapdh;Gli1;Hook1;Jakmip3;Kif11;Kif14;Kif15;Kif17;Kif18a;Kif19a;Kif19b;Kif1a;Kif20a;Kif20b;Kif22;Kif23;Kif24;Kif26a;Kif26b;Kif27;Kif28;Kif2c;Kif4;Kif5a;Kif5c;Kif9;Kifc2;Lrmp;Lzts1;Mapre3;Mapt;Mast1;Mtus2;Nav3;Nusap1;Plk1;Prc1;Prnp;Racgap1;Rcc2;Reep1;Rp1;S10…
GO:0000987	cis-regulatory region sequence-specific DNA binding	molecular_function	29	4918	88	19240	0.0732814821831865	0.40120410566586	1.28923435247144	E2f2;E2f7;Ell3;Epas1;Esrrb;Foxn4;Gata1;Gata4;Gata6;Hmga1;Hmga1b;Hmgb2;Hnf1b;Hnf4a;Hnrnpk;Lhx1;Mesp1;Mixl1;Myog;Pou5f1;Smad3;Sox6;Spi1;Tbx19;Tfap2b;Trp53;Uhrf1;Yy2;Zfp704
GO:0030855	epithelial cell differentiation	biological_process	16	4918	44	19240	0.0741050294862576	0.40120410566586	1.42260342341676	Bmp7;Cdhr2;Ces1d;Crhr1;Crhr2;Dlx3;Ehf;Elf3;Gata6;Nr5a2;Pparg;Tagln2;Trp63;Upk1b;Upk2;Wt1
GO:0060076	excitatory synapse	cellular_component	16	4918	44	19240	0.0741050294862576	0.40120410566586	1.42260342341676	Actr3;Adcy8;Cntnap2;Dgki;Elfn1;Gria1;Grin1;Igsf11;Ntm;Ntrk2;Rapgef4;Shank1;Shank3;Slc17a7;Syt1;Syt11
GO:0043029	T cell homeostasis	biological_process	12	4918	31	19240	0.0743536417016028	0.40120410566586	1.51438428944365	Bcl2l11;Ccnb2;Fadd;Fas;Foxn1;Gpr174;Il2ra;Nckap1l;P2rx7;Rag1;Sit1;Spns2
GO:0044877	protein-containing complex binding	molecular_function	179	4918	637	19240	0.0748373490049287	0.40120410566586	1.09933522005793	Adora1;Aldh1l1;Alox5ap;Amph;Anxa6;Aoc1;Apba1;Apex1;Arpc1b;Bckdha;C8g;Caly;Carmil2;Cbx5;Ccnb1;Cd36;Cdk4;Cebpe;Chrna4;Chrna5;Chrnb2;Chrnb4;Cib2;Ciita;Clnk;Clu;Cnga2;Crb2;Crhr1;Cryab;Dlg2;Dlgap1;Drd2;Egfr;Eno1;Eno1b;Ephb1;Ercc5;Esr1;Fadd;Fas;Fbln1;Fbn1;Fcgr2b;Flna;Flt3;Fos;Fzd5;Gabrr1;Gad1;Gclm;Glrb;Grin1;Grin2a;Grin2b;Gucy1a1;Gucy1b1;Gucy2e;Gucy2f;H2-D1;H2-Q4;Hba-a1;Hbb-bh1;Hcls1;Hcn2;Hes1;Hgf;Hnf1…
GO:0000076	DNA replication checkpoint signaling	biological_process	4	4918	7	19240	0.0758167199970836	0.40120410566586	2.2355196653692	Cdt1;Clspn;Dna2;Rad9b
GO:0001614	purinergic nucleotide receptor activity	molecular_function	4	4918	7	19240	0.0758167199970836	0.40120410566586	2.2355196653692	Hcar2;P2rx1;P2rx6;P2rx7
GO:0002606	positive regulation of dendritic cell antigen processing and presentation	biological_process	4	4918	7	19240	0.0758167199970836	0.40120410566586	2.2355196653692	Ccr7;Cd74;Nod1;Nod2
GO:0002674	negative regulation of acute inflammatory response	biological_process	4	4918	7	19240	0.0758167199970836	0.40120410566586	2.2355196653692	Adora1;Ins2;Nlrp3;Pparg
GO:0003176	aortic valve development	biological_process	4	4918	7	19240	0.0758167199970836	0.40120410566586	2.2355196653692	Bmp2;Nfatc1;Tbx20;Tnfrsf1b
GO:0003209	cardiac atrium morphogenesis	biological_process	4	4918	7	19240	0.0758167199970836	0.40120410566586	2.2355196653692	Ccm2l;Dll4;Eng;Notch1
GO:0004568	chitinase activity	molecular_function	4	4918	7	19240	0.0758167199970836	0.40120410566586	2.2355196653692	Chia1;Chil1;Chil6;Chit1
GO:0004931	extracellularly ATP-gated cation channel activity	molecular_function	4	4918	7	19240	0.0758167199970836	0.40120410566586	2.2355196653692	P2rx1;P2rx5;P2rx6;P2rx7
GO:0005000	vasopressin receptor activity	molecular_function	4	4918	7	19240	0.0758167199970836	0.40120410566586	2.2355196653692	Avpr1a;Avpr1b;Nlrp6;Npsr1
GO:0005223	intracellular cGMP-activated cation channel activity	molecular_function	4	4918	7	19240	0.0758167199970836	0.40120410566586	2.2355196653692	Cnga1;Cnga2;Cnga3;Cngb3
GO:0006569	tryptophan catabolic process	biological_process	4	4918	7	19240	0.0758167199970836	0.40120410566586	2.2355196653692	Ido1;Ido2;Kynu;Tdo2
GO:0006703	estrogen biosynthetic process	biological_process	4	4918	7	19240	0.0758167199970836	0.40120410566586	2.2355196653692	Bmpr1b;Cyp19a1;Hsd17b1;Star
GO:0006704	glucocorticoid biosynthetic process	biological_process	4	4918	7	19240	0.0758167199970836	0.40120410566586	2.2355196653692	Cyp11a1;Cyp17a1;Cyp21a1;Hsd11b1
GO:0010039	response to iron ion	biological_process	4	4918	7	19240	0.0758167199970836	0.40120410566586	2.2355196653692	Abat;Cybrd1;Fxn;Tfr2
GO:0010886	positive regulation of cholesterol storage	biological_process	4	4918	7	19240	0.0758167199970836	0.40120410566586	2.2355196653692	Apob;Cd36;Lpl;Msr1
GO:0015085	calcium ion transmembrane transporter activity	molecular_function	4	4918	7	19240	0.0758167199970836	0.40120410566586	2.2355196653692	Atp2a3;Atp2b3;Hrh1;Slc8a2
GO:0015186	L-glutamine transmembrane transporter activity	molecular_function	4	4918	7	19240	0.0758167199970836	0.40120410566586	2.2355196653692	Slc1a5;Slc38a1;Slc38a2;Slc38a3
GO:0015824	proline transport	biological_process	4	4918	7	19240	0.0758167199970836	0.40120410566586	2.2355196653692	Slc36a2;Slc6a15;Slc6a17;Slc6a20a
GO:0016462	pyrophosphatase activity	molecular_function	4	4918	7	19240	0.0758167199970836	0.40120410566586	2.2355196653692	Alpl;Dctpp1;Gmps;Ppa1
GO:0016655	oxidoreductase activity, acting on NAD(P)H, quinone or similar compound as acceptor	molecular_function	4	4918	7	19240	0.0758167199970836	0.40120410566586	2.2355196653692	Aifm2;Akr1c18;Dcxr;Dhrs4
GO:0016907	G protein-coupled acetylcholine receptor activity	molecular_function	4	4918	7	19240	0.0758167199970836	0.40120410566586	2.2355196653692	Chrm1;Chrm2;Chrm3;Hrh3
GO:0023052	signaling	biological_process	4	4918	7	19240	0.0758167199970836	0.40120410566586	2.2355196653692	Dlgap1;Dlgap2;Dlgap3;Dlgap5
GO:0030854	positive regulation of granulocyte differentiation	biological_process	4	4918	7	19240	0.0758167199970836	0.40120410566586	2.2355196653692	Gfi1b;Hax1;Hcls1;Tesc
GO:0032224	positive regulation of synaptic transmission, cholinergic	biological_process	4	4918	7	19240	0.0758167199970836	0.40120410566586	2.2355196653692	Lama2;Musk;Ngfr;Tacr1
GO:0032782	bile acid secretion	biological_process	4	4918	7	19240	0.0758167199970836	0.40120410566586	2.2355196653692	Abcb4;Casr;Slc51a;Stard10
GO:0032873	negative regulation of stress-activated MAPK cascade	biological_process	4	4918	7	19240	0.0758167199970836	0.40120410566586	2.2355196653692	Foxm1;Foxo1;Pbk;Ppia
GO:0033629	negative regulation of cell adhesion mediated by integrin	biological_process	4	4918	7	19240	0.0758167199970836	0.40120410566586	2.2355196653692	Cyp1b1;Jam3;Nexmif;Snai2
GO:0033634	positive regulation of cell-cell adhesion mediated by integrin	biological_process	4	4918	7	19240	0.0758167199970836	0.40120410566586	2.2355196653692	Ccl5;Cxcl13;Podxl;Skap1
GO:0034987	immunoglobulin receptor binding	molecular_function	4	4918	7	19240	0.0758167199970836	0.40120410566586	2.2355196653692	Clec4d;Fcgr3;Igll1;Tarm1
GO:0038007	netrin-activated signaling pathway	biological_process	4	4918	7	19240	0.0758167199970836	0.40120410566586	2.2355196653692	Dscam;Unc5a;Unc5c;Unc5cl
GO:0042490	mechanoreceptor differentiation	biological_process	4	4918	7	19240	0.0758167199970836	0.40120410566586	2.2355196653692	Myo7a;Ntrk1;Ntrk2;Ntrk3
GO:0045162	clustering of voltage-gated sodium channels	biological_process	4	4918	7	19240	0.0758167199970836	0.40120410566586	2.2355196653692	Myoc;Nfasc;Nrcam;Sptbn4
GO:0045794	negative regulation of cell volume	biological_process	4	4918	7	19240	0.0758167199970836	0.40120410566586	2.2355196653692	Clcn3;P2rx7;Prkg2;Shank3
GO:0048387	negative regulation of retinoic acid receptor signaling pathway	biological_process	4	4918	7	19240	0.0758167199970836	0.40120410566586	2.2355196653692	Cyp26b1;Dhrs3;Ezh2;Zfp536
GO:0050051	leukotriene-B4 20-monooxygenase activity	molecular_function	4	4918	7	19240	0.0758167199970836	0.40120410566586	2.2355196653692	Cyp4f14;Cyp4f15;Cyp4f18;Cyp4f40
GO:0050859	negative regulation of B cell receptor signaling pathway	biological_process	4	4918	7	19240	0.0758167199970836	0.40120410566586	2.2355196653692	Cd22;Cd300a;Fcgr2b;Lpxn
GO:0050957	equilibrioception	biological_process	4	4918	7	19240	0.0758167199970836	0.40120410566586	2.2355196653692	Ankfn1;Cdh23;Myo7a;Pcdh15
GO:0051694	pointed-end actin filament capping	biological_process	4	4918	7	19240	0.0758167199970836	0.40120410566586	2.2355196653692	Lmod1;Lmod2;Tmod1;Tmod2
GO:0051918	negative regulation of fibrinolysis	biological_process	4	4918	7	19240	0.0758167199970836	0.40120410566586	2.2355196653692	Apoh;Plg;Serpinf2;Thbs1
GO:0051971	positive regulation of transmission of nerve impulse	biological_process	4	4918	7	19240	0.0758167199970836	0.40120410566586	2.2355196653692	Chrnb4;Il6;Itga2;Tnr
GO:0060385	axonogenesis involved in innervation	biological_process	4	4918	7	19240	0.0758167199970836	0.40120410566586	2.2355196653692	Col25a1;Fgfr3;Itga4;Ntrk1
GO:0060561	apoptotic process involved in morphogenesis	biological_process	4	4918	7	19240	0.0758167199970836	0.40120410566586	2.2355196653692	Cryaa;Cryab;Fzd5;Ppp2r1b
GO:0060669	embryonic placenta morphogenesis	biological_process	4	4918	7	19240	0.0758167199970836	0.40120410566586	2.2355196653692	Cdkn1c;Igf2;Trim28;Wnt7b
GO:0070573	metallodipeptidase activity	molecular_function	4	4918	7	19240	0.0758167199970836	0.40120410566586	2.2355196653692	Ace;Cndp1;Cpq;Dpep2
GO:0070842	aggresome assembly	biological_process	4	4918	7	19240	0.0758167199970836	0.40120410566586	2.2355196653692	Dlgap1;Pmp22;Prkn;Ubd
GO:0071224	cellular response to peptidoglycan	biological_process	4	4918	7	19240	0.0758167199970836	0.40120410566586	2.2355196653692	Nlrp3;Nod2;Tlr2;Trem2
GO:0072126	positive regulation of glomerular mesangial cell proliferation	biological_process	4	4918	7	19240	0.0758167199970836	0.40120410566586	2.2355196653692	Itgb3;Pdgfb;Pdgfd;Serpinb7
GO:0086014	atrial cardiac muscle cell action potential	biological_process	4	4918	7	19240	0.0758167199970836	0.40120410566586	2.2355196653692	Ank2;Kcnq1;Scn3b;Scn5a
GO:0090555	phosphatidylethanolamine flippase activity	molecular_function	4	4918	7	19240	0.0758167199970836	0.40120410566586	2.2355196653692	Abca4;Abcb1a;Abcb4;Atp8b5
GO:0098943	neurotransmitter receptor transport, postsynaptic endosome to lysosome	biological_process	4	4918	7	19240	0.0758167199970836	0.40120410566586	2.2355196653692	Cacng2;Cacng5;Cacng7;Cacng8
GO:0099572	postsynaptic specialization	cellular_component	4	4918	7	19240	0.0758167199970836	0.40120410566586	2.2355196653692	Arhgef9;Dlgap1;Dlgap2;Dlgap3
GO:0110095	cellular detoxification of aldehyde	biological_process	4	4918	7	19240	0.0758167199970836	0.40120410566586	2.2355196653692	Aldh1a1;Park7;Rdh11;Rdh12
GO:1903288	positive regulation of potassium ion import across plasma membrane	biological_process	4	4918	7	19240	0.0758167199970836	0.40120410566586	2.2355196653692	Atp1b2;Wnk2;Wnk3;Wnk4
GO:1903546	protein localization to photoreceptor outer segment	biological_process	4	4918	7	19240	0.0758167199970836	0.40120410566586	2.2355196653692	Bbs4;Rom1;Tub;Tulp1
GO:1903980	positive regulation of microglial cell activation	biological_process	4	4918	7	19240	0.0758167199970836	0.40120410566586	2.2355196653692	Ctsc;Tafa3;Trem2;Ttbk1
GO:1905150	regulation of voltage-gated sodium channel activity	biological_process	4	4918	7	19240	0.0758167199970836	0.40120410566586	2.2355196653692	Fgf11;Fgf14;Kcnq1;Scn1b
GO:1905563	negative regulation of vascular endothelial cell proliferation	biological_process	4	4918	7	19240	0.0758167199970836	0.40120410566586	2.2355196653692	Col4a3;Dlk1;Flt1;Pparg
GO:2000510	positive regulation of dendritic cell chemotaxis	biological_process	4	4918	7	19240	0.0758167199970836	0.40120410566586	2.2355196653692	C1qbp;Ccr6;Ccr7;Gas6
GO:2000647	negative regulation of stem cell proliferation	biological_process	4	4918	7	19240	0.0758167199970836	0.40120410566586	2.2355196653692	Fbln1;Fermt1;Nfatc1;Snai2
GO:0010033	response to organic substance	biological_process	21	4918	61	19240	0.0775332960910515	0.409972213330683	1.34680897872652	Avpr1a;Cdk4;Ctsc;Hsp90ab1;Il12b;Ins2;Lct;Mapt;P2rx1;P2rx7;Pou5f1;Ren1;Slc6a1;Sod1;Spp1;Sqle;Srd5a2;Timp2;Timp3;Trpa1;Ugt1a1
GO:0004623	phospholipase A2 activity	molecular_function	11	4918	28	19240	0.0777197588325173	0.410011989420356	1.53691976994132	Abhd3;Oc90;Pgap6;Pla2g15;Pla2g3;Pla2g4d;Pla2g4e;Pla2g4f;Plaat5;Plb1;Pnpla3
GO:0030099	myeloid cell differentiation	biological_process	11	4918	28	19240	0.0777197588325173	0.410011989420356	1.53691976994132	Ccr1;Cdkn1c;Cebpe;Clec5a;Csf2;Gata1;Hoxb7;Irf8;Myb;Pir;Prdx3
GO:0030517	negative regulation of axon extension	biological_process	11	4918	28	19240	0.0777197588325173	0.410011989420356	1.53691976994132	Aatk;Actr3;Cdkl3;Draxin;Fstl4;Ntn1;Sema3g;Sema4f;Sema6c;Sema6d;Tnr
GO:0008009	chemokine activity	molecular_function	15	4918	41	19240	0.0783279988908818	0.412271565372068	1.43127783453516	2610528A11Rik;Ccl22;Ccl28;Ccl3;Ccl4;Ccl5;Ccl6;Ccl7;Ccl8;Ccl9;Cx3cl1;Cxcl10;Cxcl13;Cxcl9;Ppbp
GO:0032728	positive regulation of interferon-beta production	biological_process	15	4918	41	19240	0.0783279988908818	0.412271565372068	1.43127783453516	Ddx3x;Ddx58;Dhx58;Dhx9;Flot1;Hmgb1;Hmgb2;Ifih1;Irf1;Isg15;Oas2;Oas3;Ptpn22;Tlr2;Tlr9
GO:0140603	ATP hydrolysis activity	molecular_function	15	4918	41	19240	0.0783279988908818	0.412271565372068	1.43127783453516	Abca4;Abcd2;Cftr;Chd1l;Ddx3x;Ddx4;Dhx9;Kif14;Kif20b;Kif26a;Ruvbl1;Ruvbl2;Shoc1;Tdrd9;Tor3a
GO:0004725	protein tyrosine phosphatase activity	molecular_function	32	4918	99	19240	0.0786338481929869	0.413564707328686	1.26453637637046	Acpp;Cdc25b;Cdc25c;Dnajc6;Dusp13;Dusp15;Dusp18;Dusp26;Dusp9;Epm2a;Eya2;Eya4;Mtmr7;Ptp4a3;Ptpdc1;Ptpmt1;Ptpn14;Ptpn18;Ptpn20;Ptpn22;Ptprb;Ptprc;Ptprd;Ptprh;Ptprn2;Ptpro;Ptprq;Ptprr;Ptpru;Ptprz1;Timm50;Tpte
GO:0046597	negative regulation of viral entry into host cell	biological_process	10	4918	25	19240	0.0809704813924768	0.425203276617178	1.56486376575844	Cd74;Ciita;Ifitm1;Ifitm3;Ifitm6;Nbn;Ptx3;Trim10;Trim25;Trim31
GO:0048260	positive regulation of receptor-mediated endocytosis	biological_process	10	4918	25	19240	0.0809704813924768	0.425203276617178	1.56486376575844	B2m;Bicd1;C3;Ccr7;Clu;H1f1;Hnrnpk;Sgip1;Trf;Vtn
GO:0019900	kinase binding	molecular_function	37	4918	117	19240	0.0826496879584016	0.430177174833349	1.23717861822783	Aurkb;Casp1;Cdc6;Ceacam1;Ceacam2;Chia1;Dlg2;Egfr;Emp2;Fas;Flna;Hpca;Hsp90ab1;Jakmip3;Klrk1;Mycn;Myom1;Myom2;Nap1l1;Ntrk1;Park7;Pde8a;Per2;Pfkl;Plg;Prdx3;Prkn;Ptpn22;Rab3il1;Rasgrp3;Sgo1;Sit1;Slc2a3;Snai1;Tnfaip3;Ttc28;Wwc1
GO:0071949	FAD binding	molecular_function	14	4918	38	19240	0.0827732662892984	0.430177174833349	1.44132188951435	Acox1;Acoxl;Aifm1;Aox1;Aox2;Aox3;Aox4;Cyb5r1;Dao;Ddo;Dpyd;Prodh2;Sqle;Steap4
GO:0002224	toll-like receptor signaling pathway	biological_process	9	4918	22	19240	0.0839556920264878	0.430177174833349	1.60042885134386	Cd86;Lrrc19;Tlr1;Tlr12;Tlr13;Tlr2;Tlr6;Tlr9;Unc93b1
GO:0008483	transaminase activity	molecular_function	9	4918	22	19240	0.0839556920264878	0.430177174833349	1.60042885134386	Abat;Amt;Bcat1;Etnppl;Got1;Got1l1;Gpt2;Kyat1;Psat1
GO:0008514	organic anion transmembrane transporter activity	molecular_function	9	4918	22	19240	0.0839556920264878	0.430177174833349	1.60042885134386	Slc22a18;Slc22a3;Slc22a7;Slc22a8;Slco1a1;Slco1b2;Slco1c1;Slco2b1;Slco4a1
GO:0010666	positive regulation of cardiac muscle cell apoptotic process	biological_process	9	4918	22	19240	0.0839556920264878	0.430177174833349	1.60042885134386	Agt;Eif5a;Fbxo32;Fndc1;Gata6;Hmgcr;Ltk;Map3k5;Trp53
GO:0015267	channel activity	molecular_function	9	4918	22	19240	0.0839556920264878	0.430177174833349	1.60042885134386	Aqp11;Aqp3;Aqp5;Aqp6;Aqp8;Chrnb1;P2rx7;Panx3;Trpa1
GO:0050998	nitric-oxide synthase binding	molecular_function	9	4918	22	19240	0.0839556920264878	0.430177174833349	1.60042885134386	Actb;Cd74;Dmd;Dnm3;Nos1ap;Nos2;Scn5a;Slc6a4;Snta1
GO:0001775	cell activation	biological_process	5	4918	10	19240	0.0848010462306899	0.430177174833349	1.95607970719805	Fn1;Igf1;Tlr1;Tlr2;Tlr6
GO:0001823	mesonephros development	biological_process	5	4918	10	19240	0.0848010462306899	0.430177174833349	1.95607970719805	Lhx1;Pax8;Ren1;Wt1;Zbtb16
GO:0002675	positive regulation of acute inflammatory response	biological_process	5	4918	10	19240	0.0848010462306899	0.430177174833349	1.95607970719805	Adam8;Alox5ap;Il6;Mif;Pik3cg
GO:0002862	negative regulation of inflammatory response to antigenic stimulus	biological_process	5	4918	10	19240	0.0848010462306899	0.430177174833349	1.95607970719805	Fcgr2b;Il12b;Nlrp6;Nod2;Trem2
GO:0003143	embryonic heart tube morphogenesis	biological_process	5	4918	10	19240	0.0848010462306899	0.430177174833349	1.95607970719805	Hes1;Mesp1;Ryr2;Tbx20;Tead2
GO:0005222	intracellular cAMP-activated cation channel activity	molecular_function	5	4918	10	19240	0.0848010462306899	0.430177174833349	1.95607970719805	Cnga1;Cnga2;Cnga3;Cngb3;Hcn2
GO:0007270	neuron-neuron synaptic transmission	biological_process	5	4918	10	19240	0.0848010462306899	0.430177174833349	1.95607970719805	Camk4;Dlgap2;Drd2;Tmod2;Vdac3
GO:0008015	blood circulation	biological_process	5	4918	10	19240	0.0848010462306899	0.430177174833349	1.95607970719805	Acvrl1;F5;Pon1;Stat1;Tbx20
GO:0008970	phospholipase A1 activity	molecular_function	5	4918	10	19240	0.0848010462306899	0.430177174833349	1.95607970719805	Abhd3;Lpl;Pla1a;Pla2g15;Plaat5
GO:0009404	toxin metabolic process	biological_process	5	4918	10	19240	0.0848010462306899	0.430177174833349	1.95607970719805	Cyp1a1;Cyp1b1;Fmo1;Fmo2;N6amt1
GO:0010288	response to lead ion	biological_process	5	4918	10	19240	0.0848010462306899	0.430177174833349	1.95607970719805	Cdk4;Lct;Mapt;Ncam1;Ppp1ca
GO:0014066	regulation of phosphatidylinositol 3-kinase signaling	biological_process	5	4918	10	19240	0.0848010462306899	0.430177174833349	1.95607970719805	Cep55;Crnn;Egfr;Ppp1r16b;Rasgrp1
GO:0016125	sterol metabolic process	biological_process	5	4918	10	19240	0.0848010462306899	0.430177174833349	1.95607970719805	Cyp26a1;Cyp26b1;Cyp51;Ebp;Lss
GO:0021517	ventral spinal cord development	biological_process	5	4918	10	19240	0.0848010462306899	0.430177174833349	1.95607970719805	Dab1;Lhx1;Lrp8;Reln;Vldlr
GO:0030071	regulation of mitotic metaphase/anaphase transition	biological_process	5	4918	10	19240	0.0848010462306899	0.430177174833349	1.95607970719805	Cdc6;Cenpe;Nek6;Plk1;Ube2c
GO:0030518	intracellular steroid hormone receptor signaling pathway	biological_process	5	4918	10	19240	0.0848010462306899	0.430177174833349	1.95607970719805	Ar;Calcoco1;Esr1;Esr2;Nr3c2
GO:0032432	actin filament bundle	cellular_component	5	4918	10	19240	0.0848010462306899	0.430177174833349	1.95607970719805	Cryab;Flna;Lcp1;Rflna;Vil1
GO:0042053	regulation of dopamine metabolic process	biological_process	5	4918	10	19240	0.0848010462306899	0.430177174833349	1.95607970719805	Chrnb2;Pde1b;Prkn;Slc6a3;Tacr3
GO:0042063	gliogenesis	biological_process	5	4918	10	19240	0.0848010462306899	0.430177174833349	1.95607970719805	Adam22;Gcm2;Lgi4;Mettl3;Pmp22
GO:0045217	cell-cell junction maintenance	biological_process	5	4918	10	19240	0.0848010462306899	0.430177174833349	1.95607970719805	Cd177;Csf1r;Mpz;Prtn3;Shroom2
GO:0045762	positive regulation of adenylate cyclase activity	biological_process	5	4918	10	19240	0.0848010462306899	0.430177174833349	1.95607970719805	Cacna1d;Calcr;Hpca;Stim1;Timp2
GO:0050764	regulation of phagocytosis	biological_process	5	4918	10	19240	0.0848010462306899	0.430177174833349	1.95607970719805	Hck;Ptprc;Sphk1;Syk;Syt7
GO:0050778	positive regulation of immune response	biological_process	5	4918	10	19240	0.0848010462306899	0.430177174833349	1.95607970719805	Elane;H2-DMa;Il15;Mif;Rsad2
GO:0051315	attachment of mitotic spindle microtubules to kinetochore	biological_process	5	4918	10	19240	0.0848010462306899	0.430177174833349	1.95607970719805	Cdt1;Cenpe;Kif2c;Ndc80;Nuf2
GO:0060052	neurofilament cytoskeleton organization	biological_process	5	4918	10	19240	0.0848010462306899	0.430177174833349	1.95607970719805	Arhgef28;Atp8a2;Ina;Nefh;Sod1
GO:0060285	cilium-dependent cell motility	biological_process	5	4918	10	19240	0.0848010462306899	0.430177174833349	1.95607970719805	Ccdc39;Ccdc65;Cfap44;Drc1;Efhc1
GO:0060287	epithelial cilium movement involved in determination of left/right asymmetry	biological_process	5	4918	10	19240	0.0848010462306899	0.430177174833349	1.95607970719805	Ccdc151;Ccdc39;Ccdc40;Dnah11;Ttc25
GO:0060306	regulation of membrane repolarization	biological_process	5	4918	10	19240	0.0848010462306899	0.430177174833349	1.95607970719805	Casq2;Kcnh2;Kcnj2;Kcnq1;Ywhae
GO:0061702	inflammasome complex	cellular_component	5	4918	10	19240	0.0848010462306899	0.430177174833349	1.95607970719805	Ddx3x;Nlrp1a;Nlrp3;Nlrp6;Nlrp9b
GO:0070365	hepatocyte differentiation	biological_process	5	4918	10	19240	0.0848010462306899	0.430177174833349	1.95607970719805	E2f7;Hnf4a;Pck2;Prox1;Wnt1
GO:0085029	extracellular matrix assembly	biological_process	5	4918	10	19240	0.0848010462306899	0.430177174833349	1.95607970719805	Gpm6b;Hapln2;Has2;Has3;Smpd3
GO:0098885	modification of postsynaptic actin cytoskeleton	biological_process	5	4918	10	19240	0.0848010462306899	0.430177174833349	1.95607970719805	Cabp1;Cfl1;Ctnna2;Pfn1;Pfn2
GO:0098970	postsynaptic neurotransmitter receptor diffusion trapping	biological_process	5	4918	10	19240	0.0848010462306899	0.430177174833349	1.95607970719805	Cacng2;Cacng5;Cacng7;Cacng8;Shisa6
GO:1900227	positive regulation of NLRP3 inflammasome complex assembly	biological_process	5	4918	10	19240	0.0848010462306899	0.430177174833349	1.95607970719805	Cd36;Ddx3x;Gbp5;Tlr6;Usp50
GO:1903818	positive regulation of voltage-gated potassium channel activity	biological_process	5	4918	10	19240	0.0848010462306899	0.430177174833349	1.95607970719805	Abcc8;Kcna1;Kcnc1;Kcnc2;Lrrc55
GO:2001056	positive regulation of cysteine-type endopeptidase activity	biological_process	5	4918	10	19240	0.0848010462306899	0.430177174833349	1.95607970719805	Grin1;Grin2b;Nek5;Ttbk1;Usp50
GO:0051301	cell division	biological_process	110	4918	383	19240	0.0861172157499464	0.430177174833349	1.12359669865162	Anapc1;Anapc5;Anln;Aspm;Aurka;Aurkb;Birc5;Bub1;Bub1b;Bub3;Ccna2;Ccnb1;Ccnb2;Ccnb3;Ccno;Cdc20;Cdc25b;Cdc25c;Cdc6;Cdca2;Cdca3;Cdca8;Cdk1;Cdk4;Cdt1;Cenpe;Cenpv;Cep55;Cetn3;Cks1b;Ect2;Ercc6l;Fam83d;Fbxl7;Fbxo5;Fsd1;Gnai1;Haus4;Haus5;Hells;Hmcn1;Hmga2;Incenp;Kif11;Kif14;Kif20b;Kif23;Kif2c;Klhdc8b;Kmt5a;Knl1;Knstrn;Kntc1;Lig1;Mad2l1;Mapre3;Mis18bp1;Misp;Ncapd2;Ncaph;Ndc80;Nedd1;Nedd9;Nek2;Nek6;Nek9;Nsu…
GO:0001953	negative regulation of cell-matrix adhesion	biological_process	8	4918	19	19240	0.0864314950473999	0.430177174833349	1.64722501658783	Bcl6;Muc4;Myoc;Nexmif;Plet1;Postn;Sema3e;Thbs1
GO:0005324	long-chain fatty acid transporter activity	molecular_function	8	4918	19	19240	0.0864314950473999	0.430177174833349	1.64722501658783	Abcd2;Cd36;Fabp2;Fabp4;Fabp5;Slc27a1;Slc27a5;Slc27a6
GO:0016836	hydro-lyase activity	molecular_function	8	4918	19	19240	0.0864314950473999	0.430177174833349	1.64722501658783	Car10;Car12;Car2;Car3;Car6;Car7;Car8;Cyp2s1
GO:0030050	vesicle transport along actin filament	biological_process	8	4918	19	19240	0.0864314950473999	0.430177174833349	1.64722501658783	Myo15;Myo1f;Myo1g;Myo5b;Myo5c;Myo7a;Myo7b;Myrip
GO:0046889	positive regulation of lipid biosynthetic process	biological_process	8	4918	19	19240	0.0864314950473999	0.430177174833349	1.64722501658783	Apoa4;Apoa5;Ccdc3;Crebl2;Dbi;Mlxipl;Ppara;Sorbs1
GO:0050801	ion homeostasis	biological_process	8	4918	19	19240	0.0864314950473999	0.430177174833349	1.64722501658783	Epb42;Slc4a1;Slc4a10;Slc4a5;Slc4a9;Wnk2;Wnk3;Wnk4
GO:0060134	prepulse inhibition	biological_process	8	4918	19	19240	0.0864314950473999	0.430177174833349	1.64722501658783	Aph1b;Aph1c;Ctnna2;Drd2;Grid2;Grin1;Nrxn1;Slc6a3
GO:0070182	DNA polymerase binding	molecular_function	8	4918	19	19240	0.0864314950473999	0.430177174833349	1.64722501658783	Cdk2ap1;Cdt1;Fancd2;Hnrnpa2b1;Hsp90ab1;Lonp1;Pcna;Rad51
GO:0098719	sodium ion import across plasma membrane	biological_process	8	4918	19	19240	0.0864314950473999	0.430177174833349	1.64722501658783	Hcn2;Scn5a;Slc5a1;Slc6a1;Slc8a1;Slc9a2;Slc9a7;Slc9a9
GO:1900016	negative regulation of cytokine production involved in inflammatory response	biological_process	8	4918	19	19240	0.0864314950473999	0.430177174833349	1.64722501658783	Abcd2;Apod;Chid1;F2;Il1r2;Pdcd4;Ppara;Trem2
GO:2000406	positive regulation of T cell migration	biological_process	8	4918	19	19240	0.0864314950473999	0.430177174833349	1.64722501658783	Adam8;Aif1;Ccl5;Cxcl10;Itga4;Itgb3;Tmem102;Tnfrsf14
GO:0001938	positive regulation of endothelial cell proliferation	biological_process	24	4918	72	19240	0.0864329764538181	0.430177174833349	1.30405313813203	Acvrl1;Arg1;Bmp2;Bmp6;Cdh13;Ecm1;Egf;Egfl7;Egr3;Fgf2;Fgfr3;Flt4;Hmgb2;Htr2b;Itgb3;Kdr;Lrg1;Pdgfb;Pgf;Plxnb3;Ppp1r16b;Prox1;Scg2;Thbs4
GO:0044297	cell body	cellular_component	38	4918	121	19240	0.0867739866810472	0.430177174833349	1.22861204749629	Adora1;Alk;Btbd8;Cacna1g;Cacybp;Cct3;Cct5;Cct6a;Cct8;Cx3cl1;Cxadr;Enpp1;Entpd2;Epha4;Fadd;Fcgr2b;Fmr1;Gria1;Kcnn3;Lzts1;Mapt;Mmp3;Park7;Pitpnm3;Podxl;Rit2;Rlbp1;Rnf112;Slc18a2;Slc1a2;Slc2a13;Syt11;Tacr1;Tcp1;Tlr2;Trpv2;Tubb5;Zpbp
GO:0009968	negative regulation of signal transduction	biological_process	19	4918	55	19240	0.087400915440959	0.430177174833349	1.35147325224592	Cish;Hhip;Inpp5d;Kif26a;Prr5l;Rgs16;Rgs19;Rgs22;Rgs4;Rgs5;Rgs6;Rgs7;Rgs7bp;Rgs8;Rgs9;Rgs9bp;Ripor2;Socs3;Treml1
GO:0008045	motor neuron axon guidance	biological_process	13	4918	35	19240	0.0874387710775967	0.430177174833349	1.45308778248998	Egr2;Epha3;Epha4;Etv4;Hoxa1;Kif5c;Lhx1;Lhx4;Ntn1;Ntn5;Rac2;Rhoh;Slit1
GO:0035025	positive regulation of Rho protein signal transduction	biological_process	13	4918	35	19240	0.0874387710775967	0.430177174833349	1.45308778248998	Adgrg1;Arhgef3;F2rl2;Gpr174;Gpr20;Gpr35;Gpr55;Lpar4;Mcf2l;Ngfr;P2ry10;Robo1;Synpo2l
GO:0043113	receptor clustering	biological_process	13	4918	35	19240	0.0874387710775967	0.430177174833349	1.45308778248998	Agrn;Arhgef9;Clec2i;Dlg2;Dok7;Flna;Grin2b;Itga4;Itgal;Itgb7;Lrrc7;Musk;Pigr
GO:0001527	microfibril	cellular_component	6	4918	13	19240	0.0879012677706431	0.430177174833349	1.80561203741358	Fbn1;Fbn2;Mfap2;Mfap4;Mfap5;Thsd4
GO:0001963	synaptic transmission, dopaminergic	biological_process	6	4918	13	19240	0.0879012677706431	0.430177174833349	1.80561203741358	Aph1b;Aph1c;Park7;Prkn;Rasd2;Th
GO:0002161	aminoacyl-tRNA editing activity	molecular_function	6	4918	13	19240	0.0879012677706431	0.430177174833349	1.80561203741358	Aars;Aarsd1;Iars;Iars2;Lars;Vars
GO:0002199	zona pellucida receptor complex	cellular_component	6	4918	13	19240	0.0879012677706431	0.430177174833349	1.80561203741358	Cct3;Cct5;Cct6a;Cct8;Tcp1;Zpbp
GO:0005916	fascia adherens	cellular_component	6	4918	13	19240	0.0879012677706431	0.430177174833349	1.80561203741358	Ctnna3;Des;Dsp;Jup;Nrap;Xirp1
GO:0006691	leukotriene metabolic process	biological_process	6	4918	13	19240	0.0879012677706431	0.430177174833349	1.80561203741358	Alox5;Alox5ap;Cyp4f13;Dpep2;Ggt1;Tlr2
GO:0007076	mitotic chromosome condensation	biological_process	6	4918	13	19240	0.0879012677706431	0.430177174833349	1.80561203741358	Ncapd2;Ncapg;Ncaph;Nusap1;Smc2;Smc4
GO:0007263	nitric oxide mediated signal transduction	biological_process	6	4918	13	19240	0.0879012677706431	0.430177174833349	1.80561203741358	Cd36;Mt2;Ndnf;Nos1;Nos2;Pdx1
GO:0015279	store-operated calcium channel activity	molecular_function	6	4918	13	19240	0.0879012677706431	0.430177174833349	1.80561203741358	Stim1;Trpc1;Trpc3;Trpc4;Trpc5;Trpc7
GO:0019841	retinol binding	molecular_function	6	4918	13	19240	0.0879012677706431	0.430177174833349	1.80561203741358	Adh7;C8g;Crabp1;Rbp3;Rlbp1;Stra6
GO:0031301	integral component of organelle membrane	cellular_component	6	4918	13	19240	0.0879012677706431	0.430177174833349	1.80561203741358	Itm2b;Rdh16;Rdh9;Slc22a17;Trabd2b;Vamp5
GO:0031994	insulin-like growth factor I binding	molecular_function	6	4918	13	19240	0.0879012677706431	0.430177174833349	1.80561203741358	Igfbp2;Igfbp4;Igfbp5;Itgb3;Itgb4;Lrp2
GO:0035235	ionotropic glutamate receptor signaling pathway	biological_process	6	4918	13	19240	0.0879012677706431	0.430177174833349	1.80561203741358	Gria2;Grik1;Grin1;Grin2a;Grin2b;Grin3b
GO:0042448	progesterone metabolic process	biological_process	6	4918	13	19240	0.0879012677706431	0.430177174833349	1.80561203741358	Akr1c18;Akr1cl;Cyp17a1;Cyp21a1;Cyp46a1;Dhrs9
GO:0043200	response to amino acid	biological_process	6	4918	13	19240	0.0879012677706431	0.430177174833349	1.80561203741358	Cdo1;Cfl1;Glrb;Meak7;Slc1a2;Slc1a3
GO:0048711	positive regulation of astrocyte differentiation	biological_process	6	4918	13	19240	0.0879012677706431	0.430177174833349	1.80561203741358	Actr3;Bmp2;Hes1;Id2;Notch1;Serpine2
GO:0055078	sodium ion homeostasis	biological_process	6	4918	13	19240	0.0879012677706431	0.430177174833349	1.80561203741358	Scn7a;Scnn1a;Scnn1g;Slc12a1;Slc12a3;Tfap2b
GO:0072687	meiotic spindle	cellular_component	6	4918	13	19240	0.0879012677706431	0.430177174833349	1.80561203741358	Aspm;Aurka;Cpeb1;Fbxo5;Mapk15;Rps6ka2
GO:1990825	sequence-specific mRNA binding	molecular_function	6	4918	13	19240	0.0879012677706431	0.430177174833349	1.80561203741358	Dhx9;Fmr1;Lin28a;Mvk;Srsf3;Tyms
GO:0002377	immunoglobulin production	biological_process	7	4918	16	19240	0.0879879412010021	0.430177174833349	1.71156974379829	Card11;Fas;Il7r;Itm2a;Lax1;Pou2f2;Vpreb3
GO:0004089	carbonate dehydratase activity	molecular_function	7	4918	16	19240	0.0879879412010021	0.430177174833349	1.71156974379829	Car10;Car12;Car2;Car3;Car6;Car7;Car8
GO:0006833	water transport	biological_process	7	4918	16	19240	0.0879879412010021	0.430177174833349	1.71156974379829	Aqp11;Aqp3;Aqp5;Aqp6;Aqp8;Cftr;Mylk2
GO:0008179	adenylate cyclase binding	molecular_function	7	4918	16	19240	0.0879879412010021	0.430177174833349	1.71156974379829	Adcy2;Adcy5;Adcyap1r1;Akap12;Cap2;Gria1;Rps23rg1
GO:0030502	negative regulation of bone mineralization	biological_process	7	4918	16	19240	0.0879879412010021	0.430177174833349	1.71156974379829	Ccr1;Ecm1;Enpp1;Fgf23;Gata1;Grem1;Srgn
GO:0031110	regulation of microtubule polymerization or depolymerization	biological_process	7	4918	16	19240	0.0879879412010021	0.430177174833349	1.71156974379829	Mapre3;Mapt;Ska1;Ska2;Stmn1;Stmn4;Stmnd1
GO:0038187	pattern recognition receptor activity	molecular_function	7	4918	16	19240	0.0879879412010021	0.430177174833349	1.71156974379829	Clec4d;Dmbt1;Nod1;Nod2;Tlr2;Tlr9;Trim12c
GO:0045793	positive regulation of cell size	biological_process	7	4918	16	19240	0.0879879412010021	0.430177174833349	1.71156974379829	Cdk4;Hsp90ab1;Prr16;Rapgef3;Ret;Slc26a5;Trp73
GO:0045956	positive regulation of calcium ion-dependent exocytosis	biological_process	7	4918	16	19240	0.0879879412010021	0.430177174833349	1.71156974379829	Cacna1g;Cacna1h;Cacna1i;Cadps;Doc2b;Syt1;Syt10
GO:0046626	regulation of insulin receptor signaling pathway	biological_process	7	4918	16	19240	0.0879879412010021	0.430177174833349	1.71156974379829	Baiap2l1;Cdk4;Fut7;Nucks1;Rarres2;Sesn3;Vwa2
GO:0061045	negative regulation of wound healing	biological_process	7	4918	16	19240	0.0879879412010021	0.430177174833349	1.71156974379829	Abcc8;Alox5;Fgf2;Hmgcr;Muc16;Smad3;Wfdc1
GO:0070679	inositol 1,4,5 trisphosphate binding	molecular_function	7	4918	16	19240	0.0879879412010021	0.430177174833349	1.71156974379829	Plcl1;Rph3a;Trpc1;Trpc3;Trpc4;Trpc5;Trpc7
GO:0070885	negative regulation of calcineurin-NFAT signaling cascade	biological_process	7	4918	16	19240	0.0879879412010021	0.430177174833349	1.71156974379829	Actn3;Cmya5;Homer2;Myoz2;Prnp;Rcan1;Tbc1d10c
GO:0086005	ventricular cardiac muscle cell action potential	biological_process	7	4918	16	19240	0.0879879412010021	0.430177174833349	1.71156974379829	Gja5;Kcnh2;Kcnq1;Ryr2;Scn3b;Scn5a;Snta1
GO:0097708	intracellular vesicle	cellular_component	7	4918	16	19240	0.0879879412010021	0.430177174833349	1.71156974379829	Abca1;Abca13;Egfr;Plcg2;Prkn;Tmem163;Tyrp1
GO:0098981	cholinergic synapse	cellular_component	7	4918	16	19240	0.0879879412010021	0.430177174833349	1.71156974379829	Chrm1;Chrm2;Chrna4;Chrnb2;Chrnb4;Dlgap3;Rph3a
GO:0051321	meiotic cell cycle	biological_process	50	4918	164	19240	0.088219518269911	0.431002820602252	1.1927315287793	4930432K21Rik;Actr3;Asz1;Aurka;Bub3;Ccnb3;Clgn;Ddx4;Exd1;Exo1;Gm2012;Gm5169;Gm960;H2ax;Hfm1;Hmga2;Hormad2;Majin;Mcmdc2;Mei1;Meikin;Meiob;Meioc;Mki67;Mnd1;Nbn;Nek2;Piwil2;Piwil4;Pkmyt1;Rad21l;Rad51;Rbbp8;Sgo2a;Shoc1;Slc26a8;Smc1a;Smc1b;Spo11;Stra8;Sycp1;Sycp2;Tdrd1;Tdrd12;Tdrd9;Terb1;Tex11;Tex15;Trip13;Ythdc2
GO:0008395	steroid hydroxylase activity	molecular_function	21	4918	62	19240	0.090042145854997	0.439594964919922	1.32508625326319	Cyp1a1;Cyp21a1;Cyp2b10;Cyp2b19;Cyp2c23;Cyp2c29;Cyp2c65;Cyp2c69;Cyp2d22;Cyp2e1;Cyp2f2;Cyp2j9;Cyp2s1;Cyp2u1;Cyp3a13;Cyp3a16;Cyp3a41a;Cyp3a57;Cyp46a1;Cyp7a1;Cyp7b1
GO:0002218	activation of innate immune response	biological_process	12	4918	32	19240	0.0923142108290051	0.448775024921203	1.46705978039854	Ifi203;Ifi204;Ifi205;Ifi208;Ifi209;Ifi211;Ifi214;Mndal;Rbm14;Sfpq;Tlr9;Zbp1
GO:0008157	protein phosphatase 1 binding	molecular_function	12	4918	32	19240	0.0923142108290051	0.448775024921203	1.46705978039854	Kcnq1;Phactr3;Ppp1ca;Ppp1r16b;Ppp1r3a;Ppp1r3b;Ppp1r3d;Ppp1r3e;Ppp1r9a;Sh3rf2;Smtnl1;Smtnl2
GO:0030168	platelet activation	biological_process	12	4918	32	19240	0.0923142108290051	0.448775024921203	1.46705978039854	Cx3cl1;Entpd1;Entpd2;F2;Fgg;Itgb3;Mertk;P2rx1;P2ry12;Ppia;Treml1;Vwf
GO:0030667	secretory granule membrane	cellular_component	12	4918	32	19240	0.0923142108290051	0.448775024921203	1.46705978039854	Cd177;Cd38;Cpe;Dbh;Moxd1;Myrip;Ptprn2;Rab27a;Rab27b;Rph3al;Sytl4;Tmem184a
GO:0045840	positive regulation of mitotic nuclear division	biological_process	12	4918	32	19240	0.0923142108290051	0.448775024921203	1.46705978039854	Cd28;Egf;Igf1;Igf2;Il1a;Ins2;Nup62;Nusap1;Pdgfb;Smpd3;Sphk1;Tgfa
GO:2000352	negative regulation of endothelial cell apoptotic process	biological_process	12	4918	32	19240	0.0923142108290051	0.448775024921203	1.46705978039854	Angpt1;Angptl4;Fgf21;Fgg;Gas6;Icam1;Kdr;Ndnf;Scg2;Tek;Tnfaip3;Tnip2
GO:0060548	negative regulation of cell death	biological_process	31	4918	97	19240	0.0935611895263292	0.454515630250167	1.25027775099257	Abcb1a;Adcyap1r1;Bmp7;Cacybp;Ccl5;Ccn2;Ccn5;Clu;Cst3;Drd2;Esr2;Fgf2;Hspa9;Htr2b;Itgb3;Lrpap1;Ncam1;Notch1;Npas2;Ntrk3;Park7;Pde8a;Prkn;Rad18;Spef1;Srsf6;Sycp2l;Tead2;Tnfaip3;Tnfrsf1b;Wnt9a
GO:0030674	protein-macromolecule adaptor activity	molecular_function	29	4918	90	19240	0.0937041617793669	0.45488870626509	1.2605847001943	Actn2;Actn3;Ank2;Aph1b;Aph1c;Atp1b2;Bbs4;Cbx5;Cdyl;Cnksr1;Erg28;Gas6;Grb10;Hcfc1;Hsh2d;Insc;Mlph;Ndc1;Nefh;Pold3;Sla2;Srrt;Synm;Synpo2;Tchh;Tcof1;Trim12c;Trim17;Wwc1
GO:0008284	positive regulation of cell population proliferation	biological_process	153	4918	545	19240	0.0952852240166157	0.462237565201282	1.09827594569285	Adm;Agt;Aif1;Akr1c18;Aldh1a2;Aldh3a1;Anp32b;Aqp11;Ar;Atf3;Avpr1a;Bmp5;Bst1;Casr;Ccar1;Ccn2;Ccpg1;Cd38;Cdc20;Cdk4;Clec11a;Clu;Crlf1;Csf1r;Csf2;Csf3;Cst3;Cx3cl1;Cxcl10;Dkc1;Dot1l;Dpp4;Egf;Egfr;Emp2;Epor;Erbb4;Ezh2;F2;Fabp4;Fasl;Fbxo5;Fgf1;Fgf17;Fgf2;Fgf21;Fgf23;Fgfr3;Flt4;Fn1;Folr2;Foxm1;Fxn;Gadd45gip1;Gcnt2;Gkn1;Gli1;Grem1;Has2;Hck;Hcls1;Hdac2;Hes1;Hilpda;Hmga2;Hmgcr;Hpse2;Hsf4;Htr2b;Id2;Id4;Igf1;…
GO:0007200	phospholipase C-activating G protein-coupled receptor signaling pathway	biological_process	20	4918	59	19240	0.0957174522921793	0.464006887910043	1.32615573369359	Adra1b;Ano1;Casr;Cmklr1;Crhr1;Cx3cr1;Esr1;Galr2;Gna15;Grpr;Hcrtr2;Htr2b;Htr2c;Nmur1;Npr3;Oprk1;P2ry12;P2ry2;Plcb2;Plce1
GO:0005882	intermediate filament	cellular_component	36	4918	115	19240	0.097076938518649	0.470057225667661	1.22467599059356	BC024139;Bfsp2;Des;Dsp;Evpl;Iffo1;Ina;Jup;Krt1;Krt12;Krt13;Krt15;Krt16;Krt19;Krt20;Krt222;Krt23;Krt42;Krt5;Krt6a;Krt7;Krt76;Krt79;Krt8;Krt84;Krt86;Krt87;Lmnb1;Lmnb2;Lmntd1;Nefh;Nme1;Ppl;Prph;Sync;Synm
GO:0010800	positive regulation of peptidyl-threonine phosphorylation	biological_process	11	4918	29	19240	0.0973758349360997	0.470057225667661	1.48392253649507	Bmp7;Cemip;Chil1;Egf;Gcg;Irgm2;Plk1;Sphk1;Stox1;Trpc5;Wnk3
GO:0048169	regulation of long-term neuronal synaptic plasticity	biological_process	11	4918	29	19240	0.0973758349360997	0.470057225667661	1.48392253649507	Agt;Camk2b;Drd2;Fcgr2b;Grik1;Grin1;Grin2a;Grin2b;Grm5;Rims1;Synpo
GO:0048821	erythrocyte development	biological_process	11	4918	29	19240	0.0973758349360997	0.470057225667661	1.48392253649507	Adgrf4;Adgrf5;Alas1;Ank1;Bcl6;G6pdx;Gata1;Hba-a1;Lyar;Slc4a1;Sox6
GO:0051453	regulation of intracellular pH	biological_process	11	4918	29	19240	0.0973758349360997	0.470057225667661	1.48392253649507	Atp5b;Car2;Car7;Slc4a1;Slc4a10;Slc4a5;Slc4a9;Slc9a2;Slc9a7;Slc9a9;Trp53
GO:0070527	platelet aggregation	biological_process	11	4918	29	19240	0.0973758349360997	0.470057225667661	1.48392253649507	Cfh;Fgg;Fn1;Gata1;Gp1ba;Itgb3;P2ry12;Ppia;Slc7a11;Tspan32;Ubash3a
GO:0008344	adult locomotory behavior	biological_process	22	4918	66	19240	0.0975941759627311	0.470450466737597	1.30405313813203	Adam22;Atp1a2;Cdh23;Chl1;Clcn3;Dmbx1;Fgf14;Grin1;Id2;Lgi4;Otog;Park7;Pcdh15;Pmp22;Prkn;Scn8a;Sez6;Sez6l;Sncg;Tbce;Tmod1;Tshr
GO:0042752	regulation of circadian rhythm	biological_process	22	4918	66	19240	0.0975941759627311	0.470450466737597	1.30405313813203	Adcy1;Bhlhe40;Cdk1;Ezh2;Hnf4a;Hnrnpd;Id2;Kdm5b;Klf10;Mapk10;Npas2;Nr1d1;Opn4;Per2;Ppara;Pparg;Ppp1ca;Prox1;Rora;Sfpq;Siah2;Top2a
GO:0032722	positive regulation of chemokine production	biological_process	17	4918	49	19240	0.0987273886208775	0.473681771553082	1.3572797968313	Aif1;Alox8;Cd74;Chia1;Csf1r;Eif2ak2;Hc;Il33;Il4ra;Il6;Il7;Lbp;Lpl;P2ry2;Tlr2;Tlr9;Tslp
GO:0006805	xenobiotic metabolic process	biological_process	24	4918	73	19240	0.098730385054213	0.473681771553082	1.28618939651378	Aip;Cyp1b1;Cyp26a1;Cyp26b1;Cyp2b10;Cyp2b19;Cyp2c23;Cyp2c29;Cyp2c65;Cyp2c69;Cyp2d22;Cyp2e1;Cyp2f2;Cyp2j9;Cyp2s1;Cyp2u1;Cyp46a1;Fmo2;Gsta1;Gsta4;Hnf4a;Nr1i2;Rora;Sult1b1
GO:0040008	regulation of growth	biological_process	26	4918	80	19240	0.0992964193295806	0.473681771553082	1.27145180967873	Actl6a;Ccnb2;Cish;Fam107a;Gap43;Gas6;Hepacam;Hmga2;Igfbp2;Igfbp4;Igfbp5;Igsf11;Kctd11;Kctd21;Mndal;Morf4l2;Nedd9;Nell2;Osgin1;Prkcb;Ruvbl1;Selenop;Socs3;Tkt;Tmem8b;Tmprss11d
GO:0001837	epithelial to mesenchymal transition	biological_process	14	4918	39	19240	0.0999254612043293	0.473681771553082	1.40436491798834	Akna;Bmp2;Eng;Fam83d;Flna;Hnrnpab;Loxl3;Nfatc1;Notch1;Snai1;Snai2;Tgfb2;Tgfbr3l;Trim28
GO:0031982	vesicle	cellular_component	49	4918	162	19240	0.101264623766612	0.473681771553082	1.18330747719388	Ace;Ano5;Bglap2;Bmp2;Bmp5;Bmp6;Bmp7;Crhr1;Cst3;Dnajc6;Dync1i1;F7;Gbgt1;Ggt1;H1f1;Il1rn;Kcnc2;Kif9;Lgr6;Lrpap1;Mttp;Myo15;Myo1f;Myo1g;Myo5b;Myo5c;Myo7a;Myo7b;Nod2;Nrxn1;Pla2g4f;Pln;Rab39b;Rab3b;Rab3c;Rabgef1;Rims1;Slc12a3;Slc1a2;Slc2a4;Slc34a2;Slc34a3;Slc47a1;Snap25;Spp1;Syt11;Syt8;Trf;Tspan1
GO:0055037	recycling endosome	cellular_component	37	4918	119	19240	0.10154624538777	0.473681771553082	1.21638570027442	1300017J02Rik;Aatk;Abcb11;Abcg1;Atp9a;Cd22;Cftr;Clcn3;Clcn4;Commd1;Dync1i1;Fcgr2b;Fchsd1;Gria1;Grip1;Ltf;Mctp1;Meltf;Mlc1;Myo5b;Ntrk1;Pank1;Pheta1;Pla2g3;Rab17;Ran;Rassf9;Sh3tc2;Slc30a10;Slc31a2;Slc9a7;Slc9a9;Sorl1;Syt11;Tfrc;Trf;Tuba1a
GO:0007274	neuromuscular synaptic transmission	biological_process	10	4918	26	19240	0.102577657824499	0.473681771553082	1.50467669784465	Chrm1;Chrna1;Chrnb1;Egr3;Fchsd1;Mylk2;Rab3a;Rimbp2;Tbc1d24;Tspoap1
GO:0010575	positive regulation of vascular endothelial growth factor production	biological_process	10	4918	26	19240	0.102577657824499	0.473681771553082	1.50467669784465	Atf4;C3;Cyp1b1;Flt4;Gata4;Hc;Hpse;Il1a;Il6;Rora
GO:0032753	positive regulation of interleukin-4 production	biological_process	10	4918	26	19240	0.102577657824499	0.473681771553082	1.50467669784465	Cd1d1;Cd28;Epx;Il33;Nlrp3;Prg2;Prkcq;Slc7a5;Syk;Zp3
GO:0045861	negative regulation of proteolysis	biological_process	10	4918	26	19240	0.102577657824499	0.473681771553082	1.50467669784465	Cst3;F2;Ins2;Nr1h3;Plat;Serpine2;Spink5;Timp2;Timp3;Trp53
GO:0055013	cardiac muscle cell development	biological_process	10	4918	26	19240	0.102577657824499	0.473681771553082	1.50467669784465	Actn2;Alpk2;Alpk3;Cxadr;Hdac2;Myh11;Myh6;Slc8a1;Ttn;Xirp1
GO:0030285	integral component of synaptic vesicle membrane	cellular_component	16	4918	46	19240	0.10502214146639	0.473681771553082	1.36075110065951	Atp8a1;Clcn3;Gabra2;Oprk1;Ptprn2;Slc17a7;Slc18a2;Slc6a17;Slc6a9;Sv2b;Sv2c;Synpr;Syt1;Syt11;Syt2;Tmem163
GO:0034605	cellular response to heat	biological_process	16	4918	46	19240	0.10502214146639	0.473681771553082	1.36075110065951	Ano1;Arpp21;Dhx9;Fgf1;Hmox1;Hsp90ab1;Il1a;Myof;Pmp22;Scara5;Slc52a3;St8sia1;Trpa1;Trpv1;Trpv4;Ywhae
GO:0045429	positive regulation of nitric oxide biosynthetic process	biological_process	16	4918	46	19240	0.10502214146639	0.473681771553082	1.36075110065951	Agt;Aif1;Cd36;Clu;Esr1;Hrh1;Icam1;Il6;Klf2;Klrk1;Ptx3;Smad3;Smpd3;Tlr2;Tlr6;Trpv1
GO:0007267	cell-cell signaling	biological_process	25	4918	77	19240	0.105477314479335	0.473681771553082	1.27018162805068	Adra1b;Ccl5;Ccr1;Cxcl13;Dhh;Fgfbp3;Fgfr3;Gata1;Gata4;Gja10;Gja5;Gja8;Gjb5;Gjc2;Gjc3;Grem1;Lhx1;Panx3;Stab1;Wnt1;Wnt10b;Wnt2b;Wnt5b;Wnt6;Wnt8b
GO:0050679	positive regulation of epithelial cell proliferation	biological_process	25	4918	77	19240	0.105477314479335	0.473681771553082	1.27018162805068	Bmp5;Bmp6;Bnc1;Ccl5;Cyp7b1;Egfr;Erbb4;Esr1;Fgf1;Fgf2;Foxp2;Hrh3;Hyal1;Igf1;Il6;Kdr;Nme1;Nod2;Notch1;Nr4a3;Pkhd1;Scn5a;Stox1;Tacr1;Tgfa
GO:0042056	chemoattractant activity	molecular_function	13	4918	36	19240	0.106103159266662	0.473681771553082	1.41272423297637	Ccl5;Colec10;Cx3cl1;Cxcl10;Fgf2;Hgf;Hmgb2;Mif;Pdgfb;Pgf;S100a7a;Saa3;Scg2
GO:0044183	protein folding chaperone	molecular_function	13	4918	36	19240	0.106103159266662	0.473681771553082	1.41272423297637	Cct3;Cct5;Cct6a;Cct6b;Cct8;Cd74;Clgn;Hsp90ab1;Hspa5;Hspa9;Ric3;Tcp1;Wdr83os
GO:0050905	neuromuscular process	biological_process	13	4918	36	19240	0.106103159266662	0.473681771553082	1.41272423297637	Aars;Cfh;Chrna1;Fgf14;Glrb;Grin1;Hoxa1;Kcna1;Kcnq1;Pmp22;Scn8a;Stra6;Uchl1
GO:0070330	aromatase activity	molecular_function	13	4918	36	19240	0.106103159266662	0.473681771553082	1.41272423297637	Cyp19a1;Cyp1a1;Cyp1b1;Cyp2b10;Cyp2b19;Cyp2c29;Cyp2e1;Cyp3a13;Cyp3a16;Cyp3a41a;Cyp3a57;Cyp4a12b;Cyp4b1
GO:0097228	sperm principal piece	cellular_component	13	4918	36	19240	0.106103159266662	0.473681771553082	1.41272423297637	Akap3;Catsperd;Catspere1;Catsperg1;Catsperg2;Catsperz;Ccr6;Dnah8;Fsip2;Scnn1a;Slc22a14;Tekt4;Tsga10
GO:0019901	protein kinase binding	molecular_function	151	4918	540	19240	0.106795947992961	0.473681771553082	1.09395568809965	Acsl3;Acta2;Actb;Acvrl1;Add2;Agap2;Atf4;Atg13;Atp1a1;Aurka;Bcl2l11;Bcl2l14;Bicd1;Cacnb4;Cadps;Camk2b;Casr;Ccna2;Ccnb1;Ccnb3;Cd28;Cd4;Cd6;Cdc25b;Cdc25c;Ceacam1;Ceacam2;Cenpe;Cks1b;Cnksr2;Dcx;Dok7;Eef1a2;Egfr;Emp2;Esr1;Fam83a;Fam83b;Fam83c;Fam83d;Fam83f;Fam83g;Fbxo5;Fmr1;Foxm1;Frmd5;Fzd5;Gata4;Gata6;Grb7;Gria1;Gria2;Grin2a;Gys1;Hcls1;Hnrnpa0;Hsp90ab1;Ibtk;Inka1;Inka2;Irak3;Irgm2;Jup;Kcnh1;Kcnq3;Kif…
GO:0022011	myelination in peripheral nervous system	biological_process	9	4918	23	19240	0.107836065311763	0.473681771553082	1.53084498824195	Adam22;Adgrg6;Itgb4;Lgi4;Myoc;Ntrk2;Ntrk3;Pmp22;Sh3tc2
GO:0032740	positive regulation of interleukin-17 production	biological_process	9	4918	23	19240	0.107836065311763	0.473681771553082	1.53084498824195	Il12b;Il15;Il23a;Il6;Nod2;Nr1h4;Prkcq;Slc7a5;Sphk1
GO:0034113	heterotypic cell-cell adhesion	biological_process	9	4918	23	19240	0.107836065311763	0.473681771553082	1.53084498824195	Itga4;Itgad;Itgax;Itgb3;Itgb7;Izumo1;Jam3;Ptprc;Rnase10
GO:0042562	hormone binding	molecular_function	9	4918	23	19240	0.107836065311763	0.473681771553082	1.53084498824195	Amhr2;Esr1;Esr2;Lrp2;Mc1r;Mc5r;Npr1;Npr3;Rxfp1
GO:0001069	regulatory region RNA binding	molecular_function	3	4918	5	19240	0.10949670279282	0.473681771553082	2.34729564863766	Dhx9;Hnrnpa2b1;Ptbp1
GO:0001660	fever generation	biological_process	3	4918	5	19240	0.10949670279282	0.473681771553082	2.34729564863766	Il1a;Il1rn;Trpv1
GO:0001661	conditioned taste aversion	biological_process	3	4918	5	19240	0.10949670279282	0.473681771553082	2.34729564863766	Chrnb2;Grin1;Grm7
GO:0002175	protein localization to paranode region of axon	biological_process	3	4918	5	19240	0.10949670279282	0.473681771553082	2.34729564863766	Mal;Nfasc;Ugt8a
GO:0002282	microglial cell activation involved in immune response	biological_process	3	4918	5	19240	0.10949670279282	0.473681771553082	2.34729564863766	Cx3cr1;Il33;Trem2
GO:0002504	antigen processing and presentation of peptide or polysaccharide antigen via MHC class II	biological_process	3	4918	5	19240	0.10949670279282	0.473681771553082	2.34729564863766	H2-DMa;H2-DMb1;H2-Eb1
GO:0003081	regulation of systemic arterial blood pressure by renin-angiotensin	biological_process	3	4918	5	19240	0.10949670279282	0.473681771553082	2.34729564863766	Ace;Ace2;Enpep
GO:0003192	mitral valve formation	biological_process	3	4918	5	19240	0.10949670279282	0.473681771553082	2.34729564863766	Dchs1;Gata4;Notch1
GO:0003289	atrial septum primum morphogenesis	biological_process	3	4918	5	19240	0.10949670279282	0.473681771553082	2.34729564863766	Gata4;Nsd2;Tgfb2
GO:0003997	acyl-CoA oxidase activity	molecular_function	3	4918	5	19240	0.10949670279282	0.473681771553082	2.34729564863766	Acox1;Acoxl;Crat
GO:0004112	cyclic-nucleotide phosphodiesterase activity	molecular_function	3	4918	5	19240	0.10949670279282	0.473681771553082	2.34729564863766	Pde11a;Pde1b;Pde5a
GO:0004668	protein-arginine deiminase activity	molecular_function	3	4918	5	19240	0.10949670279282	0.473681771553082	2.34729564863766	Padi1;Padi3;Padi6
GO:0004784	superoxide dismutase activity	molecular_function	3	4918	5	19240	0.10949670279282	0.473681771553082	2.34729564863766	Nqo1;Sod1;Sod3
GO:0004977	melanocortin receptor activity	molecular_function	3	4918	5	19240	0.10949670279282	0.473681771553082	2.34729564863766	Mc1r;Mc3r;Mc5r
GO:0005105	type 1 fibroblast growth factor receptor binding	molecular_function	3	4918	5	19240	0.10949670279282	0.473681771553082	2.34729564863766	Fgf17;Fgf23;Nrxn1
GO:0005432	calcium:sodium antiporter activity	molecular_function	3	4918	5	19240	0.10949670279282	0.473681771553082	2.34729564863766	Slc24a4;Slc8a1;Slc8a2
GO:0005534	galactose binding	molecular_function	3	4918	5	19240	0.10949670279282	0.473681771553082	2.34729564863766	Clec4f;Eng;Galk1
GO:0005683	U7 snRNP	cellular_component	3	4918	5	19240	0.10949670279282	0.473681771553082	2.34729564863766	Snrpb;Snrpd3;Snrpf
GO:0006563	L-serine metabolic process	biological_process	3	4918	5	19240	0.10949670279282	0.473681771553082	2.34729564863766	Phgdh;Psph;Shmt2
GO:0007100	mitotic centrosome separation	biological_process	3	4918	5	19240	0.10949670279282	0.473681771553082	2.34729564863766	Aurka;Kif11;Nup62
GO:0007195	adenylate cyclase-inhibiting dopamine receptor signaling pathway	biological_process	3	4918	5	19240	0.10949670279282	0.473681771553082	2.34729564863766	Adcy5;Drd2;Flna
GO:0008582	regulation of synaptic assembly at neuromuscular junction	biological_process	3	4918	5	19240	0.10949670279282	0.473681771553082	2.34729564863766	Agrn;Colq;Musk
GO:0009052	pentose-phosphate shunt, non-oxidative branch	biological_process	3	4918	5	19240	0.10949670279282	0.473681771553082	2.34729564863766	Shpk;Taldo1;Tkt
GO:0010574	regulation of vascular endothelial growth factor production	biological_process	3	4918	5	19240	0.10949670279282	0.473681771553082	2.34729564863766	Ccr2;Il6;Ndrg2
GO:0010644	cell communication by electrical coupling	biological_process	3	4918	5	19240	0.10949670279282	0.473681771553082	2.34729564863766	Gja5;Gjc2;Kcna1
GO:0010693	negative regulation of alkaline phosphatase activity	biological_process	3	4918	5	19240	0.10949670279282	0.473681771553082	2.34729564863766	Hpn;Sema4d;Tgfb2
GO:0010694	positive regulation of alkaline phosphatase activity	biological_process	3	4918	5	19240	0.10949670279282	0.473681771553082	2.34729564863766	Itga2;Npnt;Smad3
GO:0010749	regulation of nitric oxide mediated signal transduction	biological_process	3	4918	5	19240	0.10949670279282	0.473681771553082	2.34729564863766	Cbs;Pde5a;Rln1
GO:0014005	microglia development	biological_process	3	4918	5	19240	0.10949670279282	0.473681771553082	2.34729564863766	Itgam;Nrros;Tlr2
GO:0014834	skeletal muscle satellite cell maintenance involved in skeletal muscle regeneration	biological_process	3	4918	5	19240	0.10949670279282	0.473681771553082	2.34729564863766	Ezh2;Fzd7;Igf1
GO:0015181	arginine transmembrane transporter activity	molecular_function	3	4918	5	19240	0.10949670279282	0.473681771553082	2.34729564863766	AU018091;Slc7a1;Slc7a2
GO:0015189	L-lysine transmembrane transporter activity	molecular_function	3	4918	5	19240	0.10949670279282	0.473681771553082	2.34729564863766	AU018091;Slc7a1;Slc7a2
GO:0015190	L-leucine transmembrane transporter activity	molecular_function	3	4918	5	19240	0.10949670279282	0.473681771553082	2.34729564863766	Slc3a2;Slc7a5;Slc7a8
GO:0015213	uridine transmembrane transporter activity	molecular_function	3	4918	5	19240	0.10949670279282	0.473681771553082	2.34729564863766	Slc28a1;Slc28a2;Slc28a3
GO:0015760	glucose-6-phosphate transport	biological_process	3	4918	5	19240	0.10949670279282	0.473681771553082	2.34729564863766	G6pc;Slc37a1;Slc37a2
GO:0015862	uridine transport	biological_process	3	4918	5	19240	0.10949670279282	0.473681771553082	2.34729564863766	Slc28a1;Slc28a2;Slc28a3
GO:0015872	dopamine transport	biological_process	3	4918	5	19240	0.10949670279282	0.473681771553082	2.34729564863766	Slc22a1;Slc22a3;Slc6a3
GO:0015911	long-chain fatty acid import across plasma membrane	biological_process	3	4918	5	19240	0.10949670279282	0.473681771553082	2.34729564863766	Cd36;Slc27a1;Slc27a5
GO:0016614	oxidoreductase activity, acting on CH-OH group of donors	molecular_function	3	4918	5	19240	0.10949670279282	0.473681771553082	2.34729564863766	Chdh;Dcxr;G6pdx
GO:0016668	oxidoreductase activity, acting on a sulfur group of donors, NAD(P) as acceptor	molecular_function	3	4918	5	19240	0.10949670279282	0.473681771553082	2.34729564863766	Gsr;Txnrd2;Txnrd3
GO:0017076	purine nucleotide binding	molecular_function	3	4918	5	19240	0.10949670279282	0.473681771553082	2.34729564863766	Pck2;Pola1;Rrm1
GO:0018101	protein citrullination	biological_process	3	4918	5	19240	0.10949670279282	0.473681771553082	2.34729564863766	Padi1;Padi3;Padi6
GO:0018119	peptidyl-cysteine S-nitrosylation	biological_process	3	4918	5	19240	0.10949670279282	0.473681771553082	2.34729564863766	Nos1;Nos2;S100a8
GO:0018120	peptidyl-arginine ADP-ribosylation	biological_process	3	4918	5	19240	0.10949670279282	0.473681771553082	2.34729564863766	Art2b;Art3;Art5
GO:0019346	transsulfuration	biological_process	3	4918	5	19240	0.10949670279282	0.473681771553082	2.34729564863766	Cbs;Cth;Mthfd1
GO:0019960	C-X3-C chemokine binding	molecular_function	3	4918	5	19240	0.10949670279282	0.473681771553082	2.34729564863766	Cx3cr1;Itga4;Itgb3
GO:0019966	interleukin-1 binding	molecular_function	3	4918	5	19240	0.10949670279282	0.473681771553082	2.34729564863766	A2m;Hax1;Il1r2
GO:0021871	forebrain regionalization	biological_process	3	4918	5	19240	0.10949670279282	0.473681771553082	2.34729564863766	Lhx1;Wnt2b;Wnt7b
GO:0030135	coated vesicle	cellular_component	3	4918	5	19240	0.10949670279282	0.473681771553082	2.34729564863766	Hspd1;Ngfr;Slc28a2
GO:0031670	cellular response to nutrient	biological_process	3	4918	5	19240	0.10949670279282	0.473681771553082	2.34729564863766	Lpl;Pdk2;Scd4
GO:0031849	olfactory receptor binding	molecular_function	3	4918	5	19240	0.10949670279282	0.473681771553082	2.34729564863766	Reep1;Rtp3;Rtp4
GO:0032020	ISG15-protein conjugation	biological_process	3	4918	5	19240	0.10949670279282	0.473681771553082	2.34729564863766	Isg15;Uba7;Ube2l6
GO:0032328	alanine transport	biological_process	3	4918	5	19240	0.10949670279282	0.473681771553082	2.34729564863766	Slc38a2;Slc6a14;Slc6a17
GO:0032376	positive regulation of cholesterol transport	biological_process	3	4918	5	19240	0.10949670279282	0.473681771553082	2.34729564863766	Abca13;Abcb4;Nr1h3
GO:0032677	regulation of interleukin-8 production	biological_process	3	4918	5	19240	0.10949670279282	0.473681771553082	2.34729564863766	Il17f;Ptprc;Ssc5d
GO:0032914	positive regulation of transforming growth factor beta1 production	biological_process	3	4918	5	19240	0.10949670279282	0.473681771553082	2.34729564863766	Cx3cl1;Lum;Serpinb7
GO:0033540	fatty acid beta-oxidation using acyl-CoA oxidase	biological_process	3	4918	5	19240	0.10949670279282	0.473681771553082	2.34729564863766	Acox1;Acoxl;Crat
GO:0034123	positive regulation of toll-like receptor signaling pathway	biological_process	3	4918	5	19240	0.10949670279282	0.473681771553082	2.34729564863766	Pik3ap1;Tlr2;Tlr9
GO:0034134	toll-like receptor 2 signaling pathway	biological_process	3	4918	5	19240	0.10949670279282	0.473681771553082	2.34729564863766	Pik3ap1;Tlr2;Tnip2
GO:0034186	apolipoprotein A-I binding	molecular_function	3	4918	5	19240	0.10949670279282	0.473681771553082	2.34729564863766	Abca1;Hspd1;Trem2
GO:0034653	retinoic acid catabolic process	biological_process	3	4918	5	19240	0.10949670279282	0.473681771553082	2.34729564863766	Crabp1;Cyp26a1;Cyp26b1
GO:0034767	positive regulation of ion transmembrane transport	biological_process	3	4918	5	19240	0.10949670279282	0.473681771553082	2.34729564863766	Kcnc1;P2rx7;Slc9a3r2
GO:0035106	operant conditioning	biological_process	3	4918	5	19240	0.10949670279282	0.473681771553082	2.34729564863766	Agt;Pde8b;Tacr1
GO:0035315	hair cell differentiation	biological_process	3	4918	5	19240	0.10949670279282	0.473681771553082	2.34729564863766	Hes1;Tgm3;Ush2a
GO:0035481	positive regulation of Notch signaling pathway involved in heart induction	biological_process	3	4918	5	19240	0.10949670279282	0.473681771553082	2.34729564863766	Mesp1;Robo1;Robo2
GO:0035696	monocyte extravasation	biological_process	3	4918	5	19240	0.10949670279282	0.473681771553082	2.34729564863766	Ccr2;Jaml;Pecam1
GO:0035754	B cell chemotaxis	biological_process	3	4918	5	19240	0.10949670279282	0.473681771553082	2.34729564863766	Cxcl13;Cyp7b1;Gas6
GO:0036414	histone citrullination	biological_process	3	4918	5	19240	0.10949670279282	0.473681771553082	2.34729564863766	Padi1;Padi3;Padi6
GO:0038003	G protein-coupled opioid receptor signaling pathway	biological_process	3	4918	5	19240	0.10949670279282	0.473681771553082	2.34729564863766	Adcy8;Oprk1;Oprl1
GO:0038065	collagen-activated signaling pathway	biological_process	3	4918	5	19240	0.10949670279282	0.473681771553082	2.34729564863766	Itga11;Itga2;Ubash3a
GO:0042159	lipoprotein catabolic process	biological_process	3	4918	5	19240	0.10949670279282	0.473681771553082	2.34729564863766	Apob;Ctsd;Ldlr
GO:0043152	induction of bacterial agglutination	biological_process	3	4918	5	19240	0.10949670279282	0.473681771553082	2.34729564863766	Dmbt1;Sftpd;Spon2
GO:0043516	regulation of DNA damage response, signal transduction by p53 class mediator	biological_process	3	4918	5	19240	0.10949670279282	0.473681771553082	2.34729564863766	Kmt5a;Npm1;Trp53
GO:0043987	histone H3-S10 phosphorylation	biological_process	3	4918	5	19240	0.10949670279282	0.473681771553082	2.34729564863766	Ppp1r1b;Rps6ka4;Vrk1
GO:0044316	cone cell pedicle	cellular_component	3	4918	5	19240	0.10949670279282	0.473681771553082	2.34729564863766	Mpp4;Pclo;Rapgef4
GO:0044381	glucose import in response to insulin stimulus	biological_process	3	4918	5	19240	0.10949670279282	0.473681771553082	2.34729564863766	Slc27a1;Slc2a4;Trarg1
GO:0045837	negative regulation of membrane potential	biological_process	3	4918	5	19240	0.10949670279282	0.473681771553082	2.34729564863766	Il1rn;Il6;Ltf
GO:0045923	positive regulation of fatty acid metabolic process	biological_process	3	4918	5	19240	0.10949670279282	0.473681771553082	2.34729564863766	Adipoq;Ppara;Pparg
GO:0046602	regulation of mitotic centrosome separation	biological_process	3	4918	5	19240	0.10949670279282	0.473681771553082	2.34729564863766	Chek1;Kif11;Nek2
GO:0046691	intracellular canaliculus	cellular_component	3	4918	5	19240	0.10949670279282	0.473681771553082	2.34729564863766	Abcb11;Abcc2;Aqp8
GO:0046883	regulation of hormone secretion	biological_process	3	4918	5	19240	0.10949670279282	0.473681771553082	2.34729564863766	Cckar;Hnf1a;Scg5
GO:0047484	regulation of response to osmotic stress	biological_process	3	4918	5	19240	0.10949670279282	0.473681771553082	2.34729564863766	Abcb1a;Mlc1;Trpv4
GO:0048022	negative regulation of melanin biosynthetic process	biological_process	3	4918	5	19240	0.10949670279282	0.473681771553082	2.34729564863766	Mfsd12;Opn3;Slc24a5
GO:0048808	male genitalia morphogenesis	biological_process	3	4918	5	19240	0.10949670279282	0.473681771553082	2.34729564863766	Ar;Klhl10;Sycp2
GO:0048936	peripheral nervous system neuron axonogenesis	biological_process	3	4918	5	19240	0.10949670279282	0.473681771553082	2.34729564863766	Nefh;Pmp22;Tbce
GO:0050434	positive regulation of viral transcription	biological_process	3	4918	5	19240	0.10949670279282	0.473681771553082	2.34729564863766	Dhx9;Notch1;Pfn1
GO:0050793	regulation of developmental process	biological_process	3	4918	5	19240	0.10949670279282	0.473681771553082	2.34729564863766	Cenpe;Notch1;Notch3
GO:0050904	diapedesis	biological_process	3	4918	5	19240	0.10949670279282	0.473681771553082	2.34729564863766	Itga4;Pecam1;Trim55
GO:0051135	positive regulation of NK T cell activation	biological_process	3	4918	5	19240	0.10949670279282	0.473681771553082	2.34729564863766	Cd1d1;Il12b;Il23a
GO:0051373	FATZ binding	molecular_function	3	4918	5	19240	0.10949670279282	0.473681771553082	2.34729564863766	Actn2;Myoz2;Myoz3
GO:0051525	NFAT protein binding	molecular_function	3	4918	5	19240	0.10949670279282	0.473681771553082	2.34729564863766	Gata4;Ppara;Spi1
GO:0051902	negative regulation of mitochondrial depolarization	biological_process	3	4918	5	19240	0.10949670279282	0.473681771553082	2.34729564863766	Got1;Hsh2d;Ngfr
GO:0060219	camera-type eye photoreceptor cell differentiation	biological_process	3	4918	5	19240	0.10949670279282	0.473681771553082	2.34729564863766	Prom1;Rom1;Sdk2
GO:0060708	spongiotrophoblast differentiation	biological_process	3	4918	5	19240	0.10949670279282	0.473681771553082	2.34729564863766	Ascl2;Gjb5;Socs3
GO:0061041	regulation of wound healing	biological_process	3	4918	5	19240	0.10949670279282	0.473681771553082	2.34729564863766	Acta2;Srsf6;Vil1
GO:0061588	calcium activated phospholipid scrambling	biological_process	3	4918	5	19240	0.10949670279282	0.473681771553082	2.34729564863766	Ano4;Ano7;Ano9
GO:0061590	calcium activated phosphatidylcholine scrambling	biological_process	3	4918	5	19240	0.10949670279282	0.473681771553082	2.34729564863766	Ano4;Ano7;Ano9
GO:0061591	calcium activated galactosylceramide scrambling	biological_process	3	4918	5	19240	0.10949670279282	0.473681771553082	2.34729564863766	Ano4;Ano7;Ano9
GO:0070095	fructose-6-phosphate binding	molecular_function	3	4918	5	19240	0.10949670279282	0.473681771553082	2.34729564863766	Gckr;Pfkl;Pfkp
GO:0070106	interleukin-27-mediated signaling pathway	biological_process	3	4918	5	19240	0.10949670279282	0.473681771553082	2.34729564863766	Oas2;Oasl2;Stat1
GO:0070169	positive regulation of biomineral tissue development	biological_process	3	4918	5	19240	0.10949670279282	0.473681771553082	2.34729564863766	Atf4;Fbxo5;Odaph
GO:0070197	meiotic attachment of telomere to nuclear envelope	biological_process	3	4918	5	19240	0.10949670279282	0.473681771553082	2.34729564863766	Majin;Rad21l;Terb1
GO:0070252	actin-mediated cell contraction	biological_process	3	4918	5	19240	0.10949670279282	0.473681771553082	2.34729564863766	Actc1;Emp2;Myh2
GO:0070314	G1 to G0 transition	biological_process	3	4918	5	19240	0.10949670279282	0.473681771553082	2.34729564863766	Ezh2;Phgdh;Smpd3
GO:0071205	protein localization to juxtaparanode region of axon	biological_process	3	4918	5	19240	0.10949670279282	0.473681771553082	2.34729564863766	Cntn2;Cntnap2;Nfasc
GO:0071547	piP-body	cellular_component	3	4918	5	19240	0.10949670279282	0.473681771553082	2.34729564863766	Ddx4;Piwil4;Tdrd9
GO:0071704	organic substance metabolic process	biological_process	3	4918	5	19240	0.10949670279282	0.473681771553082	2.34729564863766	Pgm1;Pgm2l1;Pgm5
GO:0071953	elastic fiber	cellular_component	3	4918	5	19240	0.10949670279282	0.473681771553082	2.34729564863766	Eln;Fbln1;Mfap4
GO:0072044	collecting duct development	biological_process	3	4918	5	19240	0.10949670279282	0.473681771553082	2.34729564863766	Notch1;Spp1;Tfap2b
GO:0072531	pyrimidine-containing compound transmembrane transport	biological_process	3	4918	5	19240	0.10949670279282	0.473681771553082	2.34729564863766	Slc28a1;Slc28a2;Slc28a3
GO:0090188	negative regulation of pancreatic juice secretion	biological_process	3	4918	5	19240	0.10949670279282	0.473681771553082	2.34729564863766	Nr1h3;Wnk3;Wnk4
GO:0090501	RNA phosphodiester bond hydrolysis	biological_process	3	4918	5	19240	0.10949670279282	0.473681771553082	2.34729564863766	Rnase1;Rnase4;Rnase6
GO:0097021	lymphocyte migration into lymphoid organs	biological_process	3	4918	5	19240	0.10949670279282	0.473681771553082	2.34729564863766	Cadm1;Crtam;Fut7
GO:0097255	R2TP complex	cellular_component	3	4918	5	19240	0.10949670279282	0.473681771553082	2.34729564863766	Pih1d1;Ruvbl1;Ruvbl2
GO:0097450	astrocyte end-foot	cellular_component	3	4918	5	19240	0.10949670279282	0.473681771553082	2.34729564863766	Atp1b2;Mlc1;Slc2a13
GO:0098591	external side of apical plasma membrane	cellular_component	3	4918	5	19240	0.10949670279282	0.473681771553082	2.34729564863766	Abcc4;Slc38a1;Slc7a5
GO:0098636	protein complex involved in cell adhesion	cellular_component	3	4918	5	19240	0.10949670279282	0.473681771553082	2.34729564863766	Cd28;Cd80;Jam3
GO:0098833	presynaptic endocytic zone	cellular_component	3	4918	5	19240	0.10949670279282	0.473681771553082	2.34729564863766	Amph;Pacsin1;Snap91
GO:0098971	anterograde dendritic transport of neurotransmitter receptor complex	biological_process	3	4918	5	19240	0.10949670279282	0.473681771553082	2.34729564863766	Kif17;Kif5a;Kif5c
GO:0098973	structural constituent of postsynaptic actin cytoskeleton	molecular_function	3	4918	5	19240	0.10949670279282	0.473681771553082	2.34729564863766	Actb;Camk2b;Ina
GO:0099150	regulation of postsynaptic specialization assembly	biological_process	3	4918	5	19240	0.10949670279282	0.473681771553082	2.34729564863766	Arhgef9;Gap43;Nrxn1
GO:0099502	calcium-dependent activation of synaptic vesicle fusion	biological_process	3	4918	5	19240	0.10949670279282	0.473681771553082	2.34729564863766	Syt1;Syt2;Syt7
GO:0106274	NAD+-protein-arginine ADP-ribosyltransferase activity	molecular_function	3	4918	5	19240	0.10949670279282	0.473681771553082	2.34729564863766	Art2b;Art3;Art5
GO:0106275	NADP+-protein-arginine ADP-ribosyltransferase activity	molecular_function	3	4918	5	19240	0.10949670279282	0.473681771553082	2.34729564863766	Art2b;Art3;Art5
GO:1900004	negative regulation of serine-type endopeptidase activity	biological_process	3	4918	5	19240	0.10949670279282	0.473681771553082	2.34729564863766	Anxa8;Spink2;Spink5
GO:1900127	positive regulation of hyaluronan biosynthetic process	biological_process	3	4918	5	19240	0.10949670279282	0.473681771553082	2.34729564863766	Egf;Has2;Pdgfb
GO:1902710	GABA receptor complex	cellular_component	3	4918	5	19240	0.10949670279282	0.473681771553082	2.34729564863766	Gabbr2;Gabra1;Gabrb2
GO:1902951	negative regulation of dendritic spine maintenance	biological_process	3	4918	5	19240	0.10949670279282	0.473681771553082	2.34729564863766	Cfl1;Grin2b;Prnp
GO:1902952	positive regulation of dendritic spine maintenance	biological_process	3	4918	5	19240	0.10949670279282	0.473681771553082	2.34729564863766	Grin1;Ins2;Zfp804a
GO:1903039	positive regulation of leukocyte cell-cell adhesion	biological_process	3	4918	5	19240	0.10949670279282	0.473681771553082	2.34729564863766	Itga4;Ptafr;Skap1
GO:1904399	heparan sulfate binding	molecular_function	3	4918	5	19240	0.10949670279282	0.473681771553082	2.34729564863766	Col11a1;Dmbt1;Ppia
GO:1905477	positive regulation of protein localization to membrane	biological_process	3	4918	5	19240	0.10949670279282	0.473681771553082	2.34729564863766	Necab2;Pdzk1;Prkn
GO:1990379	lipid transport across blood-brain barrier	biological_process	3	4918	5	19240	0.10949670279282	0.473681771553082	2.34729564863766	Cd36;Fabp5;Slc27a1
GO:1990416	cellular response to brain-derived neurotrophic factor stimulus	biological_process	3	4918	5	19240	0.10949670279282	0.473681771553082	2.34729564863766	Ntrk2;Sh3gl2;Tmem108
GO:1990715	mRNA CDS binding	molecular_function	3	4918	5	19240	0.10949670279282	0.473681771553082	2.34729564863766	Hnrnpa2b1;Hnrnpk;Hnrnpl
GO:1990716	axonemal central apparatus	cellular_component	3	4918	5	19240	0.10949670279282	0.473681771553082	2.34729564863766	Hydin;Spag16;Spef1
GO:2001242	regulation of intrinsic apoptotic signaling pathway	biological_process	3	4918	5	19240	0.10949670279282	0.473681771553082	2.34729564863766	Dapk2;Ptpmt1;Styxl1
GO:0005694	chromosome	cellular_component	143	4918	511	19240	0.111671213445405	0.482784856115544	1.09479216488971	4930432K21Rik;Aunip;Aurkb;Banf1;Birc5;Bub1;Bub1b;Bub3;Cbx5;Cbx7;Cdca2;Cdca8;Cdt1;Cdyl;Cenpe;Cenph;Cenpi;Cenpn;Cenpq;Cenpv;Chek1;Clspn;Ctcf;Ctcfl;Ddx18;Dync1i1;Ebna1bp2;Ell3;Emg1;Epop;Ercc6l;Esrrb;Etv4;Exosc8;Ezh2;Fam111a;Fh1;Fmr1;Gins1;Gm960;H1f1;H1f2;H1f3;H1f4;H1f5;H2ac12;H2ax;H2az1;H2bc21;H2bc22;H2bc3;Hmgb1;Hmgb2;Hmgb3;Hormad2;Hpf1;Hrob;Hsf2bp;Il33;Incenp;Kat2a;Kif2c;Kif4;Kmt5a;Knl1;Knstrn;Kntc…
GO:0012501	programmed cell death	biological_process	12	4918	33	19240	0.112692391322062	0.485482912314746	1.42260342341676	Capn3;Dnase1l3;Gsdma;Gsdma2;Gsdma3;Gsdmc;Gsdmc3;Mlkl;P2rx7;Pkm;Trp53;Zbp1
GO:0017157	regulation of exocytosis	biological_process	12	4918	33	19240	0.112692391322062	0.485482912314746	1.42260342341676	Hap1;Pclo;Rab27b;Rab3a;Rab3b;Rab3c;Rapgef4;Rims2;Rph3al;Septin4;Stx1b;Stxbp5l
GO:0003085	negative regulation of systemic arterial blood pressure	biological_process	8	4918	20	19240	0.113001550727901	0.485482912314746	1.56486376575844	Adora1;Bbs4;Cd36;Gpr37l1;Ier3;Kl;Nppb;Trpv1
GO:0010314	phosphatidylinositol-5-phosphate binding	molecular_function	8	4918	20	19240	0.113001550727901	0.485482912314746	1.56486376575844	Jph2;Lancl2;Obscn;Pla2g4e;Plcz1;Rs1;Rubcnl;Veph1
GO:0043229	intracellular organelle	cellular_component	8	4918	20	19240	0.113001550727901	0.485482912314746	1.56486376575844	Bcl2l14;Homer2;Olfr78;Rab3a;Slc17a7;Slc5a1;Snap25;Syt1
GO:0043537	negative regulation of blood vessel endothelial cell migration	biological_process	8	4918	20	19240	0.113001550727901	0.485482912314746	1.56486376575844	Acvrl1;Angpt2;Angpt4;Dll4;Fgf2;Jup;Pparg;Thbs1
GO:0045742	positive regulation of epidermal growth factor receptor signaling pathway	biological_process	8	4918	20	19240	0.113001550727901	0.485482912314746	1.56486376575844	Afap1l2;Agt;Esr1;Esr2;Fasl;Hap1;Mmp9;Plaur
GO:0050965	detection of temperature stimulus involved in sensory perception of pain	biological_process	8	4918	20	19240	0.113001550727901	0.485482912314746	1.56486376575844	Adora1;Ano1;Calca;Ephb1;Mmp24;Ntrk1;Prdm12;Trpv1
GO:0051896	regulation of protein kinase B signaling	biological_process	8	4918	20	19240	0.113001550727901	0.485482912314746	1.56486376575844	Gata4;Hdac2;Ntrk1;Ntrk2;Ntrk3;Rcn3;Sesn3;Tpte
GO:2000773	negative regulation of cellular senescence	biological_process	8	4918	20	19240	0.113001550727901	0.485482912314746	1.56486376575844	Bcl6;Fbxo5;Hmga2;Nampt;Rbl1;Slc30a10;Trp63;Ybx1
GO:0098793	presynapse	cellular_component	35	4918	113	19240	0.113583105597947	0.487676619537969	1.21173079206959	Amph;Begain;Btbd8;C1qbp;Cacnb4;Cadps;Cadps2;Ctbp1;Cyp46a1;Dnm3;Epha3;Flot1;Fmr1;Kif1a;Nos1ap;Pfn1;Pfn2;Ppp1ca;Prkn;Rgs7;Rgs7bp;Septin3;Sgip1;Sh3gl2;Slc2a4;Slc8a2;Sphk1;Sptbn2;Ston2;Stx1b;Syt11;Syt12;Unc13b;Unc13c;Zfp804a
GO:0030544	Hsp70 protein binding	molecular_function	17	4918	50	19240	0.115426794952685	0.493254856045514	1.33013420089467	Cdk1;Cyp1a1;Cyp27a1;Cyp2b10;Cyp2e1;Dmp1;Fgf1;Ficd;Iqcg;Mvd;Nod2;Nup62;Prkn;Rnf207;Sacs;Tfrc;Tsacc
GO:0045597	positive regulation of cell differentiation	biological_process	17	4918	50	19240	0.115426794952685	0.493254856045514	1.33013420089467	Ar;Bmp2;Bmp7;Bmpr1b;Ccn2;Clu;Fgf2;Fgfr3;Hsf4;Hsp90ab1;Junb;Neurod4;Pax4;Serpinf2;Smad9;Socs3;Wnt9a
GO:0032757	positive regulation of interleukin-8 production	biological_process	19	4918	57	19240	0.117626224872231	0.493254856045514	1.30405313813203	Adipoq;Afap1l2;Cd74;Chil1;Ddit3;Ddx58;Elane;Fadd;Il6;Lbp;Nlrp10;Nod1;Nod2;Nos2;Park7;Syk;Tlr1;Tlr2;Tlr9
GO:0000800	lateral element	cellular_component	7	4918	17	19240	0.117803632447049	0.493254856045514	1.61088917063369	Incenp;Rad21l;Rad51;Smc1b;Sycp1;Sycp2;Sycp2l
GO:0004653	polypeptide N-acetylgalactosaminyltransferase activity	molecular_function	7	4918	17	19240	0.117803632447049	0.493254856045514	1.61088917063369	Galnt14;Galnt16;Galnt17;Galnt18;Galnt5;Galnt6;Galntl6
GO:0014823	response to activity	biological_process	7	4918	17	19240	0.117803632447049	0.493254856045514	1.61088917063369	Gcg;Il6;Myh2;Myh4;Ntrk1;Slc4a1;Smtnl1
GO:0015701	bicarbonate transport	biological_process	7	4918	17	19240	0.117803632447049	0.493254856045514	1.61088917063369	Cftr;Slc26a7;Slc26a9;Slc4a1;Slc4a10;Slc4a5;Slc4a9
GO:0016290	palmitoyl-CoA hydrolase activity	molecular_function	7	4918	17	19240	0.117803632447049	0.493254856045514	1.61088917063369	Acot1;Acot11;Acot2;Acot9;Ces1e;Hnf4a;Them5
GO:0031091	platelet alpha granule	cellular_component	7	4918	17	19240	0.117803632447049	0.493254856045514	1.61088917063369	F5;Fgg;Igf1;Serpine2;Thbs1;Thbs2;Treml1
GO:0032966	negative regulation of collagen biosynthetic process	biological_process	7	4918	17	19240	0.117803632447049	0.493254856045514	1.61088917063369	Cyp7a1;Fn1;Got1;Il6;Nr1h4;Pparg;Rapgef3
GO:0048245	eosinophil chemotaxis	biological_process	7	4918	17	19240	0.117803632447049	0.493254856045514	1.61088917063369	Ccl4;Ccl5;Ccl7;Ccl8;Cx3cl1;Hrh1;Scg2
GO:0060337	type I interferon signaling pathway	biological_process	7	4918	17	19240	0.117803632447049	0.493254856045514	1.61088917063369	Ifitm1;Ifitm3;Ifitm6;Ifnb1;Oas2;Stat1;Stat2
GO:0061179	negative regulation of insulin secretion involved in cellular response to glucose stimulus	biological_process	7	4918	17	19240	0.117803632447049	0.493254856045514	1.61088917063369	Crhr2;Hmgcr;Pde1c;Pde3b;Pde4c;Pde8b;Ptpmt1
GO:0001525	angiogenesis	biological_process	75	4918	259	19240	0.117887491836634	0.493254856045514	1.13286469528844	Acvrl1;Adam8;Adgrg1;Ang2;Angpt1;Angpt2;Angpt4;Angptl4;Angptl6;Angptl7;Anpep;Apold1;Atp5b;Ccdc134;Ccn2;Ccr2;Cfh;Col15a1;Col22a1;Col24a1;Cyp1b1;Dll4;Ecm1;Ecscr;Egf;Egfl7;Eng;Enpep;Epas1;Ephb1;Fap;Fgf1;Fgf2;Flna;Flt1;Flt4;Fn1;Fzd5;Grem1;Hand1;Hif3a;Hmox1;Htatip2;Jam3;Kdr;Mcam;Mmp19;Mmrn2;Ncl;Ndnf;Notch1;Nrxn1;Nrxn3;Pde3b;Pecam1;Pgf;Pik3cg;Pik3r6;Plau;Psg22;Ptprb;Rapgef3;Rasip1;Robo4;Rora;Scg2;Sema3e…
GO:0007218	neuropeptide signaling pathway	biological_process	27	4918	85	19240	0.118471237465066	0.493254856045514	1.2426859316317	Calca;Crhr1;Cysltr1;Cysltr2;Galr2;Gipr;Glrb;Hcrtr1;Hcrtr2;Kiss1r;Ltb4r1;Ltb4r2;Nmur1;Nppb;Npsr1;Npvf;Nts;Oprk1;Oprl1;Pdyn;Ppy;Ptgdr2;Scg5;Sorl1;Sort1;Tac2;Tenm1
GO:0030513	positive regulation of BMP signaling pathway	biological_process	14	4918	40	19240	0.119082661144452	0.493254856045514	1.36925579503863	Acvrl1;Crb2;Elapor2;Eng;Gata4;Gata6;Gdf5;Hes1;Kcp;Kdr;Notch1;Tbx20;Vsir;Zfp423
GO:0030833	regulation of actin filament polymerization	biological_process	14	4918	40	19240	0.119082661144452	0.493254856045514	1.36925579503863	Arhgap40;Arpc1b;Baiap2l1;Clec2i;Cotl1;Cyfip2;Cyria;Eln;Fchsd1;Hax1;Hcls1;Pfn1;Pfn2;Ppp1r9a
GO:0043539	protein serine/threonine kinase activator activity	molecular_function	14	4918	40	19240	0.119082661144452	0.493254856045514	1.36925579503863	Bmp2;Bmpr1b;Dbf4;Ddx3x;Etaa1;Igf1;Igf2;Incenp;Irgm2;Ltf;Map2k2;Map2k6;Pim1;Tcl1b2
GO:1990830	cellular response to leukemia inhibitory factor	biological_process	39	4918	128	19240	0.120963171682328	0.493254856045514	1.19198607157381	Adam23;Cacnb4;Cacybp;Calm4;Cth;Dtx1;Eef1e1;Enah;Gclm;Gldc;Hells;Icam1;Ildr1;Ina;Kdm5b;Laptm5;Lrrc2;Myb;Mybl2;Ncl;Nefh;Nme7;Nr5a2;Pcolce2;Pfkp;Pou5f1;Ptp4a3;Sbno2;Slc25a5;Socs3;Spock2;Spp1;Srm;Srsf3;Srsf7;Stoml1;Tex14;Tfrc;Trim25
GO:0001768	establishment of T cell polarity	biological_process	4	4918	8	19240	0.121685423471639	0.493254856045514	1.95607970719805	Ccr7;Crtam;Cyp26b1;Dock2
GO:0001936	regulation of endothelial cell proliferation	biological_process	4	4918	8	19240	0.121685423471639	0.493254856045514	1.95607970719805	Aldh1a2;Kdr;Tek;Tie1
GO:0001956	positive regulation of neurotransmitter secretion	biological_process	4	4918	8	19240	0.121685423471639	0.493254856045514	1.95607970719805	Baiap3;Cacna1b;Sphk1;Stx1b
GO:0001961	positive regulation of cytokine-mediated signaling pathway	biological_process	4	4918	8	19240	0.121685423471639	0.493254856045514	1.95607970719805	Cd74;Gas6;Il7;Tslp
GO:0002314	germinal center B cell differentiation	biological_process	4	4918	8	19240	0.121685423471639	0.493254856045514	1.95607970719805	Cdh17;Il6;Irf8;Spi1
GO:0004862	cAMP-dependent protein kinase inhibitor activity	molecular_function	4	4918	8	19240	0.121685423471639	0.493254856045514	1.95607970719805	Pkib;Prkar1b;Prkar2a;Prkar2b
GO:0005337	nucleoside transmembrane transporter activity	molecular_function	4	4918	8	19240	0.121685423471639	0.493254856045514	1.95607970719805	Slc28a1;Slc28a2;Slc28a3;Slc29a4
GO:0006098	pentose-phosphate shunt	biological_process	4	4918	8	19240	0.121685423471639	0.493254856045514	1.95607970719805	G6pdx;Pgd;Taldo1;Tkt
GO:0006144	purine nucleobase metabolic process	biological_process	4	4918	8	19240	0.121685423471639	0.493254856045514	1.95607970719805	Acpp;Uox;Urad;Urah
GO:0006348	chromatin silencing at telomere	biological_process	4	4918	8	19240	0.121685423471639	0.493254856045514	1.95607970719805	Dot1l;Dydc2;Ezh2;Hat1
GO:0006544	glycine metabolic process	biological_process	4	4918	8	19240	0.121685423471639	0.493254856045514	1.95607970719805	Gldc;Glyat;Phgdh;Shmt2
GO:0007197	adenylate cyclase-inhibiting G protein-coupled acetylcholine receptor signaling pathway	biological_process	4	4918	8	19240	0.121685423471639	0.493254856045514	1.95607970719805	Chrm1;Chrm2;Chrm3;Hrh3
GO:0007213	G protein-coupled acetylcholine receptor signaling pathway	biological_process	4	4918	8	19240	0.121685423471639	0.493254856045514	1.95607970719805	Chrm1;Chrm2;Chrm3;Rgs8
GO:0010766	negative regulation of sodium ion transport	biological_process	4	4918	8	19240	0.121685423471639	0.493254856045514	1.95607970719805	Serpine2;Wnk2;Wnk3;Wnk4
GO:0010972	negative regulation of G2/M transition of mitotic cell cycle	biological_process	4	4918	8	19240	0.121685423471639	0.493254856045514	1.95607970719805	Aven;Chek1;Fhl1;Gpr132
GO:0014037	Schwann cell differentiation	biological_process	4	4918	8	19240	0.121685423471639	0.493254856045514	1.95607970719805	Adam22;Adgrg6;Egr2;Pmp22
GO:0015081	sodium ion transmembrane transporter activity	molecular_function	4	4918	8	19240	0.121685423471639	0.493254856045514	1.95607970719805	Scnn1a;Scnn1g;Slc12a3;Slc8a2
GO:0016868	intramolecular transferase activity, phosphotransferases	molecular_function	4	4918	8	19240	0.121685423471639	0.493254856045514	1.95607970719805	Pgam2;Pgm1;Pgm2l1;Pgm5
GO:0021516	dorsal spinal cord development	biological_process	4	4918	8	19240	0.121685423471639	0.493254856045514	1.95607970719805	Daam2;Draxin;Prrxl1;Rfx4
GO:0022898	regulation of transmembrane transporter activity	biological_process	4	4918	8	19240	0.121685423471639	0.493254856045514	1.95607970719805	Ace2;Actb;Ins2;Pim1
GO:0030055	cell-substrate junction	cellular_component	4	4918	8	19240	0.121685423471639	0.493254856045514	1.95607970719805	Dmd;Fermt1;Pgm5;Sorbs1
GO:0030280	structural constituent of skin epidermis	molecular_function	4	4918	8	19240	0.121685423471639	0.493254856045514	1.95607970719805	Krt1;Krt84;Pnpla1;Sprr1a
GO:0030548	acetylcholine receptor regulator activity	molecular_function	4	4918	8	19240	0.121685423471639	0.493254856045514	1.95607970719805	Agrn;Lynx1;Lypd6;Lypd6b
GO:0031346	positive regulation of cell projection organization	biological_process	4	4918	8	19240	0.121685423471639	0.493254856045514	1.95607970719805	Itga2;Kat2a;Lcn2;Prom2
GO:0031404	chloride ion binding	molecular_function	4	4918	8	19240	0.121685423471639	0.493254856045514	1.95607970719805	Ace;Amy1;Ctsc;Npr3
GO:0032229	negative regulation of synaptic transmission, GABAergic	biological_process	4	4918	8	19240	0.121685423471639	0.493254856045514	1.95607970719805	Adora1;Cnr2;Grik1;Slc6a1
GO:0032585	multivesicular body membrane	cellular_component	4	4918	8	19240	0.121685423471639	0.493254856045514	1.95607970719805	Nsg2;Pmel;Rab27a;Rab27b
GO:0032633	interleukin-4 production	biological_process	4	4918	8	19240	0.121685423471639	0.493254856045514	1.95607970719805	Itk;Notch1;Txk;Vtcn1
GO:0032730	positive regulation of interleukin-1 alpha production	biological_process	4	4918	8	19240	0.121685423471639	0.493254856045514	1.95607970719805	Casp1;Nlrp10;P2rx7;S100a13
GO:0034340	response to type I interferon	biological_process	4	4918	8	19240	0.121685423471639	0.493254856045514	1.95607970719805	Ikbke;Isg15;Shmt2;Stat1
GO:0035727	lysophosphatidic acid binding	molecular_function	4	4918	8	19240	0.121685423471639	0.493254856045514	1.95607970719805	Gap43;Lpar4;Pnpla3;Vil1
GO:0040020	regulation of meiotic nuclear division	biological_process	4	4918	8	19240	0.121685423471639	0.493254856045514	1.95607970719805	Cdc20;Fbxo5;Gpr3;Pde3a
GO:0042446	hormone biosynthetic process	biological_process	4	4918	8	19240	0.121685423471639	0.493254856045514	1.95607970719805	Cyp17a1;Dio2;Tg;Tpo
GO:0042587	glycogen granule	cellular_component	4	4918	8	19240	0.121685423471639	0.493254856045514	1.95607970719805	Ppp1ca;Ppp1r3b;Ppp1r3d;Ppp1r3e
GO:0043266	regulation of potassium ion transport	biological_process	4	4918	8	19240	0.121685423471639	0.493254856045514	1.95607970719805	Cckar;Dpp6;Drd2;Gck
GO:0044539	long-chain fatty acid import into cell	biological_process	4	4918	8	19240	0.121685423471639	0.493254856045514	1.95607970719805	Acsl3;Cd36;Slc27a1;Spx
GO:0045743	positive regulation of fibroblast growth factor receptor signaling pathway	biological_process	4	4918	8	19240	0.121685423471639	0.493254856045514	1.95607970719805	Fgfbp3;Nrxn1;Pdgfb;Smoc2
GO:0048311	mitochondrion distribution	biological_process	4	4918	8	19240	0.121685423471639	0.493254856045514	1.95607970719805	Atcay;Hap1;Msto1;Slc4a5
GO:0050786	RAGE receptor binding	molecular_function	4	4918	8	19240	0.121685423471639	0.493254856045514	1.95607970719805	Hmgb2;S100a13;S100a4;S100a8
GO:0051205	protein insertion into membrane	biological_process	4	4918	8	19240	0.121685423471639	0.493254856045514	1.95607970719805	Grin3b;Reep1;Rtp3;Rtp4
GO:0052739	phosphatidylserine 1-acylhydrolase activity	molecular_function	4	4918	8	19240	0.121685423471639	0.493254856045514	1.95607970719805	Abhd3;Lpl;Pla2g15;Plaat5
GO:0052740	1-acyl-2-lysophosphatidylserine acylhydrolase activity	molecular_function	4	4918	8	19240	0.121685423471639	0.493254856045514	1.95607970719805	Abhd3;Lpl;Pla2g15;Plaat5
GO:0060054	positive regulation of epithelial cell proliferation involved in wound healing	biological_process	4	4918	8	19240	0.121685423471639	0.493254856045514	1.95607970719805	Cxadr;Fzd7;Jaml;Mmp12
GO:0071313	cellular response to caffeine	biological_process	4	4918	8	19240	0.121685423471639	0.493254856045514	1.95607970719805	Casq2;Ryr1;Ryr2;Slc8a1
GO:0071476	cellular hypotonic response	biological_process	4	4918	8	19240	0.121685423471639	0.493254856045514	1.95607970719805	Aqp5;Mylk;Prkg2;Trpv4
GO:0071985	multivesicular body sorting pathway	biological_process	4	4918	8	19240	0.121685423471639	0.493254856045514	1.95607970719805	Exph5;Rab27a;Rab27b;Sytl4
GO:0097151	positive regulation of inhibitory postsynaptic potential	biological_process	4	4918	8	19240	0.121685423471639	0.493254856045514	1.95607970719805	Abat;Rims1;Rims2;Unc13b
GO:0099641	anterograde axonal protein transport	biological_process	4	4918	8	19240	0.121685423471639	0.493254856045514	1.95607970719805	Dlg2;Kif5a;Kif5c;Rab27b
GO:1900020	positive regulation of protein kinase C activity	biological_process	4	4918	8	19240	0.121685423471639	0.493254856045514	1.95607970719805	Agt;Cemip;Egfr;Nrxn1
GO:1901642	nucleoside transmembrane transport	biological_process	4	4918	8	19240	0.121685423471639	0.493254856045514	1.95607970719805	Slc28a1;Slc28a2;Slc28a3;Slc29a4
GO:1903053	regulation of extracellular matrix organization	biological_process	4	4918	8	19240	0.121685423471639	0.493254856045514	1.95607970719805	Angptl7;Itgb3;Tcf15;Tgfb2
GO:1903573	negative regulation of response to endoplasmic reticulum stress	biological_process	4	4918	8	19240	0.121685423471639	0.493254856045514	1.95607970719805	Alox5;Aqp11;Clu;Nr1h3
GO:2000480	negative regulation of cAMP-dependent protein kinase activity	biological_process	4	4918	8	19240	0.121685423471639	0.493254856045514	1.95607970719805	Pkib;Prkar1b;Prkar2a;Prkar2b
GO:2000651	positive regulation of sodium ion transmembrane transporter activity	biological_process	4	4918	8	19240	0.121685423471639	0.493254856045514	1.95607970719805	Dmd;Wnk2;Wnk3;Wnk4
GO:2001069	glycogen binding	molecular_function	4	4918	8	19240	0.121685423471639	0.493254856045514	1.95607970719805	Ppp1r3a;Ppp1r3b;Ppp1r3d;Ppp1r3e
GO:2001236	regulation of extrinsic apoptotic signaling pathway	biological_process	4	4918	8	19240	0.121685423471639	0.493254856045514	1.95607970719805	Acsl5;Bcl2l14;Dbh;Ptprc
GO:0005003	ephrin receptor activity	molecular_function	6	4918	14	19240	0.121734879949507	0.493254856045514	1.6766397490269	Epha10;Epha3;Epha4;Epha6;Epha8;Ephb1
GO:0005005	transmembrane-ephrin receptor activity	molecular_function	6	4918	14	19240	0.121734879949507	0.493254856045514	1.6766397490269	Epha10;Epha3;Epha4;Epha6;Epha8;Ephb1
GO:0005313	L-glutamate transmembrane transporter activity	molecular_function	6	4918	14	19240	0.121734879949507	0.493254856045514	1.6766397490269	Grik1;Slc17a7;Slc1a2;Slc1a3;Slc1a6;Slc25a13
GO:0006940	regulation of smooth muscle contraction	biological_process	6	4918	14	19240	0.121734879949507	0.493254856045514	1.6766397490269	Atp1a2;Chrm2;Chrnb4;Ormdl3;P2rx1;Tnni3
GO:0008191	metalloendopeptidase inhibitor activity	molecular_function	6	4918	14	19240	0.121734879949507	0.493254856045514	1.6766397490269	Bst2;Fetub;Spock1;Timp2;Timp3;Wfikkn2
GO:0008401	retinoic acid 4-hydroxylase activity	molecular_function	6	4918	14	19240	0.121734879949507	0.493254856045514	1.6766397490269	Cyp26a1;Cyp26b1;Cyp2c29;Cyp3a13;Cyp3a16;Cyp3a41a
GO:0010804	negative regulation of tumor necrosis factor-mediated signaling pathway	biological_process	6	4918	14	19240	0.121734879949507	0.493254856045514	1.6766397490269	Adipoq;Ccdc3;Gas6;H2bc21;Nr1h4;Peli3
GO:0010955	negative regulation of protein processing	biological_process	6	4918	14	19240	0.121734879949507	0.493254856045514	1.6766397490269	Cdh1;Chac1;Ctla2a;Fmr1;Il1r2;Serpine2
GO:0015562	efflux transmembrane transporter activity	molecular_function	6	4918	14	19240	0.121734879949507	0.493254856045514	1.6766397490269	Abcb1a;Abcb5;Abcc4;Slc22a2;Slc27a1;Slc29a4
GO:0016709	oxidoreductase activity, acting on paired donors, with incorporation or reduction of molecular oxygen, NAD(P)H as one donor, and incorporation of one atom of oxygen	molecular_function	6	4918	14	19240	0.121734879949507	0.493254856045514	1.6766397490269	Cyp26a1;Cyp26b1;Cyp4f18;Cyp4f40;Nos1;Nos2
GO:0031090	organelle membrane	cellular_component	6	4918	14	19240	0.121734879949507	0.493254856045514	1.6766397490269	Atp1a1;Atp1a2;Atp2a3;Atp8a1;Rapgef3;Slc2a13
GO:0035815	positive regulation of renal sodium excretion	biological_process	6	4918	14	19240	0.121734879949507	0.493254856045514	1.6766397490269	Agt;Avpr1a;Drd2;Nppb;Oxt;Tacr1
GO:0042054	histone methyltransferase activity	molecular_function	6	4918	14	19240	0.121734879949507	0.493254856045514	1.6766397490269	Dot1l;Ezh2;Nsd1;Prdm8;Prmt1;Suz12
GO:0042589	zymogen granule membrane	cellular_component	6	4918	14	19240	0.121734879949507	0.493254856045514	1.6766397490269	Clca1;Dmbt1;Kcnq1;Pnliprp2;Rab27b;Stxbp2
GO:0045176	apical protein localization	biological_process	6	4918	14	19240	0.121734879949507	0.493254856045514	1.6766397490269	Actb;Atp8b1;Celsr1;Insc;Jam3;Shroom2
GO:0050805	negative regulation of synaptic transmission	biological_process	6	4918	14	19240	0.121734879949507	0.493254856045514	1.6766397490269	Adipoq;Drd2;Gnai1;Pcdh17;Rapgef4;Tnr
GO:0070286	axonemal dynein complex assembly	biological_process	6	4918	14	19240	0.121734879949507	0.493254856045514	1.6766397490269	Ccdc151;Ccdc39;Ccdc40;Ccdc65;Drc1;Wdr78
GO:0071404	cellular response to low-density lipoprotein particle stimulus	biological_process	6	4918	14	19240	0.121734879949507	0.493254856045514	1.6766397490269	Cd36;Ces1d;Hmgcs1;Ldlr;Pparg;Syk
GO:0071482	cellular response to light stimulus	biological_process	6	4918	14	19240	0.121734879949507	0.493254856045514	1.6766397490269	Crb1;Opn3;Opn4;Rho;Rp1;Trpm1
GO:0001780	neutrophil homeostasis	biological_process	5	4918	11	19240	0.123780131899696	0.493254856045514	1.77825427927095	Cfh;Hc;Jam3;Lilrb4a;Mthfd1
GO:0002262	myeloid cell homeostasis	biological_process	5	4918	11	19240	0.123780131899696	0.493254856045514	1.77825427927095	Bcl2l11;Il6;Itpkb;Nckap1l;Sod1
GO:0002827	positive regulation of T-helper 1 type immune response	biological_process	5	4918	11	19240	0.123780131899696	0.493254856045514	1.77825427927095	Ccr2;Il12b;Il23a;Il23r;Nlrp10
GO:0003417	growth plate cartilage development	biological_process	5	4918	11	19240	0.123780131899696	0.493254856045514	1.77825427927095	Col9a1;Mmp13;Rarb;Thbs1;Thbs3
GO:0004865	protein serine/threonine phosphatase inhibitor activity	molecular_function	5	4918	11	19240	0.123780131899696	0.493254856045514	1.77825427927095	Ppp1r14a;Ppp1r14b;Ppp1r14d;Ppp1r1b;Ppp1r8
GO:0005247	voltage-gated chloride channel activity	molecular_function	5	4918	11	19240	0.123780131899696	0.493254856045514	1.77825427927095	Ano1;Clcn3;Clcn4;Clcnka;Clcnkb
GO:0007158	neuron cell-cell adhesion	biological_process	5	4918	11	19240	0.123780131899696	0.493254856045514	1.77825427927095	Astn1;Astn2;Nrxn1;Ret;Tnr
GO:0008239	dipeptidyl-peptidase activity	molecular_function	5	4918	11	19240	0.123780131899696	0.493254856045514	1.77825427927095	Ctsc;Dpp10;Dpp4;Dpp6;Fap
[truncated: 5,171 more rows]

## Sheet: Inhibitors-Aging(ADR)
id	Term	Category	ListHits	ListTotal	PopHits	PopTotal	p-value	q-value	Enrichment_score	geneID
[truncated: 7,069 more rows]

[truncated: 6 more sheets: Inhibitor-Control(Normal), Inhibitor-Inhibitor NC, Mimics-Aging(ADR), Mimics-Control(Normal), Mimics-Inhibitor, Mimics-Mimics NC]
