# Supplementary material for: The Expression Pattern of tRNA-Derived Small RNAs in Adult Drosophila and the Function of tRF-Trp-CCA-014-H3C4 Network Analysis
Source: Int J Mol Sci. 2023 Mar 24;24(7):6169. doi: 10.3390/ijms24076169 (PMC10094720; doi:10.3390/ijms24076169)
Supplement: Supplementary file 1 [file ijms-24-06169-s001.zip › Dataset S5_KEGG_ enrichment_of_DEGs.xlsx]

## Sheet: Total KEGG enrichment
groups	Tested term	p-value<0.05	p-value<0.01	q-value<0.05	q-value<0.01
Control-vs-Aging-Down	318	107	74	107	74
Control-vs-Aging-Total	327	92	58	92	58
Control-vs-Aging-Up	281	55	38	55	38
Inhibitor-vs-Aging-Down	319	128	88	128	88
Inhibitor-vs-Aging-Total	326	90	58	90	58
Inhibitor-vs-Aging-Up	295	45	35	45	35
Inhibitor-vs-Control-Down	271	38	18	38	18
Inhibitor-vs-Control-Total	298	43	17	43	17
Inhibitor-vs-Control-Up	235	19	10	19	10
Inhibitor-vs-Inhibitor_NC-Down	3	3	1	3	1
Inhibitor-vs-Inhibitor_NC-Total	145	14	6	14	6
Inhibitor-vs-Inhibitor_NC-Up	144	16	6	16	6
Mimics-vs-Aging-Down	319	127	87	127	87
Mimics-vs-Aging-Total	327	103	61	103	61
Mimics-vs-Aging-Up	293	53	39	53	39
Mimics-vs-Control-Down	246	36	9	36	9
Mimics-vs-Control-Total	261	33	7	33	7
Mimics-vs-Control-Up	139	9	3	9	3
Mimics-vs-Inhibitor-Down	144	14	9	14	9
Mimics-vs-Inhibitor-Total	163	20	11	20	11
Mimics-vs-Inhibitor-Up	53	13	7	13	7
Mimics-vs-Mimics_NC-Down	20	8	1	8	1
Mimics-vs-Mimics_NC-Total	36	8	3	8	3
Mimics-vs-Mimics_NC-Up	18	10	1	10	1

## Sheet: Control(Norma)-Aging(ADR)
id	Term	Classification_level1	Classification_level2	ListHits	ListTotal	PopHits	PopTotal	p-value	q-value	Enrichment_score	geneID	hyperlink_only_excel
mmu00010	Glycolysis / Gluconeogenesis	Metabolism	Carbohydrate metabolism	23	2173	68	8635	0.0684498486370806	0.210886585215675	1.3440689207114	Acss1;Adh7;Aldh3a1;Aldh3b2;Eno1;Eno1b;Fbp2;G6pc;G6pc2;Gapdh;Gck;Hkdc1;Ldha;Ldhc;Pck2;Pdhb;Pfkl;Pfkp;Pgam2;Pgk1;Pgm1;Pkm;Tpi1	=HYPERLINK("../../3.KEGG_map/Control-vs-Aging-Total/mmu00010.html","mmu00010")
mmu00020	Citrate cycle (TCA cycle)	Metabolism	Carbohydrate metabolism	6	2173	33	8635	0.872755648393782	1	0.722503451449609	Acly;Fh1;Idh2;Pck2;Pdhb;Suclg2	=HYPERLINK("../../3.KEGG_map/Control-vs-Aging-Total/mmu00020.html","mmu00020")
mmu00030	Pentose phosphate pathway	Metabolism	Carbohydrate metabolism	9	2173	33	8635	0.45553412816418	0.698655943296332	1.08375517717441	Fbp2;G6pdx;Pfkl;Pfkp;Pgd;Pgm1;Taldo1;Tkt;Tktl1	=HYPERLINK("../../3.KEGG_map/Control-vs-Aging-Total/mmu00030.html","mmu00030")
mmu00040	Pentose and glucuronate interconversions	Metabolism	Carbohydrate metabolism	9	2173	35	8635	0.534884009898696	0.773915799809583	1.0218263099073	Akr1b7;Dcxr;Gusb;Kl;Ugt1a1;Ugt1a6a;Ugt1a7c;Ugt2b35;Xylb	=HYPERLINK("../../3.KEGG_map/Control-vs-Aging-Total/mmu00040.html","mmu00040")
mmu00051	Fructose and mannose metabolism	Metabolism	Carbohydrate metabolism	8	2173	36	8635	0.718460122722511	0.916972092752728	0.883059773993967	Akr1b7;Fbp2;Hkdc1;Khk;Pfkfb3;Pfkl;Pfkp;Tpi1	=HYPERLINK("../../3.KEGG_map/Control-vs-Aging-Total/mmu00051.html","mmu00051")
mmu00052	Galactose metabolism	Metabolism	Carbohydrate metabolism	13	2173	32	8635	0.039377600910062	0.151487947030474	1.61434364933272	Akr1b7;G6pc;G6pc2;Gale;Galk1;Ganc;Gck;Hkdc1;Lct;Pfkl;Pfkp;Pgm1;Sis	=HYPERLINK("../../3.KEGG_map/Control-vs-Aging-Total/mmu00052.html","mmu00052")
mmu00053	Ascorbate and aldarate metabolism	Metabolism	Carbohydrate metabolism	6	2173	31	8635	0.829352421816056	0.978425994408362	0.769116577349584	Gusb;Kl;Ugt1a1;Ugt1a6a;Ugt1a7c;Ugt2b35	=HYPERLINK("../../3.KEGG_map/Control-vs-Aging-Total/mmu00053.html","mmu00053")
mmu00061	Fatty acid biosynthesis	Metabolism	Lipid metabolism	6	2173	20	8635	0.3894608933233	0.646465543739691	1.19213069489185	Acacb;Acsbg2;Acsl3;Acsl5;Acsl6;Olah	=HYPERLINK("../../3.KEGG_map/Control-vs-Aging-Total/mmu00061.html","mmu00061")
mmu00062	Fatty acid elongation	Metabolism	Lipid metabolism	9	2173	29	8635	0.294443889600224	0.550189439424419	1.23323864988813	Acot1;Acot2;Echs1;Elovl1;Elovl6;Elovl7;Hacd4;Hsd17b12;Them5	=HYPERLINK("../../3.KEGG_map/Control-vs-Aging-Total/mmu00062.html","mmu00062")
mmu00071	Fatty acid degradation	Metabolism	Lipid metabolism	12	2173	52	8635	0.687129578423372	0.906021233902029	0.917023611455273	Acaa1b;Acat2;Acox1;Acsbg2;Acsl3;Acsl5;Acsl6;Adh7;Cpt1b;Cyp2u1;Cyp4a12b;Echs1	=HYPERLINK("../../3.KEGG_map/Control-vs-Aging-Total/mmu00071.html","mmu00071")
mmu00072	Synthesis and degradation of ketone bodies	Metabolism	Lipid metabolism	5	2173	12	8635	0.160920842818756	0.367979829382749	1.65573707623869	Acat2;Bdh1;Hmgcs1;Hmgcs2;Oxct1	=HYPERLINK("../../3.KEGG_map/Control-vs-Aging-Total/mmu00072.html","mmu00072")
mmu00100	Steroid biosynthesis	Metabolism	Lipid metabolism	11	2173	20	8635	0.00412380857851103	0.0313601257017001	2.18557294063507	Cyp24a1;Cyp51;Dhcr7;Ebp;Fdft1;Lbr;Lss;Msmo1;Nsdhl;Soat2;Sqle	=HYPERLINK("../../3.KEGG_map/Control-vs-Aging-Total/mmu00100.html","mmu00100")
mmu00120	Primary bile acid biosynthesis	Metabolism	Lipid metabolism	6	2173	18	8635	0.28810856130763	0.544575141893613	1.32458966099095	Akr1d1;Cyp27a1;Cyp46a1;Cyp7a1;Cyp7b1;Slc27a5	=HYPERLINK("../../3.KEGG_map/Control-vs-Aging-Total/mmu00120.html","mmu00120")
mmu00130	Ubiquinone and other terpenoid-quinone biosynthesis	Metabolism	Metabolism of cofactors and vitamins	3	2173	11	8635	0.549991295201213	0.78535874904278	1.08375517717441	Coq7;Nqo1;Vkorc1	=HYPERLINK("../../3.KEGG_map/Control-vs-Aging-Total/mmu00130.html","mmu00130")
mmu00140	Steroid hormone biosynthesis	Metabolism	Lipid metabolism	31	2173	92	8635	0.0409527270164852	0.154468573494579	1.33898737469737	Akr1c18;Akr1d1;Cyp11a1;Cyp17a1;Cyp19a1;Cyp1a1;Cyp1b1;Cyp21a1;Cyp2b10;Cyp2b19;Cyp2c23;Cyp2c29;Cyp2c65;Cyp2d22;Cyp2d40;Cyp2e1;Cyp3a13;Cyp3a16;Cyp3a41a;Cyp7a1;Cyp7b1;Hsd11b1;Hsd11b2;Hsd17b1;Hsd17b12;Srd5a2;Sts;Ugt1a1;Ugt1a6a;Ugt1a7c;Ugt2b35	=HYPERLINK("../../3.KEGG_map/Control-vs-Aging-Total/mmu00140.html","mmu00140")
mmu00190	Oxidative phosphorylation	Metabolism	Energy metabolism	20	2173	120	8635	0.990724594006813	1	0.662294830495475	Atp12a;Atp4a;Atp5a1;Atp5b;Atp5g1;Atp5g3;Atp6v0d2;Atp6v0e2;Atp6v1c2;Cox6a2;Cox6b2;Lhpp;Ndufa4l2;Ndufs1;Ndufs8;Ndufv3;Ppa1;Ppa2;Uqcrb;Uqcrq	=HYPERLINK("../../3.KEGG_map/Control-vs-Aging-Total/mmu00190.html","mmu00190")
mmu00220	Arginine biosynthesis	Metabolism	Amino acid metabolism	6	2173	20	8635	0.3894608933233	0.646465543739691	1.19213069489185	Arg1;Got1;Got1l1;Gpt2;Nos1;Nos2	=HYPERLINK("../../3.KEGG_map/Control-vs-Aging-Total/mmu00220.html","mmu00220")
mmu00230	Purine metabolism	Metabolism	Nucleotide metabolism	55	2173	136	8635	5.79619351346815e-05	0.000902550132811468	1.60703892693755	Adcy1;Adcy10;Adcy2;Adcy3;Adcy5;Adcy8;Adcy9;Adssl1;Ak7;Ak8;Ak9;Atic;Enpp1;Entpd1;Entpd2;Entpd3;Gda;Gmps;Gucy1a1;Gucy1b1;Gucy2c;Gucy2d;Gucy2e;Gucy2f;Gucy2g;Hprt;Impdh2;Nme1;Nme6;Nme7;Npr1;Nt5c1b;Nt5e;Pde11a;Pde1b;Pde1c;Pde3a;Pde3b;Pde4c;Pde5a;Pde6a;Pde6c;Pde7b;Pde8a;Pde8b;Pde9a;Pfas;Pgm1;Pkm;Ppat;Rrm1;Rrm2;Uox;Urad;Urah	=HYPERLINK("../../3.KEGG_map/Control-vs-Aging-Total/mmu00230.html","mmu00230")
mmu00232	Caffeine metabolism	Metabolism	Biosynthesis of other secondary metabolites	3	2173	6	8635	0.171984518740776	0.381325978758537	1.98688449148642	Nat1;Nat3;Uox	=HYPERLINK("../../3.KEGG_map/Control-vs-Aging-Total/mmu00232.html","mmu00232")
mmu00240	Pyrimidine metabolism	Metabolism	Nucleotide metabolism	18	2173	58	8635	0.1873807641006	0.408490065739309	1.23323864988813	Ak9;Cad;Dctpp1;Dpyd;Dtymk;Enpp1;Entpd1;Entpd3;Nme1;Nme6;Nme7;Nt5c1b;Nt5e;Rrm1;Rrm2;Tk1;Tyms;Upp2	=HYPERLINK("../../3.KEGG_map/Control-vs-Aging-Total/mmu00240.html","mmu00240")
mmu00250	Alanine, aspartate and glutamate metabolism	Metabolism	Amino acid metabolism	15	2173	39	8635	0.0458608560267678	0.164796702425858	1.52837268575879	Abat;Adssl1;Aldh4a1;Asns;Aspa;Cad;Ddo;Gad1;Got1;Got1l1;Gpt2;Nat8l;Ppat;Rimkla;Rimklb	=HYPERLINK("../../3.KEGG_map/Control-vs-Aging-Total/mmu00250.html","mmu00250")
mmu00260	Glycine, serine and threonine metabolism	Metabolism	Amino acid metabolism	18	2173	40	8635	0.00491897120510036	0.0342234805120813	1.78819604233778	Alas1;Amt;Cbs;Chdh;Cth;Dao;Dmgdh;Gamt;Gcat;Gldc;Maob;Pgam2;Phgdh;Pipox;Psat1;Psph;Shmt2;Tha1	=HYPERLINK("../../3.KEGG_map/Control-vs-Aging-Total/mmu00260.html","mmu00260")
mmu00270	Cysteine and methionine metabolism	Metabolism	Amino acid metabolism	18	2173	53	8635	0.0957418295548838	0.257796136850507	1.3495819187455	Adi1;Ahcy;Bcat1;Bhmt2;Cbs;Cdo1;Cth;Dnmt1;Gclm;Gm4737;Got1;Got1l1;Kyat1;Ldha;Ldhc;Phgdh;Psat1;Srm	=HYPERLINK("../../3.KEGG_map/Control-vs-Aging-Total/mmu00270.html","mmu00270")
mmu00280	Valine, leucine and isoleucine degradation	Metabolism	Amino acid metabolism	15	2173	57	8635	0.47095449365328	0.70643174047992	1.0457286797297	Abat;Acaa1b;Acat2;Aldh6a1;Aox1;Aox2;Aox3;Aox4;Bcat1;Bckdha;Echs1;Hmgcs1;Hmgcs2;Hsd17b10;Oxct1	=HYPERLINK("../../3.KEGG_map/Control-vs-Aging-Total/mmu00280.html","mmu00280")
mmu00310	Lysine degradation	Metabolism	Amino acid metabolism	14	2173	64	8635	0.771142855572497	0.944433384914632	0.869261965025311	Aass;Acat2;Bbox1;Colgalt2;Dot1l;Echs1;Ezh2;Kmt5a;Nsd1;Nsd2;Pipox;Prdm16;Smyd1;Suv39h2	=HYPERLINK("../../3.KEGG_map/Control-vs-Aging-Total/mmu00310.html","mmu00310")
mmu00330	Arginine and proline metabolism	Metabolism	Amino acid metabolism	25	2173	54	8635	0.000592552577558242	0.00569896155475133	1.83970786248743	Agmat;Aldh18a1;Aldh4a1;Aoc1;Arg1;Azin2;Carns1;Ckm;Ckmt1;Cndp1;Dao;Doxl2;Gamt;Got1;Got1l1;Hoga1;Maob;Nos1;Nos2;Odc1;P4ha3;Prodh2;Pycr1;Sat2;Srm	=HYPERLINK("../../3.KEGG_map/Control-vs-Aging-Total/mmu00330.html","mmu00330")
mmu00340	Histidine metabolism	Metabolism	Amino acid metabolism	10	2173	26	8635	0.0939209807372329	0.257796136850507	1.52837268575879	Aldh3a1;Aldh3b2;Aoc1;Aspa;Carns1;Cndp1;Doxl2;Hdc;Maob;Uroc1	=HYPERLINK("../../3.KEGG_map/Control-vs-Aging-Total/mmu00340.html","mmu00340")
mmu00350	Tyrosine metabolism	Metabolism	Amino acid metabolism	15	2173	40	8635	0.0568553962608288	0.191667160590629	1.49016336861482	Adh7;Aldh3a1;Aldh3b2;Aox1;Aox2;Aox3;Aox4;Dbh;Got1;Got1l1;Maob;Mif;Th;Tpo;Tyrp1	=HYPERLINK("../../3.KEGG_map/Control-vs-Aging-Total/mmu00350.html","mmu00350")
mmu00360	Phenylalanine metabolism	Metabolism	Amino acid metabolism	8	2173	23	8635	0.201342548742466	0.434113535297285	1.38218051581664	Aldh3a1;Aldh3b2;Glyat;Got1;Got1l1;Maob;Mif;Pah	=HYPERLINK("../../3.KEGG_map/Control-vs-Aging-Total/mmu00360.html","mmu00360")
mmu00380	Tryptophan metabolism	Metabolism	Amino acid metabolism	20	2173	52	8635	0.0232639924390908	0.110251094602648	1.52837268575879	Acat2;Aoc1;Aox1;Aox2;Aox3;Aox4;Cyp1a1;Cyp1b1;Doxl2;Echs1;Haao;Ido1;Ido2;Inmt;Kyat1;Kynu;Maob;Tdo2;Tph1;Tph2	=HYPERLINK("../../3.KEGG_map/Control-vs-Aging-Total/mmu00380.html","mmu00380")
mmu00400	Phenylalanine, tyrosine and tryptophan biosynthesis	Metabolism	Amino acid metabolism	3	2173	9	8635	0.40395049943063	0.653919867890178	1.32458966099095	Got1;Got1l1;Pah	=HYPERLINK("../../3.KEGG_map/Control-vs-Aging-Total/mmu00400.html","mmu00400")
mmu00410	beta-Alanine metabolism	Metabolism	Metabolism of other amino acids	12	2173	31	8635	0.066934557300327	0.208453335592447	1.53823315469917	Abat;Acox1;Aldh3a1;Aldh3b2;Aldh6a1;Carns1;Cndp1;Dpyd;Echs1;Gad1;Gadl1;Mlycd	=HYPERLINK("../../3.KEGG_map/Control-vs-Aging-Total/mmu00410.html","mmu00410")
mmu00430	Taurine and hypotaurine metabolism	Metabolism	Metabolism of other amino acids	5	2173	13	8635	0.210064942369703	0.443169265515438	1.52837268575879	Cdo1;Gad1;Gadl1;Ggt1;Ggt5	=HYPERLINK("../../3.KEGG_map/Control-vs-Aging-Total/mmu00430.html","mmu00430")
mmu00440	Phosphonate and phosphinate metabolism	Metabolism	Metabolism of other amino acids	1	2173	6	8635	0.824460905723018	0.978425994408362	0.662294830495475	Pcyt2	=HYPERLINK("../../3.KEGG_map/Control-vs-Aging-Total/mmu00440.html","mmu00440")
mmu00450	Selenocompound metabolism	Metabolism	Metabolism of other amino acids	8	2173	17	8635	0.0415695243655135	0.154468573494579	1.87000893316369	Cth;Inmt;Kyat1;Mars1;Scly;Sephs1;Txnrd2;Txnrd3	=HYPERLINK("../../3.KEGG_map/Control-vs-Aging-Total/mmu00450.html","mmu00450")
mmu00480	Glutathione metabolism	Metabolism	Metabolism of other amino acids	24	2173	71	8635	0.0641082243989853	0.205758646595588	1.34324585339927	Anpep;Chac1;G6pdx;Gclm;Ggct;Ggt1;Ggt5;Gpx3;Gpx6;Gsr;Gsta1;Gsta4;Gstm6;Gstt1;Gstt3;Gstt4;Idh2;Nat8f1;Odc1;Oplah;Pgd;Rrm1;Rrm2;Srm	=HYPERLINK("../../3.KEGG_map/Control-vs-Aging-Total/mmu00480.html","mmu00480")
mmu00500	Starch and sucrose metabolism	Metabolism	Carbohydrate metabolism	14	2173	34	8635	0.0293982695401844	0.121686508096712	1.63625781651823	Amy1;Enpp1;G6pc;G6pc2;Ganc;Gbe1;Gck;Gys1;Gys2;Hkdc1;Pgm1;Pgm2l1;Pygl;Sis	=HYPERLINK("../../3.KEGG_map/Control-vs-Aging-Total/mmu00500.html","mmu00500")
mmu00510	N-Glycan biosynthesis	Metabolism	Glycan biosynthesis and metabolism	8	2173	50	8635	0.957572338955058	1	0.635803037275656	Alg8;Alg9;Man1c1;Man2a1;Mgat4a;Mgat4c;Mgat4d;Mgat5b	=HYPERLINK("../../3.KEGG_map/Control-vs-Aging-Total/mmu00510.html","mmu00510")
mmu00511	Other glycan degradation	Metabolism	Glycan biosynthesis and metabolism	2	2173	18	8635	0.961924770639295	1	0.441529886996983	Engase;Manba	=HYPERLINK("../../3.KEGG_map/Control-vs-Aging-Total/mmu00511.html","mmu00511")
mmu00512	Mucin type O-glycan biosynthesis	Metabolism	Glycan biosynthesis and metabolism	10	2173	28	8635	0.142788854033087	0.339067256091501	1.41920320820459	Galnt14;Galnt16;Galnt17;Galnt18;Galnt5;Galnt6;Galntl6;Gcnt1;Gcnt3;St6galnac1	=HYPERLINK("../../3.KEGG_map/Control-vs-Aging-Total/mmu00512.html","mmu00512")
mmu00513	Various types of N-glycan biosynthesis	Metabolism	Glycan biosynthesis and metabolism	9	2173	40	8635	0.708924957233575	0.916972092752728	0.894098021168891	Alg9;B4galnt3;B4galnt4;Chst8;Man1c1;Man2a1;Mgat4a;Mgat4c;Mgat4d	=HYPERLINK("../../3.KEGG_map/Control-vs-Aging-Total/mmu00513.html","mmu00513")
mmu00514	Other types of O-glycan biosynthesis	Metabolism	Glycan biosynthesis and metabolism	8	2173	43	8635	0.881785314753307	1	0.739305857297274	Colgalt2;Galnt14;Galnt16;Galnt17;Galnt18;Galnt5;Galnt6;Galntl6	=HYPERLINK("../../3.KEGG_map/Control-vs-Aging-Total/mmu00514.html","mmu00514")
mmu00515	Mannose type O-glycan biosynthesis	Metabolism	Glycan biosynthesis and metabolism	2	2173	23	8635	0.988967905985536	1	0.345545128954161	Fkrp;Mgat5b	=HYPERLINK("../../3.KEGG_map/Control-vs-Aging-Total/mmu00515.html","mmu00515")
mmu00520	Amino sugar and nucleotide sugar metabolism	Metabolism	Carbohydrate metabolism	11	2173	50	8635	0.747079793624793	0.93082476905959	0.874229176254027	Chia1;Chil6;Chit1;Cyb5r1;Cyb5rl;Gale;Galk1;Gck;Hkdc1;Nanp;Pgm1	=HYPERLINK("../../3.KEGG_map/Control-vs-Aging-Total/mmu00520.html","mmu00520")
mmu00524	Neomycin, kanamycin and gentamicin biosynthesis	Metabolism	Biosynthesis of other secondary metabolites	2	2173	5	8635	0.370669286647549	0.624787921307982	1.58950759318914	Gck;Hkdc1	=HYPERLINK("../../3.KEGG_map/Control-vs-Aging-Total/mmu00524.html","mmu00524")
mmu00531	Glycosaminoglycan degradation	Metabolism	Glycan biosynthesis and metabolism	6	2173	21	8635	0.440429763055884	0.692406406342664	1.13536256656367	Gusb;Hpse;Hpse2;Hyal1;Hyal3;Hyal6	=HYPERLINK("../../3.KEGG_map/Control-vs-Aging-Total/mmu00531.html","mmu00531")
mmu00532	Glycosaminoglycan biosynthesis - chondroitin sulfate / dermatan sulfate	Metabolism	Glycan biosynthesis and metabolism	2	2173	20	8635	0.976670164845151	1	0.397376898297285	Chst12;Chst13	=HYPERLINK("../../3.KEGG_map/Control-vs-Aging-Total/mmu00532.html","mmu00532")
mmu00533	Glycosaminoglycan biosynthesis - keratan sulfate	Metabolism	Glycan biosynthesis and metabolism	2	2173	14	8635	0.901572565368463	1	0.567681283281836	B4galt4;Chst4	=HYPERLINK("../../3.KEGG_map/Control-vs-Aging-Total/mmu00533.html","mmu00533")
mmu00534	Glycosaminoglycan biosynthesis - heparan sulfate / heparin	Metabolism	Glycan biosynthesis and metabolism	3	2173	24	8635	0.96185546515455	1	0.496721122871606	Hs3st2;Ndst3;Ndst4	=HYPERLINK("../../3.KEGG_map/Control-vs-Aging-Total/mmu00534.html","mmu00534")
mmu00561	Glycerolipid metabolism	Metabolism	Lipid metabolism	18	2173	62	8635	0.28315148510844	0.538317067618952	1.15367486602438	Agpat2;Akr1b7;Dgkb;Dgkg;Dgki;Dgkk;Gpat2;Lipf;Lpl;Mboat2;Mgll;Mogat2;Plpp2;Plpp3;Pnlip;Pnliprp1;Pnliprp2;Pnpla3	=HYPERLINK("../../3.KEGG_map/Control-vs-Aging-Total/mmu00561.html","mmu00561")
mmu00562	Inositol phosphate metabolism	Metabolism	Carbohydrate metabolism	16	2173	72	8635	0.758899446776181	0.936453279606834	0.883059773993967	Aldh6a1;Inpp5d;Itpka;Itpkb;Mtmr7;Pik3c2b;Pik3c2g;Pik3cg;Pip5k1b;Plcb2;Plcd4;Plce1;Plcg2;Plch2;Plcz1;Tpi1	=HYPERLINK("../../3.KEGG_map/Control-vs-Aging-Total/mmu00562.html","mmu00562")
mmu00563	Glycosylphosphatidylinositol (GPI)-anchor biosynthesis	Metabolism	Glycan biosynthesis and metabolism	1	2173	26	8635	0.999473727614861	1	0.152837268575879	Pigz	=HYPERLINK("../../3.KEGG_map/Control-vs-Aging-Total/mmu00563.html","mmu00563")
mmu00564	Glycerophospholipid metabolism	Metabolism	Lipid metabolism	26	2173	97	8635	0.392012809024624	0.647415093692183	1.06513395419891	Agpat2;Cds1;Crls1;Dgkb;Dgkg;Dgki;Dgkk;Etnk2;Etnppl;Gpat2;Lpcat2;Mboat2;Pcyt2;Pemt;Pla1a;Pla2g15;Pla2g3;Pla2g4d;Pla2g4e;Pla2g4f;Plb1;Pld3;Pld4;Plpp2;Plpp3;Pnpla7	=HYPERLINK("../../3.KEGG_map/Control-vs-Aging-Total/mmu00564.html","mmu00564")
mmu00565	Ether lipid metabolism	Metabolism	Lipid metabolism	13	2173	47	8635	0.400281536099972	0.651204290073089	1.09912759103504	Enpp6;Lpcat2;Pla2g3;Pla2g4d;Pla2g4e;Pla2g4f;Pla2g7;Plb1;Pld3;Pld4;Plpp2;Plpp3;Ugt8a	=HYPERLINK("../../3.KEGG_map/Control-vs-Aging-Total/mmu00565.html","mmu00565")
mmu00590	Arachidonic acid metabolism	Metabolism	Lipid metabolism	26	2173	85	8635	0.151101176014385	0.352127522951046	1.2155058065564	Alox12;Alox12b;Alox5;Alox8;Cyp2b10;Cyp2b19;Cyp2c23;Cyp2c29;Cyp2c65;Cyp2e1;Cyp2j9;Cyp2u1;Cyp4a12b;Ephx2;Ggt1;Ggt5;Gpx3;Gpx6;Pla2g3;Pla2g4d;Pla2g4e;Pla2g4f;Plb1;Ptgds;Ptges;Tbxas1	=HYPERLINK("../../3.KEGG_map/Control-vs-Aging-Total/mmu00590.html","mmu00590")
mmu00591	Linoleic acid metabolism	Metabolism	Lipid metabolism	13	2173	49	8635	0.466941683322787	0.703640232472587	1.05426524038055	Cyp2c23;Cyp2c29;Cyp2c65;Cyp2e1;Cyp2j9;Cyp3a13;Cyp3a16;Cyp3a41a;Pla2g3;Pla2g4d;Pla2g4e;Pla2g4f;Plb1	=HYPERLINK("../../3.KEGG_map/Control-vs-Aging-Total/mmu00591.html","mmu00591")
mmu00592	alpha-Linolenic acid metabolism	Metabolism	Lipid metabolism	8	2173	24	8635	0.239512116286706	0.484450704032426	1.32458966099095	Acaa1b;Acox1;Fads2;Pla2g3;Pla2g4d;Pla2g4e;Pla2g4f;Plb1	=HYPERLINK("../../3.KEGG_map/Control-vs-Aging-Total/mmu00592.html","mmu00592")
mmu00600	Sphingolipid metabolism	Metabolism	Lipid metabolism	9	2173	50	8635	0.913233374111143	1	0.715278416935113	Cers3;Galc;Plpp2;Plpp3;Psap;Sgpp2;Smpd3;Sphk1;Ugt8a	=HYPERLINK("../../3.KEGG_map/Control-vs-Aging-Total/mmu00600.html","mmu00600")
mmu00601	Glycosphingolipid biosynthesis - lacto and neolacto series	Metabolism	Glycan biosynthesis and metabolism	10	2173	26	8635	0.0939209807372329	0.257796136850507	1.52837268575879	A4galt;B3galt1;B3galt2;B3gnt3;B3gnt5;B4galt4;Fut2;Fut7;Gcnt2;St8sia1	=HYPERLINK("../../3.KEGG_map/Control-vs-Aging-Total/mmu00601.html","mmu00601")
mmu00603	Glycosphingolipid biosynthesis - globo and isoglobo series	Metabolism	Glycan biosynthesis and metabolism	4	2173	16	8635	0.601100055662723	0.834131669339969	0.993442245743212	A4galt;Fut2;Gbgt1;St8sia1	=HYPERLINK("../../3.KEGG_map/Control-vs-Aging-Total/mmu00603.html","mmu00603")
mmu00604	Glycosphingolipid biosynthesis - ganglio series	Metabolism	Glycan biosynthesis and metabolism	4	2173	15	8635	0.544754829670368	0.781293110974607	1.05967172879276	St6galnac3;St6galnac5;St8sia1;St8sia5	=HYPERLINK("../../3.KEGG_map/Control-vs-Aging-Total/mmu00604.html","mmu00604")
mmu00620	Pyruvate metabolism	Metabolism	Carbohydrate metabolism	12	2173	45	8635	0.464603365791049	0.703357873211449	1.05967172879276	Acacb;Acat2;Acot12;Acss1;Acyp2;Adh7;Fh1;Ldha;Ldhc;Pck2;Pdhb;Pkm	=HYPERLINK("../../3.KEGG_map/Control-vs-Aging-Total/mmu00620.html","mmu00620")
mmu00630	Glyoxylate and dicarboxylate metabolism	Metabolism	Carbohydrate metabolism	7	2173	31	8635	0.696101686170965	0.910501005511622	0.897302673574514	Acat2;Acss1;Amt;Gldc;Hao1;Hoga1;Shmt2	=HYPERLINK("../../3.KEGG_map/Control-vs-Aging-Total/mmu00630.html","mmu00630")
mmu00640	Propanoate metabolism	Metabolism	Carbohydrate metabolism	13	2173	34	8635	0.0634867441390854	0.205758646595588	1.5193822581955	Abat;Acacb;Acat2;Acox1;Acss1;Acss3;Aldh6a1;Bckdha;Echs1;Ldha;Ldhc;Mlycd;Suclg2	=HYPERLINK("../../3.KEGG_map/Control-vs-Aging-Total/mmu00640.html","mmu00640")
mmu00650	Butanoate metabolism	Metabolism	Carbohydrate metabolism	9	2173	28	8635	0.256230118302499	0.507801507181317	1.27728288738413	Abat;Acat2;Acsm2;Bdh1;Echs1;Gad1;Hmgcs1;Hmgcs2;Oxct1	=HYPERLINK("../../3.KEGG_map/Control-vs-Aging-Total/mmu00650.html","mmu00650")
mmu00670	One carbon pool by folate	Metabolism	Metabolism of cofactors and vitamins	9	2173	19	8635	0.0297970428988175	0.121795412848916	1.88231162351345	Aldh1l1;Aldh1l2;Amt;Atic;Mthfd1;Mthfd1l;Mthfd2;Shmt2;Tyms	=HYPERLINK("../../3.KEGG_map/Control-vs-Aging-Total/mmu00670.html","mmu00670")
mmu00730	Thiamine metabolism	Metabolism	Metabolism of cofactors and vitamins	6	2173	15	8635	0.151834803474304	0.352127522951046	1.58950759318914	Ak7;Ak8;Akp3;Alpi;Alpl;Alppl2	=HYPERLINK("../../3.KEGG_map/Control-vs-Aging-Total/mmu00730.html","mmu00730")
mmu00740	Riboflavin metabolism	Metabolism	Metabolism of cofactors and vitamins	2	2173	8	8635	0.637126876389059	0.864483355100507	0.993442245743212	Acp5;Enpp1	=HYPERLINK("../../3.KEGG_map/Control-vs-Aging-Total/mmu00740.html","mmu00740")
mmu00750	Vitamin B6 metabolism	Metabolism	Metabolism of cofactors and vitamins	5	2173	9	8635	0.0501324419388488	0.176272134559178	2.20764943498492	Aox1;Aox2;Aox3;Aox4;Psat1	=HYPERLINK("../../3.KEGG_map/Control-vs-Aging-Total/mmu00750.html","mmu00750")
mmu00760	Nicotinate and nicotinamide metabolism	Metabolism	Metabolism of cofactors and vitamins	12	2173	40	8635	0.292922026912737	0.550189439424419	1.19213069489185	Aox1;Aox2;Aox3;Aox4;Art2b;Bst1;Cd38;Enpp1;Nampt;Nmrk2;Nt5c1b;Nt5e	=HYPERLINK("../../3.KEGG_map/Control-vs-Aging-Total/mmu00760.html","mmu00760")
mmu00770	Pantothenate and CoA biosynthesis	Metabolism	Metabolism of cofactors and vitamins	7	2173	20	8635	0.219215540986834	0.45658268727831	1.3908191440405	Bcat1;Dpyd;Enpp1;Gadl1;Pank1;Vnn1;Vnn3	=HYPERLINK("../../3.KEGG_map/Control-vs-Aging-Total/mmu00770.html","mmu00770")
mmu00790	Folate biosynthesis	Metabolism	Metabolism of cofactors and vitamins	9	2173	26	8635	0.185490699682193	0.407083616081055	1.37553541718291	Akp3;Akr1b7;Alpi;Alpl;Alppl2;Pah;Th;Tph1;Tph2	=HYPERLINK("../../3.KEGG_map/Control-vs-Aging-Total/mmu00790.html","mmu00790")
mmu00830	Retinol metabolism	Metabolism	Metabolism of cofactors and vitamins	34	2173	97	8635	0.0186244634138869	0.0895617578873679	1.3928674785678	Adh7;Aldh1a1;Aldh1a2;Aldh1a3;Aox1;Aox2;Aox3;Aox4;Bco1;Cyp1a1;Cyp26a1;Cyp26b1;Cyp2b10;Cyp2b19;Cyp2c23;Cyp2c29;Cyp2c65;Cyp2s1;Cyp3a13;Cyp3a16;Cyp3a41a;Cyp4a12b;Dhrs3;Dhrs4;Dhrs9;Rdh10;Rdh11;Rdh12;Rdh16;Rdh9;Ugt1a1;Ugt1a6a;Ugt1a7c;Ugt2b35	=HYPERLINK("../../3.KEGG_map/Control-vs-Aging-Total/mmu00830.html","mmu00830")
mmu00860	Porphyrin and chlorophyll metabolism	Metabolism	Metabolism of cofactors and vitamins	13	2173	43	8635	0.270997092292322	0.527476483211842	1.20137201810807	Alas1;Cp;Cpox;Eprs;Fxn;Gusb;Heph;Hephl1;Hmox1;Ugt1a1;Ugt1a6a;Ugt1a7c;Ugt2b35	=HYPERLINK("../../3.KEGG_map/Control-vs-Aging-Total/mmu00860.html","mmu00860")
mmu00900	Terpenoid backbone biosynthesis	Metabolism	Metabolism of terpenoids and polyketides	10	2173	23	8635	0.0423018710668754	0.155423728526609	1.7277256447708	Acat2;Fdps;Hmgcr;Hmgcs1;Hmgcs2;Idi1;Mvd;Mvk;Pdss1;Pmvk	=HYPERLINK("../../3.KEGG_map/Control-vs-Aging-Total/mmu00900.html","mmu00900")
mmu00910	Nitrogen metabolism	Metabolism	Energy metabolism	6	2173	17	8635	0.23959630290537	0.484450704032426	1.40250669987277	Car12;Car2;Car3;Car6;Car7;Car8	=HYPERLINK("../../3.KEGG_map/Control-vs-Aging-Total/mmu00910.html","mmu00910")
mmu00920	Sulfur metabolism	Metabolism	Energy metabolism	2	2173	11	8635	0.806466779355126	0.969539106062964	0.722503451449609	Selenbp1;Selenbp2	=HYPERLINK("../../3.KEGG_map/Control-vs-Aging-Total/mmu00920.html","mmu00920")
mmu00970	Aminoacyl-tRNA biosynthesis	Genetic Information Processing	Translation	18	2173	44	8635	0.0156433034848772	0.0775054581750732	1.62563276576162	Aars;Cars;Eprs;Farsb;Gars;Hars;Iars;Iars2;Lars;Mars1;Nars;Qrsl1;Rars;Sars;Tars;Vars;Wars;Yars2	=HYPERLINK("../../3.KEGG_map/Control-vs-Aging-Total/mmu00970.html","mmu00970")
mmu00980	Metabolism of xenobiotics by cytochrome P450	Metabolism	Xenobiotics biodegradation and metabolism	19	2173	73	8635	0.477184061040484	0.712507707580996	1.03426863940389	Adh7;Aldh3a1;Aldh3b2;Cyp1a1;Cyp1b1;Cyp2e1;Cyp2f2;Cyp2s1;Gsta1;Gsta4;Gstm6;Gstt1;Gstt3;Gstt4;Hsd11b1;Ugt1a1;Ugt1a6a;Ugt1a7c;Ugt2b35	=HYPERLINK("../../3.KEGG_map/Control-vs-Aging-Total/mmu00980.html","mmu00980")
mmu00982	Drug metabolism - cytochrome P450	Metabolism	Xenobiotics biodegradation and metabolism	24	2173	71	8635	0.0641082243989853	0.205758646595588	1.34324585339927	Adh7;Aldh3a1;Aldh3b2;Aox1;Aox2;Aox3;Aox4;Cyp2e1;Fmo1;Fmo2;Fmo3;Fmo4;Fmo5;Gsta1;Gsta4;Gstm6;Gstt1;Gstt3;Gstt4;Maob;Ugt1a1;Ugt1a6a;Ugt1a7c;Ugt2b35	=HYPERLINK("../../3.KEGG_map/Control-vs-Aging-Total/mmu00982.html","mmu00982")
mmu00983	Drug metabolism - other enzymes	Metabolism	Xenobiotics biodegradation and metabolism	32	2173	92	8635	0.0245893805588975	0.113249682292387	1.38218051581664	Ces1d;Ces1e;Ces1f;Ces2b;Ces2e;Ces2f;Ces2g;Cyp2e1;Dpyd;Gmps;Gsta1;Gsta4;Gstm6;Gstt1;Gstt3;Gstt4;Gusb;Hprt;Impdh2;Nat1;Nat3;Nme1;Nme6;Nme7;Rrm1;Rrm2;Tk1;Ugt1a1;Ugt1a6a;Ugt1a7c;Ugt2b35;Upp2	=HYPERLINK("../../3.KEGG_map/Control-vs-Aging-Total/mmu00983.html","mmu00983")
mmu01040	Biosynthesis of unsaturated fatty acids	Metabolism	Lipid metabolism	12	2173	34	8635	0.123524820862609	0.30966754746101	1.40250669987277	Acaa1b;Acot1;Acot2;Acox1;Elovl1;Elovl6;Elovl7;Fads2;Hacd4;Hsd17b12;Scd3;Scd4	=HYPERLINK("../../3.KEGG_map/Control-vs-Aging-Total/mmu01040.html","mmu01040")
mmu01521	EGFR tyrosine kinase inhibitor resistance	Human Diseases	Drug resistance: antineoplastic	21	2173	79	8635	0.427821293578549	0.679114383496046	1.05631833724595	Bcl2l11;Egf;Egfr;Eif4e1b;Fgf2;Fgfr3;Gas6;Hgf;Igf1;Il6;Kdr;Map2k2;Nrg2;Pdgfb;Pdgfd;Pik3r3;Plcg2;Prkcb;Shc2;Shc3;Tgfa	=HYPERLINK("../../3.KEGG_map/Control-vs-Aging-Total/mmu01521.html","mmu01521")
mmu01522	Endocrine resistance	Human Diseases	Drug resistance: antineoplastic	25	2173	93	8635	0.389214102676313	0.646465543739691	1.06821746854109	Abcb11;Adcy1;Adcy2;Adcy3;Adcy5;Adcy8;Adcy9;Cdk4;Dll4;E2f2;Egfr;Esr1;Esr2;Fos;Igf1;Jag2;Map2k2;Mapk10;Mmp9;Notch1;Notch3;Pik3r3;Shc2;Shc3;Trp53	=HYPERLINK("../../3.KEGG_map/Control-vs-Aging-Total/mmu01522.html","mmu01522")
mmu01523	Antifolate resistance	Human Diseases	Drug resistance: antineoplastic	9	2173	30	8635	0.3339457893064	0.587098242490285	1.19213069489185	Abcc2;Abcc3;Abcc4;Alox12;Atic;Folr2;Il6;Shmt2;Tyms	=HYPERLINK("../../3.KEGG_map/Control-vs-Aging-Total/mmu01523.html","mmu01523")
mmu01524	Platinum drug resistance	Human Diseases	Drug resistance: antineoplastic	18	2173	80	8635	0.74840115143589	0.93082476905959	0.894098021168891	Abcc2;Atp7b;Birc5;Cycs;Cyct;Fadd;Fas;Fasl;Gsta1;Gsta4;Gstm6;Gstt1;Gstt3;Gstt4;Map3k5;Pik3r3;Top2a;Trp53	=HYPERLINK("../../3.KEGG_map/Control-vs-Aging-Total/mmu01524.html","mmu01524")
mmu02010	ABC transporters	Environmental Information Processing	Membrane transport	28	2173	50	8635	3.11915937309719e-06	8.49970929168983e-05	2.2253106304648	Abca1;Abca12;Abca13;Abca15;Abca17;Abca4;Abca6;Abca8a;Abca9;Abcb11;Abcb1a;Abcb4;Abcb5;Abcb7;Abcb9;Abcc12;Abcc2;Abcc3;Abcc4;Abcc6;Abcc8;Abcc9;Abcd2;Abcg1;Abcg3;Abcg5;Abcg8;Cftr	=HYPERLINK("../../3.KEGG_map/Control-vs-Aging-Total/mmu02010.html","mmu02010")
mmu03008	Ribosome biogenesis in eukaryotes	Genetic Information Processing	Translation	11	2173	78	8635	0.994283420985208	1	0.560403318111556	Dkc1;Emg1;Heatr1;Nhp2;Nop56;Pop1;Ran;Tbl3;Tcof1;Utp18;Wdr3	=HYPERLINK("../../3.KEGG_map/Control-vs-Aging-Total/mmu03008.html","mmu03008")
mmu03010	Ribosome	Genetic Information Processing	Translation	9	2173	142	8635	0.999999999308442	1	0.251858597512364	Mrpl11;Mrpl12;Mrpl16;Mrpl3;Rpl22l1;Rpl32l;Rpl3l;Rps2;Rpsa	=HYPERLINK("../../3.KEGG_map/Control-vs-Aging-Total/mmu03010.html","mmu03010")
mmu03013	RNA transport	Genetic Information Processing	Translation	34	2173	177	8635	0.97597194390286	1	0.76332285548631	Alyref;Cyfip2;Eef1a2;Eif1;Eif1ax;Eif2s2;Eif3c;Eif3i;Eif4a1;Eif4e1b;Eif4g2;Eif5;Fmr1;Gemin6;Gm4340;Ndc1;Nup133;Nup160;Nup188;Nup205;Nup37;Nup62;Nup85;Pabpc4;Pop1;Ran;Rbm8a;Snupn;Sumo3;Tacc3;Thoc1;Trnt1;Xpo5;Xpot	=HYPERLINK("../../3.KEGG_map/Control-vs-Aging-Total/mmu03013.html","mmu03013")
mmu03015	mRNA surveillance pathway	Genetic Information Processing	Translation	12	2173	102	8635	0.99977450263553	1	0.467502233290923	Alyref;Cpsf2;Cstf2;Gm4340;Msi1;Nudt21;Pabpc4;Ppp1ca;Ppp2r1b;Ppp2r2b;Ppp2r2c;Rbm8a	=HYPERLINK("../../3.KEGG_map/Control-vs-Aging-Total/mmu03015.html","mmu03015")
mmu03018	RNA degradation	Genetic Information Processing	Folding, sorting and degradation	14	2173	84	8635	0.977286327934864	1	0.662294830495475	Btg2;Dcps;Eno1;Eno1b;Exosc3;Exosc8;Hspa9;Hspd1;Lsm3;Lsm4;Lsm5;Pabpc4;Pfkl;Pfkp	=HYPERLINK("../../3.KEGG_map/Control-vs-Aging-Total/mmu03018.html","mmu03018")
mmu03020	RNA polymerase	Genetic Information Processing	Transcription	1	2173	29	8635	0.99978013836352	1	0.137026516654236	Polr1b	=HYPERLINK("../../3.KEGG_map/Control-vs-Aging-Total/mmu03020.html","mmu03020")
mmu03022	Basal transcription factors	Genetic Information Processing	Transcription	3	2173	44	8635	0.999654218418269	1	0.270938794293603	AU015228;Gtf2a1l;Taf7	=HYPERLINK("../../3.KEGG_map/Control-vs-Aging-Total/mmu03022.html","mmu03022")
mmu03030	DNA replication	Genetic Information Processing	Replication and repair	19	2173	35	8635	0.000212095149492054	0.00239570736709711	2.15718887647098	Dna2;Lig1;Mcm2;Mcm3;Mcm4;Mcm5;Mcm6;Mcm7;Pcna;Pola1;Pold2;Pold3;Pole;Pole2;Pole4;Prim1;Rfc5;Rnaseh2b;Rpa3	=HYPERLINK("../../3.KEGG_map/Control-vs-Aging-Total/mmu03030.html","mmu03030")
mmu03040	Spliceosome	Genetic Information Processing	Transcription	24	2173	132	8635	0.978307705717414	1	0.722503451449609	Alyref;Gm4340;Hnrnpa1;Hnrnpk;Hnrnpm;Isy1;Lsm3;Lsm4;Lsm5;Phf5a;Ppih;Prpf31;Puf60;Rbm8a;Snrpb;Snrpd1;Snrpd2;Snrpd3;Snrpe;Snrpf;Srsf3;Srsf6;Srsf7;Thoc1	=HYPERLINK("../../3.KEGG_map/Control-vs-Aging-Total/mmu03040.html","mmu03040")
mmu03050	Proteasome	Genetic Information Processing	Folding, sorting and degradation	8	2173	47	8635	0.933060362994075	1	0.676386209867719	Psma3;Psmb5;Psmb7;Psmb8;Psmb9;Psmc6;Psmd1;Psmd14	=HYPERLINK("../../3.KEGG_map/Control-vs-Aging-Total/mmu03050.html","mmu03050")
mmu03060	Protein export	Genetic Information Processing	Folding, sorting and degradation	2	2173	29	8635	0.997626731346724	1	0.274053033308472	Hspa5;Srp54b	=HYPERLINK("../../3.KEGG_map/Control-vs-Aging-Total/mmu03060.html","mmu03060")
mmu03320	PPAR signaling pathway	Organismal Systems	Endocrine system	36	2173	89	8635	0.00104437181850208	0.00922998877432919	1.60736722906767	Acaa1b;Acox1;Acsbg2;Acsl3;Acsl5;Acsl6;Adipoq;Angptl4;Apoa5;Cd36;Cpt1b;Cyp27a1;Cyp4a12b;Cyp7a1;Dbi;Fabp2;Fabp4;Fabp5;Fads2;Hmgcs1;Hmgcs2;Lpl;Mmp1b;Nr1h3;Olr1;Pck2;Plin1;Pltp;Ppara;Pparg;Scd3;Scd4;Slc27a1;Slc27a5;Slc27a6;Sorbs1	=HYPERLINK("../../3.KEGG_map/Control-vs-Aging-Total/mmu03320.html","mmu03320")
mmu03410	Base excision repair	Genetic Information Processing	Replication and repair	9	2173	34	8635	0.495636587581386	0.733362733661145	1.05188002490458	Apex1;Hmgb1;Lig1;Pcna;Pold2;Pold3;Pole;Pole2;Pole4	=HYPERLINK("../../3.KEGG_map/Control-vs-Aging-Total/mmu03410.html","mmu03410")
mmu03420	Nucleotide excision repair	Genetic Information Processing	Replication and repair	10	2173	43	8635	0.670515080416365	0.891294436163216	0.924132321621593	Ercc5;Lig1;Pcna;Pold2;Pold3;Pole;Pole2;Pole4;Rfc5;Rpa3	=HYPERLINK("../../3.KEGG_map/Control-vs-Aging-Total/mmu03420.html","mmu03420")
mmu03430	Mismatch repair	Genetic Information Processing	Replication and repair	7	2173	22	8635	0.306916057334861	0.559965701283178	1.26438104003682	Exo1;Lig1;Pcna;Pold2;Pold3;Rfc5;Rpa3	=HYPERLINK("../../3.KEGG_map/Control-vs-Aging-Total/mmu03430.html","mmu03430")
mmu03440	Homologous recombination	Genetic Information Processing	Replication and repair	10	2173	41	8635	0.605148931258813	0.834131669339969	0.969211947066548	Bard1;Brip1;Eme1;Nbn;Pold2;Pold3;Rad51;Rad54l;Rbbp8;Rpa3	=HYPERLINK("../../3.KEGG_map/Control-vs-Aging-Total/mmu03440.html","mmu03440")
mmu03450	Non-homologous end-joining	Genetic Information Processing	Replication and repair	1	2173	13	8635	0.976983500816547	1	0.305674537151758	Dntt	=HYPERLINK("../../3.KEGG_map/Control-vs-Aging-Total/mmu03450.html","mmu03450")
mmu03460	Fanconi anemia pathway	Genetic Information Processing	Replication and repair	12	2173	51	8635	0.658771417355757	0.882861694571035	0.935004466581847	Brip1;Eme1;Faap24;Fanca;Fancb;Fancd2;Fancl;Hes1;Rad51;Rmi2;Rpa3;Usp1	=HYPERLINK("../../3.KEGG_map/Control-vs-Aging-Total/mmu03460.html","mmu03460")
mmu04010	MAPK signaling pathway	Environmental Information Processing	Signal transduction	84	2173	294	8635	0.0977575564815377	0.257796136850507	1.13536256656367	Angpt1;Angpt2;Angpt4;Atf4;Cacna1b;Cacna1d;Cacna1e;Cacna1g;Cacna1h;Cacna1i;Cacna1s;Cacna2d2;Cacna2d3;Cacna2d4;Cacnb4;Cacng2;Cacng5;Cacng7;Cacng8;Cdc25b;Csf1r;Ddit3;Dusp9;Efna2;Efna3;Egf;Egfr;Erbb4;Fas;Fasl;Fgf1;Fgf17;Fgf2;Fgf21;Fgf23;Fgfr3;Flna;Flt1;Flt3;Flt4;Fos;Gadd45b;Gadd45g;Hgf;Igf1;Igf2;Il1a;Ins2;Kdr;Kit;Map2k2;Map2k6;Map3k13;Map3k14;Map3k5;Map4k1;Mapk10;Mapt;Nfatc1;Ngfr;Ntrk1;Ntrk2;Pdgfb;Pd…	=HYPERLINK("../../3.KEGG_map/Control-vs-Aging-Total/mmu04010.html","mmu04010")
mmu04012	ErbB signaling pathway	Environmental Information Processing	Signal transduction	15	2173	84	8635	0.957569551386046	1	0.709601604102294	Camk2b;Egf;Egfr;Erbb4;Map2k2;Mapk10;Nrg2;Pak5;Pak6;Pik3r3;Plcg2;Prkcb;Shc2;Shc3;Tgfa	=HYPERLINK("../../3.KEGG_map/Control-vs-Aging-Total/mmu04012.html","mmu04012")
mmu04014	Ras signaling pathway	Environmental Information Processing	Signal transduction	68	2173	231	8635	0.0766117292534689	0.225694013206165	1.16976749282318	Angpt1;Angpt2;Angpt4;Calm4;Calml4;Csf1r;Efna2;Efna3;Egf;Egfr;Fasl;Fgf1;Fgf17;Fgf2;Fgf21;Fgf23;Fgfr3;Flt1;Flt3;Flt4;Gng4;Gng5;Gngt2;Grin1;Grin2a;Grin2b;Hgf;Htr7;Igf1;Igf2;Ins2;Kdr;Kit;Map2k2;Mapk10;Ngfr;Ntrk1;Ntrk2;Pak5;Pak6;Pdgfb;Pdgfd;Pgf;Pik3r3;Pla1a;Pla2g3;Pla2g4d;Pla2g4e;Pla2g4f;Plce1;Plcg2;Prkcb;Rac2;Ralgds;Rapgef5;Rasal1;Rasal3;Rasgrf1;Rasgrf2;Rasgrp1;Rasgrp3;Rasgrp4;Rassf5;Shc2;Shc3;Tek;Tg…	=HYPERLINK("../../3.KEGG_map/Control-vs-Aging-Total/mmu04014.html","mmu04014")
mmu04015	Rap1 signaling pathway	Environmental Information Processing	Signal transduction	70	2173	214	8635	0.00735285748493243	0.0453657433504322	1.29983097573878	Actb;Adcy1;Adcy2;Adcy3;Adcy5;Adcy8;Adcy9;Angpt1;Angpt2;Angpt4;Arap3;Calm4;Calml4;Cdh1;Csf1r;Dock4;Drd2;Efna2;Efna3;Egf;Egfr;Enah;Fgf1;Fgf17;Fgf2;Fgf21;Fgf23;Fgfr3;Flt1;Flt4;Gnai1;Grin1;Grin2a;Grin2b;Hgf;Igf1;Ins2;Itgal;Itgam;Itgb3;Kdr;Kit;Lpar3;Lpar4;Lpar5;Map2k2;Map2k6;Ngfr;Pdgfb;Pdgfd;Pfn1;Pfn2;Pgf;Pik3r3;Plcb2;Plce1;Prkcb;Prkd3;Rac2;Ralgds;Rap1gap;Rapgef3;Rapgef4;Rapgef5;Rasgrp3;Rassf5;Skap1;T…	=HYPERLINK("../../3.KEGG_map/Control-vs-Aging-Total/mmu04015.html","mmu04015")
mmu04020	Calcium signaling pathway	Environmental Information Processing	Signal transduction	110	2173	240	8635	1.56624488976035e-12	5.12162078951633e-10	1.82131078386256	Adcy1;Adcy2;Adcy3;Adcy8;Adcy9;Adra1b;Adrb3;Asph;Atp2a1;Atp2a3;Atp2b2;Atp2b3;Avpr1a;Avpr1b;Bdkrb2;Cacna1b;Cacna1d;Cacna1e;Cacna1g;Cacna1h;Cacna1i;Cacna1s;Calm4;Calml4;Camk1;Camk1g;Camk2b;Camk4;Casq2;Cckar;Cd38;Chrm1;Chrm2;Chrm3;Cysltr1;Cysltr2;Egf;Egfr;Erbb4;Fgf1;Fgf17;Fgf2;Fgf21;Fgf23;Fgfr3;Flt1;Flt4;Gna14;Gna15;Gnal;Grin1;Grin2a;Grin2c;Grm1;Grm5;Grpr;Hgf;Hrc;Hrh1;Hrh2;Htr2b;Htr2c;Htr7;Itpka;Itpk…	=HYPERLINK("../../3.KEGG_map/Control-vs-Aging-Total/mmu04020.html","mmu04020")
mmu04022	cGMP-PKG signaling pathway	Environmental Information Processing	Signal transduction	68	2173	173	8635	2.47247444730316e-05	0.000475587731922432	1.56194387770031	Adcy1;Adcy2;Adcy3;Adcy5;Adcy8;Adcy9;Adora1;Adra1b;Adrb3;Atf4;Atf6b;Atp1a1;Atp1a2;Atp1a4;Atp1b2;Atp2a1;Atp2a3;Atp2b2;Atp2b3;Bdkrb2;Cacna1d;Cacna1s;Calm4;Calml4;Cnga1;Creb3;Creb3l1;Creb3l3;Fxyd2;Gata4;Gnai1;Gucy1a1;Gucy1b1;Ins2;Irs4;Kcnmb1;Kcnmb2;Kcnmb4;Kcnu1;Kng1;Kng2;Map2k2;Mrvi1;Myh6;Myh7;Myl9;Mylk;Mylk2;Mylk3;Mylk4;Nfatc1;Nfatc2;Nppb;Npr1;Pde3a;Pde3b;Pde5a;Pik3cg;Pik3r6;Plcb2;Pln;Ppp1ca;Prkg1;P…	=HYPERLINK("../../3.KEGG_map/Control-vs-Aging-Total/mmu04022.html","mmu04022")
mmu04024	cAMP signaling pathway	Environmental Information Processing	Signal transduction	83	2173	215	8635	7.43371360297123e-06	0.000162054956544773	1.53405965389184	Abcc4;Acox1;Adcy1;Adcy10;Adcy2;Adcy3;Adcy5;Adcy8;Adcy9;Adcyap1r1;Adora1;Arap3;Atp1a1;Atp1a2;Atp1a4;Atp1b2;Atp2a1;Atp2a3;Atp2b2;Atp2b3;Cacna1d;Cacna1s;Calm4;Calml4;Camk2b;Camk4;Cftr;Chrm1;Chrm2;Cnga1;Cnga2;Cnga3;Cngb3;Creb3;Creb3l1;Creb3l3;Drd2;Fos;Fxyd1;Fxyd2;Gabbr2;Gcg;Gipr;Gli1;Gnai1;Gria1;Gria2;Gria4;Grin1;Grin2a;Grin2b;Grin2c;Grin3b;Hcar2;Hcn2;Hhip;Map2k2;Mapk10;Myl9;Nfatc1;Nfkbia;Npr1;Npy1r;…	=HYPERLINK("../../3.KEGG_map/Control-vs-Aging-Total/mmu04024.html","mmu04024")
mmu04060	Cytokine-cytokine receptor interaction	Environmental Information Processing	Signaling molecules and interaction	98	2173	291	8635	0.00058844171156108	0.00569896155475133	1.33824522450632	Ackr4;Acvr1c;Acvrl1;Amhr2;Bmp2;Bmp5;Bmp6;Bmp7;Bmp8b;Bmpr1b;Ccl22;Ccl28;Ccl3;Ccl4;Ccl5;Ccl6;Ccl7;Ccl8;Ccl9;Ccr1;Ccr2;Ccr6;Ccr7;Ccr9;Cd4;Cd40;Cd70;Csf1r;Csf2;Csf2rb;Csf2rb2;Csf3;Csf3r;Cx3cl1;Cx3cr1;Cxcl10;Cxcl13;Cxcl9;Ebi3;Eda;Edar;Epor;Fas;Fasl;Gdf15;Gdf5;Gh;Ifnb1;Il11ra1;Il12b;Il13ra2;Il15;Il17b;Il17f;Il17re;Il19;Il1a;Il1f6;Il1f9;Il1r2;Il1rn;Il21r;Il22;Il22ra1;Il23a;Il23r;Il24;Il25;Il2ra;Il2rb;Il…	=HYPERLINK("../../3.KEGG_map/Control-vs-Aging-Total/mmu04060.html","mmu04060")
mmu04061	Viral protein interaction with cytokine and cytokine receptor	Environmental Information Processing	Signaling molecules and interaction	34	2173	94	8635	0.0112439770661473	0.0593029113004868	1.4373206959689	Ackr4;Ccl22;Ccl28;Ccl3;Ccl4;Ccl5;Ccl6;Ccl7;Ccl8;Ccl9;Ccr1;Ccr2;Ccr6;Ccr7;Ccr9;Csf1r;Cx3cl1;Cx3cr1;Cxcl10;Cxcl13;Cxcl9;Il19;Il22ra1;Il24;Il2ra;Il2rb;Il6;Lta;Ppbp;Tnfrsf14;Tnfrsf1b;Tnfsf10;Tnfsf14;Xcr1	=HYPERLINK("../../3.KEGG_map/Control-vs-Aging-Total/mmu04061.html","mmu04061")
mmu04062	Chemokine signaling pathway	Organismal Systems	Immune system	50	2173	191	8635	0.399596250822208	0.651204290073089	1.0402536604641	Adcy1;Adcy2;Adcy3;Adcy5;Adcy8;Adcy9;Ccl22;Ccl28;Ccl3;Ccl4;Ccl5;Ccl6;Ccl7;Ccl8;Ccl9;Ccr1;Ccr2;Ccr6;Ccr7;Ccr9;Cx3cl1;Cx3cr1;Cxcl10;Cxcl13;Cxcl9;Dock2;Elmo1;Gnai1;Gng4;Gng5;Gngt2;Grk3;Grk4;Hck;Itk;Nfkbia;Pik3cg;Pik3r3;Pik3r6;Plcb2;Plcg2;Ppbp;Prkcb;Rac2;Shc2;Shc3;Stat1;Stat2;Vav1;Xcr1	=HYPERLINK("../../3.KEGG_map/Control-vs-Aging-Total/mmu04062.html","mmu04062")
mmu04064	NF-kappa B signaling pathway	Environmental Information Processing	Signal transduction	25	2173	105	8635	0.6627093608188	0.884514126480602	0.946135472136393	Card11;Card14;Ccl4;Cd40;Ddx58;Eda;Edar;Gadd45b;Gadd45g;Icam1;Lbp;Lta;Map3k14;Nfkbia;Pidd1;Plau;Plcg2;Prkcb;Prkcq;Syk;Tnfaip3;Tnfrsf11a;Tnfsf14;Trim25;Zap70	=HYPERLINK("../../3.KEGG_map/Control-vs-Aging-Total/mmu04064.html","mmu04064")
mmu04066	HIF-1 signaling pathway	Environmental Information Processing	Signal transduction	33	2173	114	8635	0.202218776844691	0.434113535297285	1.15030154770267	1300017J02Rik;Angpt1;Angpt2;Angpt4;Camk2b;Cybb;Egf;Egfr;Eif4e1b;Eno1;Eno1b;Flt1;Gapdh;Hkdc1;Hmox1;Igf1;Il6;Ins2;Ldha;Ldhc;Map2k2;Nos2;Pdhb;Pfkfb3;Pfkl;Pfkp;Pgk1;Pik3r3;Plcg2;Prkcb;Tek;Tfrc;Trf	=HYPERLINK("../../3.KEGG_map/Control-vs-Aging-Total/mmu04066.html","mmu04066")
mmu04068	FoxO signaling pathway	Environmental Information Processing	Signal transduction	42	2173	131	8635	0.0442523394498443	0.160783500001101	1.27403280370122	Agap2;Bcl2l11;Bcl6;Ccnb1;Ccnb2;Ccnb3;Egf;Egfr;Fasl;Fbxo32;Foxg1;Foxo1;Foxo6;G6pc;G6pc2;Gadd45b;Gadd45g;Grm1;Homer2;Igf1;Il6;Il7r;Ins2;Irs4;Klf2;Map2k2;Mapk10;Pck2;Pik3r3;Plk1;Plk4;Prkab2;Prmt1;Rag1;S1pr4;Sgk2;Sgk3;Skp2;Slc2a4;Smad3;Tgfb2;Tnfsf10	=HYPERLINK("../../3.KEGG_map/Control-vs-Aging-Total/mmu04068.html","mmu04068")
mmu04070	Phosphatidylinositol signaling system	Environmental Information Processing	Signal transduction	22	2173	96	8635	0.731275972077242	0.926849778563016	0.910655391931278	Calm4;Calml4;Cds1;Dgkb;Dgkg;Dgki;Dgkk;Inpp5d;Itpka;Itpkb;Mtmr7;Pik3c2b;Pik3c2g;Pik3r3;Pip5k1b;Plcb2;Plcd4;Plce1;Plcg2;Plcz1;Ppip5k2;Prkcb	=HYPERLINK("../../3.KEGG_map/Control-vs-Aging-Total/mmu04070.html","mmu04070")
mmu04071	Sphingolipid signaling pathway	Environmental Information Processing	Signal transduction	22	2173	124	8635	0.981509014123126	1	0.705023529237118	Adora1;Bdkrb2;Cers3;Ctsd;Gnai1;Kng1;Kng2;Map2k2;Map3k5;Mapk10;Pik3r3;Plcb2;Ppp2r1b;Ppp2r2b;Ppp2r2c;Prkcb;Rac2;S1pr4;S1pr5;Sgpp2;Sphk1;Trp53	=HYPERLINK("../../3.KEGG_map/Control-vs-Aging-Total/mmu04071.html","mmu04071")
mmu04072	Phospholipase D signaling pathway	Environmental Information Processing	Signal transduction	53	2173	149	8635	0.0028177081460963	0.0219378705660355	1.41348829595679	Adcy1;Adcy2;Adcy3;Adcy5;Adcy8;Adcy9;Agpat2;Agt;Avpr1a;Avpr1b;Cyth1;Cyth4;Dgkb;Dgkg;Dgki;Dgkk;Dnm3;Egf;Egfr;F2;Grm1;Grm3;Grm4;Grm5;Grm7;Grm8;Ins2;Kit;Lpar3;Lpar4;Lpar5;Map2k2;Pdgfb;Pdgfd;Pik3cg;Pik3r3;Pik3r6;Pip5k1b;Pla2g4d;Pla2g4e;Pla2g4f;Plcb2;Plcg2;Plpp2;Plpp3;Ptgfr;Ralgds;Rapgef3;Rapgef4;Shc2;Shc3;Sphk1;Syk	=HYPERLINK("../../3.KEGG_map/Control-vs-Aging-Total/mmu04072.html","mmu04072")
mmu04080	Neuroactive ligand-receptor interaction	Environmental Information Processing	Signaling molecules and interaction	138	2173	358	8635	8.01381261214013e-09	6.55129181042455e-07	1.53178804371579	Adcyap1r1;Adm;Adora1;Adra1b;Adrb3;Agt;Avpr1a;Avpr1b;Bdkrb2;C3;Calca;Calcb;Calcr;Cckar;Chrm1;Chrm2;Chrm3;Chrna1;Chrna4;Chrna5;Chrna6;Chrnb1;Chrnb2;Chrnb3;Chrnb4;Chrne;Chrng;Cnr2;Crhr1;Crhr2;Cysltr1;Cysltr2;Drd2;F2;F2rl2;Gabbr2;Gabra1;Gabra2;Gabra3;Gabra4;Gabrb1;Gabrb2;Gabrb3;Gabrd;Gabre;Gabrg3;Gabrq;Gabrr1;Galr2;Gcg;Gh;Gipr;Glp2r;Glrb;Gpr156;Gpr35;Gpr50;Gria1;Gria2;Gria4;Grid2;Grik1;Grik3;Grik4;Gr…	=HYPERLINK("../../3.KEGG_map/Control-vs-Aging-Total/mmu04080.html","mmu04080")
mmu04110	Cell cycle	Cellular Processes	Cell growth and death	44	2173	123	8635	0.00546159448669095	0.0372071124405821	1.4215108556976	Anapc1;Anapc5;Bub1;Bub1b;Bub3;Ccna2;Ccnb1;Ccnb2;Ccnb3;Cdc20;Cdc25b;Cdc25c;Cdc6;Cdk1;Cdk4;Cdkn1c;Chek1;Dbf4;E2f2;Espl1;Gadd45b;Gadd45g;Hdac2;Mad2l1;Mcm2;Mcm3;Mcm4;Mcm5;Mcm6;Mcm7;Orc1;Pcna;Pkmyt1;Plk1;Rbl1;Skp2;Smad3;Smc1a;Smc1b;Stag1;Tgfb2;Trp53;Ywhae;Ywhaz	=HYPERLINK("../../3.KEGG_map/Control-vs-Aging-Total/mmu04110.html","mmu04110")
mmu04114	Oocyte meiosis	Cellular Processes	Cell growth and death	38	2173	119	8635	0.0566547049866164	0.191667160590629	1.26893463321822	Adcy1;Adcy2;Adcy3;Adcy5;Adcy8;Adcy9;Anapc1;Anapc5;Ar;Aurka;Bub1;Calm4;Calml4;Camk2b;Ccnb1;Ccnb2;Cdc20;Cdc25c;Cdk1;Cpeb1;Cpeb3;Espl1;Fbxo5;Igf1;Ins2;Mad2l1;Pkmyt1;Plcz1;Plk1;Ppp1ca;Ppp2r1b;Rps6ka2;Rps6ka6;Sgo1;Smc1a;Smc1b;Ywhae;Ywhaz	=HYPERLINK("../../3.KEGG_map/Control-vs-Aging-Total/mmu04114.html","mmu04114")
mmu04115	p53 signaling pathway	Cellular Processes	Cell growth and death	20	2173	72	8635	0.346276137863707	0.595402169193493	1.10382471749246	Adgrb1;Aifm2;Ccnb1;Ccnb2;Cdk1;Cdk4;Chek1;Cycs;Cyct;Fas;Gadd45b;Gadd45g;Igf1;Pidd1;Rrm2;Serpinb5;Sesn3;Thbs1;Trp53;Trp73	=HYPERLINK("../../3.KEGG_map/Control-vs-Aging-Total/mmu04115.html","mmu04115")
mmu04120	Ubiquitin mediated proteolysis	Genetic Information Processing	Folding, sorting and degradation	17	2173	145	8635	0.999984440606542	1	0.465890156624403	Anapc1;Anapc5;Birc7;Cblc;Cdc20;Fancl;Prkn;Skp2;Socs3;Uba2;Uba3;Uba7;Ube2c;Ube2l6;Ube2q2;Ube2s;Ube2u	=HYPERLINK("../../3.KEGG_map/Control-vs-Aging-Total/mmu04120.html","mmu04120")
mmu04130	SNARE interactions in vesicular transport	Genetic Information Processing	Folding, sorting and degradation	4	2173	33	8635	0.980605275012741	1	0.481668967633073	Bet1l;Snap29;Stx1b;Vamp5	=HYPERLINK("../../3.KEGG_map/Control-vs-Aging-Total/mmu04130.html","mmu04130")
mmu04136	Autophagy - other	Cellular Processes	Transport and catabolism	1	2173	32	8635	0.999908180497612	1	0.124180280717902	Atg13	=HYPERLINK("../../3.KEGG_map/Control-vs-Aging-Total/mmu04136.html","mmu04136")
mmu04137	Mitophagy - animal	Cellular Processes	Transport and catabolism	6	2173	66	8635	0.999766282367461	1	0.361251725724804	Atf4;Calcoco2;Mapk10;Prkn;Trp53;Ulk1	=HYPERLINK("../../3.KEGG_map/Control-vs-Aging-Total/mmu04137.html","mmu04137")
mmu04140	Autophagy - animal	Cellular Processes	Transport and catabolism	14	2173	138	8635	0.999997848524036	1	0.403135983779854	Atg13;Atg14;Ctsd;Dapk2;Hmgb1;Ins2;Irs4;Map2k2;Mapk10;Pik3r3;Prkcq;Rab39b;Snap29;Ulk1	=HYPERLINK("../../3.KEGG_map/Control-vs-Aging-Total/mmu04140.html","mmu04140")
mmu04141	Protein processing in endoplasmic reticulum	Genetic Information Processing	Folding, sorting and degradation	18	2173	172	8635	0.999999706609338	1	0.415859544729717	Atf4;Atf6b;Calr4;Cryaa;Cryab;Ddit3;Dnajc5b;Eif2ak2;Ero1b;Hsp90ab1;Hspa4l;Hspa5;Hspbp1;Lman1l;Man1c1;Map3k5;Mapk10;Prkn	=HYPERLINK("../../3.KEGG_map/Control-vs-Aging-Total/mmu04141.html","mmu04141")
mmu04142	Lysosome	Cellular Processes	Transport and catabolism	31	2173	131	8635	0.687135370054138	0.906021233902029	0.940357545588995	Abcb9;Acp5;Ap1g2;Ap1m1;Ap1s1;Ap3b2;Ap3m2;Ap4s1;Arsg;Atp6v0d2;Cd68;Ctsc;Ctsd;Ctse;Ctsf;Ctso;Ctss;Ctsw;Galc;Gm2a;Gusb;Hyal1;Hyal3;Hyal6;Laptm5;Lgmn;Manba;Napsa;Pla2g15;Psap;Sort1	=HYPERLINK("../../3.KEGG_map/Control-vs-Aging-Total/mmu04142.html","mmu04142")
mmu04144	Endocytosis	Cellular Processes	Transport and catabolism	45	2173	267	8635	0.99963926238982	1	0.669736345444862	Acap1;Actr3;Actr3b;Agap2;Amph;Arap2;Arap3;Arpc1b;Asap3;Cblc;Cyth1;Cyth4;Dnajc6;Dnm3;Egfr;Ehd3;Epn3;Fgfr3;Folr2;Grk3;Grk4;H2-D1;H2-M10.1;H2-M10.4;H2-M2;H2-Q4;H2-T-ps;H2-T22;H2-T3;Il2ra;Il2rb;Iqsec2;Iqsec3;Kif5a;Kif5c;Ldlr;Pip5k1b;Psd2;Rab11fip4;Sh3gl2;Smad3;Tfrc;Vps37d;Washc5;Wipf3	=HYPERLINK("../../3.KEGG_map/Control-vs-Aging-Total/mmu04144.html","mmu04144")
mmu04145	Phagosome	Cellular Processes	Transport and catabolism	59	2173	175	8635	0.00656057083255826	0.0420648365146383	1.33972782854513	Actb;Atp6v0d2;Atp6v0e2;Atp6v1c2;C1rb;C3;Calr4;Cd209d;Cd36;Colec11;Ctss;Cybb;Dync1i1;Fcgr1;Fcgr2b;Fcgr3;Fcgr4;H2-D1;H2-DMa;H2-DMb1;H2-Eb1;H2-Eb2;H2-M10.1;H2-M10.4;H2-M2;H2-Oa;H2-Ob;H2-Q4;H2-T-ps;H2-T22;H2-T3;Itga2;Itgam;Itgb3;Itgb5;Marco;Mrc1;Msr1;Ncf2;Ncf4;Nos1;Olr1;Sftpa1;Sftpd;Tfrc;Thbs1;Thbs2;Thbs3;Thbs4;Tlr2;Tlr6;Tuba1a;Tuba1b;Tuba1c;Tuba4a;Tubb1;Tubb4b;Tubb5;Tubb6	=HYPERLINK("../../3.KEGG_map/Control-vs-Aging-Total/mmu04145.html","mmu04145")
mmu04146	Peroxisome	Cellular Processes	Transport and catabolism	21	2173	86	8635	0.604900891519704	0.834131669339969	0.970338937702672	Abcd2;Acaa1b;Acox1;Acsl3;Acsl5;Acsl6;Crat;Dao;Ddo;Dhrs4;Ephx2;Hao1;Idh2;Mlycd;Mvk;Nos2;Pex5l;Pipox;Pmvk;Pxmp4;Sod1	=HYPERLINK("../../3.KEGG_map/Control-vs-Aging-Total/mmu04146.html","mmu04146")
mmu04150	mTOR signaling pathway	Environmental Information Processing	Signal transduction	24	2173	156	8635	0.998962019839693	1	0.611349074303515	Atp6v1c2;Eif4e1b;Fzd5;Fzd7;Grb10;Igf1;Ins2;Map2k2;Pik3r3;Prkcb;Rps6ka2;Rps6ka6;Skp2;Slc3a2;Slc7a5;Ulk1;Wnt1;Wnt10b;Wnt2b;Wnt5b;Wnt6;Wnt7b;Wnt8b;Wnt9a	=HYPERLINK("../../3.KEGG_map/Control-vs-Aging-Total/mmu04150.html","mmu04150")
mmu04151	PI3K-Akt signaling pathway	Environmental Information Processing	Signal transduction	120	2173	359	8635	0.000211549227365696	0.00239570736709711	1.3282793257848	Angpt1;Angpt2;Angpt4;Atf4;Atf6b;Bcl2l11;Cdk4;Chrm1;Chrm2;Col2a1;Col4a3;Col4a4;Col6a4;Col6a5;Col6a6;Col9a1;Col9a2;Col9a3;Creb3;Creb3l1;Creb3l3;Csf1r;Csf3;Csf3r;Efna2;Efna3;Egf;Egfr;Eif4e1b;Epor;Erbb4;Fasl;Fgf1;Fgf17;Fgf2;Fgf21;Fgf23;Fgfr3;Flt1;Flt3;Flt4;Fn1;G6pc;G6pc2;Gh;Gng4;Gng5;Gngt2;Gys1;Gys2;Hgf;Hsp90ab1;Ifnb1;Igf1;Igf2;Il2ra;Il2rb;Il4ra;Il6;Il7;Il7r;Ins2;Itga11;Itga2;Itga4;Itga8;Itga9;Itgb3;…	=HYPERLINK("../../3.KEGG_map/Control-vs-Aging-Total/mmu04151.html","mmu04151")
mmu04152	AMPK signaling pathway	Environmental Information Processing	Signal transduction	35	2173	126	8635	0.278172207789231	0.535072423218109	1.10382471749246	Acacb;Adipoq;Ccna2;Cd36;Cftr;Cpt1b;Creb3;Creb3l1;Creb3l3;Fbp2;Foxo1;G6pc;G6pc2;Gys1;Gys2;Hmgcr;Hnf4a;Igf1;Ins2;Irs4;Mlycd;Pck2;Pfkfb3;Pfkl;Pfkp;Pik3r3;Pparg;Ppp2r1b;Ppp2r2b;Ppp2r2c;Prkab2;Scd3;Scd4;Slc2a4;Ulk1	=HYPERLINK("../../3.KEGG_map/Control-vs-Aging-Total/mmu04152.html","mmu04152")
mmu04210	Apoptosis	Cellular Processes	Cell growth and death	40	2173	136	8635	0.14694853277984	0.345699066323796	1.16875558322731	Actb;Aifm1;Atf4;Bcl2l11;Birc5;Csf2rb;Csf2rb2;Ctsc;Ctsd;Ctsf;Ctso;Ctss;Ctsw;Cycs;Cyct;Ddit3;Fadd;Fas;Fasl;Fos;Gadd45b;Gadd45g;Lmnb1;Lmnb2;Map2k2;Map3k14;Map3k5;Mapk10;Nfkbia;Ntrk1;Pidd1;Pik3r3;Septin4;Spta1;Tnfsf10;Trp53;Tuba1a;Tuba1b;Tuba1c;Tuba4a	=HYPERLINK("../../3.KEGG_map/Control-vs-Aging-Total/mmu04210.html","mmu04210")
mmu04211	Longevity regulating pathway	Organismal Systems	Aging	26	2173	90	8635	0.240003101080284	0.484450704032426	1.14797770619216	Adcy1;Adcy2;Adcy3;Adcy5;Adcy8;Adcy9;Adipoq;Atf4;Atf6b;Atg13;Camk4;Creb3;Creb3l1;Creb3l3;Eif4e1b;Foxo1;Igf1;Ins2;Irs4;Kl;Pik3r3;Pparg;Prkab2;Sesn3;Trp53;Ulk1	=HYPERLINK("../../3.KEGG_map/Control-vs-Aging-Total/mmu04211.html","mmu04211")
mmu04213	Longevity regulating pathway - multiple species	Organismal Systems	Aging	15	2173	62	8635	0.618487078523915	0.842688644488834	0.96139572168698	Adcy1;Adcy2;Adcy3;Adcy5;Adcy8;Adcy9;Cryab;Foxo1;Hdac2;Igf1;Ins2;Irs4;Pik3r3;Prkab2;Sod1	=HYPERLINK("../../3.KEGG_map/Control-vs-Aging-Total/mmu04213.html","mmu04213")
mmu04215	Apoptosis - multiple species	Cellular Processes	Cell growth and death	9	2173	32	8635	0.414941652156809	0.668403548055549	1.11762252646111	Bcl2l11;Birc5;Birc7;Cycs;Cyct;Fadd;Mapk10;Ngfr;Septin4	=HYPERLINK("../../3.KEGG_map/Control-vs-Aging-Total/mmu04215.html","mmu04215")
mmu04216	Ferroptosis	Cellular Processes	Cell growth and death	17	2173	40	8635	0.0121810396786154	0.0622374996079256	1.68885181776346	1300017J02Rik;Acsl3;Acsl5;Acsl6;Cp;Cybb;Fth1;Gclm;Hmox1;Prnp;Sat2;Slc3a2;Slc7a11;Tfrc;Trf;Trp53;Vdac3	=HYPERLINK("../../3.KEGG_map/Control-vs-Aging-Total/mmu04216.html","mmu04216")
mmu04217	Necroptosis	Cellular Processes	Cell growth and death	41	2173	174	8635	0.715848810979285	0.916972092752728	0.936347863803947	Aifm1;Camk2b;Casp1;Cybb;Eif2ak2;Fadd;Fas;Fasl;Fth1;H2ac12;H2ac18;H2ac19;H2ac6;H2ac7;H2ax;H2az1;Hmgb1;Hsp90ab1;Ifnb1;Il1a;Il33;Irf9;Macroh2a2;Mapk10;Mlkl;Nlrp3;Pla2g4d;Pla2g4e;Pla2g4f;Ppia;Ppid;Pygl;Slc25a5;Stat1;Stat2;Stat4;Stat6;Tnfaip3;Tnfsf10;Vdac3;Zbp1	=HYPERLINK("../../3.KEGG_map/Control-vs-Aging-Total/mmu04217.html","mmu04217")
mmu04218	Cellular senescence	Cellular Processes	Cell growth and death	44	2173	178	8635	0.584125649393786	0.81978149078012	0.982279973319131	Cacna1d;Calm4;Calml4;Ccna2;Ccnb1;Ccnb2;Ccnb3;Cdk1;Cdk4;Chek1;E2f2;Foxm1;Foxo1;Gadd45b;Gadd45g;Gata4;H2-D1;H2-M10.1;H2-M10.4;H2-M2;H2-Q4;H2-T-ps;H2-T22;H2-T3;Il1a;Il6;Map2k2;Map2k6;Mybl2;Nbn;Nfatc1;Nfatc2;Pik3r3;Ppid;Ppp1ca;Rad9b;Rassf5;Rbl1;Slc25a5;Smad3;Tgfb2;Trp53;Trpv4;Vdac3	=HYPERLINK("../../3.KEGG_map/Control-vs-Aging-Total/mmu04218.html","mmu04218")
mmu04260	Cardiac muscle contraction	Organismal Systems	Circulatory system	38	2173	83	8635	3.40162017523053e-05	0.000585436735421254	1.81931591991528	Actc1;Asph;Atp1a1;Atp1a2;Atp1a4;Atp1b2;Atp2a1;Atp2a3;Cacna1d;Cacna1s;Cacna2d2;Cacna2d3;Cacna2d4;Cacnb4;Cacng2;Cacng5;Cacng7;Cacng8;Casq2;Cox6a2;Cox6b2;Fxyd2;Hrc;Myh6;Myh7;Myl2;Myl3;Myl4;Ryr2;Slc8a1;Slc8a2;Slc9a7;Tnnc1;Tnni3;Tpm4;Trdn;Uqcrb;Uqcrq	=HYPERLINK("../../3.KEGG_map/Control-vs-Aging-Total/mmu04260.html","mmu04260")
mmu04261	Adrenergic signaling in cardiomyocytes	Organismal Systems	Circulatory system	62	2173	152	8635	1.46287296473707e-05	0.000298974662168138	1.62087945358103	Actc1;Adcy1;Adcy2;Adcy3;Adcy5;Adcy8;Adcy9;Adra1b;Agt;Atf4;Atf6b;Atp1a1;Atp1a2;Atp1a4;Atp1b2;Atp2a1;Atp2a3;Atp2b2;Atp2b3;Cacna1d;Cacna1s;Cacna2d2;Cacna2d3;Cacna2d4;Cacnb4;Cacng2;Cacng5;Cacng7;Cacng8;Calm4;Calml4;Camk2b;Creb3;Creb3l1;Creb3l3;Fxyd2;Gnai1;Kcnq1;Myh6;Myh7;Myl2;Myl3;Myl4;Pik3cg;Pik3r6;Plcb2;Pln;Ppp1ca;Ppp2r1b;Ppp2r2b;Ppp2r2c;Rapgef3;Rapgef4;Ryr2;Scn1b;Scn5a;Scn7a;Slc8a1;Slc8a2;Tnnc1;Tn…	=HYPERLINK("../../3.KEGG_map/Control-vs-Aging-Total/mmu04261.html","mmu04261")
mmu04270	Vascular smooth muscle contraction	Organismal Systems	Circulatory system	50	2173	142	8635	0.00459853929512677	0.0334160522112546	1.39921443062424	Acta2;Actg2;Adcy1;Adcy2;Adcy3;Adcy5;Adcy8;Adcy9;Adm;Adra1b;Agt;Avpr1a;Avpr1b;Cacna1d;Cacna1s;Calca;Calcb;Calm4;Calml4;Cyp4a12b;Gucy1a1;Gucy1b1;Kcnmb1;Kcnmb2;Kcnmb4;Kcnu1;Map2k2;Mrvi1;Myh11;Myh14;Myl9;Mylk;Mylk2;Mylk3;Mylk4;Nppb;Npr1;Pla2g3;Pla2g4d;Pla2g4e;Pla2g4f;Plcb2;Ppp1ca;Ppp1r12b;Ppp1r14a;Prkcb;Prkch;Prkcq;Prkg1;Ptgir	=HYPERLINK("../../3.KEGG_map/Control-vs-Aging-Total/mmu04270.html","mmu04270")
mmu04310	Wnt signaling pathway	Environmental Information Processing	Signal transduction	39	2173	168	8635	0.748644997745175	0.93082476905959	0.922482085332983	Cacybp;Camk2b;Ctbp1;Ctnnd2;Daam2;Dkk2;Frat1;Fzd5;Fzd7;Lgr5;Lgr6;Mapk10;Nfatc1;Nfatc2;Nkd1;Nkd2;Peg12;Plcb2;Prickle1;Prkcb;Rac2;Rnf43;Ror1;Rspo2;Ruvbl1;Smad3;Sost;Tcf7;Tle7;Trp53;Wif1;Wnt1;Wnt10b;Wnt2b;Wnt5b;Wnt6;Wnt7b;Wnt8b;Wnt9a	=HYPERLINK("../../3.KEGG_map/Control-vs-Aging-Total/mmu04310.html","mmu04310")
mmu04330	Notch signaling pathway	Environmental Information Processing	Signal transduction	13	2173	60	8635	0.778071749667679	0.94583443175216	0.860983279644117	Aph1b;Aph1c;Ctbp1;Dll4;Dtx1;Dtx3l;Hdac2;Hes1;Jag2;Kat2a;Notch1;Notch3;Tle7	=HYPERLINK("../../3.KEGG_map/Control-vs-Aging-Total/mmu04330.html","mmu04330")
mmu04340	Hedgehog signaling pathway	Environmental Information Processing	Signal transduction	10	2173	58	8635	0.944201296164058	1	0.685132583271181	Dhh;Gli1;Grk3;Hhatl;Hhip;Lrp2;Ptch2;Scube2;Spopfm2;Tdpoz4	=HYPERLINK("../../3.KEGG_map/Control-vs-Aging-Total/mmu04340.html","mmu04340")
mmu04350	TGF-beta signaling pathway	Environmental Information Processing	Signal transduction	26	2173	95	8635	0.346424261218664	0.595402169193493	1.08755782691889	Acvr1c;Amhr2;Bmp2;Bmp5;Bmp6;Bmp7;Bmp8b;Bmpr1b;Dcn;Fbn1;Fmod;Fst;Gdf5;Grem1;Hjv;Id2;Id4;Lefty2;Nbl1;Ppp2r1b;Rbl1;Smad3;Smad9;Tgfb2;Thbs1;Thsd4	=HYPERLINK("../../3.KEGG_map/Control-vs-Aging-Total/mmu04350.html","mmu04350")
mmu04360	Axon guidance	Organismal Systems	Development and regeneration	57	2173	181	8635	0.0311162126976421	0.125617303112703	1.25140791176493	Ablim1;Ablim2;Ablim3;Bmp7;Bmpr1b;Camk2b;Cfl1;Dcc;Dpysl5;Efna2;Efna3;Efnb1;Enah;Epha3;Epha4;Epha6;Epha8;Ephb1;Gnai1;Lrrc4c;Myl9;Nfatc2;Ntn1;Ntng1;Ntng2;Pak5;Pak6;Pik3r3;Plcg2;Plxnb3;Plxnc1;Rac2;Robo1;Robo2;Robo3;Sema3b;Sema3d;Sema3e;Sema3f;Sema3g;Sema4d;Sema4f;Sema4g;Sema5b;Sema6a;Sema6c;Sema6d;Sema7a;Slit1;Srgap1;Trpc1;Trpc3;Trpc4;Trpc5;Unc5a;Unc5c;Wnt5b	=HYPERLINK("../../3.KEGG_map/Control-vs-Aging-Total/mmu04360.html","mmu04360")
mmu04370	VEGF signaling pathway	Environmental Information Processing	Signal transduction	12	2173	58	8635	0.82569437316735	0.978425994408362	0.822159099925417	Kdr;Map2k2;Nfatc2;Pik3r3;Pla2g4d;Pla2g4e;Pla2g4f;Plcg2;Prkcb;Rac2;Shc2;Sphk1	=HYPERLINK("../../3.KEGG_map/Control-vs-Aging-Total/mmu04370.html","mmu04370")
mmu04371	Apelin signaling pathway	Environmental Information Processing	Signal transduction	44	2173	137	8635	0.0391508408072396	0.151487947030474	1.27624697263362	Acta2;Adcy1;Adcy10;Adcy2;Adcy3;Adcy5;Adcy8;Adcy9;Calm4;Calml4;Camk4;Ccn2;Cdh1;Gnai1;Gng4;Gng5;Gngt2;Klf2;Map2k2;Myl2;Myl3;Myl4;Mylk;Mylk2;Mylk3;Mylk4;Nos1;Nos2;Notch3;Pde3b;Pik3cg;Pik3r6;Plat;Plcb2;Plin1;Prkab2;Ryr1;Ryr2;Ryr3;Slc8a1;Slc8a2;Smad3;Sphk1;Spp1	=HYPERLINK("../../3.KEGG_map/Control-vs-Aging-Total/mmu04371.html","mmu04371")
mmu04380	Osteoclast differentiation	Organismal Systems	Development and regeneration	34	2173	124	8635	0.311662867380851	0.559965701283178	1.08958181791191	Acp5;Calcr;Camk4;Csf1r;Fcgr1;Fcgr2b;Fcgr3;Fcgr4;Fos;Ifnb1;Il1a;Irf9;Itgb3;Junb;Lilrb4a;Map2k6;Map3k14;Mapk10;Ncf2;Ncf4;Nfatc1;Nfatc2;Nfkbia;Pik3r3;Plcg2;Pparg;Socs3;Spi1;Stat1;Stat2;Syk;Tgfb2;Tnfrsf11a;Trem2	=HYPERLINK("../../3.KEGG_map/Control-vs-Aging-Total/mmu04380.html","mmu04380")
mmu04390	Hippo signaling pathway	Environmental Information Processing	Signal transduction	44	2173	157	8635	0.227430739839871	0.470695265364797	1.11366774045099	Actb;Birc5;Bmp2;Bmp5;Bmp6;Bmp7;Bmp8b;Bmpr1b;Ccn2;Cdh1;Crb1;Crb2;Ctnna2;Ctnna3;Dlg2;Fgf1;Fzd5;Fzd7;Gdf5;Id2;Nkd1;Nkd2;Patj;Ppp1ca;Ppp2r1b;Ppp2r2b;Ppp2r2c;Smad3;Snai2;Tcf7;Tead2;Tgfb2;Trp73;Wnt1;Wnt10b;Wnt2b;Wnt5b;Wnt6;Wnt7b;Wnt8b;Wnt9a;Wwc1;Ywhae;Ywhaz	=HYPERLINK("../../3.KEGG_map/Control-vs-Aging-Total/mmu04390.html","mmu04390")
mmu04392	Hippo signaling pathway - multiple species	Environmental Information Processing	Signal transduction	6	2173	27	8635	0.708178955901033	0.916972092752728	0.883059773993966	Dchs1;Dchs2;Fat4;Rassf2;Tead2;Wwc1	=HYPERLINK("../../3.KEGG_map/Control-vs-Aging-Total/mmu04392.html","mmu04392")
mmu04510	Focal adhesion	Cellular Processes	Cellular community - eukaryotes	69	2173	201	8635	0.00209384344114217	0.0166996781769144	1.36412965087128	Actb;Col2a1;Col4a3;Col4a4;Col6a4;Col6a5;Col6a6;Col9a1;Col9a2;Col9a3;Egf;Egfr;Flna;Flt1;Flt4;Fn1;Hgf;Igf1;Itga11;Itga2;Itga4;Itga8;Itga9;Itgb3;Itgb4;Itgb5;Itgb7;Kdr;Lama1;Lama2;Lama3;Lama4;Lamb3;Lamc3;Mapk10;Myl10;Myl2;Myl7;Myl9;Mylk;Mylk2;Mylk3;Mylk4;Mylpf;Pak5;Pak6;Pdgfb;Pdgfd;Pgf;Pik3r3;Pip5k1b;Ppp1ca;Ppp1r12b;Prkcb;Rac2;Rasgrf1;Reln;Shc2;Shc3;Spp1;Thbs1;Thbs2;Thbs3;Thbs4;Tnn;Tnr;Vav1;Vtn;Vwf	=HYPERLINK("../../3.KEGG_map/Control-vs-Aging-Total/mmu04510.html","mmu04510")
mmu04512	ECM-receptor interaction	Environmental Information Processing	Signaling molecules and interaction	48	2173	88	8635	3.25800291327639e-09	3.55122317547127e-07	2.16751035434883	Agrn;Cd36;Col2a1;Col4a3;Col4a4;Col6a4;Col6a5;Col6a6;Col9a1;Col9a2;Col9a3;Dmp1;Fn1;Fras1;Frem1;Frem2;Gp1ba;Gp9;Hmmr;Itga11;Itga2;Itga4;Itga8;Itga9;Itgb3;Itgb4;Itgb5;Itgb7;Lama1;Lama2;Lama3;Lama4;Lamb3;Lamc3;Npnt;Reln;Sdc4;Spp1;Sv2b;Sv2c;Thbs1;Thbs2;Thbs3;Thbs4;Tnn;Tnr;Vtn;Vwf	=HYPERLINK("../../3.KEGG_map/Control-vs-Aging-Total/mmu04512.html","mmu04512")
mmu04514	Cell adhesion molecules	Environmental Information Processing	Signaling molecules and interaction	68	2173	167	8635	6.14778753366691e-06	0.00014359475167922	1.6180616218093	Cadm1;Cd22;Cd274;Cd28;Cd4;Cd40;Cd6;Cd80;Cd86;Cd8b1;Cdh1;Cdh15;Cdh3;Cdh4;Cldn11;Cldn4;Cntn1;Cntn2;Cntnap2;H2-D1;H2-DMa;H2-DMb1;H2-Eb1;H2-Eb2;H2-M10.1;H2-M10.4;H2-M2;H2-Oa;H2-Ob;H2-Q4;H2-T-ps;H2-T22;H2-T3;Icam1;Icos;Igsf11;Itga4;Itga8;Itga9;Itgal;Itgam;Itgb7;Jam3;Lrrc4b;Lrrc4c;Mpz;Ncam1;Nfasc;Nrcam;Nrxn1;Nrxn2;Nrxn3;Ntng1;Ntng2;Pdcd1;Pdcd1lg2;Pecam1;Ptprc;Pvr;Sdc3;Sdc4;Sele;Selp;Selplg;Siglec1;Tigi…	=HYPERLINK("../../3.KEGG_map/Control-vs-Aging-Total/mmu04514.html","mmu04514")
mmu04520	Adherens junction	Cellular Processes	Cellular community - eukaryotes	13	2173	71	8635	0.933996643176997	1	0.727591503924606	Actb;Cdh1;Ctnna2;Ctnna3;Egfr;Nectin4;Ptprb;Rac2;Smad3;Snai1;Snai2;Sorbs1;Tcf7	=HYPERLINK("../../3.KEGG_map/Control-vs-Aging-Total/mmu04520.html","mmu04520")
mmu04530	Tight junction	Cellular Processes	Cellular community - eukaryotes	37	2173	166	8635	0.829272538943606	0.978425994408362	0.885719592590334	Actb;Actr3;Actr3b;Arpc1b;Bves;Cacna1d;Cd1d1;Cdk4;Cftr;Cgnl1;Cldn11;Cldn4;Dlg2;Epb41l4b;Gata4;Hcls1;Jam3;Map3k5;Mapk10;Mpp4;Myh11;Myh14;Myl2;Myl9;Patj;Pcna;Ppp2r1b;Ppp2r2b;Ppp2r2c;Prkab2;Synpo;Tjp3;Tuba1a;Tuba1b;Tuba1c;Tuba4a;Ybx3	=HYPERLINK("../../3.KEGG_map/Control-vs-Aging-Total/mmu04530.html","mmu04530")
mmu04540	Gap junction	Cellular Processes	Cellular community - eukaryotes	32	2173	86	8635	0.0086405195602265	0.0504544624320369	1.47861171459455	Adcy1;Adcy2;Adcy3;Adcy5;Adcy8;Adcy9;Cdk1;Drd2;Egf;Egfr;Gnai1;Grm1;Grm5;Gucy1a1;Gucy1b1;Htr2b;Htr2c;Map2k2;Pdgfb;Pdgfd;Plcb2;Prkcb;Prkg1;Prkg2;Tuba1a;Tuba1b;Tuba1c;Tuba4a;Tubb1;Tubb4b;Tubb5;Tubb6	=HYPERLINK("../../3.KEGG_map/Control-vs-Aging-Total/mmu04540.html","mmu04540")
mmu04550	Signaling pathways regulating pluripotency of stem cells	Cellular Processes	Cellular community - eukaryotes	29	2173	140	8635	0.909097255686101	1	0.823137860758661	Acvr1c;Bmpr1b;Dusp9;Esrrb;Esx1;Fgf2;Fgfr3;Fzd5;Fzd7;Hand1;Hoxa1;Id2;Id4;Igf1;Lefty2;Map2k2;Pik3r3;Pou5f1;Smad3;Smad9;Tcf7;Wnt1;Wnt10b;Wnt2b;Wnt5b;Wnt6;Wnt7b;Wnt8b;Wnt9a	=HYPERLINK("../../3.KEGG_map/Control-vs-Aging-Total/mmu04550.html","mmu04550")
mmu04610	Complement and coagulation cascades	Organismal Systems	Immune system	47	2173	92	8635	7.26849991898527e-08	3.3954278192974e-06	2.03007763260569	A2m;Bdkrb2;C1rb;C1s1;C1s2;C2;C3;C4b;C4bp;C6;C7;C8g;C9;Cd46;Cd55;Cd59a;Cfb;Cfh;Cfi;Clu;Cr1l;Cr2;F10;F13a1;F2;F2rl2;F5;F7;F8;Fgg;Hc;Itgam;Itgax;Klkb1;Kng1;Kng2;Masp1;Plat;Plau;Plaur;Plg;Serpinb2;Serpind1;Serpinf2;Serping1;Vtn;Vwf	=HYPERLINK("../../3.KEGG_map/Control-vs-Aging-Total/mmu04610.html","mmu04610")
mmu04611	Platelet activation	Organismal Systems	Immune system	39	2173	124	8635	0.0665920851525535	0.208453335592447	1.24981443819307	Actb;Adcy1;Adcy2;Adcy3;Adcy5;Adcy8;Adcy9;F2;Fgg;Gnai1;Gp1ba;Gp9;Gucy1a1;Gucy1b1;Itga2;Itgb3;Mylk;Mylk2;Mylk3;Mylk4;P2rx1;P2ry12;Pik3cg;Pik3r3;Pik3r6;Pla2g4d;Pla2g4e;Pla2g4f;Plcb2;Plcg2;Ppp1ca;Prkg1;Prkg2;Ptgir;Rasgrp1;Stim1;Syk;Tbxas1;Vwf	=HYPERLINK("../../3.KEGG_map/Control-vs-Aging-Total/mmu04611.html","mmu04611")
mmu04612	Antigen processing and presentation	Organismal Systems	Immune system	28	2173	83	8635	0.049525379255215	0.176030424091905	1.34054857256915	B2m;Calr4;Cd4;Cd74;Cd8b1;Ciita;Ctss;H2-D1;H2-DMa;H2-DMb1;H2-Eb1;H2-Eb2;H2-M10.1;H2-M10.4;H2-M2;H2-Oa;H2-Ob;H2-Q4;H2-T-ps;H2-T22;H2-T3;Hsp90ab1;Hspa5;Kir3dl2;Klrc1;Lgmn;Nfyc;Tapbp	=HYPERLINK("../../3.KEGG_map/Control-vs-Aging-Total/mmu04612.html","mmu04612")
mmu04613	Neutrophil extracellular trap formation	Organismal Systems	Immune system	64	2173	205	8635	0.0281255916176871	0.119545944198959	1.24059129224518	Actb;C3;Casp1;Clcn3;Clcn4;Cr1l;Cybb;Elane;Fcgr1;Fcgr4;Fgg;Gp1ba;H2ac12;H2ac18;H2ac19;H2ac6;H2ac7;H2ax;H2az1;H2bc18;H2bc21;H2bc22;H2bc23;H2bc24;H2bc3;H2bc4;H2bc6;H2bc8;H3c11;H3c14;H3c15;H3c2;H3c4;H4c1;H4c11;H4c12;H4c14;H4c18;H4c8;H4c9;Hat1;Hc;Hdac11;Hdac2;Hmgb1;Itgal;Itgam;Itgb3;Macroh2a2;Map2k2;Ncf2;Ncf4;Pik3r3;Plcb2;Plcg2;Prkcb;Rac2;Selp;Selplg;Slc25a5;Syk;Tlr2;Vdac3;Vwf	=HYPERLINK("../../3.KEGG_map/Control-vs-Aging-Total/mmu04613.html","mmu04613")
mmu04614	Renin-angiotensin system	Organismal Systems	Endocrine system	8	2173	36	8635	0.718460122722511	0.916972092752728	0.883059773993967	Ace;Ace2;Agt;Anpep;Enpep;Mas1;Prep;Ren1	=HYPERLINK("../../3.KEGG_map/Control-vs-Aging-Total/mmu04614.html","mmu04614")
mmu04620	Toll-like receptor signaling pathway	Organismal Systems	Immune system	26	2173	99	8635	0.438375830894237	0.692406406342664	1.04361609653832	Ccl3;Ccl4;Ccl5;Cd40;Cd80;Cd86;Cxcl10;Cxcl9;Fadd;Fos;Ifnb1;Ikbke;Il12b;Il6;Lbp;Map2k2;Map2k6;Mapk10;Nfkbia;Pik3r3;Spp1;Stat1;Tlr1;Tlr2;Tlr6;Tlr9	=HYPERLINK("../../3.KEGG_map/Control-vs-Aging-Total/mmu04620.html","mmu04620")
mmu04621	NOD-like receptor signaling pathway	Organismal Systems	Immune system	42	2173	202	8635	0.939545293231107	1	0.826229194479503	Casp1;Casr;Ccl5;Cybb;Fadd;Gbp2;Gbp2b;Gbp3;Gbp5;Gbp7;Hsp90ab1;Ifi204;Ifi207;Ifnb1;Ikbke;Il6;Irf9;Mapk10;Naip5;Nampt;Nfkbia;Nlrp1a;Nlrp3;Nlrp6;Nod1;Nod2;Oas1a;Oas1g;Oas2;Oas3;P2rx7;Plcb2;Rnasel;Stat1;Stat2;Tnfaip3;Trpm2;Trpv2;Txn1;Txnip;Vdac3;Ywhae	=HYPERLINK("../../3.KEGG_map/Control-vs-Aging-Total/mmu04621.html","mmu04621")
mmu04622	RIG-I-like receptor signaling pathway	Organismal Systems	Immune system	13	2173	70	8635	0.925414221305905	1	0.737985668266386	Cxcl10;Ddx3x;Ddx58;Dhx58;Fadd;Ifih1;Ifnb1;Ikbke;Il12b;Isg15;Mapk10;Nfkbia;Trim25	=HYPERLINK("../../3.KEGG_map/Control-vs-Aging-Total/mmu04622.html","mmu04622")
mmu04623	Cytosolic DNA-sensing pathway	Organismal Systems	Immune system	12	2173	63	8635	0.900899848336814	1	0.756908377709114	Casp1;Ccl4;Ccl5;Cxcl10;Ddx58;Ifi202b;Ifnb1;Ikbke;Il33;Il6;Nfkbia;Zbp1	=HYPERLINK("../../3.KEGG_map/Control-vs-Aging-Total/mmu04623.html","mmu04623")
mmu04625	C-type lectin receptor signaling pathway	Organismal Systems	Immune system	26	2173	112	8635	0.717843204204849	0.916972092752728	0.922482085332983	Calm4;Calml4;Casp1;Ccl22;Cd209d;Clec4d;Egr2;Egr3;Ikbke;Il12b;Il23a;Il6;Irf1;Irf9;Lsp1;Map3k14;Mapk10;Nfatc1;Nfatc2;Nfkbia;Nlrp3;Pik3r3;Plcg2;Stat1;Stat2;Syk	=HYPERLINK("../../3.KEGG_map/Control-vs-Aging-Total/mmu04625.html","mmu04625")
mmu04630	JAK-STAT signaling pathway	Environmental Information Processing	Signal transduction	45	2173	168	8635	0.340565517300619	0.595402169193493	1.06440240615344	Aox1;Aox2;Aox3;Aox4;Cish;Csf2;Csf2rb;Csf2rb2;Csf3;Csf3r;Egf;Egfr;Epor;Fhl1;Gh;Ifnb1;Il11ra1;Il12b;Il13ra2;Il15;Il19;Il21r;Il22;Il22ra1;Il23a;Il23r;Il24;Il2ra;Il2rb;Il4ra;Il6;Il7;Il7r;Irf9;Osmr;Pdgfb;Pik3r3;Pim1;Prlr;Socs3;Stat1;Stat2;Stat4;Stat6;Tslp	=HYPERLINK("../../3.KEGG_map/Control-vs-Aging-Total/mmu04630.html","mmu04630")
mmu04640	Hematopoietic cell lineage	Organismal Systems	Immune system	47	2173	92	8635	7.26849991898527e-08	3.3954278192974e-06	2.03007763260569	Anpep;Cd1d1;Cd22;Cd33;Cd36;Cd37;Cd38;Cd3g;Cd4;Cd5;Cd55;Cd59a;Cd8b1;Cr1l;Cr2;Csf1r;Csf2;Csf3;Csf3r;Dntt;Epor;Fcer2a;Fcgr1;Flt3;Gp1ba;Gp9;H2-DMa;H2-DMb1;H2-Eb1;H2-Eb2;H2-Oa;H2-Ob;Il11ra1;Il1a;Il1r2;Il2ra;Il4ra;Il6;Il7;Il7r;Itga2;Itga4;Itgam;Itgb3;Kit;Ms4a1;Tfrc	=HYPERLINK("../../3.KEGG_map/Control-vs-Aging-Total/mmu04640.html","mmu04640")
mmu04650	Natural killer cell mediated cytotoxicity	Organismal Systems	Immune system	32	2173	144	8635	0.819931573355412	0.978425994408362	0.883059773993967	Csf2;Fas;Fasl;Fcgr4;H2-D1;H2-M10.1;H2-M10.4;H2-M2;H2-Q4;H2-T-ps;H2-T22;H2-T3;Icam1;Ifnb1;Itgal;Kir3dl2;Klrc1;Klrk1;Map2k2;Nfatc1;Nfatc2;Pik3r3;Plcg2;Prkcb;Rac2;Sh2d1b1;Shc2;Shc3;Syk;Tnfsf10;Vav1;Zap70	=HYPERLINK("../../3.KEGG_map/Control-vs-Aging-Total/mmu04650.html","mmu04650")
mmu04657	IL-17 signaling pathway	Organismal Systems	Immune system	28	2173	91	8635	0.132794960439113	0.319293765173455	1.22269814860703	Anapc5;Ccl7;Csf2;Csf3;Cxcl10;Fadd;Fos;Hsp90ab1;Ikbke;Il17b;Il17f;Il17re;Il25;Il6;Lcn2;Mapk10;Mapk15;Mapk4;Mapk6;Mmp13;Mmp1b;Mmp3;Mmp9;Muc5ac;Muc5b;Nfkbia;S100a8;Tnfaip3	=HYPERLINK("../../3.KEGG_map/Control-vs-Aging-Total/mmu04657.html","mmu04657")
mmu04658	Th1 and Th2 cell differentiation	Organismal Systems	Immune system	28	2173	87	8635	0.0843702344453924	0.242009356698626	1.27891415543954	Cd3g;Cd4;Dll4;Fos;H2-DMa;H2-DMb1;H2-Eb1;H2-Eb2;H2-Oa;H2-Ob;Il12b;Il2ra;Il2rb;Il4ra;Jag2;Maf;Mapk10;Nfatc1;Nfatc2;Nfkbia;Notch1;Notch3;Prkcq;Runx3;Stat1;Stat4;Stat6;Zap70	=HYPERLINK("../../3.KEGG_map/Control-vs-Aging-Total/mmu04658.html","mmu04658")
mmu04659	Th17 cell differentiation	Organismal Systems	Immune system	29	2173	103	8635	0.273873057123556	0.529920057274573	1.11882816025449	Cd3g;Cd4;Fos;H2-DMa;H2-DMb1;H2-Eb1;H2-Eb2;H2-Oa;H2-Ob;Hsp90ab1;Il17f;Il21r;Il22;Il23a;Il23r;Il2ra;Il2rb;Il4ra;Il6;Mapk10;Nfatc1;Nfatc2;Nfkbia;Prkcq;Rora;Smad3;Stat1;Stat6;Zap70	=HYPERLINK("../../3.KEGG_map/Control-vs-Aging-Total/mmu04659.html","mmu04659")
mmu04660	T cell receptor signaling pathway	Organismal Systems	Immune system	26	2173	103	8635	0.530856408805314	0.77151131413039	1.00308731609023	Card11;Cd28;Cd3g;Cd4;Cd8b1;Cdk4;Csf2;Fos;Grap2;Icos;Itk;Map2k2;Map3k14;Mapk10;Nfatc1;Nfatc2;Nfkbia;Pak5;Pak6;Pdcd1;Pik3r3;Prkcq;Ptprc;Rasgrp1;Vav1;Zap70	=HYPERLINK("../../3.KEGG_map/Control-vs-Aging-Total/mmu04660.html","mmu04660")
mmu04662	B cell receptor signaling pathway	Organismal Systems	Immune system	22	2173	77	8635	0.282849649147605	0.538317067618952	1.13536256656367	Card11;Cd22;Cd72;Cd79b;Cr2;Fcgr2b;Fos;Ifitm1;Inpp5d;Lilrb4a;Map2k2;Nfatc1;Nfatc2;Nfkbia;Pik3ap1;Pik3r3;Plcg2;Prkcb;Rac2;Rasgrp3;Syk;Vav1	=HYPERLINK("../../3.KEGG_map/Control-vs-Aging-Total/mmu04662.html","mmu04662")
mmu04664	Fc epsilon RI signaling pathway	Organismal Systems	Immune system	15	2173	66	8635	0.720678372591593	0.916972092752728	0.903129314312011	Alox5;Alox5ap;Csf2;Inpp5d;Map2k2;Map2k6;Mapk10;Pik3r3;Pla2g4d;Pla2g4e;Pla2g4f;Plcg2;Rac2;Syk;Vav1	=HYPERLINK("../../3.KEGG_map/Control-vs-Aging-Total/mmu04664.html","mmu04664")
mmu04666	Fc gamma R-mediated phagocytosis	Organismal Systems	Immune system	27	2173	92	8635	0.207393145532694	0.440373757072668	1.16621481022029	Actr3;Actr3b;Amph;Arpc1b;Asap3;Cfl1;Fcgr1;Fcgr2b;Fcgr4;Hck;Inpp5d;Marcksl1;Pik3r3;Pip5k1b;Pla2g4d;Pla2g4e;Pla2g4f;Plcg2;Plpp2;Plpp3;Prkcb;Ptprc;Rac2;Scin;Sphk1;Syk;Vav1	=HYPERLINK("../../3.KEGG_map/Control-vs-Aging-Total/mmu04666.html","mmu04666")
mmu04668	TNF signaling pathway	Environmental Information Processing	Signal transduction	36	2173	113	8635	0.0641815961857798	0.205758646595588	1.2659794990002	Atf4;Atf6b;Ccl5;Creb3;Creb3l1;Creb3l3;Csf2;Cx3cl1;Cxcl10;Fadd;Fas;Fos;Gm5431;Icam1;Ifi47;Ifnb1;Il15;Il6;Irf1;Junb;Lta;Map2k6;Map3k14;Map3k5;Mapk10;Mlkl;Mmp3;Mmp9;Nfkbia;Nod2;Pik3r3;Rps6ka4;Sele;Socs3;Tnfaip3;Tnfrsf1b	=HYPERLINK("../../3.KEGG_map/Control-vs-Aging-Total/mmu04668.html","mmu04668")
mmu04670	Leukocyte transendothelial migration	Organismal Systems	Immune system	32	2173	118	8635	0.344568634408345	0.595402169193493	1.07763226656891	Actb;Cldn11;Cldn4;Ctnna2;Ctnna3;Cybb;Gnai1;Icam1;Itga4;Itgal;Itgam;Itk;Jam3;Mmp9;Myl10;Myl2;Myl7;Myl9;Mylpf;Ncf2;Ncf4;Pecam1;Pik3r3;Plcg2;Prkcb;Rac2;Rapgef3;Rapgef4;Rassf5;Rhoh;Txk;Vav1	=HYPERLINK("../../3.KEGG_map/Control-vs-Aging-Total/mmu04670.html","mmu04670")
mmu04672	Intestinal immune network for IgA production	Organismal Systems	Immune system	22	2173	42	8635	0.000137347398889495	0.0019527217146463	2.08149803870006	Aicda;Ccl28;Ccr9;Cd28;Cd40;Cd80;Cd86;H2-DMa;H2-DMb1;H2-Eb1;H2-Eb2;H2-Oa;H2-Ob;Icos;Il15;Il6;Itga4;Itgb7;Map3k14;Pigr;Tnfrsf13b;Tnfsf13	=HYPERLINK("../../3.KEGG_map/Control-vs-Aging-Total/mmu04672.html","mmu04672")
mmu04710	Circadian rhythm	Organismal Systems	Environmental adaptation	6	2173	30	8635	0.80356195685249	0.969539106062964	0.79475379659457	Bhlhe40;Npas2;Nr1d1;Per2;Prkab2;Rora	=HYPERLINK("../../3.KEGG_map/Control-vs-Aging-Total/mmu04710.html","mmu04710")
mmu04713	Circadian entrainment	Organismal Systems	Environmental adaptation	41	2173	98	8635	0.000207407950962619	0.00239570736709711	1.66249518675395	Adcy1;Adcy10;Adcy2;Adcy3;Adcy5;Adcy8;Adcy9;Adcyap1r1;Cacna1d;Cacna1g;Cacna1h;Cacna1i;Calm4;Calml4;Camk2b;Fos;Gnai1;Gng4;Gng5;Gngt2;Gria1;Gria2;Gria4;Grin1;Grin2a;Grin2b;Grin2c;Gucy1a1;Gucy1b1;Kcnj3;Kcnj6;Nos1;Nos1ap;Per2;Plcb2;Prkcb;Prkg1;Prkg2;Ryr1;Ryr2;Ryr3	=HYPERLINK("../../3.KEGG_map/Control-vs-Aging-Total/mmu04713.html","mmu04713")
mmu04714	Thermogenesis	Organismal Systems	Environmental adaptation	49	2173	218	8635	0.84272031914498	0.984176944144315	0.893186606264539	Acsl3;Acsl5;Acsl6;Actb;Actl6a;Adcy1;Adcy10;Adcy2;Adcy3;Adcy5;Adcy8;Adcy9;Adrb3;Atp5a1;Atp5b;Atp5g1;Atp5g3;Bmp8b;Coa7;Cox6a2;Cox6b2;Cpt1b;Creb3;Creb3l1;Creb3l3;Dpf3;Fgf21;Gcg;Map3k5;Mgll;Ndufa4l2;Ndufaf3;Ndufs1;Ndufs8;Ndufv3;Nppb;Npr1;Plin1;Pparg;Prdm16;Prkab2;Prkg1;Prkg2;Rps6ka2;Rps6ka6;Slc25a29;Smarcb1;Uqcrb;Uqcrq	=HYPERLINK("../../3.KEGG_map/Control-vs-Aging-Total/mmu04714.html","mmu04714")
mmu04720	Long-term potentiation	Organismal Systems	Nervous system	22	2173	67	8635	0.0971941676639908	0.257796136850507	1.30481966605079	Adcy1;Adcy8;Atf4;Calm4;Calml4;Camk2b;Camk4;Gria1;Gria2;Grin1;Grin2a;Grin2b;Grin2c;Grm1;Grm5;Map2k2;Plcb2;Ppp1ca;Prkcb;Rapgef3;Rps6ka2;Rps6ka6	=HYPERLINK("../../3.KEGG_map/Control-vs-Aging-Total/mmu04720.html","mmu04720")
mmu04721	Synaptic vesicle cycle	Organismal Systems	Nervous system	26	2173	77	8635	0.0563049435056926	0.191667160590629	1.3417921241207	Atp6v0d2;Atp6v0e2;Atp6v1c2;Cacna1b;Dnm3;Rab3a;Rims1;Slc17a7;Slc18a2;Slc1a2;Slc1a3;Slc1a6;Slc6a1;Slc6a11;Slc6a12;Slc6a13;Slc6a2;Slc6a3;Slc6a4;Slc6a5;Slc6a9;Snap25;Stx1b;Syt1;Unc13b;Unc13c	=HYPERLINK("../../3.KEGG_map/Control-vs-Aging-Total/mmu04721.html","mmu04721")
mmu04722	Neurotrophin signaling pathway	Organismal Systems	Nervous system	27	2173	121	8635	0.796162792382656	0.964241604107884	0.88670878132452	Arhgdig;Atf4;Calm4;Calml4;Camk2b;Camk4;Fasl;Irak3;Map2k2;Map3k5;Mapk10;Matk;Nfkbia;Ngfr;Ntrk1;Ntrk2;Ntrk3;Pik3r3;Plcg2;Rps6ka2;Rps6ka6;Shc2;Shc3;Sort1;Trp53;Trp73;Ywhae	=HYPERLINK("../../3.KEGG_map/Control-vs-Aging-Total/mmu04722.html","mmu04722")
mmu04723	Retrograde endocannabinoid signaling	Organismal Systems	Nervous system	42	2173	141	8635	0.120547410226175	0.30557366778263	1.18367586726851	Adcy1;Adcy2;Adcy3;Adcy5;Adcy8;Adcy9;Cacna1b;Cacna1d;Cacna1s;Gabra1;Gabra2;Gabra3;Gabra4;Gabrb1;Gabrb2;Gabrb3;Gabrd;Gabre;Gabrg3;Gabrq;Gabrr1;Gnai1;Gng4;Gng5;Gngt2;Gria1;Gria2;Gria4;Grm1;Grm5;Kcnj3;Kcnj6;Mapk10;Mgll;Ndufa4l2;Ndufs1;Ndufs8;Ndufv3;Plcb2;Prkcb;Rims1;Slc17a7	=HYPERLINK("../../3.KEGG_map/Control-vs-Aging-Total/mmu04723.html","mmu04723")
mmu04724	Glutamatergic synapse	Organismal Systems	Nervous system	47	2173	113	8635	8.73567571341613e-05	0.00129843907194867	1.65280656813915	Adcy1;Adcy2;Adcy3;Adcy5;Adcy8;Adcy9;Cacna1d;Dlgap1;Gnai1;Gng4;Gng5;Gngt2;Gria1;Gria2;Gria4;Grik1;Grik3;Grik4;Grin1;Grin2a;Grin2b;Grin2c;Grin3b;Grk3;Grm1;Grm3;Grm4;Grm5;Grm7;Grm8;Homer2;Kcnj3;Pla2g4d;Pla2g4e;Pla2g4f;Plcb2;Prkcb;Shank1;Shank3;Slc17a7;Slc1a2;Slc1a3;Slc1a6;Slc38a1;Slc38a2;Slc38a3;Trpc1	=HYPERLINK("../../3.KEGG_map/Control-vs-Aging-Total/mmu04724.html","mmu04724")
mmu04725	Cholinergic synapse	Organismal Systems	Nervous system	40	2173	112	8635	0.00806529301032453	0.0488398298958541	1.41920320820459	Adcy1;Adcy2;Adcy3;Adcy5;Adcy8;Adcy9;Atf4;Cacna1b;Cacna1d;Cacna1s;Camk2b;Camk4;Chrm1;Chrm2;Chrm3;Chrna4;Chrna6;Chrnb2;Chrnb4;Creb3;Creb3l1;Creb3l3;Fos;Gnai1;Gng4;Gng5;Gngt2;Kcnj12;Kcnj2;Kcnj3;Kcnj6;Kcnq1;Kcnq2;Kcnq3;Kcnq4;Pik3cg;Pik3r3;Pik3r6;Plcb2;Prkcb	=HYPERLINK("../../3.KEGG_map/Control-vs-Aging-Total/mmu04725.html","mmu04725")
mmu04726	Serotonergic synapse	Organismal Systems	Nervous system	40	2173	131	8635	0.0942706256079926	0.257796136850507	1.21336457495354	Adcy5;Alox12;Alox12b;Alox5;Alox8;Cacna1b;Cacna1d;Cacna1s;Cyp2c23;Cyp2c29;Cyp2c65;Cyp2d22;Cyp2d40;Cyp2j9;Cyp4x1;Gabrb1;Gabrb2;Gabrb3;Gnai1;Gng4;Gng5;Gngt2;Htr2b;Htr2c;Htr7;Kcnd2;Kcnj3;Kcnj6;Maob;Pla2g4d;Pla2g4e;Pla2g4f;Plcb2;Prkcb;Rapgef3;Slc18a2;Slc6a4;Tph1;Tph2;Trpc1	=HYPERLINK("../../3.KEGG_map/Control-vs-Aging-Total/mmu04726.html","mmu04726")
mmu04727	GABAergic synapse	Organismal Systems	Nervous system	40	2173	89	8635	3.62302720887767e-05	0.000592364948651498	1.78596358785297	Abat;Adcy1;Adcy2;Adcy3;Adcy5;Adcy8;Adcy9;Cacna1b;Cacna1d;Cacna1s;Gabbr2;Gabra1;Gabra2;Gabra3;Gabra4;Gabrb1;Gabrb2;Gabrb3;Gabrd;Gabre;Gabrg3;Gabrq;Gabrr1;Gad1;Gnai1;Gng4;Gng5;Gngt2;Hap1;Kcnj6;Plcl1;Prkcb;Slc12a5;Slc38a1;Slc38a2;Slc38a3;Slc6a1;Slc6a11;Slc6a12;Slc6a13	=HYPERLINK("../../3.KEGG_map/Control-vs-Aging-Total/mmu04727.html","mmu04727")
mmu04728	Dopaminergic synapse	Organismal Systems	Nervous system	41	2173	135	8635	0.0976556122280983	0.257796136850507	1.20684835779175	Adcy5;Atf4;Atf6b;Cacna1b;Cacna1d;Calm4;Calml4;Caly;Camk2b;Creb3;Creb3l1;Creb3l3;Drd2;Fos;Gnai1;Gnal;Gng4;Gng5;Gngt2;Gria1;Gria2;Gria4;Grin2a;Grin2b;Kcnj3;Kcnj6;Kif5a;Kif5c;Maob;Mapk10;Plcb2;Ppp1ca;Ppp1r1b;Ppp2r1b;Ppp2r2b;Ppp2r2c;Prkcb;Scn1a;Slc18a2;Slc6a3;Th	=HYPERLINK("../../3.KEGG_map/Control-vs-Aging-Total/mmu04728.html","mmu04728")
mmu04730	Long-term depression	Organismal Systems	Nervous system	20	2173	60	8635	0.0968735785121123	0.257796136850507	1.32458966099095	Crhr1;Gnai1;Gria1;Gria2;Grid2;Grm1;Gucy1a1;Gucy1b1;Igf1;Map2k2;Nos1;Pla2g4d;Pla2g4e;Pla2g4f;Plcb2;Ppp2r1b;Prkcb;Prkg1;Prkg2;Ryr1	=HYPERLINK("../../3.KEGG_map/Control-vs-Aging-Total/mmu04730.html","mmu04730")
mmu04740	Olfactory transduction	Organismal Systems	Sensory system	30	2173	1149	8635	1	1	0.10375375934655	Adcy3;Ano2;Calm4;Calml4;Camk2b;Cnga2;Cnga3;Gnal;Grk3;Gucy2d;Gucy2e;Ncald;Olfr10;Olfr1193;Olfr12;Olfr1314;Olfr1389;Olfr212;Olfr287;Olfr317;Olfr39;Olfr460;Olfr78;Pde1b;Pde1c;Prkg1;Prkg2;Slc24a4;Slc8a1;Slc8a2	=HYPERLINK("../../3.KEGG_map/Control-vs-Aging-Total/mmu04740.html","mmu04740")
mmu04742	Taste transduction	Organismal Systems	Sensory system	23	2173	92	8635	0.554889073040314	0.786286027895885	0.993442245743212	Adcy8;Asic2;Chrm3;Entpd2;Gabbr2;Gabra1;Gabra2;Gabra3;Gabra4;Grm1;Grm4;P2ry4;Pde1b;Pde1c;Pkd2l1;Plcb2;Scn2a;Scn3a;Scn9a;Scnn1a;Scnn1g;Tas1r1;Trpm5	=HYPERLINK("../../3.KEGG_map/Control-vs-Aging-Total/mmu04742.html","mmu04742")
mmu04744	Phototransduction	Organismal Systems	Sensory system	11	2173	27	8635	0.0547913858882703	0.19060407644111	1.61894291898894	Calm4;Calml4;Cnga1;Gnat1;Gucy2d;Gucy2e;Gucy2f;Pde6a;Rgs9;Rho;Slc24a1	=HYPERLINK("../../3.KEGG_map/Control-vs-Aging-Total/mmu04744.html","mmu04744")
mmu04750	Inflammatory mediator regulation of TRP channels	Organismal Systems	Sensory system	44	2173	127	8635	0.0103451160379047	0.0563808824065806	1.37673886024256	Adcy1;Adcy2;Adcy3;Adcy5;Adcy8;Adcy9;Alox12;Asic2;Asic4;Bdkrb2;Calm4;Calml4;Camk2b;Cyp2c23;Cyp2c29;Cyp2c65;Cyp2j9;Cyp4a12b;Hrh1;Htr2b;Htr2c;Igf1;Kng1;Kng2;Map2k6;Mapk10;Ntrk1;P2ry2;Pik3r3;Pla2g4d;Pla2g4e;Pla2g4f;Plcb2;Plcg2;Ppp1ca;Prkcb;Prkch;Prkcq;Trpa1;Trpm8;Trpv1;Trpv2;Trpv3;Trpv4	=HYPERLINK("../../3.KEGG_map/Control-vs-Aging-Total/mmu04750.html","mmu04750")
mmu04810	Regulation of actin cytoskeleton	Cellular Processes	Cell motility	72	2173	220	8635	0.00653622195913045	0.0420648365146383	1.3005062126093	Actb;Actr3;Actr3b;Arhgef4;Arhgef6;Arpc1b;Bdkrb2;Cfl1;Chrm1;Chrm2;Chrm3;Cyfip2;Diaph3;Egf;Egfr;Enah;F2;Fgf1;Fgf17;Fgf2;Fgf21;Fgf23;Fgfr3;Fn1;Ins2;Insrr;Iqgap2;Iqgap3;Itga11;Itga2;Itga4;Itga8;Itga9;Itgad;Itgae;Itgal;Itgam;Itgax;Itgb3;Itgb4;Itgb5;Itgb7;Kng1;Kng2;Lpar4;Lpar5;Map2k2;Myh11;Myh14;Myl10;Myl2;Myl7;Myl9;Mylk;Mylk2;Mylk3;Mylk4;Mylpf;Nckap1l;Pak5;Pak6;Pdgfb;Pdgfd;Pfn1;Pfn2;Pik3r3;Pip5k1b;Ppp…	=HYPERLINK("../../3.KEGG_map/Control-vs-Aging-Total/mmu04810.html","mmu04810")
mmu04910	Insulin signaling pathway	Organismal Systems	Endocrine system	36	2173	139	8635	0.452959412977261	0.698655943296332	1.0291775783239	Acacb;Calm4;Calml4;Eif4e1b;Fbp2;Flot1;Foxo1;G6pc;G6pc2;Gck;Gys1;Gys2;Hkdc1;Ins2;Irs4;Map2k2;Mapk10;Pck2;Pde3b;Phkg1;Pik3r3;Ppp1ca;Ppp1r3a;Ppp1r3b;Ppp1r3d;Ppp1r3e;Prkab2;Prkar1b;Prkar2a;Prkar2b;Pygl;Shc2;Shc3;Slc2a4;Socs3;Sorbs1	=HYPERLINK("../../3.KEGG_map/Control-vs-Aging-Total/mmu04910.html","mmu04910")
mmu04911	Insulin secretion	Organismal Systems	Endocrine system	41	2173	86	8635	4.87384196628457e-06	0.000122595870998081	1.89447125932426	Abcc8;Adcy1;Adcy2;Adcy3;Adcy5;Adcy8;Adcy9;Adcyap1r1;Atf4;Atf6b;Atp1a1;Atp1a2;Atp1a4;Atp1b2;Cacna1d;Cacna1s;Camk2b;Cckar;Chrm3;Creb3;Creb3l1;Creb3l3;Fxyd2;Gcg;Gck;Ins2;Kcnmb1;Kcnmb2;Kcnmb4;Kcnn1;Kcnn3;Kcnu1;Pclo;Pdx1;Plcb2;Prkcb;Rab3a;Rapgef4;Rims2;Ryr2;Snap25	=HYPERLINK("../../3.KEGG_map/Control-vs-Aging-Total/mmu04911.html","mmu04911")
mmu04912	GnRH signaling pathway	Organismal Systems	Endocrine system	21	2173	90	8635	0.694867058558389	0.910501005511622	0.927212762693665	Adcy1;Adcy2;Adcy3;Adcy5;Adcy8;Adcy9;Atf4;Cacna1d;Cacna1s;Calm4;Calml4;Camk2b;Egfr;Map2k2;Map2k6;Mapk10;Pla2g4d;Pla2g4e;Pla2g4f;Plcb2;Prkcb	=HYPERLINK("../../3.KEGG_map/Control-vs-Aging-Total/mmu04912.html","mmu04912")
mmu04913	Ovarian steroidogenesis	Organismal Systems	Endocrine system	24	2173	63	8635	0.015597397664487	0.0775054581750732	1.51381675541823	Acot1;Acot2;Adcy1;Adcy2;Adcy3;Adcy5;Adcy8;Adcy9;Alox5;Bmp6;Cyp11a1;Cyp17a1;Cyp19a1;Cyp1a1;Cyp1b1;Cyp2j9;Hsd17b1;Igf1;Ins2;Ldlr;Pla2g4d;Pla2g4e;Pla2g4f;Star	=HYPERLINK("../../3.KEGG_map/Control-vs-Aging-Total/mmu04913.html","mmu04913")
mmu04914	Progesterone-mediated oocyte maturation	Organismal Systems	Endocrine system	32	2173	90	8635	0.0177655021753665	0.0867062568857441	1.41289563839035	Adcy1;Adcy2;Adcy3;Adcy5;Adcy8;Adcy9;Anapc1;Anapc5;Aurka;Bub1;Ccna2;Ccnb1;Ccnb2;Ccnb3;Cdc25b;Cdc25c;Cdk1;Cpeb1;Cpeb3;Gnai1;Hsp90ab1;Igf1;Ins2;Kif22;Mad2l1;Mapk10;Pde3b;Pik3r3;Pkmyt1;Plk1;Rps6ka2;Rps6ka6	=HYPERLINK("../../3.KEGG_map/Control-vs-Aging-Total/mmu04914.html","mmu04914")
mmu04915	Estrogen signaling pathway	Organismal Systems	Endocrine system	40	2173	134	8635	0.124092166921419	0.30966754746101	1.18619969640981	Adcy1;Adcy2;Adcy3;Adcy5;Adcy8;Adcy9;Atf4;Atf6b;Calm4;Calml4;Creb3;Creb3l1;Creb3l3;Ctsd;Egfr;Esr1;Esr2;Fkbp4;Fos;Gabbr2;Gnai1;Grm1;Hsp90ab1;Kcnj3;Kcnj6;Krt12;Krt13;Krt15;Krt16;Krt19;Krt20;Krt23;Krt42;Map2k2;Mmp9;Pik3r3;Plcb2;Shc2;Shc3;Tgfa	=HYPERLINK("../../3.KEGG_map/Control-vs-Aging-Total/mmu04915.html","mmu04915")
mmu04916	Melanogenesis	Organismal Systems	Endocrine system	30	2173	100	8635	0.157414436879211	0.362496625771141	1.19213069489185	Adcy1;Adcy2;Adcy3;Adcy5;Adcy8;Adcy9;Calm4;Calml4;Camk2b;Creb3;Creb3l1;Creb3l3;Fzd5;Fzd7;Gnai1;Kit;Map2k2;Mc1r;Plcb2;Prkcb;Tcf7;Tyrp1;Wnt1;Wnt10b;Wnt2b;Wnt5b;Wnt6;Wnt7b;Wnt8b;Wnt9a	=HYPERLINK("../../3.KEGG_map/Control-vs-Aging-Total/mmu04916.html","mmu04916")
mmu04917	Prolactin signaling pathway	Organismal Systems	Endocrine system	20	2173	74	8635	0.398717455791728	0.651204290073089	1.07399161701969	Cish;Csn2;Cyp17a1;Elf5;Esr1;Esr2;Fos;Gck;Ins2;Irf1;Map2k2;Mapk10;Pik3r3;Prlr;Shc2;Shc3;Socs3;Stat1;Th;Tnfrsf11a	=HYPERLINK("../../3.KEGG_map/Control-vs-Aging-Total/mmu04917.html","mmu04917")
mmu04918	Thyroid hormone synthesis	Organismal Systems	Endocrine system	33	2173	74	8635	0.000204249423119932	0.00239570736709711	1.77208616808249	Adcy1;Adcy2;Adcy3;Adcy5;Adcy8;Adcy9;Alb;Asgr1;Asgr2;Atf4;Atf6b;Atp1a1;Atp1a2;Atp1a4;Atp1b2;Creb3;Creb3l1;Creb3l3;Duox1;Duox2;Fxyd2;Gpx3;Gpx6;Gsr;Hspa5;Lrp2;Pax8;Plcb2;Prkcb;Slc26a4;Tg;Tpo;Tshr	=HYPERLINK("../../3.KEGG_map/Control-vs-Aging-Total/mmu04918.html","mmu04918")
mmu04919	Thyroid hormone signaling pathway	Organismal Systems	Endocrine system	38	2173	120	8635	0.0634568100489488	0.205758646595588	1.2583601779414	Actb;Atp1a1;Atp1a2;Atp1a4;Atp1b2;Atp2a1;Atp2a3;Dio2;Esr1;Foxo1;Fxyd2;Gata4;Hdac2;Itgb3;Kat2a;Map2k2;Med12l;Myh6;Myh7;Notch1;Notch3;Pfkl;Pfkp;Pik3r3;Plcb2;Plcd4;Plce1;Plcg2;Plcz1;Pln;Prkcb;Rcan1;Rcan2;Slc16a2;Slco1c1;Stat1;Thrb;Trp53	=HYPERLINK("../../3.KEGG_map/Control-vs-Aging-Total/mmu04919.html","mmu04919")
mmu04920	Adipocytokine signaling pathway	Organismal Systems	Endocrine system	20	2173	71	8635	0.320644568432119	0.572955048509853	1.11937154449939	Acacb;Acsbg2;Acsl3;Acsl5;Acsl6;Adipoq;Cd36;Cpt1b;G6pc;G6pc2;Irs4;Mapk10;Nfkbia;Pck2;Ppara;Prkab2;Prkcq;Slc2a4;Socs3;Tnfrsf1b	=HYPERLINK("../../3.KEGG_map/Control-vs-Aging-Total/mmu04920.html","mmu04920")
mmu04921	Oxytocin signaling pathway	Organismal Systems	Endocrine system	58	2173	153	8635	0.000298911175695342	0.00315303078878635	1.50639608504853	Actb;Adcy1;Adcy2;Adcy3;Adcy5;Adcy8;Adcy9;Cacna1d;Cacna1s;Cacna2d2;Cacna2d3;Cacna2d4;Cacnb4;Cacng2;Cacng5;Cacng7;Cacng8;Calm4;Calml4;Camk1;Camk1g;Camk2b;Camk4;Cd38;Egfr;Fos;Gnai1;Gucy1a1;Gucy1b1;Kcnj12;Kcnj2;Kcnj3;Kcnj6;Map2k2;Myl9;Mylk;Mylk2;Mylk3;Mylk4;Nfatc1;Nfatc2;Npr1;Oxt;Pik3cg;Pik3r6;Pla2g4d;Pla2g4e;Pla2g4f;Plcb2;Ppp1ca;Ppp1r12b;Prkab2;Prkcb;Rcan1;Ryr1;Ryr2;Ryr3;Trpm2	=HYPERLINK("../../3.KEGG_map/Control-vs-Aging-Total/mmu04921.html","mmu04921")
mmu04922	Glucagon signaling pathway	Organismal Systems	Endocrine system	33	2173	104	8635	0.0775259539347074	0.226348097648655	1.260907465751	Acacb;Adcy2;Atf4;Calm4;Calml4;Camk2b;Cpt1b;Creb3;Creb3l1;Creb3l3;Fbp2;Foxo1;G6pc;G6pc2;Gcg;Gck;Gys1;Gys2;Ldha;Ldhc;Pck2;Pde3b;Pdhb;Pfkl;Pfkp;Pgam2;Phkg1;Pkm;Plcb2;Ppara;Prkab2;Prmt1;Pygl	=HYPERLINK("../../3.KEGG_map/Control-vs-Aging-Total/mmu04922.html","mmu04922")
mmu04923	Regulation of lipolysis in adipocytes	Organismal Systems	Endocrine system	21	2173	56	8635	0.0273161483130971	0.119098406645103	1.49016336861482	Adcy1;Adcy2;Adcy3;Adcy5;Adcy8;Adcy9;Adora1;Adrb3;Fabp4;Gnai1;Ins2;Irs4;Mgll;Npr1;Npy1r;Pde3b;Pik3r3;Plin1;Prkg1;Prkg2;Tshr	=HYPERLINK("../../3.KEGG_map/Control-vs-Aging-Total/mmu04923.html","mmu04923")
mmu04924	Renin secretion	Organismal Systems	Endocrine system	26	2173	75	8635	0.0415662913784365	0.154468573494579	1.37757324743059	Ace;Adcy5;Adcyap1r1;Adora1;Adrb3;Agt;Cacna1d;Cacna1s;Calm4;Calml4;Clca1;Clca2;Clca3a1;Clca3b;Gnai1;Gucy1a1;Gucy1b1;Kcnj2;Npr1;Pde1b;Pde1c;Pde3a;Pde3b;Plcb2;Prkg2;Ren1	=HYPERLINK("../../3.KEGG_map/Control-vs-Aging-Total/mmu04924.html","mmu04924")
mmu04925	Aldosterone synthesis and secretion	Organismal Systems	Endocrine system	38	2173	102	8635	0.00437103246745046	0.0324847185649159	1.48042373875459	Adcy1;Adcy2;Adcy3;Adcy5;Adcy8;Adcy9;Agt;Atf4;Atf6b;Atp1a1;Atp1a2;Atp1a4;Atp1b2;Atp2b2;Atp2b3;Cacna1d;Cacna1g;Cacna1h;Cacna1i;Cacna1s;Calm4;Calml4;Camk1;Camk1g;Camk2b;Camk4;Creb3;Creb3l1;Creb3l3;Cyp11a1;Cyp21a1;Kcnk9;Ldlr;Npr1;Plcb2;Prkcb;Prkd3;Star	=HYPERLINK("../../3.KEGG_map/Control-vs-Aging-Total/mmu04925.html","mmu04925")
mmu04926	Relaxin signaling pathway	Organismal Systems	Endocrine system	37	2173	129	8635	0.203117342203317	0.434113535297285	1.13976319666663	Acta2;Adcy1;Adcy2;Adcy3;Adcy5;Adcy8;Adcy9;Atf4;Atf6b;Col4a3;Col4a4;Creb3;Creb3l1;Creb3l3;Egfr;Fos;Gna15;Gnai1;Gng4;Gng5;Gngt2;Insl3;Map2k2;Mapk10;Mmp13;Mmp1b;Mmp9;Nfkbia;Nos1;Nos2;Pik3r3;Plcb2;Rln1;Rxfp1;Rxfp2;Shc2;Shc3	=HYPERLINK("../../3.KEGG_map/Control-vs-Aging-Total/mmu04926.html","mmu04926")
mmu04927	Cortisol synthesis and secretion	Organismal Systems	Endocrine system	26	2173	72	8635	0.025085593941126	0.113930405815947	1.4349721327402	Adcy1;Adcy2;Adcy3;Adcy5;Adcy8;Adcy9;Agt;Atf4;Atf6b;Cacna1d;Cacna1g;Cacna1h;Cacna1i;Cacna1s;Creb3;Creb3l1;Creb3l3;Cyp11a1;Cyp17a1;Cyp21a1;Ldlr;Nr5a1;Pde8a;Pde8b;Plcb2;Star	=HYPERLINK("../../3.KEGG_map/Control-vs-Aging-Total/mmu04927.html","mmu04927")
mmu04928	Parathyroid hormone synthesis, secretion and action	Organismal Systems	Endocrine system	32	2173	108	8635	0.167024204523626	0.374088458076887	1.17741303199196	Adcy1;Adcy2;Adcy3;Adcy5;Adcy8;Adcy9;Atf4;Atf6b;Bglap2;Casr;Creb3;Creb3l1;Creb3l3;Cyp24a1;Egfr;Fgf23;Fos;Gcm2;Gnai1;Kl;Mmp13;Mmp15;Mmp17;Mmp24;Mmp25;Pde4c;Plcb2;Prkcb;Slc34a2;Slc34a3;Sost;Vdr	=HYPERLINK("../../3.KEGG_map/Control-vs-Aging-Total/mmu04928.html","mmu04928")
mmu04929	GnRH secretion	Organismal Systems	Endocrine system	21	2173	63	8635	0.0904961457777591	0.257323823211541	1.32458966099095	Cacna1d;Cacna1g;Cacna1h;Cacna1i;Cacna1s;Esr2;Gabbr2;Hcn2;Kcnj3;Kcnj6;Kcnn1;Kcnn3;Kiss1r;Map2k2;Pik3r3;Plcb2;Prkcb;Spp1;Trpc1;Trpc4;Trpc5	=HYPERLINK("../../3.KEGG_map/Control-vs-Aging-Total/mmu04929.html","mmu04929")
mmu04930	Type II diabetes mellitus	Human Diseases	Endocrine and metabolic disease	16	2173	48	8635	0.128187805063825	0.312816509372171	1.32458966099095	Abcc8;Adipoq;Cacna1b;Cacna1d;Cacna1e;Cacna1g;Gck;Hkdc1;Ins2;Irs4;Mapk10;Pdx1;Pik3r3;Pkm;Slc2a4;Socs3	=HYPERLINK("../../3.KEGG_map/Control-vs-Aging-Total/mmu04930.html","mmu04930")
mmu04931	Insulin resistance	Human Diseases	Endocrine and metabolic disease	39	2173	110	8635	0.0100765426376668	0.0558479566528312	1.40888173032674	Acacb;Agt;Cd36;Cpt1b;Creb3;Creb3l1;Creb3l3;Foxo1;G6pc;G6pc2;Gys1;Gys2;Il6;Ins2;Mapk10;Mlxipl;Nfkbia;Nr1h3;Pck2;Pik3r3;Ppara;Ppp1ca;Ppp1r3a;Ppp1r3b;Ppp1r3d;Ppp1r3e;Prkab2;Prkcb;Prkcq;Ptpa;Pygl;Rps6ka2;Rps6ka6;Slc27a1;Slc27a5;Slc27a6;Slc2a4;Socs3;Trib3	=HYPERLINK("../../3.KEGG_map/Control-vs-Aging-Total/mmu04931.html","mmu04931")
mmu04932	Non-alcoholic fatty liver disease	Human Diseases	Endocrine and metabolic disease	29	2173	147	8635	0.951286672568689	1	0.783940819770154	Adipoq;Atf4;Bcl2l11;Cox6a2;Cox6b2;Cycs;Cyct;Cyp2e1;Ddit3;Fas;Fasl;Fos;Il1a;Il6;Ins2;Map3k5;Mapk10;Mlxipl;Ndufa4l2;Ndufs1;Ndufs8;Ndufv3;Nr1h3;Pik3r3;Ppara;Prkab2;Socs3;Uqcrb;Uqcrq	=HYPERLINK("../../3.KEGG_map/Control-vs-Aging-Total/mmu04932.html","mmu04932")
mmu04933	AGE-RAGE signaling pathway in diabetic complications	Human Diseases	Endocrine and metabolic disease	23	2173	101	8635	0.746046702324202	0.93082476905959	0.904917689191837	Agt;Cdk4;Col4a3;Col4a4;Cybb;Fn1;Foxo1;Icam1;Il1a;Il6;Mapk10;Nfatc1;Pik3r3;Pim1;Plcb2;Plcd4;Plce1;Plcg2;Prkcb;Sele;Smad3;Stat1;Tgfb2	=HYPERLINK("../../3.KEGG_map/Control-vs-Aging-Total/mmu04933.html","mmu04933")
mmu04934	Cushing syndrome	Human Diseases	Endocrine and metabolic disease	48	2173	162	8635	0.110471854136026	0.288994370419843	1.17741303199196	Adcy1;Adcy2;Adcy3;Adcy5;Adcy8;Adcy9;Agt;Aip;Atf4;Atf6b;Cacna1d;Cacna1g;Cacna1h;Cacna1i;Cacna1s;Camk2b;Cdk4;Creb3;Creb3l1;Creb3l3;Crhr1;Crhr2;Cyp11a1;Cyp17a1;Cyp21a1;E2f2;Egfr;Fh1;Fzd5;Fzd7;Gnai1;Ldlr;Map2k2;Nr5a1;Pde11a;Pde8a;Pde8b;Plcb2;Star;Tcf7;Wnt1;Wnt10b;Wnt2b;Wnt5b;Wnt6;Wnt7b;Wnt8b;Wnt9a	=HYPERLINK("../../3.KEGG_map/Control-vs-Aging-Total/mmu04934.html","mmu04934")
mmu04935	Growth hormone synthesis, secretion and action	Organismal Systems	Endocrine system	32	2173	116	8635	0.304989918767223	0.559965701283178	1.09621213323389	Adcy1;Adcy10;Adcy2;Adcy3;Adcy5;Adcy8;Adcy9;Atf4;Atf6b;Cacna1d;Cacna1s;Creb3;Creb3l1;Creb3l3;Fos;Gh;Gnai1;Igf1;Irs4;Junb;Map2k2;Map2k6;Mapk10;Pik3r3;Plcb2;Plcg2;Prkcb;Shc2;Shc3;Socs3;Sst;Stat1	=HYPERLINK("../../3.KEGG_map/Control-vs-Aging-Total/mmu04935.html","mmu04935")
mmu04940	Type I diabetes mellitus	Human Diseases	Endocrine and metabolic disease	27	2173	63	8635	0.00156870189661435	0.0128241380048223	1.70304384984551	Cd28;Cd80;Cd86;Cpe;Fas;Fasl;Gad1;H2-D1;H2-DMa;H2-DMb1;H2-Eb1;H2-Eb2;H2-M10.1;H2-M10.4;H2-M2;H2-Oa;H2-Ob;H2-Q4;H2-T-ps;H2-T22;H2-T3;Hspd1;Il12b;Il1a;Ins2;Lta;Ptprn2	=HYPERLINK("../../3.KEGG_map/Control-vs-Aging-Total/mmu04940.html","mmu04940")
mmu04950	Maturity onset diabetes of the young	Human Diseases	Endocrine and metabolic disease	10	2173	27	8635	0.116938389471917	0.302718598587476	1.47176628998994	Foxa3;Gck;Hes1;Hnf1a;Hnf1b;Hnf4a;Ins2;Nr5a2;Pax4;Pdx1	=HYPERLINK("../../3.KEGG_map/Control-vs-Aging-Total/mmu04950.html","mmu04950")
mmu04960	Aldosterone-regulated sodium reabsorption	Organismal Systems	Excretory system	14	2173	38	8635	0.0739214098954832	0.221764229686449	1.46402015162158	Atp1a1;Atp1a2;Atp1a4;Atp1b2;Fxyd2;Hsd11b2;Igf1;Ins2;Nr3c2;Pik3r3;Prkcb;Scnn1a;Scnn1g;Slc9a3r2	=HYPERLINK("../../3.KEGG_map/Control-vs-Aging-Total/mmu04960.html","mmu04960")
mmu04961	Endocrine and other factor-regulated calcium reabsorption	Organismal Systems	Excretory system	17	2173	61	8635	0.358921111407945	0.609038440309035	1.10744381492686	Adcy9;Atp1a1;Atp1a2;Atp1a4;Atp1b2;Atp2b2;Atp2b3;Bdkrb2;Dnm3;Esr1;Fxyd2;Kl;Plcb2;Prkcb;Slc8a1;Slc8a2;Vdr	=HYPERLINK("../../3.KEGG_map/Control-vs-Aging-Total/mmu04961.html","mmu04961")
mmu04962	Vasopressin-regulated water reabsorption	Organismal Systems	Excretory system	8	2173	44	8635	0.896989529358253	1	0.722503451449609	Adcy3;Adcy9;Aqp3;Arhgdig;Creb3;Creb3l1;Creb3l3;Dync1i1	=HYPERLINK("../../3.KEGG_map/Control-vs-Aging-Total/mmu04962.html","mmu04962")
mmu04964	Proximal tubule bicarbonate reclamation	Organismal Systems	Excretory system	8	2173	22	8635	0.165872993971079	0.374072200196848	1.44500690289922	Atp1a1;Atp1a2;Atp1a4;Atp1b2;Car2;Fxyd2;Pck2;Slc38a3	=HYPERLINK("../../3.KEGG_map/Control-vs-Aging-Total/mmu04964.html","mmu04964")
mmu04966	Collecting duct acid secretion	Organismal Systems	Excretory system	7	2173	27	8635	0.537244301396866	0.773915799809583	1.03023640299296	Atp4a;Atp6v0d2;Atp6v0e2;Atp6v1c2;Car2;Clcnkb;Slc4a1	=HYPERLINK("../../3.KEGG_map/Control-vs-Aging-Total/mmu04966.html","mmu04966")
mmu04970	Salivary secretion	Organismal Systems	Digestive system	37	2173	86	8635	0.000212463344482618	0.00239570736709711	1.70964479499995	Adcy1;Adcy2;Adcy3;Adcy5;Adcy8;Adcy9;Adra1b;Adrb3;Amy1;Aqp5;Atp1a1;Atp1a2;Atp1a4;Atp1b2;Atp2b2;Atp2b3;Bst1;Calm4;Calml4;Cd38;Cdcp3;Chrm3;Cst3;Dmbt1;Fxyd2;Gucy1a1;Gucy1b1;Lyz1;Lyz2;Muc5b;Nos1;Plcb2;Prkcb;Prkg1;Prkg2;Ryr3;Trpv6	=HYPERLINK("../../3.KEGG_map/Control-vs-Aging-Total/mmu04970.html","mmu04970")
mmu04971	Gastric acid secretion	Organismal Systems	Digestive system	33	2173	75	8635	0.00027775715253712	0.00302755296265461	1.74845835250805	Actb;Adcy1;Adcy2;Adcy3;Adcy5;Adcy8;Adcy9;Atp1a1;Atp1a2;Atp1a4;Atp1b2;Atp4a;Calm4;Calml4;Camk2b;Car2;Cftr;Chrm3;Gnai1;Hrh2;Kcnj15;Kcnj16;Kcnj2;Kcnk10;Kcnq1;Mylk;Mylk2;Mylk3;Mylk4;Plcb2;Prkcb;Slc26a7;Sst	=HYPERLINK("../../3.KEGG_map/Control-vs-Aging-Total/mmu04971.html","mmu04971")
mmu04972	Pancreatic secretion	Organismal Systems	Digestive system	40	2173	113	8635	0.00951945829819376	0.0546116291843747	1.406643887778	Adcy1;Adcy2;Adcy3;Adcy5;Adcy8;Adcy9;Amy1;Atp1a1;Atp1a2;Atp1a4;Atp1b2;Atp2a1;Atp2a3;Atp2b2;Atp2b3;Bst1;Car2;Cckar;Cd38;Cela3b;Cftr;Chrm3;Clca1;Clca2;Clca3a1;Clca3b;Cpb1;Fxyd2;Kcnq1;Pla2g3;Plcb2;Pnlip;Pnliprp1;Pnliprp2;Prkcb;Rab27b;Ryr2;Sctr;Slc26a3;Trpc1	=HYPERLINK("../../3.KEGG_map/Control-vs-Aging-Total/mmu04972.html","mmu04972")
mmu04973	Carbohydrate digestion and absorption	Organismal Systems	Digestive system	18	2173	48	8635	0.039231148919457	0.151487947030474	1.49016336861482	Amy1;Atp1a1;Atp1a2;Atp1a4;Atp1b2;Cacna1d;Fxyd2;G6pc;G6pc2;Gm5134;Hkdc1;Lct;Pik3r3;Plcb2;Prkcb;Sis;Slc2a5;Slc5a1	=HYPERLINK("../../3.KEGG_map/Control-vs-Aging-Total/mmu04973.html","mmu04973")
mmu04974	Protein digestion and absorption	Organismal Systems	Digestive system	52	2173	108	8635	1.81329075828784e-07	7.41182597450153e-06	1.91329617698693	Ace2;Atp1a1;Atp1a2;Atp1a4;Atp1b2;Cela3b;Col10a1;Col11a1;Col12a1;Col13a1;Col14a1;Col15a1;Col17a1;Col19a1;Col20a1;Col22a1;Col23a1;Col24a1;Col25a1;Col26a1;Col27a1;Col28a1;Col2a1;Col4a3;Col4a4;Col6a4;Col6a5;Col6a6;Col7a1;Col9a1;Col9a2;Col9a3;Cpb1;Dpp4;Eln;Fxyd2;Kcnq1;Mep1a;Mep1b;Pga5;Slc15a1;Slc1a5;Slc36a2;Slc38a2;Slc3a2;Slc6a19;Slc7a15;Slc7a7;Slc7a8;Slc7a9;Slc8a1;Slc8a2	=HYPERLINK("../../3.KEGG_map/Control-vs-Aging-Total/mmu04974.html","mmu04974")
mmu04975	Fat digestion and absorption	Organismal Systems	Digestive system	20	2173	42	8635	0.00133180914162489	0.0114605681397721	1.89227094427278	Abca1;Abcg5;Abcg8;Acat2;Agpat2;Apoa4;Apob;Cd36;Fabp2;Lipf;Mogat2;Mttp;Npc1l1;Pla2g3;Plpp2;Plpp3;Pnlip;Pnliprp1;Pnliprp2;Slc27a1	=HYPERLINK("../../3.KEGG_map/Control-vs-Aging-Total/mmu04975.html","mmu04975")
mmu04976	Bile secretion	Organismal Systems	Digestive system	41	2173	100	8635	0.000346973420495483	0.00354563464068821	1.62924528301887	Abcb11;Abcb1a;Abcb4;Abcc2;Abcc3;Abcc4;Abcg5;Abcg8;Adcy1;Adcy2;Adcy3;Adcy5;Adcy8;Adcy9;Aqp8;Atp1a1;Atp1a2;Atp1a4;Atp1b2;Car2;Cftr;Cyp7a1;Fxyd2;Gm5134;Hmgcr;Ldlr;Nr1h4;Sctr;Slc22a1;Slc22a7;Slc22a8;Slc27a5;Slc4a5;Slc51a;Slc5a1;Slco1a1;Slco1b2;Ugt1a1;Ugt1a6a;Ugt1a7c;Ugt2b35	=HYPERLINK("../../3.KEGG_map/Control-vs-Aging-Total/mmu04976.html","mmu04976")
mmu04977	Vitamin digestion and absorption	Organismal Systems	Digestive system	8	2173	24	8635	0.239512116286706	0.484450704032426	1.32458966099095	Apoa4;Apob;Cblif;Plb1;Pnlip;Slc19a3;Slc52a3;Tcn2	=HYPERLINK("../../3.KEGG_map/Control-vs-Aging-Total/mmu04977.html","mmu04977")
mmu04978	Mineral absorption	Organismal Systems	Digestive system	30	2173	54	8635	1.7438942165141e-06	5.18412189818282e-05	2.20764943498492	1300017J02Rik;Atp1a1;Atp1a2;Atp1a4;Atp1b2;Atp2b2;Atp2b3;Atp7b;Cybrd1;Fth1;Fxyd2;Gm5134;Heph;Hephl1;Hmox1;Mt2;Slc26a3;Slc26a9;Slc34a2;Slc34a3;Slc39a4;Slc5a1;Slc6a19;Slc8a1;Slc8a2;Steap1;Trf;Trpm6;Trpv6;Vdr	=HYPERLINK("../../3.KEGG_map/Control-vs-Aging-Total/mmu04978.html","mmu04978")
mmu04979	Cholesterol metabolism	Organismal Systems	Digestive system	20	2173	49	8635	0.0114813839598893	0.0595938500775209	1.62194652366239	Abca1;Abcb11;Abcg5;Abcg8;Angptl4;Apoa4;Apob;Apoh;Cd36;Cyp27a1;Cyp7a1;Ldlr;Lpl;Lrp2;Lrpap1;Pltp;Soat2;Sort1;Star;Vdac3	=HYPERLINK("../../3.KEGG_map/Control-vs-Aging-Total/mmu04979.html","mmu04979")
mmu05010	Alzheimer disease	Human Diseases	Neurodegenerative disease	88	2173	356	8635	0.599265289744073	0.834131669339969	0.982279973319131	Aph1b;Aph1c;Atf4;Atg13;Atg14;Atp2a1;Atp2a3;Atp5a1;Atp5b;Atp5g1;Atp5g3;Cacna1d;Cacna1s;Calm4;Calml4;Chrm1;Chrm3;Cox6a2;Cox6b2;Cybb;Cycs;Cyct;Ddit3;Dkk2;Eif2ak2;Fadd;Fas;Frat1;Fzd5;Fzd7;Gapdh;Grin1;Grin2a;Grin2b;Grin2c;Grm5;Hsd17b10;Il1a;Il6;Ins2;Irs4;Kif5a;Kif5c;Klc4;Lpl;Map2k2;Map3k5;Mapk10;Mapt;Ndufa4l2;Ndufs1;Ndufs8;Ndufv3;Nos1;Nos2;Peg12;Pgr15l;Pik3r3;Plcb2;Ppid;Psma3;Psmb5;Psmb7;Psmc6;Psmd1;P…	=HYPERLINK("../../3.KEGG_map/Control-vs-Aging-Total/mmu05010.html","mmu05010")
mmu05012	Parkinson disease	Human Diseases	Neurodegenerative disease	58	2173	234	8635	0.57931714214858	0.816537523631834	0.984951286377886	Adcy5;Atf4;Atp5a1;Atp5b;Atp5g1;Atp5g3;Calm4;Calml4;Camk2b;Cox6a2;Cox6b2;Cycs;Cyct;Ddit3;Drd2;Gnai1;Gnal;Hspa5;Kif5a;Kif5c;Klc4;Maob;Map3k5;Mapk10;Mapt;Ndufa4l2;Ndufs1;Ndufs8;Ndufv3;Park7;Prkn;Psma3;Psmb5;Psmb7;Psmc6;Psmd1;Psmd14;Ryr3;Slc18a2;Slc25a5;Slc6a3;Th;Trp53;Tuba1a;Tuba1b;Tuba1c;Tuba4a;Tubb1;Tubb4b;Tubb5;Tubb6;Txn1;Uba7;Ube2l6;Uchl1;Uqcrb;Uqcrq;Vdac3	=HYPERLINK("../../3.KEGG_map/Control-vs-Aging-Total/mmu05012.html","mmu05012")
mmu05014	Amyotrophic lateral sclerosis	Human Diseases	Neurodegenerative disease	99	2173	355	8635	0.126739858104682	0.311608523310008	1.1081778290544	Actb;Alyref;Ang2;Atf4;Atg13;Atg14;Atp5a1;Atp5b;Atp5g1;Atp5g3;Casp1;Chchd10;Cox6a2;Cox6b2;Cycs;Cyct;Ddit3;Dnah1;Dnah10;Dnah11;Dnah12;Dnah14;Dnah17;Dnah2;Dnah3;Dnah5;Dnah6;Dnah7a;Dnah7b;Dnah7c;Dnah8;Dnah9;Dnaic1;Dnaic2;Dnal1;Erbb4;Gm4340;Gpx3;Gpx6;Gria1;Gria2;Grin1;Grin2a;Grin2b;Grin2c;Hap1;Hnrnpa1;Hnrnpa2b1;Hspa5;Kif5a;Kif5c;Klc4;Map2k6;Map3k5;Ndc1;Ndufa4l2;Ndufs1;Ndufs8;Ndufv3;Nefh;Nos1;Nos2;Nrg2…	=HYPERLINK("../../3.KEGG_map/Control-vs-Aging-Total/mmu05014.html","mmu05014")
mmu05016	Huntington disease	Human Diseases	Neurodegenerative disease	76	2173	289	8635	0.347773132464701	0.595402169193493	1.04500499206206	Atg13;Atg14;Atp5a1;Atp5b;Atp5g1;Atp5g3;Cacna1b;Cox6a2;Cox6b2;Creb3;Creb3l1;Creb3l3;Cycs;Cyct;Dnah1;Dnah10;Dnah11;Dnah12;Dnah14;Dnah17;Dnah2;Dnah3;Dnah5;Dnah6;Dnah7a;Dnah7b;Dnah7c;Dnah8;Dnah9;Dnaic1;Dnaic2;Dnal1;Gpx3;Gpx6;Gria1;Gria2;Gria4;Grin1;Grin2b;Grm5;Hap1;Hdac2;Kif5a;Kif5c;Klc4;Map3k5;Mapk10;Ndufa4l2;Ndufs1;Ndufs8;Ndufv3;Plcb2;Pparg;Psma3;Psmb5;Psmb7;Psmc6;Psmd1;Psmd14;Slc1a2;Slc1a3;Slc25a5…	=HYPERLINK("../../3.KEGG_map/Control-vs-Aging-Total/mmu05016.html","mmu05016")
mmu05017	Spinocerebellar ataxia	Human Diseases	Neurodegenerative disease	42	2173	141	8635	0.120547410226175	0.30557366778263	1.18367586726851	Afg3l1;Atg13;Atg14;Atp2a1;Atp2a3;Cycs;Cyct;Dab1;Fgf14;Gria1;Gria2;Grin1;Grin2a;Grin2b;Grin2c;Grin3b;Grm1;Kcnc3;Kcnd3;Map3k5;Mapk10;Nop56;Pdyn;Pik3r3;Plcb2;Prkcb;Psma3;Psmb5;Psmb7;Psmc6;Psmd1;Psmd14;Reln;Rora;Ryr1;Slc1a6;Slc25a5;Sptbn2;Trpc3;Ulk1;Vdac3;Vldlr	=HYPERLINK("../../3.KEGG_map/Control-vs-Aging-Total/mmu05017.html","mmu05017")
mmu05020	Prion disease	Human Diseases	Neurodegenerative disease	69	2173	255	8635	0.260800661886874	0.51374588215065	1.07525513656912	Atf4;Atf6b;Atp5a1;Atp5b;Atp5g1;Atp5g3;C6;C7;C8g;C9;Cacna1b;Cacna1d;Cacna1s;Ccl5;Cox6a2;Cox6b2;Creb3;Creb3l1;Creb3l3;Cybb;Cycs;Cyct;Ddit3;Grin1;Grin2a;Grin2b;Grin2c;Grin3b;Hc;Hspa5;Il1a;Il6;Kif5a;Kif5c;Klc4;Mapk10;Ncam1;Ncf2;Ncf4;Ndufa4l2;Ndufs1;Ndufs8;Ndufv3;Notch1;Pik3r3;Prnp;Psma3;Psmb5;Psmb7;Psmc6;Psmd1;Psmd14;Rac2;Ryr1;Ryr2;Ryr3;Slc25a5;Sod1;Tuba1a;Tuba1b;Tuba1c;Tuba4a;Tubb1;Tubb4b;Tubb5;Tubb…	=HYPERLINK("../../3.KEGG_map/Control-vs-Aging-Total/mmu05020.html","mmu05020")
mmu05022	Pathways of neurodegeneration - multiple diseases	Human Diseases	Neurodegenerative disease	128	2173	459	8635	0.0934392889313445	0.257796136850507	1.10815344187478	Atf4;Atg13;Atg14;Atp2a1;Atp2a3;Atp5a1;Atp5b;Atp5g1;Atp5g3;Cacna1b;Cacna1d;Cacna1s;Calm4;Calml4;Camk2b;Chrm1;Chrm3;Cox6a2;Cox6b2;Cybb;Cycs;Cyct;Ddit3;Dkk2;Dnah1;Dnah10;Dnah11;Dnah12;Dnah14;Dnah17;Dnah2;Dnah3;Dnah5;Dnah6;Dnah7a;Dnah7b;Dnah7c;Dnah8;Dnah9;Dnaic1;Dnaic2;Dnal1;Fadd;Fas;Fasl;Frat1;Fzd5;Fzd7;Gpx3;Gpx6;Gria1;Gria2;Gria4;Grin1;Grin2a;Grin2b;Grin2c;Grm1;Grm5;Hap1;Hsd17b10;Hspa5;Il1a;Il6;Kif…	=HYPERLINK("../../3.KEGG_map/Control-vs-Aging-Total/mmu05022.html","mmu05022")
mmu05030	Cocaine addiction	Human Diseases	Substance dependence	22	2173	48	8635	0.00146492585629492	0.0122828398720112	1.82131078386256	Adcy5;Atf4;Atf6b;Creb3;Creb3l1;Creb3l3;Drd2;Gnai1;Gria2;Grin1;Grin2a;Grin2b;Grin2c;Grin3b;Grm3;Maob;Pdyn;Ppp1r1b;Rgs9;Slc18a2;Slc6a3;Th	=HYPERLINK("../../3.KEGG_map/Control-vs-Aging-Total/mmu05030.html","mmu05030")
mmu05031	Amphetamine addiction	Human Diseases	Substance dependence	30	2173	69	8635	0.00066147786795634	0.00600842396727009	1.7277256447708	Adcy5;Arc;Atf4;Atf6b;Cacna1d;Calm4;Calml4;Camk2b;Camk4;Creb3;Creb3l1;Creb3l3;Fos;Gria1;Gria2;Gria4;Grin1;Grin2a;Grin2b;Grin2c;Grin3b;Hdac2;Maob;Pdyn;Ppp1ca;Ppp1r1b;Prkcb;Slc18a2;Slc6a3;Th	=HYPERLINK("../../3.KEGG_map/Control-vs-Aging-Total/mmu05031.html","mmu05031")
mmu05032	Morphine addiction	Human Diseases	Substance dependence	39	2173	91	8635	0.000160034428554878	0.00218046908906021	1.70304384984551	Adcy1;Adcy2;Adcy3;Adcy5;Adcy8;Adcy9;Adora1;Cacna1b;Gabbr2;Gabra1;Gabra2;Gabra3;Gabra4;Gabrb1;Gabrb2;Gabrb3;Gabrd;Gabre;Gabrg3;Gabrq;Gabrr1;Gnai1;Gng4;Gng5;Gngt2;Grk3;Grk4;Kcnj3;Kcnj6;Pde11a;Pde1b;Pde1c;Pde3a;Pde3b;Pde4c;Pde7b;Pde8a;Pde8b;Prkcb	=HYPERLINK("../../3.KEGG_map/Control-vs-Aging-Total/mmu05032.html","mmu05032")
mmu05033	Nicotine addiction	Human Diseases	Substance dependence	25	2173	40	8635	6.28648058528789e-07	2.28408794598793e-05	2.48360561435803	Cacna1b;Chrna4;Chrna6;Chrnb2;Gabra1;Gabra2;Gabra3;Gabra4;Gabrb1;Gabrb2;Gabrb3;Gabrd;Gabre;Gabrg3;Gabrq;Gabrr1;Gria1;Gria2;Gria4;Grin1;Grin2a;Grin2b;Grin2c;Grin3b;Slc17a7	=HYPERLINK("../../3.KEGG_map/Control-vs-Aging-Total/mmu05033.html","mmu05033")
mmu05034	Alcoholism	Human Diseases	Substance dependence	61	2173	205	8635	0.0750857885057143	0.223209571285169	1.18243857542119	Adcy5;Atf4;Atf6b;Calm4;Calml4;Camk4;Creb3;Creb3l1;Creb3l3;Drd2;Gnai1;Gng4;Gng5;Gngt2;Grin1;Grin2a;Grin2b;Grin2c;Grin3b;H2ac12;H2ac18;H2ac19;H2ac6;H2ac7;H2ax;H2az1;H2bc18;H2bc21;H2bc22;H2bc23;H2bc24;H2bc3;H2bc4;H2bc6;H2bc8;H3c11;H3c14;H3c15;H3c2;H3c4;H4c1;H4c11;H4c12;H4c14;H4c18;H4c8;H4c9;Hat1;Hdac11;Hdac2;Macroh2a2;Maob;Ntrk2;Pdyn;Ppp1ca;Ppp1r1b;Shc2;Shc3;Slc18a2;Slc6a3;Th	=HYPERLINK("../../3.KEGG_map/Control-vs-Aging-Total/mmu05034.html","mmu05034")
mmu05100	Bacterial invasion of epithelial cells	Human Diseases	Infectious disease: bacterial	16	2173	76	8635	0.831811701668271	0.978425994408362	0.836582943783758	Actb;Actr3;Actr3b;Arhgef26;Arpc1b;Cdh1;Ctnna2;Ctnna3;Dnm3;Elmo1;Fn1;Hcls1;Pik3r3;Septin3;Shc2;Shc3	=HYPERLINK("../../3.KEGG_map/Control-vs-Aging-Total/mmu05100.html","mmu05100")
mmu05132	Salmonella infection	Human Diseases	Infectious disease: bacterial	59	2173	252	8635	0.763825669867037	0.938988699423012	0.930366547600786	Actb;Actr3;Actr3b;Arhgef26;Arpc1b;Casp1;Cse1l;Cycs;Cyct;Cyfip2;Cyth1;Cyth4;Dync1i1;Elmo1;Fadd;Flna;Fos;Gapdh;Hsp90ab1;Il6;Kif5a;Kif5c;Klc4;Map2k2;Map2k6;Mapk10;Mlkl;Myl10;Myl2;Myl7;Myl9;Mylpf;Naip5;Nckap1l;Nfkbia;Nlrp3;Nod1;Pfn1;Pfn2;Pik3c2b;Pik3c2g;Pik3cg;Podxl;Ptprc;Rhoh;Tcf7;Tlr2;Tlr6;Tlr9;Tnfsf10;Tuba1a;Tuba1b;Tuba1c;Tuba4a;Tubb1;Tubb4b;Tubb5;Tubb6;Txn1	=HYPERLINK("../../3.KEGG_map/Control-vs-Aging-Total/mmu05132.html","mmu05132")
mmu05133	Pertussis	Human Diseases	Infectious disease: bacterial	27	2173	76	8635	0.0281738486753411	0.119545944198959	1.41173371763509	C1rb;C1s1;C1s2;C2;C3;C4b;C4bp;Calm4;Calml4;Casp1;Cfl1;Fos;Gnai1;Hc;Il12b;Il1a;Il23a;Il6;Irf1;Irf8;Itgam;Mapk10;Nlrp3;Nod1;Nos2;Serping1;Sftpa1	=HYPERLINK("../../3.KEGG_map/Control-vs-Aging-Total/mmu05133.html","mmu05133")
mmu05134	Legionellosis	Human Diseases	Infectious disease: bacterial	13	2173	60	8635	0.778071749667679	0.94583443175216	0.860983279644117	C3;Casp1;Cr1l;Cycs;Cyct;Eef1a2;Hspd1;Il12b;Il6;Itgam;Naip5;Nfkbia;Tlr2	=HYPERLINK("../../3.KEGG_map/Control-vs-Aging-Total/mmu05134.html","mmu05134")
mmu05135	Yersinia infection	Human Diseases	Infectious disease: bacterial	29	2173	134	8635	0.853046995119411	0.992691698946787	0.859994779897109	Actb;Actr3;Actr3b;Arhgef28;Arpc1b;Casp1;Cd4;Cd8b1;Elmo1;Fn1;Fos;Ifnb1;Il6;Itga4;Map2k2;Map2k6;Mapk10;Nfatc1;Nfatc2;Nfkbia;Nlrp3;Pik3r3;Pip5k1b;Rac2;Rps6ka2;Rps6ka6;Vav1;Wipf3;Zap70	=HYPERLINK("../../3.KEGG_map/Control-vs-Aging-Total/mmu05135.html","mmu05135")
mmu05140	Leishmaniasis	Human Diseases	Infectious disease: parasitic	27	2173	69	8635	0.00715545031282167	0.0449967740825516	1.55495308029372	C3;Cr1l;Cybb;Eef1a2;Fcgr1;Fcgr3;Fcgr4;Fos;H2-DMa;H2-DMb1;H2-Eb1;H2-Eb2;H2-Oa;H2-Ob;Il12b;Il1a;Itga4;Itgam;Marcksl1;Ncf2;Ncf4;Nfkbia;Nos2;Prkcb;Stat1;Tgfb2;Tlr2	=HYPERLINK("../../3.KEGG_map/Control-vs-Aging-Total/mmu05140.html","mmu05140")
mmu05142	Chagas disease	Human Diseases	Infectious disease: parasitic	33	2173	103	8635	0.0690057021959548	0.210886585215675	1.27314928580684	Ace;Adcy1;Bdkrb2;C3;Calr4;Ccl3;Ccl5;Cd3g;Fadd;Fas;Fasl;Fos;Gna14;Gna15;Gnai1;Gnal;Ifnb1;Il12b;Il6;Kng1;Kng2;Mapk10;Nfkbia;Nos2;Pik3r3;Plcb2;Ppp2r1b;Ppp2r2b;Ppp2r2c;Tgfb2;Tlr2;Tlr6;Tlr9	=HYPERLINK("../../3.KEGG_map/Control-vs-Aging-Total/mmu05142.html","mmu05142")
mmu05143	African trypanosomiasis	Human Diseases	Infectious disease: parasitic	15	2173	37	8635	0.0285155463226874	0.119545944198959	1.61098742552953	Fas;Fasl;Hba-a1;Icam1;Ido1;Ido2;Il12b;Il6;Kng1;Kng2;Lama4;Plcb2;Prkcb;Sele;Tlr9	=HYPERLINK("../../3.KEGG_map/Control-vs-Aging-Total/mmu05143.html","mmu05143")
mmu05144	Malaria	Human Diseases	Infectious disease: parasitic	22	2173	55	8635	0.0108091211502312	0.0579439773135345	1.58950759318914	Cd36;Cd40;Cr1l;Csf3;Gypc;Hba-a1;Hgf;Icam1;Il6;Itgal;Klrb1;Klrk1;Pecam1;Sele;Selp;Tgfb2;Thbs1;Thbs2;Thbs3;Thbs4;Tlr2;Tlr9	=HYPERLINK("../../3.KEGG_map/Control-vs-Aging-Total/mmu05144.html","mmu05144")
mmu05145	Toxoplasmosis	Human Diseases	Infectious disease: parasitic	33	2173	109	8635	0.13085719307687	0.316965201008418	1.20306767374407	Alox5;Birc7;Cd40;Ciita;Cycs;Cyct;Gnai1;H2-DMa;H2-DMb1;H2-Eb1;H2-Eb2;H2-Oa;H2-Ob;Igtp;Il12b;Irgm1;Irgm2;Lama1;Lama2;Lama3;Lama4;Lamb3;Lamc3;Ldlr;Map2k6;Mapk10;Nfkbia;Nos2;Pik3cg;Pik3r6;Stat1;Tgfb2;Tlr2	=HYPERLINK("../../3.KEGG_map/Control-vs-Aging-Total/mmu05145.html","mmu05145")
mmu05146	Amoebiasis	Human Diseases	Infectious disease: parasitic	36	2173	106	8635	0.0260269094198954	0.116586292880901	1.3495819187455	Adcy1;Arg1;C8g;C9;Cd1d1;Col4a3;Col4a4;Csf2;Fn1;Gna14;Gna15;Gnal;Il12b;Il1r2;Il6;Itgam;Lama1;Lama2;Lama3;Lama4;Lamb3;Lamc3;Muc2;Nos2;Pik3r3;Plcb2;Prkcb;Serpinb10;Serpinb6b;Serpinb6c;Serpinb9b;Serpinb9c;Serpinb9e;Serpinb9g;Tgfb2;Tlr2	=HYPERLINK("../../3.KEGG_map/Control-vs-Aging-Total/mmu05146.html","mmu05146")
mmu05150	Staphylococcus aureus infection	Human Diseases	Infectious disease: bacterial	38	2173	115	8635	0.0346880012225915	0.138328980485212	1.31307149002581	C1rb;C1s1;C1s2;C2;C3;C4b;Cfb;Cfh;Cfi;Dsg1b;Fcgr1;Fcgr2b;Fcgr3;Fcgr4;Fgg;H2-DMa;H2-DMb1;H2-Eb1;H2-Eb2;H2-Oa;H2-Ob;Hc;Icam1;Itgal;Itgam;Krt12;Krt13;Krt15;Krt16;Krt19;Krt20;Krt23;Krt42;Masp1;Plg;Ptafr;Selp;Selplg	=HYPERLINK("../../3.KEGG_map/Control-vs-Aging-Total/mmu05150.html","mmu05150")
mmu05152	Tuberculosis	Human Diseases	Infectious disease: bacterial	49	2173	179	8635	0.27094946880148	0.527476483211842	1.08779150930542	Atp6v0d2;C3;Calm4;Calml4;Camk2b;Cd209d;Cd74;Ciita;Cr1l;Ctsd;Ctss;Cycs;Cyct;Fadd;Fcgr1;Fcgr2b;Fcgr3;Fcgr4;H2-DMa;H2-DMb1;H2-Eb1;H2-Eb2;H2-Oa;H2-Ob;Hspa9;Hspd1;Ifnb1;Il12b;Il1a;Il23a;Il6;Itgam;Itgax;Lbp;Lsp1;Mapk10;Mrc1;Nfyc;Nod2;Nos2;Sphk1;Stat1;Syk;Tgfb2;Tlr1;Tlr2;Tlr6;Tlr9;Vdr	=HYPERLINK("../../3.KEGG_map/Control-vs-Aging-Total/mmu05152.html","mmu05152")
mmu05160	Hepatitis C	Human Diseases	Infectious disease: viral	41	2173	162	8635	0.513658575069734	0.749849794856264	1.00570696482646	Cdk4;Cldn11;Cldn4;Cxcl10;Cycs;Cyct;Ddx58;E2f2;Egf;Egfr;Eif2ak2;Fadd;Fas;Fasl;Ifit1;Ifit1bl1;Ifit1bl2;Ifnb1;Ikbke;Irf9;Ldlr;Map2k2;Nfkbia;Nr1h3;Oas1a;Oas1g;Oas2;Oas3;Pik3r3;Ppara;Ppp2r1b;Ppp2r2b;Ppp2r2c;Rnasel;Rsad2;Socs3;Stat1;Stat2;Trp53;Ywhae;Ywhaz	=HYPERLINK("../../3.KEGG_map/Control-vs-Aging-Total/mmu05160.html","mmu05160")
mmu05161	Hepatitis B	Human Diseases	Infectious disease: viral	42	2173	163	8635	0.459360941311044	0.698655943296332	1.02391593426294	Atf4;Atf6b;Birc5;Ccna2;Creb3;Creb3l1;Creb3l3;Cycs;Cyct;Ddx3x;Ddx58;E2f2;Egr2;Egr3;Fadd;Fas;Fasl;Fos;Ifih1;Ifnb1;Ikbke;Il6;Map2k2;Map2k6;Mapk10;Mmp9;Nfatc1;Nfatc2;Nfkbia;Pcna;Pik3r3;Prkcb;Smad3;Stat1;Stat2;Stat4;Stat6;Tgfb2;Tlr2;Trp53;Vdac3;Ywhaz	=HYPERLINK("../../3.KEGG_map/Control-vs-Aging-Total/mmu05161.html","mmu05161")
mmu05162	Measles	Human Diseases	Infectious disease: viral	37	2173	143	8635	0.454118263505902	0.698655943296332	1.02817798860137	Cd209d;Cd28;Cd3g;Cd46;Cdk4;Cycs;Cyct;Ddx58;Eif2ak2;Fadd;Fas;Fasl;Fcgr2b;Fos;Ifih1;Ifnb1;Ikbke;Il12b;Il1a;Il2ra;Il2rb;Il6;Irf9;Mapk10;Nfkbia;Oas1a;Oas1g;Oas2;Oas3;Pik3r3;Stat1;Stat2;Tlr2;Tlr9;Tnfaip3;Trp53;Trp73	=HYPERLINK("../../3.KEGG_map/Control-vs-Aging-Total/mmu05162.html","mmu05162")
mmu05163	Human cytomegalovirus infection	Human Diseases	Infectious disease: viral	54	2173	250	8635	0.919859310998322	1	0.858334100322135	Adcy1;Adcy2;Adcy3;Adcy5;Adcy8;Adcy9;Atf4;Atf6b;B2m;Calm4;Calml4;Calr4;Ccl3;Ccl4;Ccl5;Ccr1;Cdk4;Creb3;Creb3l1;Creb3l3;Cx3cl1;Cycs;Cyct;E2f2;Egfr;Fadd;Fas;Fasl;Gnai1;Gng4;Gng5;Gngt2;H2-D1;H2-M10.1;H2-M10.4;H2-M2;H2-Q4;H2-T-ps;H2-T22;H2-T3;Ifnb1;Il6;Itgb3;Map2k2;Map2k6;Nfatc1;Nfatc2;Nfkbia;Pik3r3;Plcb2;Prkcb;Rac2;Tapbp;Trp53	=HYPERLINK("../../3.KEGG_map/Control-vs-Aging-Total/mmu05163.html","mmu05163")
mmu05164	Influenza A	Human Diseases	Infectious disease: viral	54	2173	168	8635	0.0240106176448646	0.112163885283868	1.27728288738413	Actb;Calcoco2;Casp1;Ccl5;Cdk4;Ciita;Cxcl10;Cycs;Cyct;Ddx58;Eif2ak2;Fadd;Fas;Fasl;Fdps;H2-DMa;H2-DMb1;H2-Eb1;H2-Eb2;H2-Oa;H2-Ob;Icam1;Ifih1;Ifnb1;Ikbke;Il12b;Il1a;Il33;Il6;Irf9;Kpna2;Kpna7;Map2k2;Nfkbia;Nlrp3;Oas1a;Oas1g;Oas2;Oas3;Pik3r3;Plg;Prkcb;Rnasel;Rsad2;Slc25a5;Socs3;Stat1;Stat2;Tmprss11d;Tmprss2;Tmprss4;Tnfsf10;Tpsb2;Trim25	=HYPERLINK("../../3.KEGG_map/Control-vs-Aging-Total/mmu05164.html","mmu05164")
mmu05165	Human papillomavirus infection	Human Diseases	Infectious disease: viral	91	2173	354	8635	0.426129264112949	0.679114383496046	1.02150558601844	Atp6v0d2;Atp6v0e2;Atp6v1c2;Ccna2;Cdk4;Col2a1;Col4a3;Col4a4;Col6a4;Col6a5;Col6a6;Col9a1;Col9a2;Col9a3;Creb3;Creb3l1;Creb3l3;Dlg2;Egf;Egfr;Eif2ak2;Fadd;Fas;Fasl;Fn1;Foxo1;Fzd5;Fzd7;H2-D1;H2-M10.1;H2-M10.4;H2-M2;H2-Q4;H2-T-ps;H2-T22;H2-T3;Hdac2;Hes1;Ifnb1;Ikbke;Irf1;Irf9;Isg15;Itga11;Itga2;Itga4;Itga8;Itga9;Itgb3;Itgb4;Itgb5;Itgb7;Lama1;Lama2;Lama3;Lama4;Lamb3;Lamc3;Map2k2;Notch1;Notch3;Oasl2;Patj;P…	=HYPERLINK("../../3.KEGG_map/Control-vs-Aging-Total/mmu05165.html","mmu05165")
mmu05166	Human T-cell leukemia virus 1 infection	Human Diseases	Infectious disease: viral	71	2173	240	8635	0.0654944138675926	0.207928867327211	1.17557332412947	Adcy1;Adcy2;Adcy3;Adcy5;Adcy8;Adcy9;Anapc1;Anapc5;Atf4;Atf6b;B2m;Bub1b;Bub3;Calr4;Ccna2;Ccnb2;Cd3g;Cd4;Cd40;Cdc20;Cdk4;Chek1;Creb3;Creb3l1;Creb3l3;Csf2;E2f2;Egr2;Espl1;Fdps;Fos;H2-D1;H2-DMa;H2-DMb1;H2-Eb1;H2-Eb2;H2-M10.1;H2-M10.4;H2-M2;H2-Oa;H2-Ob;H2-Q4;H2-T-ps;H2-T22;H2-T3;Icam1;Il15;Il1r2;Il2ra;Il2rb;Il6;Itgal;Kat2a;Lta;Mad2l1;Map2k2;Map3k14;Mapk10;Nfatc1;Nfatc2;Nfkbia;Pik3r3;Ran;Ranbp1;Slc25a5…	=HYPERLINK("../../3.KEGG_map/Control-vs-Aging-Total/mmu05166.html","mmu05166")
mmu05167	Kaposi sarcoma-associated herpesvirus infection	Human Diseases	Infectious disease: viral	53	2173	219	8635	0.655934343308308	0.882677079266736	0.961688384007128	Angpt2;Atg14;C3;Calm4;Calml4;Ccr1;Cd200r2;Cd86;Cdk4;Csf2;Cycs;Cyct;E2f2;Eif2ak2;Fadd;Fas;Fgf2;Fos;Gng4;Gng5;Gngt2;H2-D1;H2-M10.1;H2-M10.4;H2-M2;H2-Q4;H2-T-ps;H2-T22;H2-T3;Hck;Icam1;Ifnb1;Ikbke;Il6;Irf9;Map2k2;Map2k6;Mapk10;Nfatc1;Nfatc2;Nfkbia;Pdgfb;Pik3cg;Pik3r3;Pik3r6;Plcg2;Rcan1;Stat1;Stat2;Syk;Tcf7;Trp53;Zfp36	=HYPERLINK("../../3.KEGG_map/Control-vs-Aging-Total/mmu05167.html","mmu05167")
mmu05168	Herpes simplex virus 1 infection	Human Diseases	Infectious disease: viral	92	2173	449	8635	0.992748617222612	1	0.814224379584637	Alyref;B2m;Bst2;C3;Calr4;Ccl5;Cd74;Cycs;Cyct;Ddx58;Eif2ak2;Fadd;Fas;Fasl;Gm12258;Gm4340;Gm4724;H2-D1;H2-DMa;H2-DMb1;H2-Eb1;H2-Eb2;H2-M10.1;H2-M10.4;H2-M2;H2-Oa;H2-Ob;H2-Q4;H2-T-ps;H2-T22;H2-T3;Hc;Hcfc1;Ifih1;Ifnb1;Ikbke;Il12b;Il6;Irf9;Itgb3;Lta;Nfkbia;Oas1a;Oas1g;Oas2;Oas3;Pik3r3;Pilra;Pilrb1;Pou2f2;Pou2f3;Ppp1ca;Rnasel;Socs3;Sp100;Srsf3;Srsf6;Srsf7;Stat1;Stat2;Syk;Tapbp;Tlr2;Tlr9;Tnfrsf14;Tnfsf1…	=HYPERLINK("../../3.KEGG_map/Control-vs-Aging-Total/mmu05168.html","mmu05168")
mmu05169	Epstein-Barr virus infection	Human Diseases	Infectious disease: viral	66	2173	223	8635	0.0729534157348603	0.220886730974994	1.17609306222515	B2m;Bcl2l11;Calr4;Ccna2;Cd3g;Cd40;Cdk4;Cr2;Cxcl10;Cycs;Cyct;Ddx58;E2f2;Eif2ak2;Entpd1;Entpd3;Fadd;Fas;Fcer2a;Gadd45b;Gadd45g;H2-D1;H2-DMa;H2-DMb1;H2-Eb1;H2-Eb2;H2-M10.1;H2-M10.4;H2-M2;H2-Oa;H2-Ob;H2-Q4;H2-T-ps;H2-T22;H2-T3;Hdac2;Hes1;Icam1;Ifnb1;Ikbke;Il6;Irf9;Isg15;Itgal;Map2k6;Map3k14;Mapk10;Nfkbia;Oas1a;Oas1g;Oas2;Oas3;Pik3r3;Plcg2;Psmc6;Psmd1;Psmd14;Runx3;Skp2;Stat1;Stat2;Syk;Tapbp;Tlr2;Tnfai…	=HYPERLINK("../../3.KEGG_map/Control-vs-Aging-Total/mmu05169.html","mmu05169")
mmu05170	Human immunodeficiency virus 1 infection	Human Diseases	Infectious disease: viral	53	2173	234	8635	0.835193663280063	0.978882895672332	0.90004169272462	Ap1g2;Ap1m1;Ap1s1;B2m;Bst2;Calm4;Calml4;Calr4;Ccnb1;Ccnb2;Ccnb3;Cd3g;Cd4;Cdc25c;Cdk1;Cfl1;Chek1;Cycs;Cyct;Fadd;Fas;Fasl;Fos;Gnai1;Gng4;Gng5;Gngt2;H2-D1;H2-M10.1;H2-M10.4;H2-M2;H2-Q4;H2-T-ps;H2-T22;H2-T3;Ifnb1;Map2k2;Map2k6;Mapk10;Nfatc1;Nfatc2;Nfkbia;Pak5;Pak6;Pik3r3;Plcg2;Prkcb;Rac2;Tapbp;Tlr2;Tnfrsf1b;Trim12c;Trim30d	=HYPERLINK("../../3.KEGG_map/Control-vs-Aging-Total/mmu05170.html","mmu05170")
mmu05171	Coronavirus disease - COVID-19	Human Diseases	Infectious disease: viral	59	2173	243	8635	0.650797520551231	0.879383426529969	0.964824567882297	Ace;Ace2;C1rb;C1s1;C1s2;C2;C3;C4b;C6;C7;C8g;C9;Casp1;Cfb;Csf2;Csf3;Cxcl10;Cybb;Ddx58;Egfr;Eif2ak2;F13a1;F2;Fgg;Fos;Hc;Ifih1;Ifnb1;Ikbke;Il12b;Il6;Irf9;Isg15;Mapk10;Mas1;Masp1;Mmp1b;Mmp3;Nfkbia;Nlrp3;Oas1a;Oas1g;Oas2;Oas3;Pik3r3;Plcg2;Prkcb;Rpl22l1;Rpl32l;Rpl3l;Rps2;Rpsa;Selp;Stat1;Stat2;Syk;Tlr2;Tmprss2;Vwf	=HYPERLINK("../../3.KEGG_map/Control-vs-Aging-Total/mmu05171.html","mmu05171")
mmu05200	Pathways in cancer	Human Diseases	Cancer: overview	160	2173	542	8635	0.00986497517533634	0.0556180496954307	1.17306833445693	Adcy1;Adcy2;Adcy3;Adcy5;Adcy8;Adcy9;Agt;Alk;Ar;Bcl2l11;Bdkrb2;Birc5;Birc7;Bmp2;Calm4;Calml4;Camk2b;Ccna2;Cdh1;Cdk4;Cks1b;Col4a3;Col4a4;Csf1r;Csf2rb;Csf2rb2;Csf3r;Ctbp1;Ctnna2;Ctnna3;Cycs;Cyct;Dapk2;Dcc;Dll4;E2f2;Egf;Egfr;Epas1;Epor;Esr1;Esr2;F2;Fadd;Fas;Fasl;Fgf1;Fgf17;Fgf2;Fgf21;Fgf23;Fgfr3;Fh1;Flt3;Flt4;Fn1;Fos;Foxo1;Frat1;Fzd5;Fzd7;Gadd45b;Gadd45g;Gli1;Gnai1;Gng4;Gng5;Gngt2;Gsta1;Gsta4;Gstm6;G…	=HYPERLINK("../../3.KEGG_map/Control-vs-Aging-Total/mmu05200.html","mmu05200")
mmu05202	Transcriptional misregulation in cancer	Human Diseases	Cancer: overview	61	2173	216	8635	0.164448581598797	0.373435320713935	1.12222179611733	Baiap3;Bcl11b;Bcl6;Ccna2;Cd40;Cd86;Cebpe;Csf1r;Csf2;Ddit3;Dot1l;Elane;Erg;Etv4;Fcgr1;Flt1;Flt3;Foxo1;Gadd45b;Gadd45g;H3c11;H3c14;H3c15;H3c2;H3c4;Hdac2;Hmga2;Id2;Igf1;Il1r2;Il2rb;Il6;Itgam;Itgb7;Jup;Lmo2;Maf;Mmp3;Mmp9;Mycn;Ngfr;Nr4a3;Nsd2;Ntrk1;Nupr1;Pax5;Pax7;Pax8;Per2;Plat;Plau;Pparg;Prom1;Spi1;Spint1;Tlx1;Tmprss2;Trp53;Tspan7;Wt1;Zbtb16	=HYPERLINK("../../3.KEGG_map/Control-vs-Aging-Total/mmu05202.html","mmu05202")
mmu05203	Viral carcinogenesis	Human Diseases	Cancer: overview	61	2173	223	8635	0.244619328097771	0.490739388269762	1.08699510296567	Atf4;Atf6b;Atp6v0d2;AU015228;C3;Ccna2;Cdc20;Cdk1;Cdk4;Chek1;Creb3;Creb3l1;Creb3l3;Ddx3x;Egr2;Egr3;Eif2ak2;Gtf2a1l;H2-D1;H2-M10.1;H2-M10.4;H2-M2;H2-Q4;H2-T-ps;H2-T22;H2-T3;H2bc18;H2bc21;H2bc22;H2bc23;H2bc24;H2bc3;H2bc4;H2bc6;H2bc8;H4c1;H4c11;H4c12;H4c14;H4c18;H4c8;H4c9;Hdac11;Hdac2;Hnrnpk;Hpn;Irf9;Kat2a;Nfkbia;Pik3r3;Pkm;Ranbp1;Rbl1;Scin;Skp2;Sp100;Syk;Trp53;Vdac3;Ywhae;Ywhaz	=HYPERLINK("../../3.KEGG_map/Control-vs-Aging-Total/mmu05203.html","mmu05203")
mmu05204	Chemical carcinogenesis	Human Diseases	Cancer: overview	28	2173	101	8635	0.310448185673004	0.559965701283178	1.10163892597267	Adh7;Aldh3a1;Aldh3b2;Cyp1a1;Cyp1b1;Cyp2b10;Cyp2b19;Cyp2c23;Cyp2c29;Cyp2c65;Cyp2e1;Cyp3a13;Cyp3a16;Cyp3a41a;Gsta1;Gsta4;Gstm6;Gstt1;Gstt3;Gstt4;Hsd11b1;Kyat1;Nat1;Nat3;Ugt1a1;Ugt1a6a;Ugt1a7c;Ugt2b35	=HYPERLINK("../../3.KEGG_map/Control-vs-Aging-Total/mmu05204.html","mmu05204")
mmu05205	Proteoglycans in cancer	Human Diseases	Cancer: overview	54	2173	202	8635	0.327139436623488	0.578241058248004	1.0622946786165	Actb;Ank1;Ank2;Camk2b;Dcn;Egfr;Erbb4;Esr1;Fas;Fasl;Fgf2;Flna;Fn1;Fzd5;Fzd7;Hcls1;Hgf;Hpse;Hpse2;Igf1;Igf2;Il12b;Itga2;Itgb3;Itgb5;Kdr;Lum;Map2k2;Mmp9;Pdcd4;Pik3r3;Plau;Plaur;Plce1;Plcg2;Ppp1ca;Ppp1r12b;Prkcb;Sdc4;Tgfb2;Thbs1;Timp3;Tlr2;Trp53;Vav1;Vtn;Wnt1;Wnt10b;Wnt2b;Wnt5b;Wnt6;Wnt7b;Wnt8b;Wnt9a	=HYPERLINK("../../3.KEGG_map/Control-vs-Aging-Total/mmu05205.html","mmu05205")
mmu05206	MicroRNAs in cancer	Human Diseases	Cancer: overview	41	2173	162	8635	0.513658575069734	0.749849794856264	1.00570696482646	Abcb1a;Bcl2l11;Cdc25b;Cdc25c;Cyp1b1;Cyp24a1;Dnmt1;E2f2;Efna2;Efna3;Egfr;Ezh2;Fgfr3;Hdac2;Hmga2;Hmox1;Hnrnpk;Itgb3;Kif23;Map2k2;Mmp9;Notch1;Notch3;Pdcd4;Pdgfb;Pik3r3;Pim1;Plau;Plcg2;Prkcb;Serpinb5;Slc7a1;St14;Stmn1;Tgfb2;Thbs1;Timp3;Tnn;Tnr;Trp53;Trp63	=HYPERLINK("../../3.KEGG_map/Control-vs-Aging-Total/mmu05206.html","mmu05206")
mmu05210	Colorectal cancer	Human Diseases	Cancer: specific types	20	2173	88	8635	0.73928250852452	0.93082476905959	0.903129314312011	Bcl2l11;Birc5;Cycs;Cyct;Dcc;Egf;Egfr;Fos;Gadd45b;Gadd45g;Map2k2;Mapk10;Pik3r3;Rac2;Ralgds;Smad3;Tcf7;Tgfa;Tgfb2;Trp53	=HYPERLINK("../../3.KEGG_map/Control-vs-Aging-Total/mmu05210.html","mmu05210")
mmu05211	Renal cell carcinoma	Human Diseases	Cancer: specific types	10	2173	68	8635	0.987607921840547	1	0.584377791613654	Epas1;Fh1;Hgf;Map2k2;Pak5;Pak6;Pdgfb;Pik3r3;Tgfa;Tgfb2	=HYPERLINK("../../3.KEGG_map/Control-vs-Aging-Total/mmu05211.html","mmu05211")
mmu05212	Pancreatic cancer	Human Diseases	Cancer: specific types	17	2173	76	8635	0.753457765481723	0.933260186789861	0.888869377770242	Arhgef6;Cdk4;E2f2;Egf;Egfr;Gadd45b;Gadd45g;Mapk10;Pik3r3;Rac2;Rad51;Ralgds;Smad3;Stat1;Tgfa;Tgfb2;Trp53	=HYPERLINK("../../3.KEGG_map/Control-vs-Aging-Total/mmu05212.html","mmu05212")
mmu05213	Endometrial cancer	Human Diseases	Cancer: specific types	11	2173	58	8635	0.896248495120055	1	0.753645841598299	Cdh1;Ctnna2;Ctnna3;Egf;Egfr;Gadd45b;Gadd45g;Map2k2;Pik3r3;Tcf7;Trp53	=HYPERLINK("../../3.KEGG_map/Control-vs-Aging-Total/mmu05213.html","mmu05213")
mmu05214	Glioma	Human Diseases	Cancer: specific types	22	2173	74	8635	0.216824427221423	0.45449735706029	1.18139077872166	Calm4;Calml4;Camk1;Camk1g;Camk2b;Camk4;Cdk4;E2f2;Egf;Egfr;Gadd45b;Gadd45g;Igf1;Map2k2;Pdgfb;Pik3r3;Plcg2;Prkcb;Shc2;Shc3;Tgfa;Trp53	=HYPERLINK("../../3.KEGG_map/Control-vs-Aging-Total/mmu05214.html","mmu05214")
mmu05215	Prostate cancer	Human Diseases	Cancer: specific types	30	2173	99	8635	0.143092603488156	0.339067256091501	1.20417241908268	Ar;Atf4;Creb3;Creb3l1;Creb3l3;E2f2;Egf;Egfr;Erg;Foxo1;Hsp90ab1;Igf1;Il1r2;Ins2;Insrr;Map2k2;Mmp3;Mmp9;Nfkbia;Pdgfb;Pdgfd;Pik3r3;Plat;Plau;Spint1;Srd5a2;Tcf7;Tgfa;Tmprss2;Trp53	=HYPERLINK("../../3.KEGG_map/Control-vs-Aging-Total/mmu05215.html","mmu05215")
mmu05216	Thyroid cancer	Human Diseases	Cancer: specific types	10	2173	37	8635	0.458987604234339	0.698655943296332	1.07399161701969	Cdh1;Gadd45b;Gadd45g;Map2k2;Ntrk1;Pax8;Pparg;Ret;Tcf7;Trp53	=HYPERLINK("../../3.KEGG_map/Control-vs-Aging-Total/mmu05216.html","mmu05216")
mmu05217	Basal cell carcinoma	Human Diseases	Cancer: specific types	18	2173	63	8635	0.309405169120797	0.559965701283178	1.13536256656367	Bmp2;Fzd5;Fzd7;Gadd45b;Gadd45g;Gli1;Hhip;Ptch2;Tcf7;Trp53;Wnt1;Wnt10b;Wnt2b;Wnt5b;Wnt6;Wnt7b;Wnt8b;Wnt9a	=HYPERLINK("../../3.KEGG_map/Control-vs-Aging-Total/mmu05217.html","mmu05217")
mmu05218	Melanoma	Human Diseases	Cancer: specific types	19	2173	72	8635	0.44989627349611	0.698655943296332	1.04863348161784	Cdh1;Cdk4;E2f2;Egf;Egfr;Fgf1;Fgf17;Fgf2;Fgf21;Fgf23;Gadd45b;Gadd45g;Hgf;Igf1;Map2k2;Pdgfb;Pdgfd;Pik3r3;Trp53	=HYPERLINK("../../3.KEGG_map/Control-vs-Aging-Total/mmu05218.html","mmu05218")
mmu05219	Bladder cancer	Human Diseases	Cancer: specific types	12	2173	41	8635	0.326289142658956	0.578241058248004	1.16305433647986	Cdh1;Cdk4;Dapk2;E2f2;Egf;Egfr;Fgfr3;Map2k2;Mmp1b;Mmp9;Thbs1;Trp53	=HYPERLINK("../../3.KEGG_map/Control-vs-Aging-Total/mmu05219.html","mmu05219")
mmu05220	Chronic myeloid leukemia	Human Diseases	Cancer: specific types	14	2173	76	8635	0.93651462984061	1	0.732010075810788	Cdk4;Ctbp1;E2f2;Gadd45b;Gadd45g;Hdac2;Map2k2;Nfkbia;Pik3r3;Shc2;Shc3;Smad3;Tgfb2;Trp53	=HYPERLINK("../../3.KEGG_map/Control-vs-Aging-Total/mmu05220.html","mmu05220")
mmu05221	Acute myeloid leukemia	Human Diseases	Cancer: specific types	17	2173	70	8635	0.613111978951564	0.838860322665948	0.96505818157912	Ccna2;Cebpe;Csf1r;Csf2;Fcgr1;Flt3;Itgam;Jup;Kit;Map2k2;Per2;Pik3r3;Pim1;Pim2;Spi1;Tcf7;Zbtb16	=HYPERLINK("../../3.KEGG_map/Control-vs-Aging-Total/mmu05221.html","mmu05221")
mmu05222	Small cell lung cancer	Human Diseases	Cancer: specific types	24	2173	93	8635	0.482956031592562	0.717848283321671	1.02548876979944	Birc7;Cdk4;Cks1b;Col4a3;Col4a4;Cycs;Cyct;E2f2;Fn1;Gadd45b;Gadd45g;Itga2;Lama1;Lama2;Lama3;Lama4;Lamb3;Lamc3;Nfkbia;Nos2;Pik3r3;Rarb;Skp2;Trp53	=HYPERLINK("../../3.KEGG_map/Control-vs-Aging-Total/mmu05222.html","mmu05222")
mmu05223	Non-small cell lung cancer	Human Diseases	Cancer: specific types	19	2173	72	8635	0.44989627349611	0.698655943296332	1.04863348161784	Alk;Cdk4;E2f2;Egf;Egfr;Gadd45b;Gadd45g;Hgf;Kif5a;Kif5c;Map2k2;Pik3r3;Plcg2;Prkcb;Rarb;Rassf5;Ret;Tgfa;Trp53	=HYPERLINK("../../3.KEGG_map/Control-vs-Aging-Total/mmu05223.html","mmu05223")
mmu05224	Breast cancer	Human Diseases	Cancer: specific types	40	2173	147	8635	0.311267539312715	0.559965701283178	1.08129768244159	Cdk4;Dll4;E2f2;Egf;Egfr;Esr1;Esr2;Fgf1;Fgf17;Fgf2;Fgf21;Fgf23;Flt4;Fos;Frat1;Fzd5;Fzd7;Gadd45b;Gadd45g;Hes1;Igf1;Jag2;Kit;Map2k2;Notch1;Notch3;Peg12;Pik3r3;Shc2;Shc3;Tcf7;Trp53;Wnt1;Wnt10b;Wnt2b;Wnt5b;Wnt6;Wnt7b;Wnt8b;Wnt9a	=HYPERLINK("../../3.KEGG_map/Control-vs-Aging-Total/mmu05224.html","mmu05224")
mmu05225	Hepatocellular carcinoma	Human Diseases	Cancer: specific types	46	2173	173	8635	0.35946305498362	0.609038440309035	1.05660909373845	Actb;Actl6a;Cdk4;Dpf3;E2f2;Egfr;Frat1;Fzd5;Fzd7;Gadd45b;Gadd45g;Gsta1;Gsta4;Gstm6;Gstt1;Gstt3;Gstt4;Hgf;Hmox1;Igf2;Map2k2;Nqo1;Pbrm1;Peg12;Phf10;Pik3r3;Plcg2;Prkcb;Shc2;Shc3;Smad3;Smarcb1;Tcf7;Tgfa;Tgfb2;Trp53;Txnrd2;Txnrd3;Wnt1;Wnt10b;Wnt2b;Wnt5b;Wnt6;Wnt7b;Wnt8b;Wnt9a	=HYPERLINK("../../3.KEGG_map/Control-vs-Aging-Total/mmu05225.html","mmu05225")
mmu05226	Gastric cancer	Human Diseases	Cancer: specific types	39	2173	149	8635	0.418475329464909	0.670791336936398	1.04011402910028	Abcb1a;Cdh1;Cdh17;Ctnna2;Ctnna3;E2f2;Egf;Egfr;Fgf1;Fgf17;Fgf2;Fgf21;Fgf23;Frat1;Fzd5;Fzd7;Gadd45b;Gadd45g;Hgf;Jup;Map2k2;Muc2;Peg12;Pik3r3;Rarb;Shc2;Shc3;Smad3;Tcf7;Tgfb2;Trp53;Wnt1;Wnt10b;Wnt2b;Wnt5b;Wnt6;Wnt7b;Wnt8b;Wnt9a	=HYPERLINK("../../3.KEGG_map/Control-vs-Aging-Total/mmu05226.html","mmu05226")
mmu05230	Central carbon metabolism in cancer	Human Diseases	Cancer: overview	23	2173	69	8635	0.0791186283718262	0.228953906881302	1.32458966099095	Egfr;Fgfr3;Flt3;G6pdx;Gck;Hkdc1;Idh2;Kit;Ldha;Ldhc;Map2k2;Ntrk1;Ntrk3;Pdhb;Pfkl;Pfkp;Pgam2;Pik3r3;Pkm;Ret;Slc1a5;Slc7a5;Trp53	=HYPERLINK("../../3.KEGG_map/Control-vs-Aging-Total/mmu05230.html","mmu05230")
mmu05231	Choline metabolism in cancer	Human Diseases	Cancer: overview	28	2173	98	8635	0.249886506265196	0.498249314321459	1.13536256656367	Dgkb;Dgkg;Dgki;Dgkk;Egf;Egfr;Fos;Map2k2;Mapk10;Pdgfb;Pdgfd;Pik3r3;Pip5k1b;Pla2g4d;Pla2g4e;Pla2g4f;Plpp2;Plpp3;Prkcb;Rac2;Ralgds;Slc22a1;Slc22a2;Slc22a3;Slc22a4;Slc44a3;Slc44a4;Slc44a5	=HYPERLINK("../../3.KEGG_map/Control-vs-Aging-Total/mmu05231.html","mmu05231")
mmu05235	PD-L1 expression and PD-1 checkpoint pathway in cancer	Human Diseases	Cancer: overview	22	2173	88	8635	0.555449762825533	0.786286027895885	0.993442245743212	Alk;Batf2;Cd274;Cd28;Cd3g;Cd4;Egf;Egfr;Fos;Map2k2;Map2k6;Nfatc1;Nfatc2;Nfkbia;Pdcd1;Pik3r3;Prkcq;Rasgrp1;Stat1;Tlr2;Tlr9;Zap70	=HYPERLINK("../../3.KEGG_map/Control-vs-Aging-Total/mmu05235.html","mmu05235")
mmu05310	Asthma	Human Diseases	Immune disease	9	2173	24	8635	0.125003413653986	0.30966754746101	1.49016336861482	Cd40;Epx;H2-DMa;H2-DMb1;H2-Eb1;H2-Eb2;H2-Oa;H2-Ob;Prg2	=HYPERLINK("../../3.KEGG_map/Control-vs-Aging-Total/mmu05310.html","mmu05310")
mmu05320	Autoimmune thyroid disease	Human Diseases	Immune disease	23	2173	72	8635	0.117569608625717	0.302718598587476	1.26939842511633	Cd28;Cd40;Cd80;Cd86;Fas;Fasl;H2-D1;H2-DMa;H2-DMb1;H2-Eb1;H2-Eb2;H2-M10.1;H2-M10.4;H2-M2;H2-Oa;H2-Ob;H2-Q4;H2-T-ps;H2-T22;H2-T3;Tg;Tpo;Tshr	=HYPERLINK("../../3.KEGG_map/Control-vs-Aging-Total/mmu05320.html","mmu05320")
mmu05321	Inflammatory bowel disease	Human Diseases	Immune disease	25	2173	61	8635	0.00473001790157046	0.0336242576915987	1.62859384548068	H2-DMa;H2-DMb1;H2-Eb1;H2-Eb2;H2-Oa;H2-Ob;Il12b;Il17f;Il1a;Il21r;Il22;Il23a;Il23r;Il4ra;Il6;Maf;Nfatc1;Nod2;Rora;Smad3;Stat1;Stat4;Stat6;Tgfb2;Tlr2	=HYPERLINK("../../3.KEGG_map/Control-vs-Aging-Total/mmu05321.html","mmu05321")
mmu05322	Systemic lupus erythematosus	Human Diseases	Immune disease	59	2173	146	8635	3.24639102817232e-05	0.000585436735421254	1.60583815065341	C1rb;C1s1;C1s2;C2;C3;C4b;C6;C7;C8g;C9;Cd28;Cd40;Cd80;Cd86;Elane;Fcgr1;Fcgr4;Grin2a;Grin2b;H2-DMa;H2-DMb1;H2-Eb1;H2-Eb2;H2-Oa;H2-Ob;H2ac12;H2ac18;H2ac19;H2ac6;H2ac7;H2ax;H2az1;H2bc18;H2bc21;H2bc22;H2bc23;H2bc24;H2bc3;H2bc4;H2bc6;H2bc8;H3c11;H3c14;H3c15;H3c2;H3c4;H4c1;H4c11;H4c12;H4c14;H4c18;H4c8;H4c9;Hc;Macroh2a2;Snrpb;Snrpd1;Snrpd3;Trim21	=HYPERLINK("../../3.KEGG_map/Control-vs-Aging-Total/mmu05322.html","mmu05322")
mmu05323	Rheumatoid arthritis	Human Diseases	Immune disease	32	2173	86	8635	0.0086405195602265	0.0504544624320369	1.47861171459455	Acp5;Angpt1;Atp6v0d2;Atp6v0e2;Atp6v1c2;Ccl3;Ccl5;Cd28;Cd80;Cd86;Csf2;Flt1;Fos;H2-DMa;H2-DMb1;H2-Eb1;H2-Eb2;H2-Oa;H2-Ob;Icam1;Il15;Il1a;Il23a;Il6;Itgal;Mmp1b;Mmp3;Tek;Tgfb2;Tlr2;Tnfrsf11a;Tnfsf13	=HYPERLINK("../../3.KEGG_map/Control-vs-Aging-Total/mmu05323.html","mmu05323")
mmu05330	Allograft rejection	Human Diseases	Immune disease	21	2173	56	8635	0.0273161483130971	0.119098406645103	1.49016336861482	Cd28;Cd40;Cd80;Cd86;Fas;Fasl;H2-D1;H2-DMa;H2-DMb1;H2-Eb1;H2-Eb2;H2-M10.1;H2-M10.4;H2-M2;H2-Oa;H2-Ob;H2-Q4;H2-T-ps;H2-T22;H2-T3;Il12b	=HYPERLINK("../../3.KEGG_map/Control-vs-Aging-Total/mmu05330.html","mmu05330")
mmu05332	Graft-versus-host disease	Human Diseases	Immune disease	23	2173	56	8635	0.00639485292480137	0.0420648365146383	1.63208368943528	Cd28;Cd80;Cd86;Fas;Fasl;H2-D1;H2-DMa;H2-DMb1;H2-Eb1;H2-Eb2;H2-M10.1;H2-M10.4;H2-M2;H2-Oa;H2-Ob;H2-Q4;H2-T-ps;H2-T22;H2-T3;Il1a;Il6;Kir3dl2;Klrc1	=HYPERLINK("../../3.KEGG_map/Control-vs-Aging-Total/mmu05332.html","mmu05332")
mmu05340	Primary immunodeficiency	Human Diseases	Immune disease	12	2173	36	8635	0.172587904759215	0.381325978758537	1.32458966099095	Aicda;Cd4;Cd40;Cd8b1;Ciita;Icos;Igll1;Il7r;Ptprc;Rag1;Tnfrsf13b;Zap70	=HYPERLINK("../../3.KEGG_map/Control-vs-Aging-Total/mmu05340.html","mmu05340")
mmu05410	Hypertrophic cardiomyopathy	Human Diseases	Cardiovascular disease	47	2173	91	8635	4.68762530237084e-08	3.06570694775053e-06	2.05238617801894	Ace;Actb;Actc1;Agt;Atp2a1;Atp2a3;Cacna1d;Cacna1s;Cacna2d2;Cacna2d3;Cacna2d4;Cacnb4;Cacng2;Cacng5;Cacng7;Cacng8;Des;Dmd;Igf1;Il6;Itga11;Itga2;Itga4;Itga8;Itga9;Itgb3;Itgb4;Itgb5;Itgb7;Lama1;Lama2;Mybpc3;Myh6;Myh7;Myl2;Myl3;Prkab2;Ryr2;Sgca;Sgcg;Slc8a1;Slc8a2;Tgfb2;Tnnc1;Tnni3;Tpm4;Ttn	=HYPERLINK("../../3.KEGG_map/Control-vs-Aging-Total/mmu05410.html","mmu05410")
mmu05412	Arrhythmogenic right ventricular cardiomyopathy	Human Diseases	Cardiovascular disease	39	2173	77	8635	1.23742605670182e-06	4.04638320541494e-05	2.01268818618105	Actb;Actn2;Actn3;Atp2a1;Atp2a3;Cacna1d;Cacna1s;Cacna2d2;Cacna2d3;Cacna2d4;Cacnb4;Cacng2;Cacng5;Cacng7;Cacng8;Ctnna2;Ctnna3;Des;Dmd;Dsg2;Dsp;Itga11;Itga2;Itga4;Itga8;Itga9;Itgb3;Itgb4;Itgb5;Itgb7;Jup;Lama1;Lama2;Ryr2;Sgca;Sgcg;Slc8a1;Slc8a2;Tcf7	=HYPERLINK("../../3.KEGG_map/Control-vs-Aging-Total/mmu05412.html","mmu05412")
mmu05414	Dilated cardiomyopathy	Human Diseases	Cardiovascular disease	51	2173	94	8635	1.35190828371065e-09	2.21037004386692e-07	2.15598104395335	Actb;Actc1;Adcy1;Adcy2;Adcy3;Adcy5;Adcy8;Adcy9;Agt;Atp2a1;Atp2a3;Cacna1d;Cacna1s;Cacna2d2;Cacna2d3;Cacna2d4;Cacnb4;Cacng2;Cacng5;Cacng7;Cacng8;Des;Dmd;Igf1;Itga11;Itga2;Itga4;Itga8;Itga9;Itgb3;Itgb4;Itgb5;Itgb7;Lama1;Lama2;Mybpc3;Myh6;Myh7;Myl2;Myl3;Pln;Ryr2;Sgca;Sgcg;Slc8a1;Slc8a2;Tgfb2;Tnnc1;Tnni3;Tpm4;Ttn	=HYPERLINK("../../3.KEGG_map/Control-vs-Aging-Total/mmu05414.html","mmu05414")
mmu05415	Diabetic cardiomyopathy	Human Diseases	Cardiovascular disease	50	2173	197	8635	0.499722850869129	0.736078253307231	1.00857080786113	Ace;Agt;Atp2a1;Atp2a3;Atp5a1;Atp5b;Atp5g1;Atp5g3;Camk2b;Cd36;Cox6a2;Cox6b2;Cpt1b;Ctsd;Cybb;G6pdx;Gapdh;Gsr;Gys1;Gys2;Ins2;Mapk10;Mmp9;Ncf2;Ncf4;Ndufa4l2;Ndufs1;Ndufs8;Ndufv3;Pdhb;Pdk2;Pdk4;Pik3r3;Plcb2;Pln;Ppara;Ppp1ca;Prkcb;Ptpa;Rac2;Ren1;Ryr2;Slc25a5;Slc2a4;Smad3;Tgfb2;Tnni3;Uqcrb;Uqcrq;Vdac3	=HYPERLINK("../../3.KEGG_map/Control-vs-Aging-Total/mmu05415.html","mmu05415")
mmu05416	Viral myocarditis	Human Diseases	Cardiovascular disease	34	2173	81	8635	0.000652058850588487	0.00600842396727009	1.66800179532194	Actb;Cd28;Cd40;Cd55;Cd80;Cd86;Cxadr;Cycs;Cyct;Dmd;Eif4g2;H2-D1;H2-DMa;H2-DMb1;H2-Eb1;H2-Eb2;H2-M10.1;H2-M10.4;H2-M2;H2-Oa;H2-Ob;H2-Q4;H2-T-ps;H2-T22;H2-T3;Icam1;Itgal;Lama1;Lama2;Myh6;Myh7;Rac2;Sgca;Sgcg	=HYPERLINK("../../3.KEGG_map/Control-vs-Aging-Total/mmu05416.html","mmu05416")
mmu05417	Lipid and atherosclerosis	Human Diseases	Cardiovascular disease	58	2173	216	8635	0.305585641827812	0.559965701283178	1.06703056024271	Abca1;Abcg1;Apoa4;Apob;Atf4;Calm4;Calml4;Camk2b;Casp1;Ccl3;Ccl5;Cd36;Cd40;Cybb;Cycs;Cyct;Cyp1a1;Cyp2j9;Ddit3;Fas;Fasl;Fos;Hsp90ab1;Hspa5;Hspd1;Icam1;Ifnb1;Ikbke;Il12b;Il6;Lbp;Ldlr;Map2k6;Map3k5;Mapk10;Mmp1b;Mmp3;Mmp9;Ncf2;Ncf4;Nfatc1;Nfatc2;Nfkbia;Nlrp3;Olr1;Pik3r3;Plcb2;Pou2f2;Pou2f3;Pparg;Sele;Selp;Tlr2;Tlr6;Tnfsf10;Trp53;Vav1;Vldlr	=HYPERLINK("../../3.KEGG_map/Control-vs-Aging-Total/mmu05417.html","mmu05417")
mmu05418	Fluid shear stress and atherosclerosis	Human Diseases	Cardiovascular disease	36	2173	147	8635	0.607105007042546	0.834131669339969	0.973167914197432	Actb;Bmpr1b;Calm4;Calml4;Fos;Gsta1;Gsta4;Gstm6;Gstt1;Gstt3;Gstt4;Hmox1;Hsp90ab1;Icam1;Il1a;Il1r2;Itgb3;Kdr;Klf2;Map2k6;Map3k5;Mapk10;Mmp9;Ncf2;Nqo1;Pdgfb;Pecam1;Pik3r3;Plat;Rac2;Sdc4;Sele;Sumo3;Trp53;Trpv4;Txn1	=HYPERLINK("../../3.KEGG_map/Control-vs-Aging-Total/mmu05418.html","mmu05418")

## Sheet: Inhibitors-Aging(ADR)
id	Term	Classification_level1	Classification_level2	ListHits	ListTotal	PopHits	PopTotal	p-value	q-value	Enrichment_score	geneID	hyperlink_only_excel
mmu00010	Glycolysis / Gluconeogenesis	Metabolism	Carbohydrate metabolism	25	2507	68	8635	0.102656641242116	0.282826344770632	1.26630728079026	Acss1;Acss2;Adh7;Aldh3a1;Aldh3b1;Aldh3b2;Aldoc;Eno1;Eno1b;Eno2;Fbp2;G6pc2;Gapdh;Gapdhs;Gck;Hkdc1;Ldha;Ldhc;Pdhb;Pfkl;Pfkm;Pgam2;Pgk1;Pkm;Tpi1	=HYPERLINK("../../3.KEGG_map/Inhabitor-vs-Aging-Total/mmu00010.html","mmu00010")
mmu00020	Citrate cycle (TCA cycle)	Metabolism	Carbohydrate metabolism	3	2507	33	8635	0.998769018990246	1	0.313123254886318	Aco1;Pdhb;Suclg2	=HYPERLINK("../../3.KEGG_map/Inhabitor-vs-Aging-Total/mmu00020.html","mmu00020")
mmu00030	Pentose phosphate pathway	Metabolism	Carbohydrate metabolism	9	2507	33	8635	0.652347476593711	0.860349580869744	0.939369764658955	Aldoc;Fbp2;G6pdx;Idnk;Pfkl;Pfkm;Pgd;Prps1l3;Taldo1	=HYPERLINK("../../3.KEGG_map/Inhabitor-vs-Aging-Total/mmu00030.html","mmu00030")
mmu00040	Pentose and glucuronate interconversions	Metabolism	Carbohydrate metabolism	5	2507	35	8635	0.98770466893741	1	0.492050829107072	Akr1b7;Cryl1;Dcxr;Ugt1a7c;Xylb	=HYPERLINK("../../3.KEGG_map/Inhabitor-vs-Aging-Total/mmu00040.html","mmu00040")
mmu00051	Fructose and mannose metabolism	Metabolism	Carbohydrate metabolism	11	2507	36	8635	0.482641432657032	0.702415656456216	1.05244205114568	Akr1b7;Aldoc;Fbp2;Hkdc1;Khk;Pfkfb4;Pfkl;Pfkm;Pmm1;Pmm2;Tpi1	=HYPERLINK("../../3.KEGG_map/Inhabitor-vs-Aging-Total/mmu00051.html","mmu00051")
mmu00052	Galactose metabolism	Metabolism	Carbohydrate metabolism	10	2507	32	8635	0.456691419099345	0.679802111519303	1.07636118867172	Akr1b7;B4galt1;G6pc2;Gale;Ganc;Gck;Hkdc1;Pfkl;Pfkm;Sis	=HYPERLINK("../../3.KEGG_map/Inhabitor-vs-Aging-Total/mmu00052.html","mmu00052")
mmu00053	Ascorbate and aldarate metabolism	Metabolism	Carbohydrate metabolism	2	2507	31	8635	0.999675445081805	1	0.22221650346771	Gulo;Ugt1a7c	=HYPERLINK("../../3.KEGG_map/Inhabitor-vs-Aging-Total/mmu00053.html","mmu00053")
mmu00061	Fatty acid biosynthesis	Metabolism	Lipid metabolism	6	2507	20	8635	0.546130767534918	0.767407888863721	1.03330674112485	Acaca;Acacb;Acsbg2;Acsl5;Acsl6;Fasn	=HYPERLINK("../../3.KEGG_map/Inhabitor-vs-Aging-Total/mmu00061.html","mmu00061")
mmu00062	Fatty acid elongation	Metabolism	Lipid metabolism	7	2507	29	8635	0.780689414070033	0.942610181432706	0.831396228491259	Acot1;Elovl1;Elovl6;Elovl7;Hacd4;Hsd17b12;Them5	=HYPERLINK("../../3.KEGG_map/Inhabitor-vs-Aging-Total/mmu00062.html","mmu00062")
mmu00071	Fatty acid degradation	Metabolism	Lipid metabolism	11	2507	52	8635	0.924350525577841	1	0.728613727716241	Acaa1a;Acaa1b;Acat2;Acox3;Acsbg2;Acsl5;Acsl6;Adh7;Cpt1b;Cyp2u1;Cyp4a12b	=HYPERLINK("../../3.KEGG_map/Inhabitor-vs-Aging-Total/mmu00071.html","mmu00071")
mmu00072	Synthesis and degradation of ketone bodies	Metabolism	Lipid metabolism	5	2507	12	8635	0.25111155020588	0.465127075949528	1.43514825156229	Acat2;Bdh1;Hmgcs1;Hmgcs2;Oxct1	=HYPERLINK("../../3.KEGG_map/Inhabitor-vs-Aging-Total/mmu00072.html","mmu00072")
mmu00100	Steroid biosynthesis	Metabolism	Lipid metabolism	11	2507	20	8635	0.0131970448408323	0.0652033103836706	1.89439569206223	Cel;Cyp24a1;Cyp51;Dhcr24;Lbr;Lipa;Lss;Msmo1;Nsdhl;Sqle;Tm7sf2	=HYPERLINK("../../3.KEGG_map/Inhabitor-vs-Aging-Total/mmu00100.html","mmu00100")
mmu00120	Primary bile acid biosynthesis	Metabolism	Lipid metabolism	6	2507	18	8635	0.429341277785316	0.654043254943986	1.14811860124983	Acox2;Akr1d1;Cyp27a1;Cyp46a1;Cyp7b1;Hsd3b7	=HYPERLINK("../../3.KEGG_map/Inhabitor-vs-Aging-Total/mmu00120.html","mmu00120")
mmu00130	Ubiquinone and other terpenoid-quinone biosynthesis	Metabolism	Metabolism of cofactors and vitamins	3	2507	11	8635	0.662000385893304	0.860349580869744	0.939369764658955	Coq7;Nqo1;Vkorc1	=HYPERLINK("../../3.KEGG_map/Inhabitor-vs-Aging-Total/mmu00130.html","mmu00130")
mmu00140	Steroid hormone biosynthesis	Metabolism	Lipid metabolism	24	2507	92	8635	0.768487356616874	0.938302914820603	0.898527600978131	Akr1c18;Akr1d1;Cyp11a1;Cyp17a1;Cyp19a1;Cyp1a1;Cyp1b1;Cyp21a1;Cyp2b10;Cyp2b13;Cyp2b19;Cyp2c23;Cyp2c29;Cyp2c55;Cyp2c70;Cyp2d22;Cyp2e1;Cyp3a16;Cyp7b1;Hsd11b1;Hsd17b1;Hsd17b12;Sts;Ugt1a7c	=HYPERLINK("../../3.KEGG_map/Inhabitor-vs-Aging-Total/mmu00140.html","mmu00140")
mmu00190	Oxidative phosphorylation	Metabolism	Energy metabolism	22	2507	120	8635	0.997553743731086	1	0.631465230687409	Atp12a;Atp4a;Atp5a1;Atp5b;Atp5g1;Atp5g3;Atp5o;Atp6v0d2;Atp6v1c2;Atp6v1g2;Cox10;Cox6b2;Cyc1;Ndufa4l2;Ndufa9;Ndufb8;Ndufs1;Ndufs8;Ndufv3;Ppa1;Ppa2;Uqcrb	=HYPERLINK("../../3.KEGG_map/Inhabitor-vs-Aging-Total/mmu00190.html","mmu00190")
mmu00220	Arginine biosynthesis	Metabolism	Amino acid metabolism	3	2507	20	8635	0.9571473920957	1	0.516653370562425	Got1l1;Nos1;Nos2	=HYPERLINK("../../3.KEGG_map/Inhabitor-vs-Aging-Total/mmu00220.html","mmu00220")
mmu00230	Purine metabolism	Metabolism	Nucleotide metabolism	60	2507	136	8635	0.000116557023095057	0.0015832328970412	1.51956873694831	Adcy1;Adcy2;Adcy3;Adcy5;Adcy8;Adcy9;Adsl;Ak4;Ak8;Ak9;Ampd1;Aprt;Atic;Dguok;Enpp1;Enpp3;Entpd1;Entpd2;Entpd3;Entpd8;Fhit;Gart;Gda;Gmps;Gucy1a1;Gucy2c;Gucy2d;Gucy2e;Gucy2f;Gucy2g;Impdh2;Itpa;Nme1;Nme2;Nme6;Npr1;Npr2;Nt5e;Nudt5;Pde11a;Pde1a;Pde1b;Pde1c;Pde2a;Pde3a;Pde3b;Pde4c;Pde5a;Pde6a;Pde7b;Pde8a;Pde8b;Pfas;Pkm;Ppat;Prps1l3;Rrm1;Rrm2;Urad;Urah	=HYPERLINK("../../3.KEGG_map/Inhabitor-vs-Aging-Total/mmu00230.html","mmu00230")
mmu00232	Caffeine metabolism	Metabolism	Biosynthesis of other secondary metabolites	1	2507	6	8635	0.872347391785782	1	0.574059300624917	Nat1	=HYPERLINK("../../3.KEGG_map/Inhabitor-vs-Aging-Total/mmu00232.html","mmu00232")
mmu00240	Pyrimidine metabolism	Metabolism	Nucleotide metabolism	21	2507	58	8635	0.144362160045062	0.354865783460227	1.24709434273689	Ak9;Cad;Dctpp1;Dpyd;Dpys;Dtymk;Enpp1;Enpp3;Entpd1;Entpd3;Entpd8;Nme1;Nme2;Nme6;Nt5e;Rrm1;Rrm2;Tk1;Tyms;Umps;Upp2	=HYPERLINK("../../3.KEGG_map/Inhabitor-vs-Aging-Total/mmu00240.html","mmu00240")
mmu00250	Alanine, aspartate and glutamate metabolism	Metabolism	Amino acid metabolism	17	2507	39	8635	0.0369687572064126	0.150647685616131	1.50138586317286	4930438A08Rik;Abat;Adsl;Aldh4a1;Aldh5a1;Asns;Aspa;Cad;Ddo;Gad1;Gad2;Gfpt2;Got1l1;Nat8l;Ppat;Rimkla;Rimklb	=HYPERLINK("../../3.KEGG_map/Inhabitor-vs-Aging-Total/mmu00250.html","mmu00250")
mmu00260	Glycine, serine and threonine metabolism	Metabolism	Amino acid metabolism	21	2507	40	8635	0.00150517243060998	0.0122671553094713	1.80828679696849	Alas1;Alas2;Amt;Aoc3;Cbs;Chdh;Cth;Dmgdh;Gcat;Gcsh;Gldc;Maob;Pgam2;Phgdh;Pipox;Psat1;Psph;Sdsl;Shmt1;Shmt2;Tha1	=HYPERLINK("../../3.KEGG_map/Inhabitor-vs-Aging-Total/mmu00260.html","mmu00260")
mmu00270	Cysteine and methionine metabolism	Metabolism	Amino acid metabolism	19	2507	53	8635	0.171706075307635	0.396994188299923	1.23476906172152	4930438A08Rik;Adi1;Ahcy;Bcat1;Bhmt2;Cbs;Cth;Dnmt1;Gclm;Gm4737;Got1l1;Kyat1;Kyat3;Ldha;Ldhc;Phgdh;Psat1;Sdsl;Srm	=HYPERLINK("../../3.KEGG_map/Inhabitor-vs-Aging-Total/mmu00270.html","mmu00270")
mmu00280	Valine, leucine and isoleucine degradation	Metabolism	Amino acid metabolism	15	2507	57	8635	0.721085023965718	0.904129683895477	0.906409422039342	4930438A08Rik;Abat;Acaa1a;Acaa1b;Acat2;Aldh6a1;Aox1;Aox2;Aox3;Aox4;Bcat1;Bckdha;Hmgcs1;Hmgcs2;Oxct1	=HYPERLINK("../../3.KEGG_map/Inhabitor-vs-Aging-Total/mmu00280.html","mmu00280")
mmu00310	Lysine degradation	Metabolism	Amino acid metabolism	21	2507	64	8635	0.293335472433246	0.506403741305724	1.13017924810531	Aass;Acat2;Bbox1;Colgalt2;Dhtkd1;Dot1l;Ezh2;Kmt2b;Kmt2d;Kmt5a;Kmt5b;Nsd1;Nsd2;Pipox;Prdm16;Prdm6;Setd1a;Setd1b;Smyd1;Suv39h1;Suv39h2	=HYPERLINK("../../3.KEGG_map/Inhabitor-vs-Aging-Total/mmu00310.html","mmu00310")
mmu00330	Arginine and proline metabolism	Metabolism	Amino acid metabolism	24	2507	54	8635	0.0112434908306444	0.0599246998869521	1.53082480166644	Agmat;Aldh4a1;Aoc1;Azin2;Carns1;Ckm;Ckmt1;Ckmt2;Cndp1;Doxl2;Got1l1;Hoga1;Lap3;Maob;Nos1;Nos2;Odc1;P4ha1;P4ha2;P4ha3;Prodh2;Sat2;Smox;Srm	=HYPERLINK("../../3.KEGG_map/Inhabitor-vs-Aging-Total/mmu00330.html","mmu00330")
mmu00340	Histidine metabolism	Metabolism	Amino acid metabolism	10	2507	26	8635	0.19680323127258	0.419657237968942	1.32475223221135	Aldh3a1;Aldh3b1;Aldh3b2;Aoc1;Aspa;Carns1;Cndp1;Doxl2;Maob;Uroc1	=HYPERLINK("../../3.KEGG_map/Inhabitor-vs-Aging-Total/mmu00340.html","mmu00340")
mmu00350	Tyrosine metabolism	Metabolism	Amino acid metabolism	19	2507	40	8635	0.010108588073035	0.0558542324035495	1.63606900678101	4930438A08Rik;Adh7;Aldh3a1;Aldh3b1;Aldh3b2;Aoc3;Aox1;Aox2;Aox3;Aox4;Dbh;Ddc;Got1l1;Hgd;Maob;Mif;Th;Tpo;Tyrp1	=HYPERLINK("../../3.KEGG_map/Inhabitor-vs-Aging-Total/mmu00350.html","mmu00350")
mmu00360	Phenylalanine metabolism	Metabolism	Amino acid metabolism	11	2507	23	8635	0.0435257671433764	0.16645915525173	1.64730060179324	4930438A08Rik;Aldh3a1;Aldh3b1;Aldh3b2;Aoc3;Ddc;Glyat;Got1l1;Maob;Mif;Pah	=HYPERLINK("../../3.KEGG_map/Inhabitor-vs-Aging-Total/mmu00360.html","mmu00360")
mmu00380	Tryptophan metabolism	Metabolism	Amino acid metabolism	24	2507	52	8635	0.00641765272825619	0.0394746186681419	1.58970267865362	4930438A08Rik;Acat2;Acmsd;Aoc1;Aox1;Aox2;Aox3;Aox4;Cyp1a1;Cyp1b1;Ddc;Dhtkd1;Doxl2;Haao;Ido1;Ido2;Inmt;Kyat1;Kyat3;Kynu;Maob;Tdo2;Tph1;Tph2	=HYPERLINK("../../3.KEGG_map/Inhabitor-vs-Aging-Total/mmu00380.html","mmu00380")
mmu00400	Phenylalanine, tyrosine and tryptophan biosynthesis	Metabolism	Amino acid metabolism	3	2507	9	8635	0.51119250391645	0.730915597705099	1.14811860124983	4930438A08Rik;Got1l1;Pah	=HYPERLINK("../../3.KEGG_map/Inhabitor-vs-Aging-Total/mmu00400.html","mmu00400")
mmu00410	beta-Alanine metabolism	Metabolism	Metabolism of other amino acids	16	2507	31	8635	0.00669130300441191	0.0396611778079688	1.77773202774168	Abat;Acox3;Aldh3a1;Aldh3b1;Aldh3b2;Aldh6a1;Aoc3;Carns1;Cndp1;Dpyd;Dpys;Gad1;Gad2;Gadl1;Mlycd;Smox	=HYPERLINK("../../3.KEGG_map/Inhabitor-vs-Aging-Total/mmu00410.html","mmu00410")
mmu00430	Taurine and hypotaurine metabolism	Metabolism	Metabolism of other amino acids	8	2507	13	8635	0.0147742663220807	0.0701102234484155	2.11960357153815	Csad;Gad1;Gad2;Gadl1;Ggt1;Ggt5;Ggt6;Ggt7	=HYPERLINK("../../3.KEGG_map/Inhabitor-vs-Aging-Total/mmu00430.html","mmu00430")
mmu00450	Selenocompound metabolism	Metabolism	Metabolism of other amino acids	8	2507	17	8635	0.0886686838764348	0.255805229590422	1.62087331941153	Cth;Inmt;Kyat1;Kyat3;Scly;Sephs1;Sephs2;Txnrd2	=HYPERLINK("../../3.KEGG_map/Inhabitor-vs-Aging-Total/mmu00450.html","mmu00450")
mmu00480	Glutathione metabolism	Metabolism	Metabolism of other amino acids	35	2507	71	8635	0.000238572978241469	0.00259249303022397	1.69792187508778	Anpep;Chac2;G6pdx;Gclm;Ggct;Ggt1;Ggt5;Ggt6;Ggt7;Gm10639;Gm3776;Gpx3;Gpx6;Gpx7;Gsr;Gsta1;Gsta2;Gstk1;Gstm4;Gstm6;Gstt1;Gstt3;Gstt4;Hpgds;Lap3;Nat8;Nat8f1;Nat8f2;Odc1;Oplah;Pgd;Prdx6;Rrm1;Rrm2;Srm	=HYPERLINK("../../3.KEGG_map/Inhabitor-vs-Aging-Total/mmu00480.html","mmu00480")
mmu00500	Starch and sucrose metabolism	Metabolism	Carbohydrate metabolism	12	2507	34	8635	0.263615301858285	0.477436602254449	1.21565498955865	Amy1;Enpp1;Enpp3;G6pc2;Ganc;Gbe1;Gck;Hkdc1;Pgm2l1;Pygl;Pygm;Sis	=HYPERLINK("../../3.KEGG_map/Inhabitor-vs-Aging-Total/mmu00500.html","mmu00500")
mmu00510	N-Glycan biosynthesis	Metabolism	Glycan biosynthesis and metabolism	11	2507	50	8635	0.898065112478616	1	0.75775827682489	Alg13;Alg8;Alg9;B4galt1;Man1c1;Man2a2;Mgat3;Mgat4a;Mgat4c;Mgat4d;Mgat5b	=HYPERLINK("../../3.KEGG_map/Inhabitor-vs-Aging-Total/mmu00510.html","mmu00510")
mmu00511	Other glycan degradation	Metabolism	Glycan biosynthesis and metabolism	5	2507	18	8635	0.634225290209137	0.847309622813812	0.956765501041528	Engase;Fuca1;Man2b1;Man2b2;Neu2	=HYPERLINK("../../3.KEGG_map/Inhabitor-vs-Aging-Total/mmu00511.html","mmu00511")
mmu00512	Mucin type O-glycan biosynthesis	Metabolism	Glycan biosynthesis and metabolism	10	2507	28	8635	0.277485984527674	0.491742417238175	1.23012707276768	Galnt14;Galnt16;Galnt17;Galnt18;Galnt5;Galnt6;Galntl6;Gcnt1;St3gal1;St6galnac1	=HYPERLINK("../../3.KEGG_map/Inhabitor-vs-Aging-Total/mmu00512.html","mmu00512")
mmu00513	Various types of N-glycan biosynthesis	Metabolism	Glycan biosynthesis and metabolism	10	2507	40	8635	0.766023488306946	0.938302914820603	0.861088950937375	Alg13;Alg9;B4galnt3;B4galnt4;B4galt1;Man1c1;Man2a2;Mgat4a;Mgat4c;Mgat4d	=HYPERLINK("../../3.KEGG_map/Inhabitor-vs-Aging-Total/mmu00513.html","mmu00513")
mmu00514	Other types of O-glycan biosynthesis	Metabolism	Glycan biosynthesis and metabolism	9	2507	43	8635	0.91399994070568	1	0.720911679854547	B4galt1;Colgalt2;Galnt14;Galnt16;Galnt17;Galnt18;Galnt5;Galnt6;Galntl6	=HYPERLINK("../../3.KEGG_map/Inhabitor-vs-Aging-Total/mmu00514.html","mmu00514")
mmu00515	Mannose type O-glycan biosynthesis	Metabolism	Glycan biosynthesis and metabolism	4	2507	23	8635	0.934955712005288	1	0.599018400652087	B3gat2;B4galt1;Fkrp;Mgat5b	=HYPERLINK("../../3.KEGG_map/Inhabitor-vs-Aging-Total/mmu00515.html","mmu00515")
mmu00520	Amino sugar and nucleotide sugar metabolism	Metabolism	Carbohydrate metabolism	8	2507	50	8635	0.989517037141884	1	0.55109692859992	Chil6;Chit1;Gale;Gck;Gfpt2;Hkdc1;Pmm1;Pmm2	=HYPERLINK("../../3.KEGG_map/Inhabitor-vs-Aging-Total/mmu00520.html","mmu00520")
mmu00524	Neomycin, kanamycin and gentamicin biosynthesis	Metabolism	Biosynthesis of other secondary metabolites	2	2507	5	8635	0.451812142291005	0.675645680673704	1.3777423214998	Gck;Hkdc1	=HYPERLINK("../../3.KEGG_map/Inhabitor-vs-Aging-Total/mmu00524.html","mmu00524")
mmu00531	Glycosaminoglycan degradation	Metabolism	Glycan biosynthesis and metabolism	9	2507	21	8635	0.125219234702791	0.32397992470722	1.47615248732122	Arsb;Hpse;Hpse2;Hyal1;Hyal3;Hyal6;Idua;Naglu;Sgsh	=HYPERLINK("../../3.KEGG_map/Inhabitor-vs-Aging-Total/mmu00531.html","mmu00531")
mmu00532	Glycosaminoglycan biosynthesis - chondroitin sulfate / dermatan sulfate	Metabolism	Glycan biosynthesis and metabolism	2	2507	20	8635	0.990420199572028	1	0.34443558037495	Chst11;Chst15	=HYPERLINK("../../3.KEGG_map/Inhabitor-vs-Aging-Total/mmu00532.html","mmu00532")
mmu00533	Glycosaminoglycan biosynthesis - keratan sulfate	Metabolism	Glycan biosynthesis and metabolism	4	2507	14	8635	0.614850376585118	0.828269515565077	0.984101658214143	B4galt1;B4galt4;Chst4;St3gal1	=HYPERLINK("../../3.KEGG_map/Inhabitor-vs-Aging-Total/mmu00533.html","mmu00533")
mmu00534	Glycosaminoglycan biosynthesis - heparan sulfate / heparin	Metabolism	Glycan biosynthesis and metabolism	2	2507	24	8635	0.997146922676041	1	0.287029650312458	Extl1;Ndst3	=HYPERLINK("../../3.KEGG_map/Inhabitor-vs-Aging-Total/mmu00534.html","mmu00534")
mmu00561	Glycerolipid metabolism	Metabolism	Lipid metabolism	22	2507	62	8635	0.162600077786101	0.381349822721359	1.2221907690724	Agpat4;Akr1b7;Cel;Dgka;Dgkb;Dgkg;Dgki;Dgkk;Gpat2;Lipf;Lpin1;Lpl;Mboat2;Mgll;Mogat1;Mogat2;Plpp2;Plpp3;Pnlip;Pnliprp1;Pnliprp2;Pnpla3	=HYPERLINK("../../3.KEGG_map/Inhabitor-vs-Aging-Total/mmu00561.html","mmu00561")
mmu00562	Inositol phosphate metabolism	Metabolism	Carbohydrate metabolism	24	2507	72	8635	0.246254418939058	0.46137322169042	1.14811860124983	Aldh6a1;Impa1;Inpp4a;Inpp4b;Inpp5d;Inpp5j;Inpp5k;Itpka;Itpkb;Mtm1;Mtmr2;Mtmr7;Pik3c2b;Pik3c2g;Pik3cg;Pip4k2a;Pip5k1b;Plcb2;Plcd1;Plcd4;Plce1;Plcg2;Plch2;Tpi1	=HYPERLINK("../../3.KEGG_map/Inhabitor-vs-Aging-Total/mmu00562.html","mmu00562")
mmu00564	Glycerophospholipid metabolism	Metabolism	Lipid metabolism	30	2507	97	8635	0.376472896679966	0.598683728378873	1.06526468157201	Ache;Agpat4;Cds1;Crls1;Dgka;Dgkb;Dgkg;Dgki;Dgkk;Etnk2;Etnppl;Gpat2;Lpcat2;Lpin1;Mboat2;Pemt;Phospho1;Pla1a;Pla2g15;Pla2g2d;Pla2g3;Pla2g4c;Pla2g4d;Pla2g4e;Pla2g4f;Pld3;Pld4;Plpp2;Plpp3;Taz	=HYPERLINK("../../3.KEGG_map/Inhabitor-vs-Aging-Total/mmu00564.html","mmu00564")
mmu00565	Ether lipid metabolism	Metabolism	Lipid metabolism	17	2507	47	8635	0.177857550691817	0.402649732816197	1.2458308226328	Enpp2;Enpp6;Gal3st1;Lpcat2;Pla2g2d;Pla2g3;Pla2g4c;Pla2g4d;Pla2g4e;Pla2g4f;Pla2g7;Pld3;Pld4;Plpp2;Plpp3;Tmem86b;Ugt8a	=HYPERLINK("../../3.KEGG_map/Inhabitor-vs-Aging-Total/mmu00565.html","mmu00565")
mmu00590	Arachidonic acid metabolism	Metabolism	Lipid metabolism	31	2507	85	8635	0.0830469812236695	0.249233757719821	1.25617682254394	Alox12;Alox5;Alox8;Cbr2;Cyp2b10;Cyp2b13;Cyp2b19;Cyp2c23;Cyp2c29;Cyp2c55;Cyp2c70;Cyp2e1;Cyp2j9;Cyp2u1;Cyp4a12b;Ggt1;Ggt5;Gpx3;Gpx6;Gpx7;Hpgds;Pla2g2d;Pla2g3;Pla2g4c;Pla2g4d;Pla2g4e;Pla2g4f;Ptgds;Ptges;Ptgs1;Tbxas1	=HYPERLINK("../../3.KEGG_map/Inhabitor-vs-Aging-Total/mmu00590.html","mmu00590")
mmu00591	Linoleic acid metabolism	Metabolism	Lipid metabolism	13	2507	49	8635	0.701403842330195	0.893193955467358	0.913808682627419	Cyp2c23;Cyp2c29;Cyp2c55;Cyp2c70;Cyp2e1;Cyp2j9;Cyp3a16;Pla2g2d;Pla2g3;Pla2g4c;Pla2g4d;Pla2g4e;Pla2g4f	=HYPERLINK("../../3.KEGG_map/Inhabitor-vs-Aging-Total/mmu00591.html","mmu00591")
mmu00592	alpha-Linolenic acid metabolism	Metabolism	Lipid metabolism	9	2507	24	8635	0.240199332735733	0.457923874104379	1.29163342640606	Acaa1a;Acaa1b;Acox3;Pla2g2d;Pla2g3;Pla2g4c;Pla2g4d;Pla2g4e;Pla2g4f	=HYPERLINK("../../3.KEGG_map/Inhabitor-vs-Aging-Total/mmu00592.html","mmu00592")
mmu00600	Sphingolipid metabolism	Metabolism	Lipid metabolism	12	2507	50	8635	0.826465825014776	0.976187894763829	0.82664539289988	9130409I23Rik;Asah2;Cers3;Gal3st1;Neu2;Plpp2;Plpp3;Psap;Sgpp2;Smpd3;Sphk1;Ugt8a	=HYPERLINK("../../3.KEGG_map/Inhabitor-vs-Aging-Total/mmu00600.html","mmu00600")
mmu00601	Glycosphingolipid biosynthesis - lacto and neolacto series	Metabolism	Glycan biosynthesis and metabolism	10	2507	26	8635	0.19680323127258	0.419657237968942	1.32475223221135	A4galt;Abo;B3galt1;B3gnt3;B4galt1;B4galt4;Fut7;Gcnt2;Sec1;St8sia1	=HYPERLINK("../../3.KEGG_map/Inhabitor-vs-Aging-Total/mmu00601.html","mmu00601")
mmu00603	Glycosphingolipid biosynthesis - globo and isoglobo series	Metabolism	Glycan biosynthesis and metabolism	7	2507	16	8635	0.153122211866835	0.367042949033737	1.50690566414041	A3galt2;A4galt;Gbgt1;Naga;Sec1;St3gal1;St8sia1	=HYPERLINK("../../3.KEGG_map/Inhabitor-vs-Aging-Total/mmu00603.html","mmu00603")
mmu00604	Glycosphingolipid biosynthesis - ganglio series	Metabolism	Glycan biosynthesis and metabolism	4	2507	15	8635	0.674366389039671	0.87239461439259	0.918494880999867	St3gal1;St6galnac3;St6galnac5;St8sia1	=HYPERLINK("../../3.KEGG_map/Inhabitor-vs-Aging-Total/mmu00604.html","mmu00604")
mmu00620	Pyruvate metabolism	Metabolism	Carbohydrate metabolism	14	2507	45	8635	0.434267429157313	0.655422138450389	1.07157736116651	Acaca;Acacb;Acat2;Acot12;Acss1;Acss2;Acyp1;Acyp2;Adh7;Ldha;Ldhc;Me2;Pdhb;Pkm	=HYPERLINK("../../3.KEGG_map/Inhabitor-vs-Aging-Total/mmu00620.html","mmu00620")
mmu00630	Glyoxylate and dicarboxylate metabolism	Metabolism	Carbohydrate metabolism	11	2507	31	8635	0.270410796135411	0.486355106712102	1.2221907690724	Acat2;Aco1;Acss1;Acss2;Amt;Gcsh;Gldc;Hoga1;Pgp;Shmt1;Shmt2	=HYPERLINK("../../3.KEGG_map/Inhabitor-vs-Aging-Total/mmu00630.html","mmu00630")
mmu00640	Propanoate metabolism	Metabolism	Carbohydrate metabolism	14	2507	34	8635	0.087555548583321	0.254849186055024	1.41826415448509	Abat;Acaca;Acacb;Acat2;Acox3;Acss1;Acss2;Acss3;Aldh6a1;Bckdha;Ldha;Ldhc;Mlycd;Suclg2	=HYPERLINK("../../3.KEGG_map/Inhabitor-vs-Aging-Total/mmu00640.html","mmu00640")
mmu00650	Butanoate metabolism	Metabolism	Carbohydrate metabolism	11	2507	28	8635	0.160980896812357	0.38028820551325	1.35313978004445	Abat;Acat2;Acsm2;Acsm3;Aldh5a1;Bdh1;Gad1;Gad2;Hmgcs1;Hmgcs2;Oxct1	=HYPERLINK("../../3.KEGG_map/Inhabitor-vs-Aging-Total/mmu00650.html","mmu00650")
mmu00670	One carbon pool by folate	Metabolism	Metabolism of cofactors and vitamins	12	2507	19	8635	0.00204963147542018	0.0155390665345809	2.17538261289442	Aldh1l1;Aldh1l2;Amt;Atic;Dhfr;Gart;Mthfd1;Mthfd1l;Mthfd2;Shmt1;Shmt2;Tyms	=HYPERLINK("../../3.KEGG_map/Inhabitor-vs-Aging-Total/mmu00670.html","mmu00670")
mmu00730	Thiamine metabolism	Metabolism	Metabolism of cofactors and vitamins	7	2507	15	8635	0.113402949076297	0.300563913811975	1.60736604174977	Acp1;Ak4;Ak8;Akp3;Alpi;Alpl;Alppl2	=HYPERLINK("../../3.KEGG_map/Inhabitor-vs-Aging-Total/mmu00730.html","mmu00730")
mmu00740	Riboflavin metabolism	Metabolism	Metabolism of cofactors and vitamins	4	2507	8	8635	0.17682430265979	0.402649732816197	1.72217790187475	Acp1;Acp5;Enpp1;Enpp3	=HYPERLINK("../../3.KEGG_map/Inhabitor-vs-Aging-Total/mmu00740.html","mmu00740")
mmu00750	Vitamin B6 metabolism	Metabolism	Metabolism of cofactors and vitamins	6	2507	9	8635	0.02141246572374	0.0930728510125233	2.29623720249967	Aox1;Aox2;Aox3;Aox4;Pnpo;Psat1	=HYPERLINK("../../3.KEGG_map/Inhabitor-vs-Aging-Total/mmu00750.html","mmu00750")
mmu00760	Nicotinate and nicotinamide metabolism	Metabolism	Metabolism of cofactors and vitamins	14	2507	40	8635	0.250806602377831	0.465127075949528	1.20552453131233	Aox1;Aox2;Aox3;Aox4;Art2b;Bst1;Cd38;Enpp1;Enpp3;Nmnat2;Nmrk1;Nmrk2;Nt5e;Sirt4	=HYPERLINK("../../3.KEGG_map/Inhabitor-vs-Aging-Total/mmu00760.html","mmu00760")
mmu00770	Pantothenate and CoA biosynthesis	Metabolism	Metabolism of cofactors and vitamins	9	2507	20	8635	0.0951156327834447	0.271997335854412	1.54996011168728	Bcat1;Dpyd;Dpys;Enpp1;Enpp3;Gadl1;Ppcdc;Vnn1;Vnn3	=HYPERLINK("../../3.KEGG_map/Inhabitor-vs-Aging-Total/mmu00770.html","mmu00770")
mmu00790	Folate biosynthesis	Metabolism	Metabolism of cofactors and vitamins	11	2507	26	8635	0.103240291496028	0.282826344770632	1.45722745543248	Akp3;Akr1b7;Alpi;Alpl;Alppl2;Dhfr;Gch1;Pah;Th;Tph1;Tph2	=HYPERLINK("../../3.KEGG_map/Inhabitor-vs-Aging-Total/mmu00790.html","mmu00790")
mmu00830	Retinol metabolism	Metabolism	Metabolism of cofactors and vitamins	31	2507	97	8635	0.295711481890145	0.50737864787467	1.10077350429108	Adh7;Aldh1a1;Aldh1a2;Aldh1a3;Aldh1a7;Aox1;Aox2;Aox3;Aox4;Bco1;Cyp1a1;Cyp26a1;Cyp26b1;Cyp2b10;Cyp2b13;Cyp2b19;Cyp2c23;Cyp2c29;Cyp2c55;Cyp2c70;Cyp2s1;Cyp3a16;Cyp4a12b;Dhrs3;Dhrs4;Rdh1;Rdh11;Rdh12;Rdh16;Rdh9;Ugt1a7c	=HYPERLINK("../../3.KEGG_map/Inhabitor-vs-Aging-Total/mmu00830.html","mmu00830")
mmu00860	Porphyrin and chlorophyll metabolism	Metabolism	Metabolism of cofactors and vitamins	10	2507	43	8635	0.84278331341836	0.987515051519349	0.801012977616163	Alas1;Alas2;Cox10;Cp;Eprs;Fxn;Heph;Hephl1;Ppox;Ugt1a7c	=HYPERLINK("../../3.KEGG_map/Inhabitor-vs-Aging-Total/mmu00860.html","mmu00860")
mmu00900	Terpenoid backbone biosynthesis	Metabolism	Metabolism of terpenoids and polyketides	10	2507	23	8635	0.0998250688641431	0.282826344770632	1.49754600163022	Acat2;Fdps;Hmgcr;Hmgcs1;Hmgcs2;Idi1;Mvk;Pcyox1;Pdss1;Pmvk	=HYPERLINK("../../3.KEGG_map/Inhabitor-vs-Aging-Total/mmu00900.html","mmu00900")
mmu00910	Nitrogen metabolism	Metabolism	Energy metabolism	7	2507	17	8635	0.198239681460115	0.419657237968942	1.41826415448509	Car12;Car15;Car5b;Car6;Car7;Car8;Car9	=HYPERLINK("../../3.KEGG_map/Inhabitor-vs-Aging-Total/mmu00910.html","mmu00910")
mmu00920	Sulfur metabolism	Metabolism	Energy metabolism	3	2507	11	8635	0.662000385893304	0.860349580869744	0.939369764658955	Bpnt1;Selenbp1;Selenbp2	=HYPERLINK("../../3.KEGG_map/Inhabitor-vs-Aging-Total/mmu00920.html","mmu00920")
mmu00970	Aminoacyl-tRNA biosynthesis	Genetic Information Processing	Translation	17	2507	44	8635	0.109188991370682	0.291767304810182	1.33077383326685	Aars;Cars;Dars;Eprs;Farsa;Gatc;Hars;Iars;Iars2;Lars;Lars2;Nars;Qrsl1;Rars;Sars2;Vars;Yars2	=HYPERLINK("../../3.KEGG_map/Inhabitor-vs-Aging-Total/mmu00970.html","mmu00970")
mmu00980	Metabolism of xenobiotics by cytochrome P450	Metabolism	Xenobiotics biodegradation and metabolism	24	2507	73	8635	0.27152340313375	0.486355106712102	1.13239094917792	Adh7;Aldh3a1;Aldh3b1;Aldh3b2;Cbr2;Cyp1a1;Cyp1b1;Cyp2e1;Cyp2f2;Cyp2s1;Ephx1;Gm10639;Gm3776;Gsta1;Gsta2;Gstk1;Gstm4;Gstm6;Gstt1;Gstt3;Gstt4;Hpgds;Hsd11b1;Ugt1a7c	=HYPERLINK("../../3.KEGG_map/Inhabitor-vs-Aging-Total/mmu00980.html","mmu00980")
mmu00982	Drug metabolism - cytochrome P450	Metabolism	Xenobiotics biodegradation and metabolism	28	2507	71	8635	0.0379697027699778	0.150952720768448	1.35833750007023	Adh7;Aldh3a1;Aldh3b1;Aldh3b2;Aox1;Aox2;Aox3;Aox4;Cyp2e1;Fmo1;Fmo2;Fmo3;Fmo4;Fmo5;Gm10639;Gm3776;Gm4846;Gsta1;Gsta2;Gstk1;Gstm4;Gstm6;Gstt1;Gstt3;Gstt4;Hpgds;Maob;Ugt1a7c	=HYPERLINK("../../3.KEGG_map/Inhabitor-vs-Aging-Total/mmu00982.html","mmu00982")
mmu00983	Drug metabolism - other enzymes	Metabolism	Xenobiotics biodegradation and metabolism	32	2507	92	8635	0.134960885658361	0.335856860493325	1.19803680130417	Ces1d;Ces1f;Ces2b;Ces2e;Ces2f;Ces2g;Cyp2e1;Dpyd;Dpys;Gm10639;Gm3776;Gmps;Gsta1;Gsta2;Gstm4;Gstm6;Gstt1;Gstt3;Gstt4;Impdh2;Itpa;Nat1;Nme1;Nme2;Nme6;Rrm1;Rrm2;Tk1;Tpmt;Ugt1a7c;Umps;Upp2	=HYPERLINK("../../3.KEGG_map/Inhabitor-vs-Aging-Total/mmu00983.html","mmu00983")
mmu01040	Biosynthesis of unsaturated fatty acids	Metabolism	Lipid metabolism	11	2507	34	8635	0.396471684472909	0.618419948029514	1.11435040709543	Acaa1a;Acaa1b;Acot1;Acox3;Elovl1;Elovl6;Elovl7;Hacd4;Hsd17b12;Scd3;Scd4	=HYPERLINK("../../3.KEGG_map/Inhabitor-vs-Aging-Total/mmu01040.html","mmu01040")
mmu01521	EGFR tyrosine kinase inhibitor resistance	Human Diseases	Drug resistance: antineoplastic	27	2507	79	8635	0.18641825089012	0.412887877502825	1.17718489495236	Bcl2;Bcl2l11;Egfr;Eif4e1b;Erbb3;Fgf2;Fgfr2;Fgfr3;Gas6;Hgf;Igf1;Il6;Kdr;Nrg2;Pdgfa;Pdgfb;Pdgfra;Pdgfrb;Pik3r1;Pik3r3;Plcg2;Prkcb;Raf1;Shc3;Shc4;Stat3;Vegfa	=HYPERLINK("../../3.KEGG_map/Inhabitor-vs-Aging-Total/mmu01521.html","mmu01521")
mmu01522	Endocrine resistance	Human Diseases	Drug resistance: antineoplastic	29	2507	93	8635	0.360181099714347	0.584174320929737	1.07404643342726	Abcb11;Adcy1;Adcy2;Adcy3;Adcy5;Adcy8;Adcy9;Bcl2;Cdk4;Dll4;E2f2;Egfr;Esr1;Esr2;Fos;Igf1;Jag2;Mapk10;Mapk9;Mmp9;Notch1;Notch3;Pik3r1;Pik3r3;Raf1;Rb1;Shc3;Shc4;Trp53	=HYPERLINK("../../3.KEGG_map/Inhabitor-vs-Aging-Total/mmu01522.html","mmu01522")
mmu01523	Antifolate resistance	Human Diseases	Drug resistance: antineoplastic	12	2507	30	8635	0.131516478337299	0.332359472387282	1.3777423214998	Abcc2;Abcc3;Abcc4;Alox12;Atic;Dhfr;Gart;Il1b;Il6;Shmt1;Shmt2;Tyms	=HYPERLINK("../../3.KEGG_map/Inhabitor-vs-Aging-Total/mmu01523.html","mmu01523")
mmu01524	Platinum drug resistance	Human Diseases	Drug resistance: antineoplastic	27	2507	80	8635	0.207293402890379	0.422933244909189	1.16247008376546	Abcc2;Atp7a;Atp7b;Bak1;Bcl2;Birc5;Cycs;Cyct;Ercc1;Fadd;Fas;Gm10639;Gm3776;Gsta1;Gsta2;Gstm4;Gstm6;Gstt1;Gstt3;Gstt4;Map3k5;Mlh1;Msh3;Pik3r1;Pik3r3;Top2a;Trp53	=HYPERLINK("../../3.KEGG_map/Inhabitor-vs-Aging-Total/mmu01524.html","mmu01524")
mmu02010	ABC transporters	Environmental Information Processing	Membrane transport	32	2507	50	8635	2.87344188989154e-07	1.87348411220928e-05	2.20438771439968	Abca1;Abca12;Abca13;Abca15;Abca16;Abca17;Abca3;Abca4;Abca8a;Abca8b;Abca9;Abcb11;Abcb1a;Abcb5;Abcb7;Abcb8;Abcb9;Abcc12;Abcc2;Abcc3;Abcc4;Abcc6;Abcc9;Abcd1;Abcd2;Abcg1;Abcg3;Abcg5;Abcg8;Cftr;Tap1;Tap2	=HYPERLINK("../../3.KEGG_map/Inhabitor-vs-Aging-Total/mmu02010.html","mmu02010")
mmu03008	Ribosome biogenesis in eukaryotes	Genetic Information Processing	Translation	40	2507	78	8635	2.771953679144e-05	0.000531562882000555	1.76633630961513	Bms1;Dkc1;Drosha;Eif6;Emg1;Fbl;Gar1;Gnl2;Gnl3;Heatr1;Imp4;Mdn1;Mphosph10;Nhp2;Nmd3;Nob1;Nop56;Nop58;Nvl;Nxf7;Pop1;Pop7;Pwp2;Ran;Rexo2;Riok1;Rpp25l;Rpp30;Rrp7a;Snu13;Tbl3;Tcof1;Utp14b;Utp18;Utp6;Wdr3;Wdr36;Wdr43;Wdr75;Xpo1	=HYPERLINK("../../3.KEGG_map/Inhabitor-vs-Aging-Total/mmu03008.html","mmu03008")
mmu03010	Ribosome	Genetic Information Processing	Translation	28	2507	142	8635	0.995931716672242	1	0.679168750035113	Mrpl11;Mrpl12;Mrpl16;Mrpl17;Mrpl18;Mrpl19;Mrpl20;Mrpl21;Mrpl3;Mrps11;Mrps2;Mrps6;Mrps7;Rpl10;Rpl13;Rpl14;Rpl15;Rpl18;Rpl22l1;Rpl3l;Rpl6;Rpl7a;Rpl8;Rplp0;Rps12;Rps2;Rpsa;Rsl24d1	=HYPERLINK("../../3.KEGG_map/Inhabitor-vs-Aging-Total/mmu03010.html","mmu03010")
mmu03013	RNA transport	Genetic Information Processing	Translation	78	2507	177	8635	1.24160355356131e-05	0.000311355968046913	1.5178517101269	Acin1;Alyref;Cyfip2;Ddx20;Eef1a2;Eif1;Eif1ax;Eif2b1;Eif2b4;Eif2b5;Eif2s1;Eif3a;Eif3b;Eif3c;Eif3i;Eif3j1;Eif3j2;Eif4a1;Eif4a3;Eif4e1b;Eif4g1;Eif4g2;Eif4g3;Eif5;Fmr1;Fus;Gemin4;Gemin5;Gemin6;Gm2016;Kpnb1;Magoh;Magohb;Ndc1;Nmd3;Nup107;Nup133;Nup155;Nup160;Nup188;Nup205;Nup210;Nup210l;Nup214;Nup35;Nup37;Nup43;Nup54;Nup62;Nup85;Nup88;Nupl1;Nxf7;Pabpc4;Paip1;Pnn;Pom121;Pop1;Pop7;Prmt5;Pym1;Ran;Rbm8a;Rp…	=HYPERLINK("../../3.KEGG_map/Inhabitor-vs-Aging-Total/mmu03013.html","mmu03013")
mmu03015	mRNA surveillance pathway	Genetic Information Processing	Translation	27	2507	102	8635	0.750129332991199	0.929818108574642	0.911741242168986	Acin1;Alyref;Cpsf2;Cpsf6;Cstf1;Cstf2;Cstf3;Eif4a3;Etf1;Fus;Gspt1;Magoh;Magohb;Msi1;Nudt21;Nxf7;Pabpc4;Pnn;Ppp1ca;Ppp2r1b;Ppp2r2b;Ppp2r2c;Ppp2r5b;Pym1;Rbm8a;Smg5;Tardbp	=HYPERLINK("../../3.KEGG_map/Inhabitor-vs-Aging-Total/mmu03015.html","mmu03015")
mmu03018	RNA degradation	Genetic Information Processing	Folding, sorting and degradation	24	2507	84	8635	0.578581860773802	0.791642269916646	0.984101658214143	Btg2;Dcp1b;Dcps;Dis3;Eno1;Eno1b;Eno2;Exosc1;Exosc10;Exosc2;Exosc3;Exosc8;Hspd1;Lsm2;Lsm3;Lsm4;Lsm5;Lsm6;Mtrex;Pabpc4;Patl1;Pfkl;Pfkm;Pnldc1	=HYPERLINK("../../3.KEGG_map/Inhabitor-vs-Aging-Total/mmu03018.html","mmu03018")
mmu03020	RNA polymerase	Genetic Information Processing	Transcription	9	2507	29	8635	0.475372207608993	0.698069097660054	1.06893800806019	Polr1a;Polr1b;Polr2d;Polr2f;Polr2h;Polr3b;Polr3g;Polr3gl;Znrd1	=HYPERLINK("../../3.KEGG_map/Inhabitor-vs-Aging-Total/mmu03020.html","mmu03020")
mmu03022	Basal transcription factors	Genetic Information Processing	Transcription	6	2507	44	8635	0.995237021509426	1	0.469684882329477	AU015228;Gtf2h1;Taf2;Taf5l;Taf6l;Taf9	=HYPERLINK("../../3.KEGG_map/Inhabitor-vs-Aging-Total/mmu03022.html","mmu03022")
mmu03030	DNA replication	Genetic Information Processing	Replication and repair	21	2507	35	8635	0.000129651000922808	0.00169064905203341	2.0666134822497	Dna2;Fen1;Lig1;Mcm2;Mcm3;Mcm4;Mcm5;Mcm6;Mcm7;Pcna;Pola1;Pold1;Pold3;Pole;Pole2;Pole4;Prim1;Rfc4;Rfc5;Rnaseh2b;Rpa2	=HYPERLINK("../../3.KEGG_map/Inhabitor-vs-Aging-Total/mmu03030.html","mmu03030")
mmu03040	Spliceosome	Genetic Information Processing	Transcription	64	2507	132	8635	1.59175175195928e-06	6.48638838923408e-05	1.66999069272703	Acin1;Alyref;Bcas2;Cdc5l;Dhx15;Eftud2;Eif4a3;Fus;Hnrnpa1;Hnrnpk;Hnrnpm;Hnrnpu;Hspa1l;Hspa2;Hspa8;Isy1;Lsm2;Lsm3;Lsm4;Lsm5;Lsm6;Magoh;Magohb;Pcbp1;Phf5a;Plrg1;Ppih;Ppil1;Prpf3;Prpf31;Prpf38a;Prpf40a;Puf60;Rbm8a;Rbmxl1;Sf3a2;Sf3a3;Sf3b3;Sf3b4;Sf3b5;Sf3b6;Snrnp200;Snrnp40;Snrpb;Snrpb2;Snrpc;Snrpd1;Snrpd2;Snrpd3;Snrpe;Snrpf;Snu13;Srsf2;Srsf3;Srsf6;Srsf7;Tcerg1;Thoc1;Thoc3;Tra2b;U2af1;U2af2;U2surp;Wbp…	=HYPERLINK("../../3.KEGG_map/Inhabitor-vs-Aging-Total/mmu03040.html","mmu03040")
mmu03050	Proteasome	Genetic Information Processing	Folding, sorting and degradation	19	2507	47	8635	0.0619278400263825	0.201884758486007	1.39239915470725	Psma1;Psma3;Psma5;Psmb3;Psmb5;Psmb7;Psmb8;Psmb9;Psmc1;Psmc3;Psmc5;Psmc6;Psmd1;Psmd13;Psmd14;Psmd6;Psmd7;Psme2;Psme2b	=HYPERLINK("../../3.KEGG_map/Inhabitor-vs-Aging-Total/mmu03050.html","mmu03050")
mmu03060	Protein export	Genetic Information Processing	Folding, sorting and degradation	1	2507	29	8635	0.999952982446395	1	0.118770889784466	Arxes1	=HYPERLINK("../../3.KEGG_map/Inhabitor-vs-Aging-Total/mmu03060.html","mmu03060")
mmu03320	PPAR signaling pathway	Organismal Systems	Endocrine system	33	2507	89	8635	0.0612978364190002	0.201849441137314	1.2771206912779	Acaa1a;Acaa1b;Acox2;Acox3;Acsbg2;Acsl5;Acsl6;Adipoq;Angptl4;Apoa5;Cd36;Cpt1b;Cyp27a1;Cyp4a12b;Dbi;Fabp2;Fabp3;Fabp4;Fabp5;Hmgcs1;Hmgcs2;Lpl;Olr1;Plin1;Plin4;Pltp;Ppara;Pparg;Scd3;Scd4;Slc27a2;Slc27a6;Sorbs1	=HYPERLINK("../../3.KEGG_map/Inhabitor-vs-Aging-Total/mmu03320.html","mmu03320")
mmu03410	Base excision repair	Genetic Information Processing	Replication and repair	14	2507	34	8635	0.087555548583321	0.254849186055024	1.41826415448509	Apex1;Fen1;Hmgb1;Lig1;Lig3;Nthl1;Parp1;Pcna;Pold1;Pold3;Pole;Pole2;Pole4;Tdg	=HYPERLINK("../../3.KEGG_map/Inhabitor-vs-Aging-Total/mmu03410.html","mmu03410")
mmu03420	Nucleotide excision repair	Genetic Information Processing	Replication and repair	15	2507	43	8635	0.244763733234738	0.46137322169042	1.20151946642424	Cul4b;Ercc1;Ercc5;Gtf2h1;Lig1;Pcna;Pold1;Pold3;Pole;Pole2;Pole4;Rbx1;Rfc4;Rfc5;Rpa2	=HYPERLINK("../../3.KEGG_map/Inhabitor-vs-Aging-Total/mmu03420.html","mmu03420")
mmu03430	Mismatch repair	Genetic Information Processing	Replication and repair	10	2507	22	8635	0.0753471115942447	0.233840815649648	1.56561627443159	Exo1;Lig1;Mlh1;Msh3;Pcna;Pold1;Pold3;Rfc4;Rfc5;Rpa2	=HYPERLINK("../../3.KEGG_map/Inhabitor-vs-Aging-Total/mmu03430.html","mmu03430")
mmu03440	Homologous recombination	Genetic Information Processing	Replication and repair	10	2507	41	8635	0.79414381531276	0.948318255648205	0.840086781402317	Bard1;Brcc3;Eme1;Mre11a;Nbn;Pold1;Pold3;Rad51;Rbbp8;Rpa2	=HYPERLINK("../../3.KEGG_map/Inhabitor-vs-Aging-Total/mmu03440.html","mmu03440")
mmu03450	Non-homologous end-joining	Genetic Information Processing	Replication and repair	3	2507	13	8635	0.775848864064514	0.941656301076408	0.794851339326808	Dntt;Fen1;Mre11a	=HYPERLINK("../../3.KEGG_map/Inhabitor-vs-Aging-Total/mmu03450.html","mmu03450")
mmu03460	Fanconi anemia pathway	Genetic Information Processing	Replication and repair	18	2507	51	8635	0.200511246573817	0.421720428277835	1.21565498955865	Cenps;Eme1;Ercc1;Faap24;Fanca;Fancb;Fancd2;Fancf;Fanci;Fancl;Fancm;Hes1;Mlh1;Rad51;Rmi2;Rpa2;Telo2;Usp1	=HYPERLINK("../../3.KEGG_map/Inhabitor-vs-Aging-Total/mmu03460.html","mmu03460")
mmu04010	MAPK signaling pathway	Environmental Information Processing	Signal transduction	98	2507	294	8635	0.0575486090655327	0.195425484951705	1.14811860124983	Angpt1;Angpt4;Atf4;Cacna1a;Cacna1b;Cacna1d;Cacna1e;Cacna1g;Cacna1h;Cacna1s;Cacna2d2;Cacna2d3;Cacna2d4;Cacnb1;Cacnb4;Cacng2;Cacng5;Cacng7;Cacng8;Cdc25b;Csf1;Csf1r;Ddit3;Dusp1;Dusp10;Dusp9;Efna1;Efna3;Egfr;Erbb3;Erbb4;Fas;Fgf1;Fgf2;Fgf23;Fgfr2;Fgfr3;Fgfr4;Flna;Flt1;Flt3;Flt3l;Flt4;Fos;Gadd45a;Hgf;Hspa1l;Hspa2;Hspa8;Igf1;Igf2;Il1a;Il1b;Ins2;Kdr;Kit;Map2k3;Map2k6;Map3k13;Map3k5;Map3k8;Map4k1;Mapk10;M…	=HYPERLINK("../../3.KEGG_map/Inhabitor-vs-Aging-Total/mmu04010.html","mmu04010")
mmu04012	ErbB signaling pathway	Environmental Information Processing	Signal transduction	22	2507	84	8635	0.754459152482803	0.931642741323462	0.902093186696298	Btc;Camk2a;Camk2b;Cblb;Egfr;Erbb3;Erbb4;Mapk10;Mapk9;Nck2;Nrg2;Nrg4;Pak5;Pak6;Pik3r1;Pik3r3;Plcg2;Prkcb;Raf1;Shc3;Shc4;Stat5a	=HYPERLINK("../../3.KEGG_map/Inhabitor-vs-Aging-Total/mmu04012.html","mmu04012")
mmu04014	Ras signaling pathway	Environmental Information Processing	Signal transduction	77	2507	231	8635	0.0840972802122096	0.249233757719821	1.14811860124983	Angpt1;Angpt4;Calm4;Calml4;Csf1;Csf1r;Efna1;Efna3;Egfr;Fgf1;Fgf2;Fgf23;Fgfr2;Fgfr3;Fgfr4;Flt1;Flt3;Flt3l;Flt4;Gab2;Gnb5;Gng2;Gng8;Gngt2;Grin1;Grin2a;Grin2b;Hgf;Htr7;Igf1;Igf2;Ins2;Kdr;Kit;Mapk10;Mapk9;Ngfr;Ntrk1;Ntrk2;Pak5;Pak6;Pdgfa;Pdgfb;Pdgfra;Pdgfrb;Pgf;Pik3r1;Pik3r3;Pla1a;Pla2g2d;Pla2g3;Pla2g4c;Pla2g4d;Pla2g4e;Pla2g4f;Plce1;Plcg2;Prkcb;Rac2;Raf1;Ralgds;Rapgef5;Rasa4;Rasal1;Rasgrf1;Rasgrp1;Ra…	=HYPERLINK("../../3.KEGG_map/Inhabitor-vs-Aging-Total/mmu04014.html","mmu04014")
mmu04015	Rap1 signaling pathway	Environmental Information Processing	Signal transduction	81	2507	214	8635	0.00304414970905164	0.0220531734477964	1.30370476683976	Actb;Adcy1;Adcy2;Adcy3;Adcy5;Adcy8;Adcy9;Angpt1;Angpt4;Arap3;Calm4;Calml4;Csf1;Csf1r;Dock4;Drd2;Efna1;Efna3;Egfr;Enah;F2r;Fgf1;Fgf2;Fgf23;Fgfr2;Fgfr3;Fgfr4;Flt1;Flt4;Gnai1;Gnao1;Grin1;Grin2a;Grin2b;Hgf;Igf1;Ins2;Itga2b;Itgal;Itgam;Itgb3;Kdr;Kit;Lpar3;Lpar5;Map2k3;Map2k6;Ngfr;Pdgfa;Pdgfb;Pdgfra;Pdgfrb;Pfn1;Pfn2;Pgf;Pik3r1;Pik3r3;Plcb2;Plce1;Prkcb;Prkcz;Prkd3;Rac2;Raf1;Ralgds;Rap1gap;Rapgef3;Rapgef…	=HYPERLINK("../../3.KEGG_map/Inhabitor-vs-Aging-Total/mmu04015.html","mmu04015")
mmu04020	Calcium signaling pathway	Environmental Information Processing	Signal transduction	115	2507	240	8635	2.96802270889975e-10	4.83787701550659e-08	1.65042048929664	Adcy1;Adcy2;Adcy3;Adcy8;Adcy9;Adra1b;Adrb3;Asph;Atp2b2;Atp2b3;Atp2b4;Avpr1b;Bdkrb1;Bdkrb2;Cacna1a;Cacna1b;Cacna1d;Cacna1e;Cacna1g;Cacna1h;Cacna1s;Calm4;Calml4;Camk1g;Camk2a;Camk2b;Camk4;Casq1;Casq2;Cckar;Cd38;Chrm1;Chrm2;Chrm3;Cysltr1;Cysltr2;Ednra;Egfr;Erbb3;Erbb4;F2r;Fgf1;Fgf2;Fgf23;Fgfr2;Fgfr3;Fgfr4;Flt1;Flt4;Gna14;Gna15;Gnal;Grin1;Grin2a;Grin2c;Grin2d;Grm1;Grpr;Hgf;Hrc;Hrh1;Hrh2;Htr2c;Htr7;It…	=HYPERLINK("../../3.KEGG_map/Inhabitor-vs-Aging-Total/mmu04020.html","mmu04020")
mmu04022	cGMP-PKG signaling pathway	Environmental Information Processing	Signal transduction	70	2507	173	8635	0.000753837909000083	0.00682642106483409	1.39366997839575	Adcy1;Adcy2;Adcy3;Adcy5;Adcy8;Adcy9;Adora1;Adra1b;Adra2a;Adrb3;Atf4;Atf6b;Atp1a1;Atp1a2;Atp1a4;Atp1b2;Atp2b2;Atp2b3;Atp2b4;Bdkrb2;Cacna1d;Cacna1s;Calm4;Calml4;Cnga1;Creb3;Creb3l1;Creb3l2;Creb3l3;Creb5;Ednra;Fxyd2;Gata4;Gnai1;Gucy1a1;Ins2;Irs4;Kcnma1;Kcnmb1;Kcnmb2;Kcnu1;Kng1;Kng2;Mrvi1;Myh6;Myh7;Myl9;Mylk;Mylk2;Mylk3;Mylk4;Nfatc1;Nfatc4;Nppb;Npr1;Npr2;Pde2a;Pde3a;Pde3b;Pde5a;Pik3cg;Pik3r6;Plcb2;Pl…	=HYPERLINK("../../3.KEGG_map/Inhabitor-vs-Aging-Total/mmu04022.html","mmu04022")
mmu04024	cAMP signaling pathway	Environmental Information Processing	Signal transduction	90	2507	215	8635	3.25017959004641e-05	0.000588643636863961	1.44182335970909	Abcc4;Acox3;Adcy1;Adcy2;Adcy3;Adcy5;Adcy8;Adcy9;Adcyap1r1;Adora1;Amh;Arap3;Atp1a1;Atp1a2;Atp1a4;Atp1b2;Atp2b2;Atp2b3;Atp2b4;Cacna1d;Cacna1s;Calm4;Calml4;Camk2a;Camk2b;Camk4;Cftr;Chrm1;Chrm2;Cnga1;Cnga2;Cnga3;Cngb3;Creb3;Creb3l1;Creb3l2;Creb3l3;Creb5;Drd2;Ednra;F2r;Fos;Fxyd1;Fxyd2;Gabbr2;Gcg;Gipr;Gli1;Gnai1;Gria1;Gria2;Gria3;Gria4;Grin1;Grin2a;Grin2b;Grin2c;Grin2d;Grin3a;Hcar2;Hhip;Mapk10;Mapk9;My…	=HYPERLINK("../../3.KEGG_map/Inhabitor-vs-Aging-Total/mmu04024.html","mmu04024")
mmu04060	Cytokine-cytokine receptor interaction	Environmental Information Processing	Signaling molecules and interaction	105	2507	291	8635	0.00486316560789093	0.0323549385341315	1.24280879516735	Ackr4;Acvr1c;Acvr2b;Acvrl1;Amh;Bmp3;Bmp5;Bmp6;Bmp7;Bmp8b;Bmpr1b;Ccl2;Ccl22;Ccl27a;Ccl28;Ccl3;Ccl4;Ccl5;Ccl6;Ccl7;Ccl8;Ccl9;Ccr1;Ccr2;Ccr7;Ccr9;Cd27;Cd4;Cd70;Cntfr;Csf1;Csf1r;Csf2;Csf2rb;Csf2rb2;Csf3;Csf3r;Cx3cl1;Cx3cr1;Cxcl10;Cxcl13;Cxcl9;Cxcr2;Ebi3;Eda;Fas;Gdf15;Gdf5;Gh;Ifnar2;Il12b;Il12rb2;Il13ra1;Il13ra2;Il15;Il16;Il17b;Il17re;Il18;Il18r1;Il19;Il1a;Il1b;Il1f6;Il1r2;Il1rl1;Il1rn;Il20rb;Il21r;Il…	=HYPERLINK("../../3.KEGG_map/Inhabitor-vs-Aging-Total/mmu04060.html","mmu04060")
mmu04061	Viral protein interaction with cytokine and cytokine receptor	Environmental Information Processing	Signaling molecules and interaction	38	2507	94	8635	0.0113967220643897	0.0599246998869521	1.39239915470725	Ackr4;Ccl2;Ccl22;Ccl27a;Ccl28;Ccl3;Ccl4;Ccl5;Ccl6;Ccl7;Ccl8;Ccl9;Ccr1;Ccr2;Ccr7;Ccr9;Csf1;Csf1r;Cx3cl1;Cx3cr1;Cxcl10;Cxcl13;Cxcl9;Cxcr2;Il18;Il18r1;Il19;Il20rb;Il22ra1;Il24;Il2rb;Il6;Lta;Ppbp;Tnfrsf14;Tnfrsf1b;Tnfsf10;Tnfsf14	=HYPERLINK("../../3.KEGG_map/Inhabitor-vs-Aging-Total/mmu04061.html","mmu04061")
mmu04062	Chemokine signaling pathway	Organismal Systems	Immune system	60	2507	191	8635	0.255130799050677	0.469901923675258	1.08199658756529	Adcy1;Adcy2;Adcy3;Adcy5;Adcy8;Adcy9;Ccl2;Ccl22;Ccl27a;Ccl28;Ccl3;Ccl4;Ccl5;Ccl6;Ccl7;Ccl8;Ccl9;Ccr1;Ccr2;Ccr7;Ccr9;Cx3cl1;Cx3cr1;Cxcl10;Cxcl13;Cxcl9;Cxcr2;Dock2;Gnai1;Gnb5;Gng2;Gng8;Gngt2;Grk3;Grk4;Grk5;Grk6;Hck;Itk;Ncf1;Pik3cg;Pik3r1;Pik3r3;Pik3r6;Plcb2;Plcg2;Ppbp;Prkcb;Prkcz;Ptk2b;Rac2;Raf1;Rasgrp2;Shc3;Shc4;Stat1;Stat2;Stat3;Vav1;Vav3	=HYPERLINK("../../3.KEGG_map/Inhabitor-vs-Aging-Total/mmu04062.html","mmu04062")
mmu04064	NF-kappa B signaling pathway	Environmental Information Processing	Signal transduction	24	2507	105	8635	0.937392014081361	1	0.787281326571315	Bcl2;Card10;Card11;Card14;Ccl4;Ddx58;Eda;Gadd45a;Icam1;Il1b;Lbp;Lta;Parp1;Plau;Plcg2;Prkcb;Prkcq;Syk;Ticam1;Tnfrsf11a;Tnfsf14;Traf1;Trim25;Zap70	=HYPERLINK("../../3.KEGG_map/Inhabitor-vs-Aging-Total/mmu04064.html","mmu04064")
mmu04066	HIF-1 signaling pathway	Environmental Information Processing	Signal transduction	37	2507	114	8635	0.237730966519932	0.457923874104379	1.11790495384852	1300017J02Rik;Aldoc;Angpt1;Angpt4;Bcl2;Camk2a;Camk2b;Cybb;Egfr;Eif4e1b;Eno1;Eno1b;Eno2;Flt1;Gapdh;Hkdc1;Igf1;Il6;Ins2;Ldha;Ldhc;Nos2;Pdhb;Pfkl;Pfkm;Pgk1;Pik3r1;Pik3r3;Plcg2;Prkcb;Rbx1;Serpine1;Stat3;Tek;Tfrc;Trf;Vegfa	=HYPERLINK("../../3.KEGG_map/Inhabitor-vs-Aging-Total/mmu04066.html","mmu04066")
mmu04068	FoxO signaling pathway	Environmental Information Processing	Signal transduction	44	2507	131	8635	0.144776531288988	0.354865783460227	1.15688286538151	Agap2;Atg12;Bcl2l11;Bcl6;Ccnb1;Ccnb2;Ccnb3;Ccng2;Egfr;Fbxo25;Fbxo32;Foxg1;Foxo1;Foxo6;G6pc2;Gadd45a;Grm1;Homer2;Igf1;Il6;Il7r;Ins2;Irs4;Mapk10;Mapk9;Pik3r1;Pik3r3;Plk1;Plk4;Prkab2;Prkag3;Prmt1;Raf1;Rag1;S1pr1;S1pr4;Sgk3;Skp2;Slc2a4;Smad3;Stat3;Tgfb1;Tnfsf10;Usp7	=HYPERLINK("../../3.KEGG_map/Inhabitor-vs-Aging-Total/mmu04068.html","mmu04068")
mmu04070	Phosphatidylinositol signaling system	Environmental Information Processing	Signal transduction	32	2507	96	8635	0.204570776119415	0.422933244909189	1.14811860124983	Calm4;Calml4;Cds1;Dgka;Dgkb;Dgkg;Dgki;Dgkk;Impa1;Inpp4a;Inpp4b;Inpp5d;Ip6k2;Ip6k3;Itpka;Itpkb;Mtm1;Mtmr2;Mtmr7;Pik3c2b;Pik3c2g;Pik3r1;Pik3r3;Pip4k2a;Pip5k1b;Plcb2;Plcd1;Plcd4;Plce1;Plcg2;Ppip5k2;Prkcb	=HYPERLINK("../../3.KEGG_map/Inhabitor-vs-Aging-Total/mmu04070.html","mmu04070")
mmu04071	Sphingolipid signaling pathway	Environmental Information Processing	Signal transduction	31	2507	124	8635	0.864219725544028	1	0.861088950937375	9130409I23Rik;Adora1;Asah2;Bcl2;Bdkrb2;Cers3;Ctsd;Gab2;Gnai1;Kng1;Kng2;Map3k5;Mapk10;Mapk9;Pik3r1;Pik3r3;Plcb2;Ppp2r1b;Ppp2r2b;Ppp2r2c;Ppp2r5b;Prkcb;Prkcz;Rac2;Raf1;S1pr1;S1pr4;S1pr5;Sgpp2;Sphk1;Trp53	=HYPERLINK("../../3.KEGG_map/Inhabitor-vs-Aging-Total/mmu04071.html","mmu04071")
mmu04072	Phospholipase D signaling pathway	Environmental Information Processing	Signal transduction	57	2507	149	8635	0.00910492469145998	0.051175956024413	1.31763946854847	Adcy1;Adcy2;Adcy3;Adcy5;Adcy8;Adcy9;Agpat4;Agt;Avpr1b;Cxcr2;Cyth4;Dgka;Dgkb;Dgkg;Dgki;Dgkk;Dnm3;Egfr;F2;F2r;Gab2;Grm1;Grm3;Grm7;Grm8;Ins2;Kit;Lpar3;Lpar5;Pdgfa;Pdgfb;Pdgfra;Pdgfrb;Pik3cg;Pik3r1;Pik3r3;Pik3r6;Pip5k1b;Pla2g4c;Pla2g4d;Pla2g4e;Pla2g4f;Plcb2;Plcg2;Plpp2;Plpp3;Ptgfr;Ptk2b;Raf1;Ralgds;Rapgef3;Rapgef4;Rras;Shc3;Shc4;Sphk1;Syk	=HYPERLINK("../../3.KEGG_map/Inhabitor-vs-Aging-Total/mmu04072.html","mmu04072")
mmu04080	Neuroactive ligand-receptor interaction	Environmental Information Processing	Signaling molecules and interaction	134	2507	358	8635	0.000288424982292291	0.00293832950710272	1.2892281500068	Adcyap1r1;Adm;Adora1;Adra1b;Adra2a;Adrb3;Agt;Avpr1b;Bdkrb1;Bdkrb2;C3;Calca;Calcr;Cck;Cckar;Chrm1;Chrm2;Chrm3;Chrna1;Chrna4;Chrna6;Chrnb1;Chrnb2;Chrnb4;Chrnd;Chrne;Chrng;Crhr1;Crhr2;Cysltr1;Cysltr2;Drd2;Ednra;F2;F2r;F2rl1;F2rl2;Gabbr2;Gabra1;Gabra2;Gabra3;Gabra4;Gabrb1;Gabrb2;Gabrb3;Gabrd;Gabre;Gabrq;Gabrr1;Gcg;Gh;Gipr;Glp2r;Glrb;Gpr35;Gpr50;Gria1;Gria2;Gria3;Gria4;Grid2;Grik1;Grik3;Grik4;Grin1;Gr…	=HYPERLINK("../../3.KEGG_map/Inhabitor-vs-Aging-Total/mmu04080.html","mmu04080")
mmu04110	Cell cycle	Cellular Processes	Cell growth and death	55	2507	123	8635	0.000143632724786247	0.00180093339539679	1.54015909923758	Anapc1;Anapc5;Bub1;Bub1b;Bub3;Ccna2;Ccnb1;Ccnb2;Ccnb3;Cdc20;Cdc25a;Cdc25b;Cdc25c;Cdc45;Cdc6;Cdk1;Cdk4;Cdkn1c;Chek1;Cul1;Dbf4;E2f2;Espl1;Fzr1;Gadd45a;Hdac2;Mad2l1;Mcm2;Mcm3;Mcm4;Mcm5;Mcm6;Mcm7;Orc1;Orc2;Orc6;Pcna;Plk1;Rad21;Rb1;Rbl1;Rbx1;Skp2;Smad3;Smc1a;Smc1b;Stag1;Tfdp1;Tfdp2;Tgfb1;Trp53;Ttk;Wee2;Ywhae;Ywhaz	=HYPERLINK("../../3.KEGG_map/Inhabitor-vs-Aging-Total/mmu04110.html","mmu04110")
mmu04114	Oocyte meiosis	Cellular Processes	Cell growth and death	42	2507	119	8635	0.0805202070435627	0.245323247628051	1.21565498955865	Adcy1;Adcy2;Adcy3;Adcy5;Adcy8;Adcy9;Anapc1;Anapc5;Ar;Aurka;Bub1;Calm4;Calml4;Camk2a;Camk2b;Ccnb1;Ccnb2;Cdc20;Cdc25c;Cdk1;Cpeb1;Cpeb3;Cul1;Espl1;Fbxo5;Igf1;Ins2;Mad2l1;Pgr;Plk1;Ppp1ca;Ppp2r1b;Ppp2r5b;Rbx1;Rps6ka6;Sgo1;Smc1a;Smc1b;Spdya;Spdye4b;Ywhae;Ywhaz	=HYPERLINK("../../3.KEGG_map/Inhabitor-vs-Aging-Total/mmu04114.html","mmu04114")
mmu04115	p53 signaling pathway	Cellular Processes	Cell growth and death	23	2507	72	8635	0.333363240057877	0.548870789186202	1.10028032619776	Adgrb1;Aifm2;Bcl2;Ccnb1;Ccnb2;Ccng2;Cd82;Cdk1;Cdk4;Chek1;Cycs;Cyct;Fas;Gadd45a;Igf1;Rrm2;Serpinb5;Serpine1;Sesn3;Siah1b;Thbs1;Trp53;Trp73	=HYPERLINK("../../3.KEGG_map/Inhabitor-vs-Aging-Total/mmu04115.html","mmu04115")
mmu04120	Ubiquitin mediated proteolysis	Genetic Information Processing	Folding, sorting and degradation	22	2507	145	8635	0.999972795838224	1	0.522591915051648	Anapc1;Anapc5;Birc7;Cblb;Cblc;Cdc20;Cul1;Cul4b;Fancl;Fzr1;Prkn;Rbx1;Siah1b;Skp2;Socs3;Uba2;Uba7;Ube2c;Ube2h;Ube2l6;Ube2q2;Ube2s	=HYPERLINK("../../3.KEGG_map/Inhabitor-vs-Aging-Total/mmu04120.html","mmu04120")
mmu04122	Sulfur relay system	Genetic Information Processing	Folding, sorting and degradation	1	2507	8	8635	0.93574975439836	1	0.430544475468688	Urm1	=HYPERLINK("../../3.KEGG_map/Inhabitor-vs-Aging-Total/mmu04122.html","mmu04122")
mmu04130	SNARE interactions in vesicular transport	Genetic Information Processing	Folding, sorting and degradation	4	2507	33	8635	0.994277082439394	1	0.417497673181758	Stx1b;Vamp1;Vamp4;Vamp5	=HYPERLINK("../../3.KEGG_map/Inhabitor-vs-Aging-Total/mmu04130.html","mmu04130")
mmu04136	Autophagy - other	Cellular Processes	Transport and catabolism	4	2507	32	8635	0.992600532017815	1	0.430544475468688	Atg12;Atg13;Atg9b;Wipi1	=HYPERLINK("../../3.KEGG_map/Inhabitor-vs-Aging-Total/mmu04136.html","mmu04136")
mmu04137	Mitophagy - animal	Cellular Processes	Transport and catabolism	12	2507	66	8635	0.984949703634133	1	0.626246509772637	Atf4;Atg9b;Calcoco2;Fis1;Mapk10;Mapk9;Mitf;Pink1;Prkn;Rras;Trp53;Ulk1	=HYPERLINK("../../3.KEGG_map/Inhabitor-vs-Aging-Total/mmu04137.html","mmu04137")
mmu04140	Autophagy - animal	Cellular Processes	Transport and catabolism	28	2507	138	8635	0.992835628509833	1	0.698854800760768	Akt1s1;Atg12;Atg13;Atg9b;Bcl2;Ctsb;Ctsd;Dapk1;Dapk2;Deptor;Eif2s1;Ern1;Hmgb1;Ins2;Irs4;Mapk10;Mapk9;Pik3r1;Pik3r3;Prkcq;Rab39b;Raf1;Rras;Trp53inp2;Ulk1;Vmp1;Wipi1;Zfyve1	=HYPERLINK("../../3.KEGG_map/Inhabitor-vs-Aging-Total/mmu04140.html","mmu04140")
mmu04141	Protein processing in endoplasmic reticulum	Genetic Information Processing	Folding, sorting and degradation	37	2507	172	8635	0.990284777672244	1	0.740937004294951	Atf4;Atf6b;Bak1;Bcl2;Calr4;Casp12;Cryaa;Cryab;Cul1;Ddit3;Dnaja1;Eif2ak2;Eif2s1;Ern1;Ero1a;Ero1b;Hsp90aa1;Hsp90ab1;Hspa1l;Hspa2;Hspa8;Hspbp1;Hsph1;Man1c1;Map3k5;Mapk10;Mapk9;Prkn;Rbx1;Sec23b;Sec31b;Sil1;Ssr2;Tram1;Ubqln4;Ubxn8;Vcp	=HYPERLINK("../../3.KEGG_map/Inhabitor-vs-Aging-Total/mmu04141.html","mmu04141")
mmu04142	Lysosome	Cellular Processes	Transport and catabolism	39	2507	131	8635	0.458762161147996	0.679802111519303	1.02541890340634	Abcb9;Acp5;Ap1g2;Ap1m1;Ap1m2;Ap1s1;Ap3b2;Ap3m2;Ap4s1;Arsb;Arsg;Atp6v0d2;Cd68;Cln3;Ctsb;Ctsd;Ctse;Ctsf;Ctso;Ctss;Ctsw;Fuca1;Gm2a;Hyal1;Hyal3;Hyal6;Idua;Laptm5;Lgmn;Lipa;Man2b1;Naga;Naglu;Napsa;Npc2;Pla2g15;Psap;Sgsh;Sort1	=HYPERLINK("../../3.KEGG_map/Inhabitor-vs-Aging-Total/mmu04142.html","mmu04142")
mmu04144	Endocytosis	Cellular Processes	Transport and catabolism	58	2507	267	8635	0.997530393346669	1	0.748212122162813	Acap1;Actr3b;Agap2;Amph;Arap2;Arap3;Asap3;Capza1;Cblb;Cblc;Cxcr2;Cyth4;Dnajc6;Dnm3;Egfr;Epn3;Fgfr2;Fgfr3;Fgfr4;Gm7030;Gm8909;Grk3;Grk4;Grk5;Grk6;H2-D1;H2-K1;H2-M10.1;H2-M10.4;H2-M2;H2-M3;H2-Q4;H2-T-ps;H2-T22;H2-T23;H2-T3;Hspa1l;Hspa2;Hspa8;Il2rb;Iqsec2;Iqsec3;Kif5a;Kif5c;Pdgfra;Pip5k1b;Prkcz;Psd;Psd2;Rab11fip4;Rab11fip5;Sh3gl2;Smad3;Snx5;Tfrc;Vps37d;Washc5;Wipf3	=HYPERLINK("../../3.KEGG_map/Inhabitor-vs-Aging-Total/mmu04144.html","mmu04144")
mmu04145	Phagosome	Cellular Processes	Transport and catabolism	69	2507	175	8635	0.00184087787735513	0.0146372240979944	1.35806028833552	Actb;Atp6v0d2;Atp6v1c2;Atp6v1g2;C1ra;C1rb;C3;Calr4;Cd209d;Cd36;Colec11;Ctss;Cybb;Dync1i1;Dync2h1;Fcgr2b;Fcgr3;Fcgr4;Gm7030;Gm8909;H2-D1;H2-DMa;H2-DMb1;H2-DMb2;H2-Eb1;H2-K1;H2-M10.1;H2-M10.4;H2-M2;H2-M3;H2-Oa;H2-Ob;H2-Q4;H2-T-ps;H2-T22;H2-T23;H2-T3;Itga2;Itgam;Itgb3;Itgb5;Marco;Mrc2;Msr1;Ncf1;Ncf2;Ncf4;Nos1;Olr1;Pla2r1;Sftpa1;Sftpd;Tap1;Tap2;Tfrc;Thbs1;Thbs2;Thbs3;Thbs4;Tlr2;Tlr6;Tuba1a;Tuba1b;Tub…	=HYPERLINK("../../3.KEGG_map/Inhabitor-vs-Aging-Total/mmu04145.html","mmu04145")
mmu04146	Peroxisome	Cellular Processes	Transport and catabolism	23	2507	86	8635	0.718415404062421	0.904129683895477	0.921164924258588	Abcd1;Abcd2;Acaa1a;Acaa1b;Acox2;Acox3;Acsl5;Acsl6;Crat;Ddo;Decr2;Dhrs4;Gstk1;Hacl1;Mlycd;Mvk;Nos2;Pex11g;Pex5l;Pipox;Pmvk;Pxmp4;Slc27a2	=HYPERLINK("../../3.KEGG_map/Inhabitor-vs-Aging-Total/mmu04146.html","mmu04146")
mmu04150	mTOR signaling pathway	Environmental Information Processing	Signal transduction	32	2507	156	8635	0.994277326489145	1	0.706534523846052	Akt1s1;Atp6v1c2;Atp6v1g2;Castor2;Deptor;Eif4e1b;Fzd4;Fzd5;Fzd7;Igf1;Ins2;Lpin1;Pik3r1;Pik3r3;Prkcb;Raf1;Rps6ka6;Skp2;Slc3a2;Slc7a5;Telo2;Ulk1;Wnt1;Wnt10a;Wnt10b;Wnt2b;Wnt5b;Wnt6;Wnt7a;Wnt7b;Wnt8b;Wnt9a	=HYPERLINK("../../3.KEGG_map/Inhabitor-vs-Aging-Total/mmu04150.html","mmu04150")
mmu04151	PI3K-Akt signaling pathway	Environmental Information Processing	Signal transduction	126	2507	359	8635	0.00638472379714815	0.0394746186681419	1.20888253836333	Angpt1;Angpt4;Atf4;Atf6b;Bcl2;Bcl2l11;Cd19;Cdk4;Chrm1;Chrm2;Col1a1;Col2a1;Col4a3;Col4a4;Col4a6;Col6a1;Col6a4;Col6a5;Col6a6;Col9a2;Col9a3;Creb3;Creb3l1;Creb3l2;Creb3l3;Creb5;Csf1;Csf1r;Csf3;Csf3r;Efna1;Efna3;Egfr;Eif4e1b;Erbb3;Erbb4;F2r;Fgf1;Fgf2;Fgf23;Fgfr2;Fgfr3;Fgfr4;Flt1;Flt3;Flt3l;Flt4;Fn1;G6pc2;Gh;Gnb5;Gng2;Gng8;Gngt2;Hgf;Hsp90aa1;Hsp90ab1;Ifnar2;Igf1;Igf2;Il2rb;Il4ra;Il6;Il7;Il7r;Ins2;Itga1…	=HYPERLINK("../../3.KEGG_map/Inhabitor-vs-Aging-Total/mmu04151.html","mmu04151")
mmu04152	AMPK signaling pathway	Environmental Information Processing	Signal transduction	39	2507	126	8635	0.348054007189656	0.567328031719139	1.06611012973199	Acaca;Acacb;Adipoq;Akt1s1;Ccna2;Cd36;Cftr;Cpt1b;Creb3;Creb3l1;Creb3l2;Creb3l3;Creb5;Fasn;Fbp2;Foxo1;G6pc2;Hmgcr;Hnf4a;Igf1;Ins2;Irs4;Mlycd;Pfkfb4;Pfkl;Pfkm;Pik3r1;Pik3r3;Pparg;Ppp2r1b;Ppp2r2b;Ppp2r2c;Ppp2r5b;Prkab2;Prkag3;Scd3;Scd4;Slc2a4;Ulk1	=HYPERLINK("../../3.KEGG_map/Inhabitor-vs-Aging-Total/mmu04152.html","mmu04152")
mmu04210	Apoptosis	Cellular Processes	Cell growth and death	46	2507	136	8635	0.126732079795027	0.325312267820306	1.16500269832704	Actb;Aifm1;Atf4;Bak1;Bcl2;Bcl2l11;Birc5;Casp12;Csf2rb;Csf2rb2;Ctsb;Ctsd;Ctsf;Ctso;Ctss;Ctsw;Cycs;Cyct;Dab2ip;Ddit3;Eif2s1;Ern1;Fadd;Fas;Fos;Gadd45a;Lmnb1;Lmnb2;Map3k5;Mapk10;Mapk9;Ntrk1;Parp1;Pik3r1;Pik3r3;Ptpn13;Raf1;Septin4;Spta1;Tnfsf10;Traf1;Trp53;Tuba1a;Tuba1b;Tuba1c;Tuba4a	=HYPERLINK("../../3.KEGG_map/Inhabitor-vs-Aging-Total/mmu04210.html","mmu04210")
mmu04211	Longevity regulating pathway	Organismal Systems	Aging	30	2507	90	8635	0.213959533628088	0.427919067256176	1.14811860124983	Adcy1;Adcy2;Adcy3;Adcy5;Adcy8;Adcy9;Adipoq;Akt1s1;Atf4;Atf6b;Atg13;Camk4;Creb3;Creb3l1;Creb3l2;Creb3l3;Creb5;Eif4e1b;Foxo1;Igf1;Ins2;Irs4;Pik3r1;Pik3r3;Pparg;Prkab2;Prkag3;Sesn3;Trp53;Ulk1	=HYPERLINK("../../3.KEGG_map/Inhabitor-vs-Aging-Total/mmu04211.html","mmu04211")
mmu04213	Longevity regulating pathway - multiple species	Organismal Systems	Aging	20	2507	62	8635	0.331204941100431	0.54808533400376	1.11108251733855	Adcy1;Adcy2;Adcy3;Adcy5;Adcy8;Adcy9;Akt1s1;Cryab;Foxo1;Hdac2;Hspa1l;Hspa2;Hspa8;Igf1;Ins2;Irs4;Pik3r1;Pik3r3;Prkab2;Prkag3	=HYPERLINK("../../3.KEGG_map/Inhabitor-vs-Aging-Total/mmu04213.html","mmu04213")
mmu04215	Apoptosis - multiple species	Cellular Processes	Cell growth and death	12	2507	32	8635	0.192378562083695	0.419657237968942	1.29163342640606	Bak1;Bcl2;Bcl2l11;Birc5;Birc7;Cycs;Cyct;Fadd;Mapk10;Mapk9;Ngfr;Septin4	=HYPERLINK("../../3.KEGG_map/Inhabitor-vs-Aging-Total/mmu04215.html","mmu04215")
mmu04216	Ferroptosis	Cellular Processes	Cell growth and death	17	2507	40	8635	0.0473837391755336	0.171634433013599	1.46385121659354	1300017J02Rik;Acsl5;Acsl6;Cp;Cybb;Fth1;Gclm;Map1lc3a;Pcbp1;Prnp;Sat2;Slc3a2;Slc40a1;Slc7a11;Tfrc;Trf;Trp53	=HYPERLINK("../../3.KEGG_map/Inhabitor-vs-Aging-Total/mmu04216.html","mmu04216")
mmu04217	Necroptosis	Cellular Processes	Cell growth and death	45	2507	174	8635	0.845143249613185	0.987515051519349	0.890781673383492	Aifm1;Bcl2;Camk2a;Camk2b;Casp1;Cybb;Eif2ak2;Fadd;Fas;Fth1;H2ac12;H2ac18;H2ac19;H2az1;Hmgb1;Hsp90aa1;Hsp90ab1;Ifnar2;Il1a;Il1b;Il33;Macroh2a2;Mapk10;Mapk9;Mlkl;Nlrp3;Parp1;Pla2g4c;Pla2g4d;Pla2g4e;Pla2g4f;Ppia;Pygl;Pygm;Slc25a5;Spata2l;Stat1;Stat2;Stat3;Stat4;Stat5a;Stat6;Ticam1;Tnfsf10;Zbp1	=HYPERLINK("../../3.KEGG_map/Inhabitor-vs-Aging-Total/mmu04217.html","mmu04217")
mmu04218	Cellular senescence	Cellular Processes	Cell growth and death	55	2507	178	8635	0.315868822381714	0.527019587034337	1.06426724273159	Cacna1d;Calm4;Calml4;Ccna2;Ccnb1;Ccnb2;Ccnb3;Cdc25a;Cdk1;Cdk4;Chek1;E2f2;Foxm1;Foxo1;Gadd45a;Gata4;Gm7030;Gm8909;H2-D1;H2-K1;H2-M10.1;H2-M10.4;H2-M2;H2-M3;H2-Q4;H2-T-ps;H2-T22;H2-T23;H2-T3;Hus1;Il1a;Il6;Lin9;Map2k3;Map2k6;Mre11a;Mybl2;Nbn;Nfatc1;Nfatc4;Pik3r1;Pik3r3;Ppp1ca;Rad9b;Raf1;Rassf5;Rb1;Rbl1;Rras;Serpine1;Slc25a5;Smad3;Tgfb1;Trp53;Zfp36l1	=HYPERLINK("../../3.KEGG_map/Inhabitor-vs-Aging-Total/mmu04218.html","mmu04218")
mmu04260	Cardiac muscle contraction	Organismal Systems	Circulatory system	34	2507	83	8635	0.0129101540256926	0.0652033103836706	1.41094093165642	Actc1;Asph;Atp1a1;Atp1a2;Atp1a4;Atp1b2;Cacna1d;Cacna1s;Cacna2d2;Cacna2d3;Cacna2d4;Cacnb1;Cacnb4;Cacng2;Cacng5;Cacng7;Cacng8;Casq2;Cox6b2;Cyc1;Fxyd2;Hrc;Myh6;Myh7;Myl2;Myl3;Ryr2;Slc8a1;Slc8a3;Slc9a7;Tnnc1;Tnni3;Trdn;Uqcrb	=HYPERLINK("../../3.KEGG_map/Inhabitor-vs-Aging-Total/mmu04260.html","mmu04260")
mmu04261	Adrenergic signaling in cardiomyocytes	Organismal Systems	Circulatory system	66	2507	152	8635	9.78190923857304e-05	0.00138647930946731	1.49557554636492	Actc1;Adcy1;Adcy2;Adcy3;Adcy5;Adcy8;Adcy9;Adra1b;Agt;Atf4;Atf6b;Atp1a1;Atp1a2;Atp1a4;Atp1b2;Atp2b2;Atp2b3;Atp2b4;Bcl2;Cacna1d;Cacna1s;Cacna2d2;Cacna2d3;Cacna2d4;Cacnb1;Cacnb4;Cacng2;Cacng5;Cacng7;Cacng8;Calm4;Calml4;Camk2a;Camk2b;Creb3;Creb3l1;Creb3l2;Creb3l3;Creb5;Fxyd2;Gnai1;Kcnq1;Myh6;Myh7;Myl2;Myl3;Pik3cg;Pik3r6;Plcb2;Pln;Ppp1ca;Ppp2r1b;Ppp2r2b;Ppp2r2c;Ppp2r5b;Rapgef3;Rapgef4;Rps6ka5;Ryr2;Scn…	=HYPERLINK("../../3.KEGG_map/Inhabitor-vs-Aging-Total/mmu04261.html","mmu04261")
mmu04270	Vascular smooth muscle contraction	Organismal Systems	Circulatory system	51	2507	142	8635	0.0439125378884931	0.16645915525173	1.23705736613538	Acta2;Actg2;Adcy1;Adcy2;Adcy3;Adcy5;Adcy8;Adcy9;Adm;Adra1b;Agt;Avpr1b;Cacna1d;Cacna1s;Calca;Calm4;Calml4;Cyp4a12b;Ednra;Gucy1a1;Kcnma1;Kcnmb1;Kcnmb2;Kcnu1;Mrvi1;Myh11;Myh14;Myl9;Mylk;Mylk2;Mylk3;Mylk4;Nppb;Npr1;Npr2;Pla2g2d;Pla2g3;Pla2g4c;Pla2g4d;Pla2g4e;Pla2g4f;Plcb2;Ppp1ca;Ppp1r12b;Ppp1r14a;Prkcb;Prkch;Prkcq;Prkg1;Ptgir;Raf1	=HYPERLINK("../../3.KEGG_map/Inhabitor-vs-Aging-Total/mmu04270.html","mmu04270")
mmu04310	Wnt signaling pathway	Environmental Information Processing	Signal transduction	52	2507	168	8635	0.316858402020645	0.527019587034337	1.06611012973199	Cacybp;Camk2a;Camk2b;Ctbp1;Ctnnd2;Cul1;Cxxc4;Daam2;Dkk2;Fosl1;Frat1;Fzd4;Fzd5;Fzd7;Invs;Lgr5;Lgr6;Mapk10;Mapk9;Nfatc1;Nfatc4;Nkd1;Nkd2;Peg12;Plcb2;Porcn;Prickle2;Prkcb;Rac2;Rbx1;Rnf43;Ror1;Rspo2;Ruvbl1;Siah1b;Smad3;Sost;Tcf7;Tle2;Tle6;Trp53;Wif1;Wnt1;Wnt10a;Wnt10b;Wnt2b;Wnt5b;Wnt6;Wnt7a;Wnt7b;Wnt8b;Wnt9a	=HYPERLINK("../../3.KEGG_map/Inhabitor-vs-Aging-Total/mmu04310.html","mmu04310")
mmu04330	Notch signaling pathway	Environmental Information Processing	Signal transduction	17	2507	60	8635	0.596221348732169	0.809867332027862	0.975900811062359	Aph1b;Aph1c;Ctbp1;Dll4;Dtx1;Dtx3;Dtx3l;Hdac2;Hes1;Jag2;Kat2a;Maml3;Notch1;Notch3;Rbpjl;Tle2;Tle6	=HYPERLINK("../../3.KEGG_map/Inhabitor-vs-Aging-Total/mmu04330.html","mmu04330")
mmu04340	Hedgehog signaling pathway	Environmental Information Processing	Signal transduction	9	2507	58	8635	0.99474969260173	1	0.534469004030095	Bcl2;Cul1;Dhh;Gli1;Grk3;Hhatl;Hhip;Lrp2;Scube2	=HYPERLINK("../../3.KEGG_map/Inhabitor-vs-Aging-Total/mmu04340.html","mmu04340")
mmu04350	TGF-beta signaling pathway	Environmental Information Processing	Signal transduction	29	2507	95	8635	0.411565843293319	0.635878980633279	1.05143492956564	Acvr1c;Acvr2b;Amh;Bmp5;Bmp6;Bmp7;Bmp8b;Bmpr1b;Chrd;Cul1;Dcn;Fmod;Gdf5;Grem1;Hjv;Id3;Id4;Lefty1;Lefty2;Neo1;Ppp2r1b;Rbl1;Rbx1;Smad3;Smad9;Tfdp1;Tgfb1;Thbs1;Thsd4	=HYPERLINK("../../3.KEGG_map/Inhabitor-vs-Aging-Total/mmu04350.html","mmu04350")
mmu04360	Axon guidance	Organismal Systems	Development and regeneration	72	2507	181	8635	0.00111912221528502	0.00986037411305181	1.37013048546941	Ablim1;Ablim2;Ablim3;Bmp7;Bmpr1b;Camk2a;Camk2b;Cdk5;Cfl1;Dcc;Dpysl5;Efna1;Efna3;Efnb1;Enah;Epha3;Epha4;Epha6;Epha7;Ephb1;Ephb3;Ephb6;Gnai1;Limk2;Myl9;Nck2;Neo1;Nfatc4;Ntn1;Ntng1;Ntng2;Pak5;Pak6;Pik3r1;Pik3r3;Plcg2;Plxna3;Plxnb3;Plxnc1;Prkcz;Rac2;Raf1;Robo1;Robo2;Robo3;Rras;Sema3a;Sema3b;Sema3d;Sema3e;Sema3f;Sema3g;Sema4a;Sema4d;Sema4f;Sema4g;Sema5b;Sema6a;Sema6b;Sema6c;Sema6d;Sema7a;Slit1;Slit3;S…	=HYPERLINK("../../3.KEGG_map/Inhabitor-vs-Aging-Total/mmu04360.html","mmu04360")
mmu04370	VEGF signaling pathway	Environmental Information Processing	Signal transduction	13	2507	58	8635	0.8986584261892	1	0.772010783599026	Kdr;Pik3r1;Pik3r3;Pla2g4c;Pla2g4d;Pla2g4e;Pla2g4f;Plcg2;Prkcb;Rac2;Raf1;Sphk1;Vegfa	=HYPERLINK("../../3.KEGG_map/Inhabitor-vs-Aging-Total/mmu04370.html","mmu04370")
mmu04371	Apelin signaling pathway	Environmental Information Processing	Signal transduction	44	2507	137	8635	0.23792470360501	0.457923874104379	1.10621646251809	Acta2;Adcy1;Adcy2;Adcy3;Adcy5;Adcy8;Adcy9;Calm4;Calml4;Camk4;Ccn2;Gnai1;Gnb5;Gng2;Gng8;Gngt2;Myl2;Myl3;Mylk;Mylk2;Mylk3;Mylk4;Nos1;Nos2;Notch3;Pde3b;Pik3cg;Pik3r6;Plat;Plcb2;Plin1;Prkab2;Prkag3;Raf1;Rras;Ryr1;Ryr2;Ryr3;Serpine1;Slc8a1;Slc8a3;Smad3;Sphk1;Spp1	=HYPERLINK("../../3.KEGG_map/Inhabitor-vs-Aging-Total/mmu04371.html","mmu04371")
mmu04380	Osteoclast differentiation	Organismal Systems	Development and regeneration	36	2507	124	8635	0.534379962274992	0.754146613427045	0.999974265604694	Acp5;Calcr;Camk4;Csf1;Csf1r;Fcgr2b;Fcgr3;Fcgr4;Fos;Fosl1;Gab2;Ifnar2;Il1a;Il1b;Itgb3;Lilrb4a;Map2k6;Mapk10;Mapk9;Mitf;Ncf1;Ncf2;Ncf4;Nfatc1;Pik3r1;Pik3r3;Plcg2;Pparg;Socs3;Stat1;Stat2;Syk;Tgfb1;Tnfrsf11a;Trem2;Tyrobp	=HYPERLINK("../../3.KEGG_map/Inhabitor-vs-Aging-Total/mmu04380.html","mmu04380")
mmu04390	Hippo signaling pathway	Environmental Information Processing	Signal transduction	49	2507	157	8635	0.299312827896188	0.50820823903207	1.07499002792182	Actb;Afp;Amh;Birc5;Bmp5;Bmp6;Bmp7;Bmp8b;Bmpr1b;Ccn2;Crb1;Crb2;Ctnna2;Ctnna3;Dlg2;Dlg3;Dlg4;Fgf1;Fzd4;Fzd5;Fzd7;Gdf5;Nkd1;Nkd2;Ppp1ca;Ppp2r1b;Ppp2r2b;Ppp2r2c;Prkcz;Serpine1;Smad3;Tcf7;Tead2;Tead3;Tgfb1;Trp73;Wnt1;Wnt10a;Wnt10b;Wnt2b;Wnt5b;Wnt6;Wnt7a;Wnt7b;Wnt8b;Wnt9a;Wwc1;Ywhae;Ywhaz	=HYPERLINK("../../3.KEGG_map/Inhabitor-vs-Aging-Total/mmu04390.html","mmu04390")
mmu04392	Hippo signaling pathway - multiple species	Environmental Information Processing	Signal transduction	7	2507	27	8635	0.707629995360151	0.894137125920191	0.892981134305426	Dchs1;Fat4;Rassf2;Rassf4;Tead2;Tead3;Wwc1	=HYPERLINK("../../3.KEGG_map/Inhabitor-vs-Aging-Total/mmu04392.html","mmu04392")
mmu04510	Focal adhesion	Cellular Processes	Cellular community - eukaryotes	81	2507	201	8635	0.000352126325117084	0.00347858127236877	1.38802398061547	Actb;Bcl2;Col1a1;Col2a1;Col4a3;Col4a4;Col4a6;Col6a1;Col6a4;Col6a5;Col6a6;Col9a2;Col9a3;Egfr;Flna;Flt1;Flt4;Fn1;Hgf;Igf1;Itga1;Itga11;Itga2;Itga2b;Itga4;Itga7;Itga8;Itga9;Itgb3;Itgb4;Itgb5;Itgb8;Kdr;Lama1;Lama2;Lama3;Lama4;Lamb3;Lamc2;Mapk10;Mapk9;Myl10;Myl2;Myl7;Myl9;Mylk;Mylk2;Mylk3;Mylk4;Mylpf;Pak5;Pak6;Pdgfa;Pdgfb;Pdgfra;Pdgfrb;Pgf;Pik3r1;Pik3r3;Pip5k1b;Ppp1ca;Ppp1r12b;Prkcb;Rac2;Raf1;Rasgrf1;…	=HYPERLINK("../../3.KEGG_map/Inhabitor-vs-Aging-Total/mmu04510.html","mmu04510")
mmu04512	ECM-receptor interaction	Environmental Information Processing	Signaling molecules and interaction	56	2507	88	8635	1.41446577968894e-11	4.61115844178595e-09	2.19186278420423	Agrn;Cd36;Col1a1;Col2a1;Col4a3;Col4a4;Col4a6;Col6a1;Col6a4;Col6a5;Col6a6;Col9a2;Col9a3;Dmp1;Fn1;Fras1;Frem1;Frem2;Gp1ba;Gp1bb;Gp9;Hmmr;Itga1;Itga11;Itga2;Itga2b;Itga4;Itga7;Itga8;Itga9;Itgb3;Itgb4;Itgb5;Itgb8;Lama1;Lama2;Lama3;Lama4;Lamb3;Lamc2;Npnt;Reln;Sdc1;Sdc4;Spp1;Sv2a;Sv2b;Sv2c;Thbs1;Thbs2;Thbs3;Thbs4;Tnn;Tnr;Vtn;Vwf	=HYPERLINK("../../3.KEGG_map/Inhabitor-vs-Aging-Total/mmu04512.html","mmu04512")
mmu04514	Cell adhesion molecules	Environmental Information Processing	Signaling molecules and interaction	64	2507	167	8635	0.00570217053372625	0.0364491685097011	1.3199926433531	Cd22;Cd274;Cd28;Cd4;Cd6;Cd80;Cd8b1;Cdh15;Cdh4;Cldn4;Cntn1;Cntn2;Cntnap2;F11r;Gm7030;Gm8909;H2-D1;H2-DMa;H2-DMb1;H2-DMb2;H2-Eb1;H2-K1;H2-M10.1;H2-M10.4;H2-M2;H2-M3;H2-Oa;H2-Ob;H2-Q4;H2-T-ps;H2-T22;H2-T23;H2-T3;Icam1;Icos;Itga4;Itga8;Itga9;Itgal;Itgam;Itgb8;Lrrc4b;Mpz;Ncam1;Nectin1;Nectin2;Neo1;Nfasc;Nrxn1;Nrxn2;Nrxn3;Ntng1;Ntng2;Pdcd1;Pdcd1lg2;Pecam1;Ptprc;Sdc1;Sdc3;Sdc4;Sele;Siglec1;Vsir;Vtcn1	=HYPERLINK("../../3.KEGG_map/Inhabitor-vs-Aging-Total/mmu04514.html","mmu04514")
mmu04520	Adherens junction	Cellular Processes	Cellular community - eukaryotes	14	2507	71	8635	0.972868824152163	1	0.679168750035113	Acp1;Actb;Ctnna2;Ctnna3;Egfr;Nectin1;Nectin2;Nectin4;Ptprb;Rac2;Smad3;Snai1;Sorbs1;Tcf7	=HYPERLINK("../../3.KEGG_map/Inhabitor-vs-Aging-Total/mmu04520.html","mmu04520")
mmu04530	Tight junction	Cellular Processes	Cellular community - eukaryotes	36	2507	166	8635	0.987600634516384	1	0.746968728523988	Actb;Actr3b;Amotl1;Bves;Cacna1d;Cdk4;Cftr;Cgnl1;Cldn4;Dlg2;Dlg3;Epb41l4b;F11r;Gata4;Hcls1;Map3k5;Mapk10;Mapk9;Myh11;Myh14;Myl2;Myl9;Pcna;Ppp2r1b;Ppp2r2b;Ppp2r2c;Prkab2;Prkag3;Prkcz;Synpo;Tjp3;Tuba1a;Tuba1b;Tuba1c;Tuba4a;Ybx3	=HYPERLINK("../../3.KEGG_map/Inhabitor-vs-Aging-Total/mmu04530.html","mmu04530")
mmu04540	Gap junction	Cellular Processes	Cellular community - eukaryotes	29	2507	86	8635	0.19824298971539	0.419657237968942	1.16146881754344	Adcy1;Adcy2;Adcy3;Adcy5;Adcy8;Adcy9;Cdk1;Drd2;Egfr;Gnai1;Grm1;Gucy1a1;Htr2c;Pdgfa;Pdgfb;Pdgfra;Pdgfrb;Plcb2;Prkcb;Prkg1;Raf1;Tuba1a;Tuba1b;Tuba1c;Tuba4a;Tubb1;Tubb4b;Tubb5;Tubb6	=HYPERLINK("../../3.KEGG_map/Inhabitor-vs-Aging-Total/mmu04540.html","mmu04540")
mmu04550	Signaling pathways regulating pluripotency of stem cells	Cellular Processes	Cellular community - eukaryotes	40	2507	140	8635	0.580375774570793	0.791642269916646	0.984101658214143	Acvr1c;Acvr2b;Bmi1;Bmpr1b;Dusp9;Esrrb;Esx1;Fgf2;Fgfr2;Fgfr3;Fgfr4;Fzd4;Fzd5;Fzd7;Hand1;Id3;Id4;Igf1;Lefty1;Lefty2;Lifr;Meis1;Pik3r1;Pik3r3;Raf1;Smad3;Smad9;Smarcad1;Stat3;Tcf7;Wnt1;Wnt10a;Wnt10b;Wnt2b;Wnt5b;Wnt6;Wnt7a;Wnt7b;Wnt8b;Wnt9a	=HYPERLINK("../../3.KEGG_map/Inhabitor-vs-Aging-Total/mmu04550.html","mmu04550")
mmu04610	Complement and coagulation cascades	Organismal Systems	Immune system	49	2507	92	8635	8.4956642826603e-07	3.95655222306751e-05	1.83449385199702	A2m;Bdkrb1;Bdkrb2;C1qb;C1ra;C1rb;C1s1;C1s2;C2;C3;C4b;C7;C8g;C9;Cd55;Cd59a;Cfb;Cfh;Clu;Cr1l;Cr2;F10;F13a1;F2;F2r;F2rl2;F5;F7;Fgg;Hc;Itgam;Itgax;Kng1;Kng2;Masp1;Plat;Plau;Plaur;Plg;Pros1;Serpina1a;Serpina1b;Serpina1c;Serpind1;Serpine1;Serping1;Thbd;Vtn;Vwf	=HYPERLINK("../../3.KEGG_map/Inhabitor-vs-Aging-Total/mmu04610.html","mmu04610")
mmu04611	Platelet activation	Organismal Systems	Immune system	46	2507	124	8635	0.031210465889564	0.130443742051255	1.27774489493933	Actb;Adcy1;Adcy2;Adcy3;Adcy5;Adcy8;Adcy9;Col1a1;F2;F2r;Fermt3;Fgg;Gnai1;Gp1ba;Gp1bb;Gp9;Gucy1a1;Itga2;Itga2b;Itgb3;Mylk;Mylk2;Mylk3;Mylk4;P2rx1;Pik3cg;Pik3r1;Pik3r3;Pik3r6;Pla2g4c;Pla2g4d;Pla2g4e;Pla2g4f;Plcb2;Plcg2;Ppp1ca;Prkcz;Prkg1;Ptgir;Ptgs1;Rasgrp1;Rasgrp2;Stim1;Syk;Tbxas1;Vwf	=HYPERLINK("../../3.KEGG_map/Inhabitor-vs-Aging-Total/mmu04611.html","mmu04611")
mmu04612	Antigen processing and presentation	Organismal Systems	Immune system	40	2507	83	8635	0.000164760637988478	0.00198933214756458	1.65993050783108	B2m;Calr4;Cd4;Cd74;Cd8b1;Ciita;Ctsb;Ctss;Gm7030;Gm8909;H2-D1;H2-DMa;H2-DMb1;H2-DMb2;H2-Eb1;H2-K1;H2-M10.1;H2-M10.4;H2-M2;H2-M3;H2-Oa;H2-Ob;H2-Q4;H2-T-ps;H2-T22;H2-T23;H2-T3;Hsp90aa1;Hsp90ab1;Hspa1l;Hspa2;Hspa8;Klrc1;Lgmn;Nfyc;Psme2;Psme2b;Tap1;Tap2;Tapbp	=HYPERLINK("../../3.KEGG_map/Inhabitor-vs-Aging-Total/mmu04612.html","mmu04612")
mmu04613	Neutrophil extracellular trap formation	Organismal Systems	Immune system	53	2507	205	8635	0.863279922626922	1	0.890491988286456	Actb;Aqp9;C3;Camp;Casp1;Casp4;Clcn4;Cr1l;Cybb;Fcgr4;Fgg;Gp1ba;H2ac12;H2ac18;H2ac19;H2az1;H2bc13;H2bc21;H2bc23;H2bc4;H2bc8;H3c10;H3c14;H4c3;H4c4;H4c6;H4f16;Hat1;Hc;Hdac11;Hdac2;Hdac9;Hmgb1;Itga2b;Itgal;Itgam;Itgb3;Macroh2a2;Ncf1;Ncf2;Ncf4;Padi4;Pik3r1;Pik3r3;Plcb2;Plcg2;Prkcb;Rac2;Raf1;Slc25a5;Syk;Tlr2;Vwf	=HYPERLINK("../../3.KEGG_map/Inhabitor-vs-Aging-Total/mmu04613.html","mmu04613")
mmu04614	Renin-angiotensin system	Organismal Systems	Endocrine system	7	2507	36	8635	0.932128686423107	1	0.66973585072907	Ace;Ace2;Agt;Anpep;Mas1;Prep;Ren1	=HYPERLINK("../../3.KEGG_map/Inhabitor-vs-Aging-Total/mmu04614.html","mmu04614")
mmu04620	Toll-like receptor signaling pathway	Organismal Systems	Immune system	29	2507	99	8635	0.515449767488052	0.731175661457592	1.00895271018925	Ccl3;Ccl4;Ccl5;Cd80;Cxcl10;Cxcl9;Fadd;Fos;Ifnar2;Ikbke;Il12b;Il1b;Il6;Irf5;Lbp;Map2k3;Map2k6;Map3k8;Mapk10;Mapk9;Pik3r1;Pik3r3;Spp1;Stat1;Ticam1;Tlr1;Tlr2;Tlr6;Tlr9	=HYPERLINK("../../3.KEGG_map/Inhabitor-vs-Aging-Total/mmu04620.html","mmu04620")
mmu04621	NOD-like receptor signaling pathway	Organismal Systems	Immune system	50	2507	202	8635	0.926063494116023	1	0.852563317759778	Atg12;Bcl2;Brcc3;Camp;Casp1;Casp12;Casp4;Casr;Ccl2;Ccl5;Ctsb;Cybb;Fadd;Gbp2;Gbp2b;Gbp3;Gbp5;Gbp7;Hsp90aa1;Hsp90ab1;Ifi204;Ifi207;Ifnar2;Ikbke;Il18;Il1b;Il6;Mapk10;Mapk9;Naip5;Naip6;Nlrp3;Nod1;Nod2;Oas1a;Oas1g;Oas2;Oas3;P2rx7;Plcb2;Rnasel;Stat1;Stat2;Ticam1;Trip6;Trpm2;Trpv2;Txn1;Txnip;Ywhae	=HYPERLINK("../../3.KEGG_map/Inhabitor-vs-Aging-Total/mmu04621.html","mmu04621")
mmu04622	RIG-I-like receptor signaling pathway	Organismal Systems	Immune system	14	2507	70	8635	0.968264590823112	1	0.6888711607499	Atg12;Cxcl10;Ddx3x;Ddx58;Dhx58;Fadd;Ifih1;Ikbke;Il12b;Isg15;Mapk10;Mapk9;Rnf125;Trim25	=HYPERLINK("../../3.KEGG_map/Inhabitor-vs-Aging-Total/mmu04622.html","mmu04622")
mmu04623	Cytosolic DNA-sensing pathway	Organismal Systems	Immune system	17	2507	63	8635	0.685696968083114	0.876616516059197	0.929429343868913	Casp1;Ccl4;Ccl5;Cxcl10;Ddx58;Ifi202b;Ikbke;Il18;Il1b;Il33;Il6;Polr2f;Polr2h;Polr3b;Polr3g;Polr3gl;Zbp1	=HYPERLINK("../../3.KEGG_map/Inhabitor-vs-Aging-Total/mmu04623.html","mmu04623")
mmu04625	C-type lectin receptor signaling pathway	Organismal Systems	Immune system	29	2507	112	8635	0.798817954144711	0.950418441792612	0.891842127756567	Calm4;Calml4;Casp1;Cblb;Ccl22;Cd209d;Clec4d;Egr2;Egr3;Ikbke;Il12b;Il1b;Il23a;Il6;Irf1;Lsp1;Mapk10;Mapk9;Nfatc1;Nfatc4;Nlrp3;Pik3r1;Pik3r3;Plcg2;Raf1;Rras;Stat1;Stat2;Syk	=HYPERLINK("../../3.KEGG_map/Inhabitor-vs-Aging-Total/mmu04625.html","mmu04625")
mmu04630	JAK-STAT signaling pathway	Environmental Information Processing	Signal transduction	54	2507	168	8635	0.207574598728437	0.422933244909189	1.10711436549091	Aox1;Aox2;Aox3;Aox4;Bcl2;Cish;Cntfr;Csf2;Csf2rb;Csf2rb2;Csf3;Csf3r;Egfr;Gh;Ifnar2;Il12b;Il12rb2;Il13ra1;Il13ra2;Il15;Il19;Il20rb;Il21r;Il22ra1;Il23a;Il23r;Il24;Il2rb;Il4ra;Il5;Il6;Il7;Il7r;Il9r;Lifr;Osmr;Pdgfa;Pdgfb;Pdgfra;Pdgfrb;Pik3r1;Pik3r3;Pim1;Prlr;Raf1;Socs3;Stat1;Stat2;Stat3;Stat4;Stat5a;Stat6;Thpo;Tslp	=HYPERLINK("../../3.KEGG_map/Inhabitor-vs-Aging-Total/mmu04630.html","mmu04630")
mmu04640	Hematopoietic cell lineage	Organismal Systems	Immune system	52	2507	92	8635	2.93689187085386e-08	3.1914224996612e-06	1.94680980211928	Anpep;Cd19;Cd22;Cd33;Cd36;Cd37;Cd38;Cd3g;Cd4;Cd5;Cd55;Cd59a;Cd8b1;Cr1l;Cr2;Csf1;Csf1r;Csf2;Csf3;Csf3r;Dntt;Fcer2a;Flt3;Flt3l;Gp1ba;Gp1bb;Gp9;H2-DMa;H2-DMb1;H2-DMb2;H2-Eb1;H2-Oa;H2-Ob;Il1a;Il1b;Il1r2;Il4ra;Il5;Il6;Il7;Il7r;Il9r;Itga1;Itga2;Itga2b;Itga4;Itgam;Itgb3;Kit;Ms4a1;Tfrc;Thpo	=HYPERLINK("../../3.KEGG_map/Inhabitor-vs-Aging-Total/mmu04640.html","mmu04640")
mmu04650	Natural killer cell mediated cytotoxicity	Organismal Systems	Immune system	39	2507	144	8635	0.727161550705312	0.908255423486328	0.93284636351549	Cd247;Csf2;Fas;Fcgr4;Gm7030;Gm8909;H2-D1;H2-K1;H2-M10.1;H2-M10.4;H2-M2;H2-M3;H2-Q4;H2-T-ps;H2-T22;H2-T23;H2-T3;Icam1;Ifnar2;Itgal;Klra4;Klrc1;Nfatc1;Pik3r1;Pik3r3;Plcg2;Prkcb;Ptk2b;Rac2;Raf1;Sh2d1b1;Shc3;Shc4;Syk;Tnfsf10;Tyrobp;Vav1;Vav3;Zap70	=HYPERLINK("../../3.KEGG_map/Inhabitor-vs-Aging-Total/mmu04650.html","mmu04650")
mmu04657	IL-17 signaling pathway	Organismal Systems	Immune system	27	2507	91	8635	0.4862318641198	0.70449594534691	1.02195172199161	Anapc5;Ccl2;Ccl7;Csf2;Csf3;Cxcl10;Fadd;Fos;Fosl1;Hsp90aa1;Hsp90ab1;Ikbke;Il17b;Il17re;Il1b;Il5;Il6;Lcn2;Mapk10;Mapk15;Mapk6;Mapk9;Mmp13;Mmp3;Mmp9;Muc5b;S100a8	=HYPERLINK("../../3.KEGG_map/Inhabitor-vs-Aging-Total/mmu04657.html","mmu04657")
mmu04658	Th1 and Th2 cell differentiation	Organismal Systems	Immune system	33	2507	87	8635	0.0452691025151321	0.166656254403408	1.30647978762912	Cd247;Cd3g;Cd4;Dll4;Fos;Gata3;H2-DMa;H2-DMb1;H2-DMb2;H2-Eb1;H2-Oa;H2-Ob;Il12b;Il12rb2;Il2rb;Il4ra;Il5;Jag2;Maf;Maml3;Mapk10;Mapk9;Nfatc1;Notch1;Notch3;Prkcq;Rbpjl;Runx3;Stat1;Stat4;Stat5a;Stat6;Zap70	=HYPERLINK("../../3.KEGG_map/Inhabitor-vs-Aging-Total/mmu04658.html","mmu04658")
mmu04659	Th17 cell differentiation	Organismal Systems	Immune system	33	2507	103	8635	0.282048663970185	0.49701548353665	1.10353147110421	Cd247;Cd3g;Cd4;Fos;Gata3;H2-DMa;H2-DMb1;H2-DMb2;H2-Eb1;H2-Oa;H2-Ob;Hsp90aa1;Hsp90ab1;Il1b;Il21r;Il23a;Il23r;Il2rb;Il4ra;Il6;Mapk10;Mapk9;Nfatc1;Prkcq;Rora;Rorc;Smad3;Stat1;Stat3;Stat5a;Stat6;Tgfb1;Zap70	=HYPERLINK("../../3.KEGG_map/Inhabitor-vs-Aging-Total/mmu04659.html","mmu04659")
mmu04660	T cell receptor signaling pathway	Organismal Systems	Immune system	31	2507	103	8635	0.442454360674382	0.664701021105293	1.03665077588577	Card11;Cblb;Cd247;Cd28;Cd3g;Cd4;Cd8b1;Cdk4;Csf2;Fos;Grap2;Icos;Il5;Itk;Map3k8;Mapk10;Mapk9;Nck2;Nfatc1;Pak5;Pak6;Pdcd1;Pik3r1;Pik3r3;Prkcq;Ptprc;Raf1;Rasgrp1;Vav1;Vav3;Zap70	=HYPERLINK("../../3.KEGG_map/Inhabitor-vs-Aging-Total/mmu04660.html","mmu04660")
mmu04662	B cell receptor signaling pathway	Organismal Systems	Immune system	22	2507	77	8635	0.578793105347588	0.791642269916646	0.984101658214143	Card11;Cd19;Cd22;Cd79b;Cr2;Fcgr2b;Fos;Ifitm1;Inpp5d;Lilrb4a;Nfatc1;Pik3ap1;Pik3r1;Pik3r3;Plcg2;Prkcb;Rac2;Raf1;Rasgrp3;Syk;Vav1;Vav3	=HYPERLINK("../../3.KEGG_map/Inhabitor-vs-Aging-Total/mmu04662.html","mmu04662")
mmu04664	Fc epsilon RI signaling pathway	Organismal Systems	Immune system	22	2507	66	8635	0.258715458573196	0.471180108909843	1.14811860124983	Alox5;Alox5ap;Csf2;Gab2;Il5;Inpp5d;Map2k3;Map2k6;Mapk10;Mapk9;Pik3r1;Pik3r3;Pla2g4c;Pla2g4d;Pla2g4e;Pla2g4f;Plcg2;Rac2;Raf1;Syk;Vav1;Vav3	=HYPERLINK("../../3.KEGG_map/Inhabitor-vs-Aging-Total/mmu04664.html","mmu04664")
mmu04666	Fc gamma R-mediated phagocytosis	Organismal Systems	Immune system	32	2507	92	8635	0.134960885658361	0.335856860493325	1.19803680130417	Actr3b;Amph;Asap3;Cfl1;Fcgr2b;Fcgr4;Gab2;Gsn;Hck;Inpp5d;Limk2;Marcksl1;Ncf1;Pik3r1;Pik3r3;Pip5k1b;Pla2g4c;Pla2g4d;Pla2g4e;Pla2g4f;Plcg2;Plpp2;Plpp3;Prkcb;Ptprc;Rac2;Raf1;Scin;Sphk1;Syk;Vav1;Vav3	=HYPERLINK("../../3.KEGG_map/Inhabitor-vs-Aging-Total/mmu04666.html","mmu04666")
mmu04668	TNF signaling pathway	Environmental Information Processing	Signal transduction	44	2507	113	8635	0.014473452694464	0.0701102234484155	1.34116509172547	Atf4;Atf6b;Ccl2;Ccl5;Creb3;Creb3l1;Creb3l2;Creb3l3;Creb5;Csf1;Csf2;Cx3cl1;Cxcl10;Dab2ip;Fadd;Fas;Fos;Gm5431;Icam1;Ifi47;Il15;Il18r1;Il1b;Il6;Irf1;Lta;Map2k3;Map2k6;Map3k5;Map3k8;Mapk10;Mapk9;Mlkl;Mmp3;Mmp9;Nod2;Pik3r1;Pik3r3;Rps6ka4;Rps6ka5;Sele;Socs3;Tnfrsf1b;Traf1	=HYPERLINK("../../3.KEGG_map/Inhabitor-vs-Aging-Total/mmu04668.html","mmu04668")
mmu04670	Leukocyte transendothelial migration	Organismal Systems	Immune system	34	2507	118	8635	0.556156791303756	0.768250482902645	0.99244150277528	Actb;Cldn4;Ctnna2;Ctnna3;Cybb;F11r;Gnai1;Icam1;Itga4;Itgal;Itgam;Itk;Mmp9;Myl10;Myl2;Myl7;Myl9;Mylpf;Ncf1;Ncf2;Ncf4;Pecam1;Pik3r1;Pik3r3;Plcg2;Prkcb;Ptk2b;Rac2;Rapgef3;Rapgef4;Rassf5;Thy1;Vav1;Vav3	=HYPERLINK("../../3.KEGG_map/Inhabitor-vs-Aging-Total/mmu04670.html","mmu04670")
mmu04672	Intestinal immune network for IgA production	Organismal Systems	Immune system	19	2507	42	8635	0.0184898433728692	0.0831977716296469	1.55816095883906	Ccl28;Ccr9;Cd28;Cd80;H2-DMa;H2-DMb1;H2-DMb2;H2-Eb1;H2-Oa;H2-Ob;Icos;Il15;Il5;Il6;Itga4;Pigr;Tgfb1;Tnfrsf17;Tnfsf13	=HYPERLINK("../../3.KEGG_map/Inhabitor-vs-Aging-Total/mmu04672.html","mmu04672")
mmu04710	Circadian rhythm	Organismal Systems	Environmental adaptation	10	2507	30	8635	0.365819257380397	0.587473290177386	1.14811860124983	Bhlhe40;Cry2;Cul1;Npas2;Per3;Prkab2;Prkag3;Rbx1;Rora;Rorc	=HYPERLINK("../../3.KEGG_map/Inhabitor-vs-Aging-Total/mmu04710.html","mmu04710")
mmu04713	Circadian entrainment	Organismal Systems	Environmental adaptation	44	2507	98	8635	0.00057584307692463	0.00552131891404204	1.54644546290794	Adcy1;Adcy2;Adcy3;Adcy5;Adcy8;Adcy9;Adcyap1r1;Cacna1d;Cacna1g;Cacna1h;Calm4;Calml4;Camk2a;Camk2b;Fos;Gnai1;Gnao1;Gnb5;Gng2;Gng8;Gngt2;Gria1;Gria2;Gria3;Gria4;Grin1;Grin2a;Grin2b;Grin2c;Grin2d;Gucy1a1;Kcnj3;Kcnj5;Kcnj6;Nos1;Nos1ap;Per3;Plcb2;Prkcb;Prkg1;Rps6ka5;Ryr1;Ryr2;Ryr3	=HYPERLINK("../../3.KEGG_map/Inhabitor-vs-Aging-Total/mmu04713.html","mmu04713")
mmu04714	Thermogenesis	Organismal Systems	Environmental adaptation	54	2507	218	8635	0.932308961203078	1	0.853189052304922	Acsl5;Acsl6;Actb;Actl6a;Adcy1;Adcy2;Adcy3;Adcy5;Adcy8;Adcy9;Adrb3;Akt1s1;Atp5a1;Atp5b;Atp5g1;Atp5g3;Atp5o;Bmp8b;Coa7;Cox10;Cox6b2;Cpt1b;Creb3;Creb3l1;Creb3l2;Creb3l3;Creb5;Cyc1;Dpf3;Gcg;Map2k3;Map3k5;Mgll;Ndufa4l2;Ndufa9;Ndufaf3;Ndufb8;Ndufs1;Ndufs8;Ndufv3;Nppb;Npr1;Plin1;Pparg;Prdm16;Prkab2;Prkag3;Prkg1;Rps6ka6;Slc25a29;Smarca2;Smarcb1;Smarcd1;Uqcrb	=HYPERLINK("../../3.KEGG_map/Inhabitor-vs-Aging-Total/mmu04714.html","mmu04714")
mmu04720	Long-term potentiation	Organismal Systems	Nervous system	22	2507	67	8635	0.285749133146079	0.500829125836676	1.13098250272372	Adcy1;Adcy8;Atf4;Calm4;Calml4;Camk2a;Camk2b;Camk4;Gria1;Gria2;Grin1;Grin2a;Grin2b;Grin2c;Grin2d;Grm1;Plcb2;Ppp1ca;Prkcb;Raf1;Rapgef3;Rps6ka6	=HYPERLINK("../../3.KEGG_map/Inhabitor-vs-Aging-Total/mmu04720.html","mmu04720")
mmu04721	Synaptic vesicle cycle	Organismal Systems	Nervous system	26	2507	77	8635	0.212042715477487	0.426703242257165	1.1630292324349	Atp6v0d2;Atp6v1c2;Atp6v1g2;Cacna1a;Cacna1b;Dnm3;Rab3a;Rims1;Slc18a2;Slc1a2;Slc1a3;Slc1a7;Slc6a1;Slc6a11;Slc6a12;Slc6a13;Slc6a2;Slc6a3;Slc6a4;Slc6a5;Slc6a9;Snap25;Stx1b;Unc13a;Unc13b;Unc13c	=HYPERLINK("../../3.KEGG_map/Inhabitor-vs-Aging-Total/mmu04721.html","mmu04721")
mmu04722	Neurotrophin signaling pathway	Organismal Systems	Nervous system	28	2507	121	8635	0.940720616851144	1	0.797041012437901	Arhgdia;Atf4;Bcl2;Calm4;Calml4;Camk2a;Camk2b;Camk4;Map3k5;Mapk10;Mapk9;Matk;Ngfr;Ntrk1;Ntrk2;Ntrk3;Pik3r1;Pik3r3;Plcg2;Raf1;Rps6ka5;Rps6ka6;Shc3;Shc4;Sort1;Trp53;Trp73;Ywhae	=HYPERLINK("../../3.KEGG_map/Inhabitor-vs-Aging-Total/mmu04722.html","mmu04722")
mmu04723	Retrograde endocannabinoid signaling	Organismal Systems	Nervous system	47	2507	141	8635	0.1491677291391	0.362900594771243	1.14811860124983	Adcy1;Adcy2;Adcy3;Adcy5;Adcy8;Adcy9;Cacna1a;Cacna1b;Cacna1d;Cacna1s;Gabra1;Gabra2;Gabra3;Gabra4;Gabrb1;Gabrb2;Gabrb3;Gabrd;Gabre;Gabrq;Gabrr1;Gnai1;Gnao1;Gnb5;Gng2;Gng8;Gngt2;Gria1;Gria2;Gria3;Gria4;Grm1;Kcnj3;Kcnj5;Kcnj6;Mapk10;Mapk9;Mgll;Ndufa4l2;Ndufa9;Ndufb8;Ndufs1;Ndufs8;Ndufv3;Plcb2;Prkcb;Rims1	=HYPERLINK("../../3.KEGG_map/Inhabitor-vs-Aging-Total/mmu04723.html","mmu04723")
mmu04724	Glutamatergic synapse	Organismal Systems	Nervous system	52	2507	113	8635	8.73940471191115e-05	0.00130808322155582	1.58501329022101	Adcy1;Adcy2;Adcy3;Adcy5;Adcy8;Adcy9;Cacna1a;Cacna1d;Dlg4;Dlgap1;Gnai1;Gnao1;Gnb5;Gng2;Gng8;Gngt2;Gria1;Gria2;Gria3;Gria4;Grik1;Grik3;Grik4;Grin1;Grin2a;Grin2b;Grin2c;Grin2d;Grin3a;Grk3;Grm1;Grm3;Grm7;Grm8;Homer2;Kcnj3;Pla2g4c;Pla2g4d;Pla2g4e;Pla2g4f;Plcb2;Prkcb;Shank1;Shank2;Shank3;Slc1a2;Slc1a3;Slc1a7;Slc38a1;Slc38a2;Slc38a3;Trpc1	=HYPERLINK("../../3.KEGG_map/Inhabitor-vs-Aging-Total/mmu04724.html","mmu04724")
mmu04725	Cholinergic synapse	Organismal Systems	Nervous system	48	2507	112	8635	0.00117396435140298	0.0100713783830887	1.47615248732121	Ache;Adcy1;Adcy2;Adcy3;Adcy5;Adcy8;Adcy9;Atf4;Bcl2;Cacna1a;Cacna1b;Cacna1d;Cacna1s;Camk2a;Camk2b;Camk4;Chrm1;Chrm2;Chrm3;Chrna4;Chrna6;Chrnb2;Chrnb4;Creb3;Creb3l1;Creb3l2;Creb3l3;Creb5;Fos;Gnai1;Gnao1;Gnb5;Gng2;Gng8;Gngt2;Kcnj12;Kcnj14;Kcnj2;Kcnj3;Kcnj6;Kcnq1;Kcnq2;Pik3cg;Pik3r1;Pik3r3;Pik3r6;Plcb2;Prkcb	=HYPERLINK("../../3.KEGG_map/Inhabitor-vs-Aging-Total/mmu04725.html","mmu04725")
mmu04726	Serotonergic synapse	Organismal Systems	Nervous system	47	2507	131	8635	0.0523012671738173	0.181385245730473	1.23576124256662	Adcy5;Alox12;Alox5;Alox8;Cacna1a;Cacna1b;Cacna1d;Cacna1s;Cyp2c23;Cyp2c29;Cyp2c55;Cyp2c70;Cyp2d22;Cyp2j9;Cyp4x1;Ddc;Dusp1;Gabrb1;Gabrb2;Gabrb3;Gnai1;Gnao1;Gnb5;Gng2;Gng8;Gngt2;Htr2c;Htr7;Kcnd2;Kcnj3;Kcnj5;Kcnj6;Maob;Pla2g4c;Pla2g4d;Pla2g4e;Pla2g4f;Plcb2;Prkcb;Ptgs1;Raf1;Rapgef3;Slc18a2;Slc6a4;Tph1;Tph2;Trpc1	=HYPERLINK("../../3.KEGG_map/Inhabitor-vs-Aging-Total/mmu04726.html","mmu04726")
mmu04727	GABAergic synapse	Organismal Systems	Nervous system	43	2507	89	8635	8.82755548289202e-05	0.00130808322155582	1.66412696136212	Abat;Adcy1;Adcy2;Adcy3;Adcy5;Adcy8;Adcy9;Cacna1a;Cacna1b;Cacna1d;Cacna1s;Gabbr2;Gabra1;Gabra2;Gabra3;Gabra4;Gabrb1;Gabrb2;Gabrb3;Gabrd;Gabre;Gabrq;Gabrr1;Gad1;Gad2;Gnai1;Gnao1;Gnb5;Gng2;Gng8;Gngt2;Hap1;Kcnj6;Plcl1;Prkcb;Slc12a5;Slc38a1;Slc38a2;Slc38a3;Slc6a1;Slc6a11;Slc6a12;Slc6a13	=HYPERLINK("../../3.KEGG_map/Inhabitor-vs-Aging-Total/mmu04727.html","mmu04727")
mmu04728	Dopaminergic synapse	Organismal Systems	Nervous system	52	2507	135	8635	0.0106383069547821	0.0578014677876494	1.32671482811092	Adcy5;Atf4;Atf6b;Cacna1a;Cacna1b;Cacna1d;Calm4;Calml4;Caly;Camk2a;Camk2b;Creb3;Creb3l1;Creb3l2;Creb3l3;Creb5;Ddc;Drd2;Fos;Gnai1;Gnal;Gnao1;Gnb5;Gng2;Gng8;Gngt2;Gria1;Gria2;Gria3;Gria4;Grin2a;Grin2b;Kcnj3;Kcnj5;Kcnj6;Kif5a;Kif5c;Maob;Mapk10;Mapk9;Plcb2;Ppp1ca;Ppp1r1b;Ppp2r1b;Ppp2r2b;Ppp2r2c;Ppp2r5b;Prkcb;Scn1a;Slc18a2;Slc6a3;Th	=HYPERLINK("../../3.KEGG_map/Inhabitor-vs-Aging-Total/mmu04728.html","mmu04728")
mmu04730	Long-term depression	Organismal Systems	Nervous system	23	2507	60	8635	0.0760341302419102	0.233840815649648	1.32033639143731	Cacna1a;Crhr1;Gnai1;Gnao1;Gnaz;Gria1;Gria2;Gria3;Grid2;Grm1;Gucy1a1;Igf1;Nos1;Pla2g4c;Pla2g4d;Pla2g4e;Pla2g4f;Plcb2;Ppp2r1b;Prkcb;Prkg1;Raf1;Ryr1	=HYPERLINK("../../3.KEGG_map/Inhabitor-vs-Aging-Total/mmu04730.html","mmu04730")
mmu04740	Olfactory transduction	Organismal Systems	Sensory system	27	2507	1149	8635	1	1	0.0809378648400666	Adcy3;Ano2;Calm4;Calml4;Camk2a;Camk2b;Cnga2;Cnga3;Gnal;Grk3;Gucy2d;Gucy2e;Ncald;Olfr1030;Olfr1314;Olfr1389;Olfr212;Olfr287;Olfr39;Olfr920;Pde1a;Pde1b;Pde1c;Pde2a;Prkg1;Slc8a1;Slc8a3	=HYPERLINK("../../3.KEGG_map/Inhabitor-vs-Aging-Total/mmu04740.html","mmu04740")
mmu04742	Taste transduction	Organismal Systems	Sensory system	26	2507	92	8635	0.604318292811638	0.817459599404954	0.973404901059642	Adcy8;Asic2;Cacna1a;Chrm3;Entpd2;Gabbr2;Gabra1;Gabra2;Gabra3;Gabra4;Grm1;P2rx3;P2ry4;Pde1a;Pde1b;Pde1c;Pkd1l3;Pkd2l1;Plcb2;Scn2a;Scn3a;Scn9a;Scnn1a;Scnn1g;Tas1r1;Trpm5	=HYPERLINK("../../3.KEGG_map/Inhabitor-vs-Aging-Total/mmu04742.html","mmu04742")
mmu04744	Phototransduction	Organismal Systems	Sensory system	10	2507	27	8635	0.235877024629347	0.457923874104379	1.27568733472204	Calm4;Calml4;Cnga1;Gucy2d;Gucy2e;Gucy2f;Pde6a;Rgs9;Rho;Slc24a1	=HYPERLINK("../../3.KEGG_map/Inhabitor-vs-Aging-Total/mmu04744.html","mmu04744")
mmu04750	Inflammatory mediator regulation of TRP channels	Organismal Systems	Sensory system	50	2507	127	8635	0.00754136133863076	0.0431312946735724	1.35604559202736	Adcy1;Adcy2;Adcy3;Adcy5;Adcy8;Adcy9;Alox12;Asic2;Asic4;Bdkrb1;Bdkrb2;Calm4;Calml4;Camk2a;Camk2b;Cyp2c23;Cyp2c29;Cyp2c55;Cyp2c70;Cyp2j9;Cyp4a12b;F2rl1;Hrh1;Htr2c;Igf1;Il1b;Kng1;Kng2;Map2k3;Map2k6;Mapk10;Mapk9;Ntrk1;Pik3r1;Pik3r3;Pla2g4c;Pla2g4d;Pla2g4e;Pla2g4f;Plcb2;Plcg2;Ppp1ca;Prkcb;Prkch;Prkcq;Ptger4;Trpa1;Trpm8;Trpv1;Trpv2	=HYPERLINK("../../3.KEGG_map/Inhabitor-vs-Aging-Total/mmu04750.html","mmu04750")
mmu04810	Regulation of actin cytoskeleton	Cellular Processes	Cell motility	81	2507	220	8635	0.00700920031391018	0.0408035589702628	1.26814918228959	Actb;Actr3b;Arhgef4;Bdkrb1;Bdkrb2;Cfl1;Chrm1;Chrm2;Chrm3;Cyfip2;Diaph3;Egfr;Enah;F2;F2r;Fgf1;Fgf2;Fgf23;Fgfr2;Fgfr3;Fgfr4;Fn1;Gsn;Ins2;Insrr;Iqgap2;Iqgap3;Itga1;Itga11;Itga2;Itga2b;Itga4;Itga7;Itga8;Itga9;Itgad;Itgae;Itgal;Itgam;Itgax;Itgb3;Itgb4;Itgb5;Itgb8;Kng1;Kng2;Limk2;Lpar5;Myh11;Myh14;Myl10;Myl2;Myl7;Myl9;Mylk;Mylk2;Mylk3;Mylk4;Mylpf;Nckap1l;Pak5;Pak6;Pdgfa;Pdgfb;Pdgfra;Pdgfrb;Pfn1;Pfn2;Pi…	=HYPERLINK("../../3.KEGG_map/Inhabitor-vs-Aging-Total/mmu04810.html","mmu04810")
mmu04910	Insulin signaling pathway	Organismal Systems	Endocrine system	39	2507	139	8635	0.632376124527187	0.847309622813812	0.966401988102378	Acaca;Acacb;Calm4;Calml4;Cblb;Eif4e1b;Fasn;Fbp2;Flot1;Foxo1;G6pc2;Gck;Hkdc1;Ins2;Irs4;Mapk10;Mapk9;Pde3b;Phka2;Phkg1;Pik3r1;Pik3r3;Ppp1ca;Ppp1r3a;Ppp1r3b;Ppp1r3d;Prkab2;Prkag3;Prkar1b;Prkar2a;Prkcz;Pygl;Pygm;Raf1;Shc3;Shc4;Slc2a4;Socs3;Sorbs1	=HYPERLINK("../../3.KEGG_map/Inhabitor-vs-Aging-Total/mmu04910.html","mmu04910")
mmu04911	Insulin secretion	Organismal Systems	Endocrine system	45	2507	86	8635	4.44211068686211e-06	0.000144812808391705	1.80227919963637	Adcy1;Adcy2;Adcy3;Adcy5;Adcy8;Adcy9;Adcyap1r1;Atf4;Atf6b;Atp1a1;Atp1a2;Atp1a4;Atp1b2;Cacna1d;Cacna1s;Camk2a;Camk2b;Cck;Cckar;Chrm3;Creb3;Creb3l1;Creb3l2;Creb3l3;Creb5;Fxyd2;Gcg;Gck;Ins2;Kcnma1;Kcnmb1;Kcnmb2;Kcnn1;Kcnn3;Kcnu1;Pclo;Pdx1;Plcb2;Prkcb;Rab3a;Rapgef4;Rims2;Ryr2;Snap25;Trpm4	=HYPERLINK("../../3.KEGG_map/Inhabitor-vs-Aging-Total/mmu04911.html","mmu04911")
mmu04912	GnRH signaling pathway	Organismal Systems	Endocrine system	26	2507	90	8635	0.552151608109598	0.768250482902645	0.995036121083189	Adcy1;Adcy2;Adcy3;Adcy5;Adcy8;Adcy9;Atf4;Cacna1d;Cacna1s;Calm4;Calml4;Camk2a;Camk2b;Egfr;Map2k3;Map2k6;Mapk10;Mapk9;Pla2g4c;Pla2g4d;Pla2g4e;Pla2g4f;Plcb2;Prkcb;Ptk2b;Raf1	=HYPERLINK("../../3.KEGG_map/Inhabitor-vs-Aging-Total/mmu04912.html","mmu04912")
mmu04913	Ovarian steroidogenesis	Organismal Systems	Endocrine system	22	2507	63	8635	0.184586258162816	0.412158357267658	1.20279091559506	Acot1;Adcy1;Adcy2;Adcy3;Adcy5;Adcy8;Adcy9;Alox5;Bmp6;Cyp11a1;Cyp17a1;Cyp19a1;Cyp1a1;Cyp1b1;Cyp2j9;Hsd17b1;Igf1;Ins2;Pla2g4c;Pla2g4d;Pla2g4e;Pla2g4f	=HYPERLINK("../../3.KEGG_map/Inhabitor-vs-Aging-Total/mmu04913.html","mmu04913")
mmu04914	Progesterone-mediated oocyte maturation	Organismal Systems	Endocrine system	39	2507	90	8635	0.00256843953193882	0.0190298019866376	1.49255418162478	Adcy1;Adcy2;Adcy3;Adcy5;Adcy8;Adcy9;Anapc1;Anapc5;Aurka;Bub1;Ccna2;Ccnb1;Ccnb2;Ccnb3;Cdc25a;Cdc25b;Cdc25c;Cdk1;Cpeb1;Cpeb3;Fzr1;Gnai1;Hsp90aa1;Hsp90ab1;Igf1;Ins2;Kif22;Mad2l1;Mapk10;Mapk9;Pde3b;Pgr;Pik3r1;Pik3r3;Plk1;Raf1;Rps6ka6;Spdya;Spdye4b	=HYPERLINK("../../3.KEGG_map/Inhabitor-vs-Aging-Total/mmu04914.html","mmu04914")
mmu04915	Estrogen signaling pathway	Organismal Systems	Endocrine system	50	2507	134	8635	0.0228611187390547	0.0980621672227873	1.28520738945877	Adcy1;Adcy2;Adcy3;Adcy5;Adcy8;Adcy9;Atf4;Atf6b;Bcl2;Calm4;Calml4;Creb3;Creb3l1;Creb3l2;Creb3l3;Creb5;Ctsd;Egfr;Esr1;Esr2;Fkbp4;Fos;Gabbr2;Gnai1;Gnao1;Grm1;Hsp90aa1;Hsp90ab1;Hspa1l;Hspa2;Hspa8;Kcnj3;Kcnj5;Kcnj6;Krt12;Krt15;Krt16;Krt19;Krt20;Krt23;Krt24;Krt42;Mmp9;Pgr;Pik3r1;Pik3r3;Plcb2;Raf1;Shc3;Shc4	=HYPERLINK("../../3.KEGG_map/Inhabitor-vs-Aging-Total/mmu04915.html","mmu04915")
mmu04916	Melanogenesis	Organismal Systems	Endocrine system	37	2507	100	8635	0.0512972837285439	0.181086795540648	1.27441164738732	Adcy1;Adcy2;Adcy3;Adcy5;Adcy8;Adcy9;Calm4;Calml4;Camk2a;Camk2b;Creb3;Creb3l1;Creb3l2;Creb3l3;Fzd4;Fzd5;Fzd7;Gnai1;Gnao1;Kit;Mc1r;Mitf;Plcb2;Prkcb;Raf1;Tcf7;Tyrp1;Wnt1;Wnt10a;Wnt10b;Wnt2b;Wnt5b;Wnt6;Wnt7a;Wnt7b;Wnt8b;Wnt9a	=HYPERLINK("../../3.KEGG_map/Inhabitor-vs-Aging-Total/mmu04916.html","mmu04916")
mmu04917	Prolactin signaling pathway	Organismal Systems	Endocrine system	23	2507	74	8635	0.390713989329812	0.618314371463682	1.0705430200843	Cish;Cyp17a1;Elf5;Esr1;Esr2;Fos;Gck;Ins2;Irf1;Mapk10;Mapk9;Pik3r1;Pik3r3;Prlr;Raf1;Shc3;Shc4;Socs3;Stat1;Stat3;Stat5a;Th;Tnfrsf11a	=HYPERLINK("../../3.KEGG_map/Inhabitor-vs-Aging-Total/mmu04917.html","mmu04917")
mmu04918	Thyroid hormone synthesis	Organismal Systems	Endocrine system	35	2507	74	8635	0.000642551675991228	0.00598490989637544	1.62908720447612	Adcy1;Adcy2;Adcy3;Adcy5;Adcy8;Adcy9;Alb;Asgr1;Asgr2;Atf4;Atf6b;Atp1a1;Atp1a2;Atp1a4;Atp1b2;Creb3;Creb3l1;Creb3l2;Creb3l3;Creb5;Duox1;Duox2;Fxyd2;Gpx3;Gpx6;Gpx7;Gsr;Lrp2;Pax8;Plcb2;Prkcb;Slc26a4;Tg;Tpo;Tshr	=HYPERLINK("../../3.KEGG_map/Inhabitor-vs-Aging-Total/mmu04918.html","mmu04918")
mmu04919	Thyroid hormone signaling pathway	Organismal Systems	Endocrine system	37	2507	120	8635	0.363813402712837	0.587144402397944	1.0620097061561	Actb;Atp1a1;Atp1a2;Atp1a4;Atp1b2;Esr1;Foxo1;Fxyd2;Gata4;Hdac2;Itgb3;Kat2a;Med12l;Med16;Myh6;Myh7;Notch1;Notch3;Pfkl;Pfkm;Pik3r1;Pik3r3;Plcb2;Plcd1;Plcd4;Plce1;Plcg2;Pln;Prkcb;Raf1;Rcan2;Slc16a2;Slco1c1;Stat1;Thra;Thrb;Trp53	=HYPERLINK("../../3.KEGG_map/Inhabitor-vs-Aging-Total/mmu04919.html","mmu04919")
mmu04920	Adipocytokine signaling pathway	Organismal Systems	Endocrine system	19	2507	71	8635	0.705985913178804	0.894137125920191	0.921729017904796	Acacb;Acsbg2;Acsl5;Acsl6;Adipoq;Cd36;Cpt1b;G6pc2;Irs4;Mapk10;Mapk9;Ppara;Prkab2;Prkag3;Prkcq;Slc2a4;Socs3;Stat3;Tnfrsf1b	=HYPERLINK("../../3.KEGG_map/Inhabitor-vs-Aging-Total/mmu04920.html","mmu04920")
mmu04921	Oxytocin signaling pathway	Organismal Systems	Endocrine system	62	2507	153	8635	0.00140623876054063	0.011754713741955	1.39575202504882	Actb;Adcy1;Adcy2;Adcy3;Adcy5;Adcy8;Adcy9;Cacna1d;Cacna1s;Cacna2d2;Cacna2d3;Cacna2d4;Cacnb1;Cacnb4;Cacng2;Cacng5;Cacng7;Cacng8;Calm4;Calml4;Camk1g;Camk2a;Camk2b;Camk4;Cd38;Egfr;Fos;Gnai1;Gnao1;Gucy1a1;Kcnj12;Kcnj14;Kcnj2;Kcnj3;Kcnj5;Kcnj6;Myl9;Mylk;Mylk2;Mylk3;Mylk4;Nfatc1;Nfatc4;Npr1;Npr2;Pik3cg;Pik3r6;Pla2g4c;Pla2g4d;Pla2g4e;Pla2g4f;Plcb2;Ppp1ca;Ppp1r12b;Prkab2;Prkag3;Prkcb;Raf1;Ryr1;Ryr2;Ryr3;T…	=HYPERLINK("../../3.KEGG_map/Inhabitor-vs-Aging-Total/mmu04921.html","mmu04921")
mmu04922	Glucagon signaling pathway	Organismal Systems	Endocrine system	39	2507	104	8635	0.0377834660875953	0.150952720768448	1.29163342640606	Acaca;Acacb;Adcy2;Atf4;Calm4;Calml4;Camk2a;Camk2b;Cpt1b;Creb3;Creb3l1;Creb3l2;Creb3l3;Creb5;Fbp2;Foxo1;G6pc2;Gcg;Gck;Ldha;Ldhc;Pde3b;Pdhb;Pfkl;Pfkm;Pgam2;Phka2;Phkg1;Pkm;Plcb2;Ppara;Ppp4c;Ppp4r3a;Ppp4r3b;Prkab2;Prkag3;Prmt1;Pygl;Pygm	=HYPERLINK("../../3.KEGG_map/Inhabitor-vs-Aging-Total/mmu04922.html","mmu04922")
mmu04923	Regulation of lipolysis in adipocytes	Organismal Systems	Endocrine system	22	2507	56	8635	0.0636071553673734	0.205306263859047	1.35313978004445	Adcy1;Adcy2;Adcy3;Adcy5;Adcy8;Adcy9;Adora1;Adrb3;Fabp4;Gnai1;Ins2;Irs4;Mgll;Npr1;Npy1r;Pde3b;Pik3r1;Pik3r3;Plin1;Prkg1;Ptgs1;Tshr	=HYPERLINK("../../3.KEGG_map/Inhabitor-vs-Aging-Total/mmu04923.html","mmu04923")
mmu04924	Renin secretion	Organismal Systems	Endocrine system	29	2507	75	8635	0.045498179883139	0.166656254403408	1.33181757744981	Ace;Adcy5;Adcyap1r1;Adora1;Adrb3;Agt;Cacna1d;Cacna1s;Calm4;Calml4;Clca1;Clca2;Clca3a1;Clca3b;Ctsb;Ednra;Gnai1;Gucy1a1;Kcnj2;Kcnma1;Npr1;Pde1a;Pde1b;Pde1c;Pde3a;Pde3b;Plcb2;Ptger4;Ren1	=HYPERLINK("../../3.KEGG_map/Inhabitor-vs-Aging-Total/mmu04924.html","mmu04924")
mmu04925	Aldosterone synthesis and secretion	Organismal Systems	Endocrine system	42	2507	102	8635	0.00555110134998459	0.0361931808018995	1.41826415448509	Adcy1;Adcy2;Adcy3;Adcy5;Adcy8;Adcy9;Agt;Atf1;Atf4;Atf6b;Atp1a1;Atp1a2;Atp1a4;Atp1b2;Atp2b2;Atp2b3;Atp2b4;Cacna1d;Cacna1g;Cacna1h;Cacna1s;Calm4;Calml4;Camk1g;Camk2a;Camk2b;Camk4;Creb3;Creb3l1;Creb3l2;Creb3l3;Creb5;Cyp11a1;Cyp21a1;Kcnj5;Kcnk3;Kcnk9;Npr1;Pde2a;Plcb2;Prkcb;Prkd3	=HYPERLINK("../../3.KEGG_map/Inhabitor-vs-Aging-Total/mmu04925.html","mmu04925")
mmu04926	Relaxin signaling pathway	Organismal Systems	Endocrine system	46	2507	129	8635	0.059873052652261	0.199169542496297	1.22821989901145	Acta2;Adcy1;Adcy2;Adcy3;Adcy5;Adcy8;Adcy9;Atf4;Atf6b;Col1a1;Col4a3;Col4a4;Col4a6;Creb3;Creb3l1;Creb3l2;Creb3l3;Creb5;Egfr;Fos;Gna15;Gnai1;Gnao1;Gnb5;Gng2;Gng8;Gngt2;Insl3;Mapk10;Mapk9;Mmp13;Mmp9;Nos1;Nos2;Pik3r1;Pik3r3;Plcb2;Prkcz;Raf1;Rln1;Rxfp1;Rxfp2;Shc3;Shc4;Tgfb1;Vegfa	=HYPERLINK("../../3.KEGG_map/Inhabitor-vs-Aging-Total/mmu04926.html","mmu04926")
mmu04927	Cortisol synthesis and secretion	Organismal Systems	Endocrine system	25	2507	72	8635	0.173594486981149	0.398533822224328	1.19595687630191	Adcy1;Adcy2;Adcy3;Adcy5;Adcy8;Adcy9;Agt;Atf4;Atf6b;Cacna1d;Cacna1g;Cacna1h;Cacna1s;Creb3;Creb3l1;Creb3l2;Creb3l3;Creb5;Cyp11a1;Cyp17a1;Cyp21a1;Kcnk3;Pde8a;Pde8b;Plcb2	=HYPERLINK("../../3.KEGG_map/Inhabitor-vs-Aging-Total/mmu04927.html","mmu04927")
mmu04928	Parathyroid hormone synthesis, secretion and action	Organismal Systems	Endocrine system	36	2507	108	8635	0.187446030277356	0.412887877502825	1.14811860124983	Adcy1;Adcy2;Adcy3;Adcy5;Adcy8;Adcy9;Atf4;Atf6b;Bcl2;Bglap2;Casr;Creb3;Creb3l1;Creb3l2;Creb3l3;Creb5;Cyp24a1;Egfr;Fgf23;Fos;Gata3;Gcm2;Gnai1;Mmp13;Mmp15;Mmp24;Naca;Pde4c;Plcb2;Prkcb;Pth1r;Raf1;Slc34a2;Slc34a3;Sost;Vdr	=HYPERLINK("../../3.KEGG_map/Inhabitor-vs-Aging-Total/mmu04928.html","mmu04928")
mmu04929	GnRH secretion	Organismal Systems	Endocrine system	22	2507	63	8635	0.184586258162816	0.412158357267658	1.20279091559506	Cacna1d;Cacna1g;Cacna1h;Cacna1s;Esr2;Gabbr2;Hcn1;Kcnj3;Kcnj5;Kcnj6;Kcnn1;Kcnn3;Kiss1r;Pik3r1;Pik3r3;Plcb2;Prkcb;Raf1;Spp1;Trpc1;Trpc4;Trpc5	=HYPERLINK("../../3.KEGG_map/Inhabitor-vs-Aging-Total/mmu04929.html","mmu04929")
mmu04930	Type II diabetes mellitus	Human Diseases	Endocrine and metabolic disease	20	2507	48	8635	0.0411625207327938	0.159749782843938	1.43514825156229	Adipoq;Cacna1a;Cacna1b;Cacna1d;Cacna1e;Cacna1g;Gck;Hkdc1;Ins2;Irs4;Mafa;Mapk10;Mapk9;Pdx1;Pik3r1;Pik3r3;Pkm;Prkcz;Slc2a4;Socs3	=HYPERLINK("../../3.KEGG_map/Inhabitor-vs-Aging-Total/mmu04930.html","mmu04930")
mmu04931	Insulin resistance	Human Diseases	Endocrine and metabolic disease	38	2507	110	8635	0.120688747951646	0.314756254657893	1.18986836856801	Acacb;Agt;Cd36;Cpt1b;Creb3;Creb3l1;Creb3l2;Creb3l3;Creb5;Foxo1;G6pc2;Gfpt2;Il6;Ins2;Mapk10;Mapk9;Mlxipl;Pik3r1;Pik3r3;Ppara;Ppp1ca;Ppp1r3a;Ppp1r3b;Ppp1r3d;Prkab2;Prkag3;Prkcb;Prkcq;Prkcz;Ptpa;Pygl;Pygm;Rps6ka6;Slc27a2;Slc27a6;Slc2a4;Socs3;Stat3	=HYPERLINK("../../3.KEGG_map/Inhabitor-vs-Aging-Total/mmu04931.html","mmu04931")
mmu04932	Non-alcoholic fatty liver disease	Human Diseases	Endocrine and metabolic disease	35	2507	147	8635	0.935318567408302	1	0.820084715178453	Adipoq;Atf4;Bcl2l11;Cox6b2;Cyc1;Cycs;Cyct;Cyp2e1;Ddit3;Eif2s1;Ern1;Fas;Fos;Il1a;Il1b;Il6;Ins2;Map3k5;Mapk10;Mapk9;Mlxipl;Ndufa4l2;Ndufa9;Ndufb8;Ndufs1;Ndufs8;Ndufv3;Pik3r1;Pik3r3;Ppara;Prkab2;Prkag3;Socs3;Tgfb1;Uqcrb	=HYPERLINK("../../3.KEGG_map/Inhabitor-vs-Aging-Total/mmu04932.html","mmu04932")
mmu04933	AGE-RAGE signaling pathway in diabetic complications	Human Diseases	Endocrine and metabolic disease	37	2507	101	8635	0.0589945591457271	0.198270374036155	1.26179371028447	Agt;Bcl2;Ccl2;Cdk4;Col1a1;Col4a3;Col4a4;Col4a6;Cybb;Fn1;Foxo1;Icam1;Il1a;Il1b;Il6;Mapk10;Mapk9;Nfatc1;Pik3r1;Pik3r3;Pim1;Plcb2;Plcd1;Plcd4;Plce1;Plcg2;Prkcb;Prkcz;Sele;Serpine1;Smad3;Stat1;Stat3;Stat5a;Tgfb1;Thbd;Vegfa	=HYPERLINK("../../3.KEGG_map/Inhabitor-vs-Aging-Total/mmu04933.html","mmu04933")
mmu04934	Cushing syndrome	Human Diseases	Endocrine and metabolic disease	53	2507	162	8635	0.169443573201039	0.394561463310992	1.12685714567113	Adcy1;Adcy2;Adcy3;Adcy5;Adcy8;Adcy9;Agt;Aip;Ash2l;Atf4;Atf6b;Cacna1d;Cacna1g;Cacna1h;Cacna1s;Camk2a;Camk2b;Cdk4;Creb3;Creb3l1;Creb3l2;Creb3l3;Creb5;Crhr1;Crhr2;Cyp11a1;Cyp17a1;Cyp21a1;E2f2;Egfr;Fzd4;Fzd5;Fzd7;Gnai1;Kcnk3;Kmt2d;Pde11a;Pde8a;Pde8b;Plcb2;Rb1;Tcf7;Wdr5;Wnt1;Wnt10a;Wnt10b;Wnt2b;Wnt5b;Wnt6;Wnt7a;Wnt7b;Wnt8b;Wnt9a	=HYPERLINK("../../3.KEGG_map/Inhabitor-vs-Aging-Total/mmu04934.html","mmu04934")
mmu04935	Growth hormone synthesis, secretion and action	Organismal Systems	Endocrine system	37	2507	116	8635	0.277547867398234	0.491742417238175	1.09863073050631	Adcy1;Adcy2;Adcy3;Adcy5;Adcy8;Adcy9;Atf4;Atf6b;Cacna1d;Cacna1s;Creb3;Creb3l1;Creb3l2;Creb3l3;Creb5;Fos;Gh;Gnai1;Igf1;Irs4;Map2k3;Map2k6;Mapk10;Mapk9;Pik3r1;Pik3r3;Plcb2;Plcg2;Prkcb;Raf1;Shc3;Shc4;Socs3;Sstr5;Stat1;Stat3;Stat5a	=HYPERLINK("../../3.KEGG_map/Inhabitor-vs-Aging-Total/mmu04935.html","mmu04935")
mmu04940	Type I diabetes mellitus	Human Diseases	Endocrine and metabolic disease	32	2507	63	8635	0.000216882867034516	0.00243806257425008	1.74951405904737	Cd28;Cd80;Cpe;Fas;Gad1;Gad2;Gm7030;Gm8909;H2-D1;H2-DMa;H2-DMb1;H2-DMb2;H2-Eb1;H2-K1;H2-M10.1;H2-M10.4;H2-M2;H2-M3;H2-Oa;H2-Ob;H2-Q4;H2-T-ps;H2-T22;H2-T23;H2-T3;Hspd1;Il12b;Il1a;Il1b;Ins2;Lta;Ptprn2	=HYPERLINK("../../3.KEGG_map/Inhabitor-vs-Aging-Total/mmu04940.html","mmu04940")
mmu04950	Maturity onset diabetes of the young	Human Diseases	Endocrine and metabolic disease	11	2507	27	8635	0.130377782566077	0.332055914972977	1.40325606819424	Foxa3;Gck;Hes1;Hnf1a;Hnf1b;Hnf4a;Ins2;Mafa;Nr5a2;Pax4;Pdx1	=HYPERLINK("../../3.KEGG_map/Inhabitor-vs-Aging-Total/mmu04950.html","mmu04950")
mmu04960	Aldosterone-regulated sodium reabsorption	Organismal Systems	Excretory system	13	2507	38	8635	0.293589899100558	0.506403741305724	1.17833224865115	Atp1a1;Atp1a2;Atp1a4;Atp1b2;Fxyd2;Igf1;Ins2;Pik3r1;Pik3r3;Prkcb;Scnn1a;Scnn1g;Slc9a3r2	=HYPERLINK("../../3.KEGG_map/Inhabitor-vs-Aging-Total/mmu04960.html","mmu04960")
mmu04961	Endocrine and other factor-regulated calcium reabsorption	Organismal Systems	Excretory system	18	2507	61	8635	0.515860129249221	0.731175661457592	1.01636728635231	Adcy9;Atp1a1;Atp1a2;Atp1a4;Atp1b2;Atp2b2;Atp2b3;Atp2b4;Bdkrb2;Dnm3;Esr1;Fxyd2;Plcb2;Prkcb;Pth1r;Slc8a1;Slc8a3;Vdr	=HYPERLINK("../../3.KEGG_map/Inhabitor-vs-Aging-Total/mmu04961.html","mmu04961")
mmu04962	Vasopressin-regulated water reabsorption	Organismal Systems	Excretory system	12	2507	44	8635	0.657023469705578	0.860349580869744	0.939369764658955	Adcy3;Adcy9;Aqp3;Arhgdia;Creb3;Creb3l1;Creb3l2;Creb3l3;Creb5;Dync1i1;Dync2h1;Dync2li1	=HYPERLINK("../../3.KEGG_map/Inhabitor-vs-Aging-Total/mmu04962.html","mmu04962")
mmu04964	Proximal tubule bicarbonate reclamation	Organismal Systems	Excretory system	6	2507	22	8635	0.650853946068533	0.860349580869744	0.939369764658955	Atp1a1;Atp1a2;Atp1a4;Atp1b2;Fxyd2;Slc38a3	=HYPERLINK("../../3.KEGG_map/Inhabitor-vs-Aging-Total/mmu04964.html","mmu04964")
mmu04966	Collecting duct acid secretion	Organismal Systems	Excretory system	6	2507	27	8635	0.839764042266683	0.987515051519349	0.765412400833222	Atp4a;Atp6v0d2;Atp6v1c2;Atp6v1g2;Clcnkb;Slc4a1	=HYPERLINK("../../3.KEGG_map/Inhabitor-vs-Aging-Total/mmu04966.html","mmu04966")
mmu04970	Salivary secretion	Organismal Systems	Digestive system	37	2507	86	8635	0.00378476709533532	0.0262517887889216	1.4818740085899	Adcy1;Adcy2;Adcy3;Adcy5;Adcy8;Adcy9;Adra1b;Adrb3;Amy1;Aqp5;Atp1a1;Atp1a2;Atp1a4;Atp1b2;Atp2b2;Atp2b3;Atp2b4;Bst1;Calm4;Calml4;Camp;Cd38;Chrm3;Cst3;Dmbt1;Fxyd2;Gucy1a1;Kcnma1;Lpo;Lyz2;Muc5b;Nos1;Plcb2;Prkcb;Prkg1;Ryr3;Trpv6	=HYPERLINK("../../3.KEGG_map/Inhabitor-vs-Aging-Total/mmu04970.html","mmu04970")
mmu04971	Gastric acid secretion	Organismal Systems	Digestive system	31	2507	75	8635	0.0148392804231309	0.0701102234484155	1.42366706554979	Actb;Adcy1;Adcy2;Adcy3;Adcy5;Adcy8;Adcy9;Atp1a1;Atp1a2;Atp1a4;Atp1b2;Atp4a;Calm4;Calml4;Camk2a;Camk2b;Cftr;Chrm3;Gnai1;Hrh2;Kcnj15;Kcnj16;Kcnj2;Kcnq1;Mylk;Mylk2;Mylk3;Mylk4;Plcb2;Prkcb;Slc26a7	=HYPERLINK("../../3.KEGG_map/Inhabitor-vs-Aging-Total/mmu04971.html","mmu04971")
mmu04972	Pancreatic secretion	Organismal Systems	Digestive system	41	2507	113	8635	0.0564065108977608	0.193563395291263	1.24972201728964	Adcy1;Adcy2;Adcy3;Adcy5;Adcy8;Adcy9;Amy1;Atp1a1;Atp1a2;Atp1a4;Atp1b2;Atp2b2;Atp2b3;Atp2b4;Bst1;Cck;Cckar;Cd38;Cel;Cftr;Chrm3;Clca1;Clca2;Clca3a1;Clca3b;Cpb1;Fxyd2;Kcnma1;Kcnq1;Pla2g2d;Pla2g3;Plcb2;Pnlip;Pnliprp1;Pnliprp2;Prkcb;Rab3d;Ryr2;Sctr;Slc26a3;Trpc1	=HYPERLINK("../../3.KEGG_map/Inhabitor-vs-Aging-Total/mmu04972.html","mmu04972")
mmu04973	Carbohydrate digestion and absorption	Organismal Systems	Digestive system	17	2507	48	8635	0.204720550191929	0.422933244909189	1.21987601382795	Amy1;Atp1a1;Atp1a2;Atp1a4;Atp1b2;Cacna1d;Fxyd2;G6pc2;Gm5134;Hkdc1;Pik3r1;Pik3r3;Plcb2;Prkcb;Sis;Slc2a5;Slc5a1	=HYPERLINK("../../3.KEGG_map/Inhabitor-vs-Aging-Total/mmu04973.html","mmu04973")
mmu04974	Protein digestion and absorption	Organismal Systems	Digestive system	52	2507	108	8635	1.89773157361261e-05	0.00041244032866514	1.65839353513865	Ace2;Atp1a1;Atp1a2;Atp1a4;Atp1b2;Col10a1;Col11a1;Col12a1;Col13a1;Col14a1;Col15a1;Col17a1;Col18a1;Col19a1;Col1a1;Col22a1;Col23a1;Col24a1;Col25a1;Col26a1;Col28a1;Col2a1;Col4a3;Col4a4;Col4a6;Col5a3;Col6a1;Col6a4;Col6a5;Col6a6;Col7a1;Col9a2;Col9a3;Cpb1;Dpp4;Eln;Fxyd2;Kcnj13;Kcnq1;Mep1b;Pga5;Slc1a5;Slc36a2;Slc38a2;Slc3a2;Slc6a19;Slc7a15;Slc7a7;Slc7a8;Slc7a9;Slc8a1;Slc8a3	=HYPERLINK("../../3.KEGG_map/Inhabitor-vs-Aging-Total/mmu04974.html","mmu04974")
mmu04975	Fat digestion and absorption	Organismal Systems	Digestive system	18	2507	42	8635	0.0385929315541456	0.151581875742789	1.47615248732122	Abca1;Abcg5;Abcg8;Acat2;Apob;Cd36;Cel;Fabp2;Lipf;Mogat2;Npc1l1;Pla2g2d;Pla2g3;Plpp2;Plpp3;Pnlip;Pnliprp1;Pnliprp2	=HYPERLINK("../../3.KEGG_map/Inhabitor-vs-Aging-Total/mmu04975.html","mmu04975")
mmu04976	Bile secretion	Organismal Systems	Digestive system	33	2507	100	8635	0.219363773882199	0.433409638094526	1.13663741523734	Abcb11;Abcb1a;Abcc2;Abcc3;Abcc4;Abcg5;Abcg8;Adcy1;Adcy2;Adcy3;Adcy5;Adcy8;Adcy9;Aqp8;Aqp9;Atp1a1;Atp1a2;Atp1a4;Atp1b2;Cftr;Ephx1;Fxyd2;Gm5134;Hmgcr;Sctr;Slc10a1;Slc22a1;Slc22a7;Slc22a8;Slc4a5;Slc5a1;Slco1b2;Ugt1a7c	=HYPERLINK("../../3.KEGG_map/Inhabitor-vs-Aging-Total/mmu04976.html","mmu04976")
mmu04977	Vitamin digestion and absorption	Organismal Systems	Digestive system	8	2507	24	8635	0.394061222536889	0.618419948029514	1.14811860124983	Apob;Mmachc;Pnlip;Rbp2;Slc19a3;Slc52a3;Slc5a6;Tcn2	=HYPERLINK("../../3.KEGG_map/Inhabitor-vs-Aging-Total/mmu04977.html","mmu04977")
mmu04978	Mineral absorption	Organismal Systems	Digestive system	31	2507	54	8635	1.1962408951869e-05	0.000311355968046913	1.97731536881916	1300017J02Rik;Atp1a1;Atp1a2;Atp1a4;Atp1b2;Atp2b2;Atp2b3;Atp2b4;Atp7a;Atp7b;Fth1;Fxyd2;Gm5134;Heph;Hephl1;Mt2;Slc26a3;Slc26a9;Slc34a2;Slc34a3;Slc39a4;Slc40a1;Slc5a1;Slc6a19;Slc8a1;Slc8a3;Steap2;Trf;Trpm6;Trpv6;Vdr	=HYPERLINK("../../3.KEGG_map/Inhabitor-vs-Aging-Total/mmu04978.html","mmu04978")
mmu04979	Cholesterol metabolism	Organismal Systems	Digestive system	18	2507	49	8635	0.150866105499852	0.364313706614457	1.26527356056104	Abca1;Abcb11;Abcg5;Abcg8;Angptl4;Apob;Apoe;Apoh;Cd36;Cyp27a1;Lipa;Lpl;Lrp2;Lrpap1;Mylip;Npc2;Pltp;Sort1	=HYPERLINK("../../3.KEGG_map/Inhabitor-vs-Aging-Total/mmu04979.html","mmu04979")
mmu05010	Alzheimer disease	Human Diseases	Neurodegenerative disease	108	2507	356	8635	0.308652251105416	0.521350434509666	1.04491692922738	Aph1b;Aph1c;Apoe;Atf4;Atg13;Atp5a1;Atp5b;Atp5g1;Atp5g3;Atp5o;Bace1;Cacna1d;Cacna1s;Calm4;Calml4;Casp12;Cdk5;Chrm1;Chrm3;Cox6b2;Csf1;Cybb;Cyc1;Cycs;Cyct;Ddit3;Dkk2;Eif2ak2;Eif2s1;Ern1;Fadd;Fas;Frat1;Fzd4;Fzd5;Fzd7;Gapdh;Grin1;Grin2a;Grin2b;Grin2c;Grin2d;Il1a;Il1b;Il6;Ins2;Irs4;Kif5a;Kif5c;Klc3;Klc4;Lpl;Map3k5;Mapk10;Mapk9;Mapt;Ndufa4l2;Ndufa9;Ndufb8;Ndufs1;Ndufs8;Ndufv3;Nos1;Nos2;Peg12;Pgr15l;Pik3…	=HYPERLINK("../../3.KEGG_map/Inhabitor-vs-Aging-Total/mmu05010.html","mmu05010")
mmu05012	Parkinson disease	Human Diseases	Neurodegenerative disease	74	2507	234	8635	0.207399937443094	0.422933244909189	1.08924072426266	Adcy5;Atf4;Atp5a1;Atp5b;Atp5g1;Atp5g3;Atp5o;Calm4;Calml4;Camk2a;Camk2b;Cox6b2;Cyc1;Cycs;Cyct;Ddit3;Drd2;Dusp1;Eif2s1;Ern1;Gnai1;Gnal;Kif5a;Kif5c;Klc3;Klc4;Maob;Map3k5;Mapk10;Mapk9;Mapt;Ndufa4l2;Ndufa9;Ndufb8;Ndufs1;Ndufs8;Ndufv3;Pink1;Prkn;Psma1;Psma3;Psma5;Psmb3;Psmb5;Psmb7;Psmc1;Psmc3;Psmc5;Psmc6;Psmd1;Psmd13;Psmd14;Psmd6;Psmd7;Ryr3;Slc18a2;Slc25a5;Slc6a3;Sncaip;Th;Trp53;Tuba1a;Tuba1b;Tuba1c;Tu…	=HYPERLINK("../../3.KEGG_map/Inhabitor-vs-Aging-Total/mmu05012.html","mmu05012")
mmu05014	Amyotrophic lateral sclerosis	Human Diseases	Neurodegenerative disease	136	2507	355	8635	7.73975915659153e-05	0.00126158074252442	1.31952785721108	Actb;Alyref;Ang;Ang2;Atf4;Atg13;Atp5a1;Atp5b;Atp5g1;Atp5g3;Atp5o;Bcl2;Casp1;Casp12;Chchd10;Cox6b2;Cyc1;Cycs;Cyct;Ddit3;Dnah1;Dnah11;Dnah12;Dnah14;Dnah17;Dnah2;Dnah3;Dnah5;Dnah6;Dnah7a;Dnah7b;Dnah7c;Dnah8;Dnah9;Dnaic1;Dnaic2;Dnal1;Dnali1;Eif2s1;Erbb4;Ern1;Fus;Gpx3;Gpx6;Gpx7;Gria1;Gria2;Grin1;Grin2a;Grin2b;Grin2c;Grin2d;Hap1;Hnrnpa1;Hnrnpa2b1;Kif5a;Kif5c;Klc3;Klc4;Map2k3;Map2k6;Map3k5;Ndc1;Ndufa4l2…	=HYPERLINK("../../3.KEGG_map/Inhabitor-vs-Aging-Total/mmu05014.html","mmu05014")
mmu05016	Huntington disease	Human Diseases	Neurodegenerative disease	96	2507	289	8635	0.0645173545226095	0.206202525238928	1.14414587252579	Atg13;Atp5a1;Atp5b;Atp5g1;Atp5g3;Atp5o;Cacna1b;Cox6b2;Creb3;Creb3l1;Creb3l2;Creb3l3;Creb5;Cyc1;Cycs;Cyct;Dlg4;Dnah1;Dnah11;Dnah12;Dnah14;Dnah17;Dnah2;Dnah3;Dnah5;Dnah6;Dnah7a;Dnah7b;Dnah7c;Dnah8;Dnah9;Dnaic1;Dnaic2;Dnal1;Dnali1;Ern1;Gpx3;Gpx6;Gpx7;Gria1;Gria2;Gria3;Gria4;Grin1;Grin2b;Hap1;Hdac2;Kif5a;Kif5c;Klc3;Klc4;Map3k5;Mapk10;Mapk9;Ndufa4l2;Ndufa9;Ndufb8;Ndufs1;Ndufs8;Ndufv3;Plcb2;Polr2d;Polr…	=HYPERLINK("../../3.KEGG_map/Inhabitor-vs-Aging-Total/mmu05016.html","mmu05016")
mmu05017	Spinocerebellar ataxia	Human Diseases	Neurodegenerative disease	55	2507	141	8635	0.00655723289093646	0.0395862578230609	1.34354304401576	Afg3l1;Atg13;Cacna1a;Cycs;Cyct;Dab1;Ern1;Fgf14;Gria1;Gria2;Gria3;Grin1;Grin2a;Grin2b;Grin2c;Grin2d;Grin3a;Grm1;Kat5;Kcnc3;Kcnd3;Map3k5;Mapk10;Mapk9;Nop56;Pdyn;Pik3r1;Pik3r3;Plcb2;Prkcb;Psma1;Psma3;Psma5;Psmb3;Psmb5;Psmb7;Psmc1;Psmc3;Psmc5;Psmc6;Psmd1;Psmd13;Psmd14;Psmd6;Psmd7;Rbpjl;Reln;Rora;Ryr1;Slc25a5;Sptbn2;Trpc3;Ulk1;Vldlr;Wipi1	=HYPERLINK("../../3.KEGG_map/Inhabitor-vs-Aging-Total/mmu05017.html","mmu05017")
mmu05020	Prion disease	Human Diseases	Neurodegenerative disease	90	2507	255	8635	0.0163404988236465	0.0761000373786964	1.21565498955865	Atf4;Atf6b;Atp5a1;Atp5b;Atp5g1;Atp5g3;Atp5o;C1qb;C7;C8g;C9;Cacna1b;Cacna1d;Cacna1s;Casp12;Ccl5;Cox6b2;Creb3;Creb3l1;Creb3l2;Creb3l3;Creb5;Cybb;Cyc1;Cycs;Cyct;Ddit3;Eif2s1;Grin1;Grin2a;Grin2b;Grin2c;Grin2d;Grin3a;Hc;Hspa1l;Hspa2;Hspa8;Il1a;Il1b;Il6;Kif5a;Kif5c;Klc3;Klc4;Mapk10;Mapk9;Ncam1;Ncf1;Ncf2;Ncf4;Ndufa4l2;Ndufa9;Ndufb8;Ndufs1;Ndufs8;Ndufv3;Notch1;Pik3r1;Pik3r3;Prnp;Psma1;Psma3;Psma5;Psmb3;P…	=HYPERLINK("../../3.KEGG_map/Inhabitor-vs-Aging-Total/mmu05020.html","mmu05020")
mmu05022	Pathways of neurodegeneration - multiple diseases	Human Diseases	Neurodegenerative disease	155	2507	459	8635	0.013200670200375	0.0652033103836706	1.16312668754068	Atf4;Atg13;Atp5a1;Atp5b;Atp5g1;Atp5g3;Atp5o;Bak1;Bcl2;Cacna1b;Cacna1d;Cacna1s;Calm4;Calml4;Camk2a;Camk2b;Casp12;Cdk5;Chrm1;Chrm3;Cox6b2;Csf1;Cybb;Cyc1;Cycs;Cyct;Ddit3;Dkk2;Dlg4;Dnah1;Dnah11;Dnah12;Dnah14;Dnah17;Dnah2;Dnah3;Dnah5;Dnah6;Dnah7a;Dnah7b;Dnah7c;Dnah8;Dnah9;Dnaic1;Dnaic2;Dnal1;Dnali1;Eif2s1;Ern1;Fadd;Fas;Frat1;Fus;Fzd4;Fzd5;Fzd7;Gpx3;Gpx6;Gpx7;Gria1;Gria2;Gria3;Gria4;Grin1;Grin2a;Grin2b…	=HYPERLINK("../../3.KEGG_map/Inhabitor-vs-Aging-Total/mmu05022.html","mmu05022")
mmu05030	Cocaine addiction	Human Diseases	Substance dependence	28	2507	48	8635	2.0946204173684e-05	0.000426778910038811	2.00920755218721	Adcy5;Atf4;Atf6b;Cdk5;Creb3;Creb3l1;Creb3l2;Creb3l3;Creb5;Ddc;Dlg4;Drd2;Gnai1;Gria2;Grin1;Grin2a;Grin2b;Grin2c;Grin2d;Grin3a;Grm3;Maob;Pdyn;Ppp1r1b;Rgs9;Slc18a2;Slc6a3;Th	=HYPERLINK("../../3.KEGG_map/Inhabitor-vs-Aging-Total/mmu05030.html","mmu05030")
mmu05031	Amphetamine addiction	Human Diseases	Substance dependence	36	2507	69	8635	4.286524676138e-05	0.000735477391800519	1.79705520195626	Adcy5;Arc;Atf4;Atf6b;Cacna1d;Calm4;Calml4;Camk2a;Camk2b;Camk4;Creb3;Creb3l1;Creb3l2;Creb3l3;Creb5;Ddc;Fos;Gria1;Gria2;Gria3;Gria4;Grin1;Grin2a;Grin2b;Grin2c;Grin2d;Grin3a;Hdac2;Maob;Pdyn;Ppp1ca;Ppp1r1b;Prkcb;Slc18a2;Slc6a3;Th	=HYPERLINK("../../3.KEGG_map/Inhabitor-vs-Aging-Total/mmu05031.html","mmu05031")
mmu05032	Morphine addiction	Human Diseases	Substance dependence	46	2507	91	8635	1.16183296402807e-05	0.000311355968046913	1.74110293376348	Adcy1;Adcy2;Adcy3;Adcy5;Adcy8;Adcy9;Adora1;Cacna1a;Cacna1b;Gabbr2;Gabra1;Gabra2;Gabra3;Gabra4;Gabrb1;Gabrb2;Gabrb3;Gabrd;Gabre;Gabrq;Gabrr1;Gnai1;Gnao1;Gnb5;Gng2;Gng8;Gngt2;Grk3;Grk4;Grk5;Grk6;Kcnj3;Kcnj5;Kcnj6;Pde11a;Pde1a;Pde1b;Pde1c;Pde2a;Pde3a;Pde3b;Pde4c;Pde7b;Pde8a;Pde8b;Prkcb	=HYPERLINK("../../3.KEGG_map/Inhabitor-vs-Aging-Total/mmu05032.html","mmu05032")
mmu05033	Nicotine addiction	Human Diseases	Substance dependence	26	2507	40	8635	2.46342064547444e-06	8.92305700471852e-05	2.23883127243718	Cacna1a;Cacna1b;Chrna4;Chrna6;Chrnb2;Gabra1;Gabra2;Gabra3;Gabra4;Gabrb1;Gabrb2;Gabrb3;Gabrd;Gabre;Gabrq;Gabrr1;Gria1;Gria2;Gria3;Gria4;Grin1;Grin2a;Grin2b;Grin2c;Grin2d;Grin3a	=HYPERLINK("../../3.KEGG_map/Inhabitor-vs-Aging-Total/mmu05033.html","mmu05033")
mmu05034	Alcoholism	Human Diseases	Substance dependence	57	2507	205	8635	0.677835817199374	0.873416902794451	0.957698930798642	Adcy5;Atf4;Atf6b;Calm4;Calml4;Camk4;Creb3;Creb3l1;Creb3l2;Creb3l3;Creb5;Ddc;Drd2;Gnai1;Gnao1;Gnb5;Gng2;Gng8;Gngt2;Grin1;Grin2a;Grin2b;Grin2c;Grin2d;Grin3a;H2ac12;H2ac18;H2ac19;H2az1;H2bc13;H2bc21;H2bc23;H2bc4;H2bc8;H3c10;H3c14;H4c3;H4c4;H4c6;H4f16;Hat1;Hdac11;Hdac2;Hdac9;Macroh2a2;Maob;Ntrk2;Pdyn;Ppp1ca;Ppp1r1b;Raf1;Shc3;Shc4;Slc18a2;Slc29a2;Slc6a3;Th	=HYPERLINK("../../3.KEGG_map/Inhabitor-vs-Aging-Total/mmu05034.html","mmu05034")
mmu05100	Bacterial invasion of epithelial cells	Human Diseases	Infectious disease: bacterial	14	2507	76	8635	0.988061889317962	1	0.63448659542754	Actb;Actr3b;Arhgef26;Ctnna2;Ctnna3;Dnm3;Elmo3;Fn1;Hcls1;Pik3r1;Pik3r3;Septin3;Shc3;Shc4	=HYPERLINK("../../3.KEGG_map/Inhabitor-vs-Aging-Total/mmu05100.html","mmu05100")
mmu05132	Salmonella infection	Human Diseases	Infectious disease: bacterial	67	2507	252	8635	0.825736322721951	0.976187894763829	0.915761265282605	Actb;Actr3b;Arhgef26;Bak1;Bcl2;Casp1;Casp4;Cse1l;Cycs;Cyct;Cyfip2;Cyth4;Dync1i1;Dync2h1;Dync2li1;Fadd;Flna;Fos;Fyco1;Gapdh;Hsp90aa1;Hsp90ab1;Il18;Il1b;Il6;Kif5a;Kif5c;Klc3;Klc4;Map2k3;Map2k6;Mapk10;Mapk9;Mlkl;Myl10;Myl2;Myl7;Myl9;Mylpf;Naip5;Naip6;Nckap1l;Nlrp3;Nod1;Pfn1;Pfn2;Pik3c2b;Pik3c2g;Pik3cg;Podxl;Ptprc;Raf1;Rras;Tcf7;Tlr2;Tlr6;Tlr9;Tnfsf10;Tuba1a;Tuba1b;Tuba1c;Tuba4a;Tubb1;Tubb4b;Tubb5;Tu…	=HYPERLINK("../../3.KEGG_map/Inhabitor-vs-Aging-Total/mmu05132.html","mmu05132")
mmu05133	Pertussis	Human Diseases	Infectious disease: bacterial	31	2507	76	8635	0.0182502312973721	0.0831977716296469	1.40493460416098	C1qb;C1ra;C1rb;C1s1;C1s2;C2;C3;C4b;Calm4;Calml4;Casp1;Cfl1;Fos;Gnai1;Hc;Il12b;Il1a;Il1b;Il23a;Il6;Irf1;Irf8;Itgam;Mapk10;Mapk9;Nlrp3;Nod1;Nos2;Serping1;Sftpa1;Ticam1	=HYPERLINK("../../3.KEGG_map/Inhabitor-vs-Aging-Total/mmu05133.html","mmu05133")
mmu05134	Legionellosis	Human Diseases	Infectious disease: bacterial	19	2507	60	8635	0.372292445334447	0.594937927348185	1.09071267118734	C3;Casp1;Cr1l;Cycs;Cyct;Eef1a2;Hspa1l;Hspa2;Hspa8;Hspd1;Il12b;Il18;Il1b;Il6;Itgam;Naip5;Naip6;Tlr2;Vcp	=HYPERLINK("../../3.KEGG_map/Inhabitor-vs-Aging-Total/mmu05134.html","mmu05134")
mmu05135	Yersinia infection	Human Diseases	Infectious disease: bacterial	30	2507	134	8635	0.966998496019012	1	0.771124433675262	Actb;Actr3b;Arhgef28;Casp1;Ccl2;Cd4;Cd8b1;Fn1;Fos;Il18;Il1b;Il6;Itga4;Map2k3;Map2k6;Mapk10;Mapk9;Nfatc1;Nlrp3;Pik3r1;Pik3r3;Pip5k1b;Ptk2b;Rac2;Rps6ka6;Ticam1;Vav1;Vav3;Wipf3;Zap70	=HYPERLINK("../../3.KEGG_map/Inhabitor-vs-Aging-Total/mmu05135.html","mmu05135")
mmu05140	Leishmaniasis	Human Diseases	Infectious disease: parasitic	27	2507	69	8635	0.0452464751887754	0.166656254403408	1.3477914014672	C3;Cr1l;Cybb;Eef1a2;Fcgr3;Fcgr4;Fos;H2-DMa;H2-DMb1;H2-DMb2;H2-Eb1;H2-Oa;H2-Ob;Il12b;Il1a;Il1b;Itga4;Itgam;Marcksl1;Ncf1;Ncf2;Ncf4;Nos2;Prkcb;Stat1;Tgfb1;Tlr2	=HYPERLINK("../../3.KEGG_map/Inhabitor-vs-Aging-Total/mmu05140.html","mmu05140")
mmu05142	Chagas disease	Human Diseases	Infectious disease: parasitic	39	2507	103	8635	0.0324639867759052	0.133965312518292	1.30417355675952	Ace;Adcy1;Bdkrb2;C1qb;C3;Calr4;Ccl2;Ccl3;Ccl5;Cd247;Cd3g;Fadd;Fas;Fos;Gna14;Gna15;Gnai1;Gnal;Gnao1;Il12b;Il1b;Il6;Kng1;Kng2;Mapk10;Mapk9;Nos2;Pik3r1;Pik3r3;Plcb2;Ppp2r1b;Ppp2r2b;Ppp2r2c;Serpine1;Tgfb1;Ticam1;Tlr2;Tlr6;Tlr9	=HYPERLINK("../../3.KEGG_map/Inhabitor-vs-Aging-Total/mmu05142.html","mmu05142")
mmu05143	African trypanosomiasis	Human Diseases	Infectious disease: parasitic	17	2507	37	8635	0.0212745925703998	0.0930728510125233	1.5825418557768	F2rl1;Fas;Hba-a1;Icam1;Ido1;Ido2;Il12b;Il18;Il1b;Il6;Kng1;Kng2;Lama4;Plcb2;Prkcb;Sele;Tlr9	=HYPERLINK("../../3.KEGG_map/Inhabitor-vs-Aging-Total/mmu05143.html","mmu05143")
mmu05144	Malaria	Human Diseases	Infectious disease: parasitic	23	2507	55	8635	0.0285972286593722	0.121073981077342	1.44036697247706	Ccl2;Cd36;Cr1l;Csf3;Gypc;Hba-a1;Hgf;Icam1;Il18;Il1b;Il6;Itgal;Klra4;Pecam1;Sdc1;Sele;Tgfb1;Thbs1;Thbs2;Thbs3;Thbs4;Tlr2;Tlr9	=HYPERLINK("../../3.KEGG_map/Inhabitor-vs-Aging-Total/mmu05144.html","mmu05144")
mmu05145	Toxoplasmosis	Human Diseases	Infectious disease: parasitic	38	2507	109	8635	0.108148651644613	0.291375706083833	1.20078459213285	Alox5;Bcl2;Birc7;Ciita;Cycs;Cyct;Gnai1;Gnao1;H2-DMa;H2-DMb1;H2-DMb2;H2-Eb1;H2-Oa;H2-Ob;Hspa1l;Hspa2;Hspa8;Igtp;Il12b;Irgm1;Irgm2;Lama1;Lama2;Lama3;Lama4;Lamb3;Lamc2;Map2k3;Map2k6;Mapk10;Mapk9;Nos2;Pik3cg;Pik3r6;Stat1;Stat3;Tgfb1;Tlr2	=HYPERLINK("../../3.KEGG_map/Inhabitor-vs-Aging-Total/mmu05145.html","mmu05145")
mmu05146	Amoebiasis	Human Diseases	Infectious disease: parasitic	36	2507	106	8635	0.15453175380257	0.367717895909765	1.16978121636776	Adcy1;C8g;C9;Col1a1;Col4a3;Col4a4;Col4a6;Csf2;Fn1;Gna14;Gna15;Gnal;Il12b;Il1b;Il1r2;Il6;Itgam;Lama1;Lama2;Lama3;Lama4;Lamb3;Lamc2;Muc2;Nos2;Pik3r1;Pik3r3;Plcb2;Prkcb;Serpinb10;Serpinb6b;Serpinb6c;Serpinb9b;Serpinb9e;Tgfb1;Tlr2	=HYPERLINK("../../3.KEGG_map/Inhabitor-vs-Aging-Total/mmu05146.html","mmu05146")
mmu05150	Staphylococcus aureus infection	Human Diseases	Infectious disease: bacterial	37	2507	115	8635	0.257309701383405	0.471180108909843	1.10818404120636	C1qb;C1ra;C1rb;C1s1;C1s2;C2;C3;C4b;Camp;Cfb;Cfh;Dsg1b;Fcgr2b;Fcgr3;Fcgr4;Fgg;H2-DMa;H2-DMb1;H2-DMb2;H2-Eb1;H2-Oa;H2-Ob;Hc;Icam1;Itgal;Itgam;Krt12;Krt15;Krt16;Krt19;Krt20;Krt23;Krt24;Krt42;Masp1;Plg;Ptafr	=HYPERLINK("../../3.KEGG_map/Inhabitor-vs-Aging-Total/mmu05150.html","mmu05150")
mmu05152	Tuberculosis	Human Diseases	Infectious disease: bacterial	54	2507	179	8635	0.395479632556194	0.618419948029514	1.03907940448309	Atp6v0d2;Bcl2;C3;Calm4;Calml4;Camk2a;Camk2b;Camp;Cd209d;Cd74;Ciita;Cr1l;Ctsd;Ctss;Cycs;Cyct;Fadd;Fcgr2b;Fcgr3;Fcgr4;H2-DMa;H2-DMb1;H2-DMb2;H2-Eb1;H2-Oa;H2-Ob;Hspd1;Il12b;Il18;Il1a;Il1b;Il23a;Il6;Itgam;Itgax;Lbp;Lsp1;Mapk10;Mapk9;Mrc2;Nfyc;Nod2;Nos2;Pla2r1;Raf1;Sphk1;Stat1;Syk;Tgfb1;Tlr1;Tlr2;Tlr6;Tlr9;Vdr	=HYPERLINK("../../3.KEGG_map/Inhabitor-vs-Aging-Total/mmu05152.html","mmu05152")
mmu05160	Hepatitis C	Human Diseases	Infectious disease: viral	40	2507	162	8635	0.90760318944554	1	0.850458223148025	Bak1;Cdk4;Cldn4;Cxcl10;Cycs;Cyct;Ddx58;E2f2;Egfr;Eif2ak2;Eif2s1;Fadd;Fas;Ifit1;Ifit1bl1;Ifit1bl2;Ifnar2;Ikbke;Oas1a;Oas1g;Oas2;Oas3;Pik3r1;Pik3r3;Ppara;Ppp2r1b;Ppp2r2b;Ppp2r2c;Raf1;Rb1;Rnasel;Rsad2;Socs3;Stat1;Stat2;Stat3;Ticam1;Trp53;Ywhae;Ywhaz	=HYPERLINK("../../3.KEGG_map/Inhabitor-vs-Aging-Total/mmu05160.html","mmu05160")
mmu05161	Hepatitis B	Human Diseases	Infectious disease: viral	51	2507	163	8635	0.287303701679024	0.500860998648993	1.07768187724678	Atf4;Atf6b;Bcl2;Birc5;Casp12;Ccna2;Creb3;Creb3l1;Creb3l2;Creb3l3;Creb5;Cycs;Cyct;Ddx3x;Ddx58;E2f2;Egr2;Egr3;Fadd;Fas;Fos;Ifih1;Ikbke;Il6;Map2k3;Map2k6;Mapk10;Mapk9;Mmp9;Nfatc1;Nfatc4;Pcna;Pik3r1;Pik3r3;Prkcb;Ptk2b;Raf1;Rb1;Slc10a1;Smad3;Stat1;Stat2;Stat3;Stat4;Stat5a;Stat6;Tgfb1;Ticam1;Tlr2;Trp53;Ywhaz	=HYPERLINK("../../3.KEGG_map/Inhabitor-vs-Aging-Total/mmu05161.html","mmu05161")
mmu05162	Measles	Human Diseases	Infectious disease: viral	43	2507	143	8635	0.422839706222877	0.647163118444404	1.03571538154705	Bak1;Bcl2;Cblb;Cd209d;Cd28;Cd3g;Cdk4;Cycs;Cyct;Ddx58;Eif2ak2;Eif2s1;Fadd;Fas;Fcgr2b;Fos;Hspa1l;Hspa2;Hspa8;Ifih1;Ifnar2;Ikbke;Il12b;Il1a;Il1b;Il2rb;Il6;Mapk10;Mapk9;Oas1a;Oas1g;Oas2;Oas3;Pik3r1;Pik3r3;Stat1;Stat2;Stat3;Stat5a;Tlr2;Tlr9;Trp53;Trp73	=HYPERLINK("../../3.KEGG_map/Inhabitor-vs-Aging-Total/mmu05162.html","mmu05162")
mmu05163	Human cytomegalovirus infection	Human Diseases	Infectious disease: viral	73	2507	250	8635	0.500930578100162	0.72258127637457	1.00575189469485	Adcy1;Adcy2;Adcy3;Adcy5;Adcy8;Adcy9;Atf4;Atf6b;B2m;Bak1;Calm4;Calml4;Calr4;Ccl2;Ccl3;Ccl4;Ccl5;Ccr1;Cdk4;Creb3;Creb3l1;Creb3l2;Creb3l3;Creb5;Cx3cl1;Cxcr2;Cycs;Cyct;E2f2;Egfr;Fadd;Fas;Gm7030;Gm8909;Gnai1;Gnao1;Gnb5;Gng2;Gng8;Gngt2;H2-D1;H2-K1;H2-M10.1;H2-M10.4;H2-M2;H2-M3;H2-Q4;H2-T-ps;H2-T22;H2-T23;H2-T3;Il1b;Il6;Itgb3;Map2k6;Nfatc1;Nfatc4;Pdgfra;Pik3r1;Pik3r3;Plcb2;Prkcb;Ptger4;Ptk2b;Rac2;Raf1;R…	=HYPERLINK("../../3.KEGG_map/Inhabitor-vs-Aging-Total/mmu05163.html","mmu05163")
mmu05164	Influenza A	Human Diseases	Infectious disease: viral	58	2507	168	8635	0.0687856034627553	0.217709774066585	1.18912283700876	Actb;Bak1;Calcoco2;Casp1;Ccl2;Ccl5;Cdk4;Ciita;Cxcl10;Cycs;Cyct;Ddx58;Eif2ak2;Eif2s1;Fadd;Fas;Fdps;H2-DMa;H2-DMb1;H2-DMb2;H2-Eb1;H2-Oa;H2-Ob;Icam1;Ifih1;Ifnar2;Ikbke;Il12b;Il18;Il1a;Il1b;Il33;Il6;Kpna2;Nlrp3;Nxf7;Oas1a;Oas1g;Oas2;Oas3;Pik3r1;Pik3r3;Plg;Prkcb;Raf1;Rnasel;Rsad2;Slc25a5;Socs3;Stat1;Stat2;Ticam1;Tmprss11d;Tmprss4;Tnfsf10;Tpsb2;Trim25;Xpo1	=HYPERLINK("../../3.KEGG_map/Inhabitor-vs-Aging-Total/mmu05164.html","mmu05164")
mmu05165	Human papillomavirus infection	Human Diseases	Infectious disease: viral	117	2507	354	8635	0.051659730016197	0.181086795540648	1.13838878259517	Atp6v0d2;Atp6v1c2;Atp6v1g2;Bak1;Ccna2;Cdk4;Col1a1;Col2a1;Col4a3;Col4a4;Col4a6;Col6a1;Col6a4;Col6a5;Col6a6;Col9a2;Col9a3;Creb3;Creb3l1;Creb3l2;Creb3l3;Creb5;Dlg2;Dlg3;Egfr;Eif2ak2;Fadd;Fas;Fn1;Foxo1;Fzd4;Fzd5;Fzd7;Gm7030;Gm8909;H2-D1;H2-K1;H2-M10.1;H2-M10.4;H2-M2;H2-M3;H2-Q4;H2-T-ps;H2-T22;H2-T23;H2-T3;Hdac2;Hes1;Hes6;Hes7;Ifnar2;Ikbke;Irf1;Isg15;Itga1;Itga11;Itga2;Itga2b;Itga4;Itga7;Itga8;Itga9;I…	=HYPERLINK("../../3.KEGG_map/Inhabitor-vs-Aging-Total/mmu05165.html","mmu05165")
mmu05166	Human T-cell leukemia virus 1 infection	Human Diseases	Infectious disease: viral	79	2507	240	8635	0.102599399566813	0.282826344770632	1.13376711873421	Adcy1;Adcy2;Adcy3;Adcy5;Adcy8;Adcy9;Anapc1;Anapc5;Atf4;Atf6b;B2m;Bub1b;Bub3;Calr4;Ccna2;Ccnb2;Cd3g;Cd4;Cdc20;Cdk4;Chek1;Creb3;Creb3l1;Creb3l2;Creb3l3;Creb5;Csf2;E2f2;Egr2;Espl1;Fdps;Fos;Fosl1;Gm7030;Gm8909;H2-D1;H2-DMa;H2-DMb1;H2-DMb2;H2-Eb1;H2-K1;H2-M10.1;H2-M10.4;H2-M2;H2-M3;H2-Oa;H2-Ob;H2-Q4;H2-T-ps;H2-T22;H2-T23;H2-T3;Icam1;Il15;Il1r2;Il2rb;Il6;Itgal;Kat2a;Kat5;Lta;Mad2l1;Mapk10;Mapk9;Nfatc1;…	=HYPERLINK("../../3.KEGG_map/Inhabitor-vs-Aging-Total/mmu05166.html","mmu05166")
mmu05167	Kaposi sarcoma-associated herpesvirus infection	Human Diseases	Infectious disease: viral	59	2507	219	8635	0.777010874201085	0.941656301076408	0.927931472243016	Bak1;C3;Calm4;Calml4;Ccr1;Cd200r2;Cdk4;Csf2;Cycs;Cyct;E2f2;Eif2ak2;Fadd;Fas;Fgf2;Fos;Gm7030;Gm8909;Gnb5;Gng2;Gng8;Gngt2;H2-D1;H2-K1;H2-M10.1;H2-M10.4;H2-M2;H2-M3;H2-Q4;H2-T-ps;H2-T22;H2-T23;H2-T3;Hck;Icam1;Ifnar2;Ikbke;Il6;Map2k6;Mapk10;Mapk9;Nfatc1;Nfatc4;Pdgfb;Pik3cg;Pik3r1;Pik3r3;Pik3r6;Plcg2;Raf1;Rb1;Stat1;Stat2;Stat3;Syk;Tcf7;Ticam1;Trp53;Vegfa	=HYPERLINK("../../3.KEGG_map/Inhabitor-vs-Aging-Total/mmu05167.html","mmu05167")
mmu05168	Herpes simplex virus 1 infection	Human Diseases	Infectious disease: viral	114	2507	449	8635	0.96535313182257	1	0.874513500283838	Alyref;AU041133;AW146154;B2m;Bak1;Bcl2;Bst2;C3;Calr4;Ccl2;Ccl5;Cd74;Cycs;Cyct;Ddx58;Eif2ak2;Eif2b1;Eif2b4;Eif2b5;Eif2s1;Fadd;Fas;Gm12258;Gm7030;Gm8909;H2-D1;H2-DMa;H2-DMb1;H2-DMb2;H2-Eb1;H2-K1;H2-M10.1;H2-M10.4;H2-M2;H2-M3;H2-Oa;H2-Ob;H2-Q4;H2-T-ps;H2-T22;H2-T23;H2-T3;Hc;Hcfc1;Ifih1;Ifnar2;Ikbke;Il12b;Il1b;Il6;Itgb3;Lta;Nectin1;Nectin2;Nxf7;Oas1a;Oas1g;Oas2;Oas3;Pik3r1;Pik3r3;Pilra;Pou2f2;Pou2f3;…	=HYPERLINK("../../3.KEGG_map/Inhabitor-vs-Aging-Total/mmu05168.html","mmu05168")
mmu05169	Epstein-Barr virus infection	Human Diseases	Infectious disease: viral	85	2507	223	8635	0.00193249091908231	0.0149998104671627	1.31287104627223	B2m;Bak1;Bcl2;Bcl2l11;Calr4;Ccna2;Cd19;Cd247;Cd3g;Cdk4;Cr2;Cxcl10;Cycs;Cyct;Ddx58;E2f2;Eif2ak2;Entpd1;Entpd3;Entpd8;Fadd;Fas;Fcer2a;Gadd45a;Gm7030;Gm8909;H2-D1;H2-DMa;H2-DMb1;H2-DMb2;H2-Eb1;H2-K1;H2-M10.1;H2-M10.4;H2-M2;H2-M3;H2-Oa;H2-Ob;H2-Q4;H2-T-ps;H2-T22;H2-T23;H2-T3;Hdac2;Hes1;Icam1;Ifnar2;Ikbke;Il6;Isg15;Itgal;Map2k3;Map2k6;Mapk10;Mapk9;Oas1a;Oas1g;Oas2;Oas3;Pik3r1;Pik3r3;Plcg2;Psmc1;Psmc3;…	=HYPERLINK("../../3.KEGG_map/Inhabitor-vs-Aging-Total/mmu05169.html","mmu05169")
mmu05170	Human immunodeficiency virus 1 infection	Human Diseases	Infectious disease: viral	72	2507	234	8635	0.299056382124499	0.50820823903207	1.05980178576908	Ap1g2;Ap1m1;Ap1m2;Ap1s1;B2m;Bak1;Bcl2;Bst2;Calm4;Calml4;Calr4;Ccnb1;Ccnb2;Ccnb3;Cd247;Cd3g;Cd4;Cdc25c;Cdk1;Cfl1;Chek1;Cul1;Cul4b;Cycs;Cyct;Fadd;Fas;Fos;Gm7030;Gm8909;Gnai1;Gnao1;Gnb5;Gng2;Gng8;Gngt2;H2-D1;H2-K1;H2-M10.1;H2-M10.4;H2-M2;H2-M3;H2-Q4;H2-T-ps;H2-T22;H2-T23;H2-T3;Limk2;Map2k3;Map2k6;Mapk10;Mapk9;Nfatc1;Nfatc4;Pak5;Pak6;Pik3r1;Pik3r3;Plcg2;Prkcb;Ptk2b;Rac2;Raf1;Rbx1;Tap1;Tap2;Tapbp;Tlr2…	=HYPERLINK("../../3.KEGG_map/Inhabitor-vs-Aging-Total/mmu05170.html","mmu05170")
mmu05171	Coronavirus disease - COVID-19	Human Diseases	Infectious disease: viral	70	2507	243	8635	0.55615561527581	0.768250482902645	0.992201260339363	Ace;Ace2;C1qb;C1ra;C1rb;C1s1;C1s2;C2;C3;C4b;C7;C8g;C9;Casp1;Ccl2;Cfb;Csf2;Csf3;Cxcl10;Cybb;Ddx58;Egfr;Eif2ak2;F13a1;F2;Fgg;Fos;Hc;Ifih1;Ifnar2;Ikbke;Il12b;Il1b;Il6;Isg15;Mapk10;Mapk9;Mas1;Masp1;Mmp3;Nlrp3;Oas1a;Oas1g;Oas2;Oas3;Pik3r1;Pik3r3;Plcg2;Prkcb;Rpl10;Rpl13;Rpl14;Rpl15;Rpl18;Rpl22l1;Rpl3l;Rpl6;Rpl7a;Rpl8;Rplp0;Rps12;Rps2;Rpsa;Rsl24d1;Stat1;Stat2;Stat3;Syk;Tlr2;Vwf	=HYPERLINK("../../3.KEGG_map/Inhabitor-vs-Aging-Total/mmu05171.html","mmu05171")
mmu05200	Pathways in cancer	Human Diseases	Cancer: overview	186	2507	542	8635	0.00330907709230368	0.0234512854802391	1.18201140128673	Adcy1;Adcy2;Adcy3;Adcy5;Adcy8;Adcy9;Agt;Alk;Ar;Arnt2;Bak1;Bcl2;Bcl2l11;Bdkrb1;Bdkrb2;Birc5;Birc7;Calm4;Calml4;Camk2a;Camk2b;Ccna2;Cdk4;Cks1b;Cks2;Col4a3;Col4a4;Col4a6;Csf1r;Csf2rb;Csf2rb2;Csf3r;Ctbp1;Ctnna2;Ctnna3;Cul1;Cycs;Cyct;Dapk1;Dapk2;Dcc;Dll4;E2f2;Ednra;Egfr;Epas1;Esr1;Esr2;F2;F2r;Fadd;Fas;Fgf1;Fgf2;Fgf23;Fgfr2;Fgfr3;Fgfr4;Flt3;Flt3l;Flt4;Fn1;Fos;Foxo1;Frat1;Fzd4;Fzd5;Fzd7;Gadd45a;Gli1;Gm1…	=HYPERLINK("../../3.KEGG_map/Inhabitor-vs-Aging-Total/mmu05200.html","mmu05200")
mmu05202	Transcriptional misregulation in cancer	Human Diseases	Cancer: overview	58	2507	216	8635	0.784435581308226	0.943638374562662	0.924873317673477	Arnt2;Atf1;Bak1;Bcl11b;Bcl6;Bmi1;Ccna2;Cebpe;Csf1r;Csf2;Ddit3;Dot1l;Erg;Etv4;Ewsr1;Flt1;Flt3;Foxo1;Fus;Gadd45a;Gria3;H3c10;H3c14;Hdac2;Hmga2;Igf1;Il1r2;Il2rb;Il6;Itgam;Jup;Maf;Meis1;Mitf;Mmp3;Mmp9;Nfkbiz;Ngfr;Nr4a3;Nsd2;Ntrk1;Nupr1;Pax5;Pax7;Pax8;Pdgfa;Plat;Plau;Pparg;Prom1;Slc45a3;Spint1;Traf1;Trp53;Tspan7;Wt1;Zbtb16;Zeb1	=HYPERLINK("../../3.KEGG_map/Inhabitor-vs-Aging-Total/mmu05202.html","mmu05202")
mmu05203	Viral carcinogenesis	Human Diseases	Cancer: overview	71	2507	223	8635	0.194071657683001	0.419657237968942	1.09663346218033	Atf4;Atf6b;Atp6v0d2;AU015228;Bak1;C3;Ccna2;Cdc20;Cdk1;Cdk4;Chek1;Creb3;Creb3l1;Creb3l2;Creb3l3;Creb5;Ddx3x;Egr2;Egr3;Eif2ak2;Gm7030;Gm8909;Gsn;Gtf2h1;H2-D1;H2-K1;H2-M10.1;H2-M10.4;H2-M2;H2-M3;H2-Q4;H2-T-ps;H2-T22;H2-T23;H2-T3;H2bc13;H2bc21;H2bc23;H2bc4;H2bc8;H4c3;H4c4;H4c6;H4f16;Hdac11;Hdac2;Hdac9;Hnrnpk;Hpn;Kat2a;Mrps18b;Pik3r1;Pik3r3;Pkm;Psmc1;Ranbp1;Rb1;Rbl1;Rbpjl;Scin;Skp2;Sp100;Stat3;Stat5a;…	=HYPERLINK("../../3.KEGG_map/Inhabitor-vs-Aging-Total/mmu05203.html","mmu05203")
mmu05204	Chemical carcinogenesis	Human Diseases	Cancer: overview	32	2507	101	8635	0.311613973516692	0.523639976115678	1.09128104673252	Adh7;Aldh3a1;Aldh3b1;Aldh3b2;Cyp1a1;Cyp1b1;Cyp2b10;Cyp2b13;Cyp2b19;Cyp2c23;Cyp2c29;Cyp2c55;Cyp2c70;Cyp2e1;Cyp3a16;Ephx1;Gm10639;Gm3776;Gsta1;Gsta2;Gstk1;Gstm4;Gstm6;Gstt1;Gstt3;Gstt4;Hpgds;Hsd11b1;Kyat1;Kyat3;Nat1;Ugt1a7c	=HYPERLINK("../../3.KEGG_map/Inhabitor-vs-Aging-Total/mmu05204.html","mmu05204")
mmu05205	Proteoglycans in cancer	Human Diseases	Cancer: overview	68	2507	202	8635	0.0837950776329202	0.249233757719821	1.1594861121533	Actb;Ank1;Ank3;Camk2a;Camk2b;Col1a1;Dcn;Drosha;Egfr;Erbb3;Erbb4;Esr1;Fas;Fgf2;Flna;Fn1;Fzd4;Fzd5;Fzd7;Hcls1;Hgf;Hpse;Hpse2;Hspb2;Igf1;Igf2;Il12b;Itga2;Itgb3;Itgb5;Kdr;Lum;Mmp9;Pdcd4;Pik3r1;Pik3r3;Plau;Plaur;Plce1;Plcg2;Ppp1ca;Ppp1r12b;Prkcb;Raf1;Rras;Sdc1;Sdc4;Stat3;Tfap4;Tgfb1;Thbs1;Timp3;Tlr2;Trp53;Vav1;Vav3;Vegfa;Vtn;Wnt1;Wnt10a;Wnt10b;Wnt2b;Wnt5b;Wnt6;Wnt7a;Wnt7b;Wnt8b;Wnt9a	=HYPERLINK("../../3.KEGG_map/Inhabitor-vs-Aging-Total/mmu05205.html","mmu05205")
mmu05206	MicroRNAs in cancer	Human Diseases	Cancer: overview	57	2507	162	8635	0.0508924716892438	0.181086795540648	1.21190296798594	Abcb1a;Bak1;Bcl2;Bcl2l11;Bmf;Bmi1;Cdc25a;Cdc25b;Cdc25c;Cdca5;Cyp1b1;Cyp24a1;Dicer1;Dnmt1;E2f2;Efna1;Efna3;Egfr;Erbb3;Ezh2;Fgfr3;Hdac2;Hmga2;Hnrnpk;Itgb3;Kif23;Mmp9;Notch1;Notch3;Pdcd4;Pdgfa;Pdgfb;Pdgfra;Pdgfrb;Pik3r1;Pik3r3;Pim1;Plau;Plcg2;Prkcb;Raf1;Reck;Rps6ka5;Serpinb5;Shc4;Slc45a3;St14;Stat3;Stmn1;Thbs1;Timp3;Tnn;Tnr;Trp53;Trp63;Vegfa;Zeb1	=HYPERLINK("../../3.KEGG_map/Inhabitor-vs-Aging-Total/mmu05206.html","mmu05206")
mmu05210	Colorectal cancer	Human Diseases	Cancer: specific types	23	2507	88	8635	0.761629294612727	0.936947736014147	0.900229357798165	Bak1;Bcl2;Bcl2l11;Birc5;Cycs;Cyct;Dcc;Egfr;Fos;Gadd45a;Mapk10;Mapk9;Mlh1;Msh3;Pik3r1;Pik3r3;Rac2;Raf1;Ralgds;Smad3;Tcf7;Tgfb1;Trp53	=HYPERLINK("../../3.KEGG_map/Inhabitor-vs-Aging-Total/mmu05210.html","mmu05210")
mmu05211	Renal cell carcinoma	Human Diseases	Cancer: specific types	12	2507	68	8635	0.989468620086475	1	0.607827494779324	Arnt2;Epas1;Hgf;Pak5;Pak6;Pdgfb;Pik3r1;Pik3r3;Raf1;Rbx1;Tgfb1;Vegfa	=HYPERLINK("../../3.KEGG_map/Inhabitor-vs-Aging-Total/mmu05211.html","mmu05211")
mmu05212	Pancreatic cancer	Human Diseases	Cancer: specific types	20	2507	76	8635	0.739074203941321	0.919611414064391	0.906409422039343	Bak1;Cdk4;E2f2;Egfr;Gadd45a;Mapk10;Mapk9;Pik3r1;Pik3r3;Rac2;Rad51;Raf1;Ralgds;Rb1;Smad3;Stat1;Stat3;Tgfb1;Trp53;Vegfa	=HYPERLINK("../../3.KEGG_map/Inhabitor-vs-Aging-Total/mmu05212.html","mmu05212")
mmu05213	Endometrial cancer	Human Diseases	Cancer: specific types	11	2507	58	8635	0.971434612937523	1	0.653239893814561	Bak1;Ctnna2;Ctnna3;Egfr;Gadd45a;Mlh1;Pik3r1;Pik3r3;Raf1;Tcf7;Trp53	=HYPERLINK("../../3.KEGG_map/Inhabitor-vs-Aging-Total/mmu05213.html","mmu05213")
mmu05214	Glioma	Human Diseases	Cancer: specific types	25	2507	74	8635	0.216953105553717	0.431260441527511	1.16363371748294	Bak1;Calm4;Calml4;Camk1g;Camk2a;Camk2b;Camk4;Cdk4;E2f2;Egfr;Gadd45a;Igf1;Pdgfa;Pdgfb;Pdgfra;Pdgfrb;Pik3r1;Pik3r3;Plcg2;Prkcb;Raf1;Rb1;Shc3;Shc4;Trp53	=HYPERLINK("../../3.KEGG_map/Inhabitor-vs-Aging-Total/mmu05214.html","mmu05214")
mmu05215	Prostate cancer	Human Diseases	Cancer: specific types	35	2507	99	8635	0.101363267836196	0.282826344770632	1.21770154678013	Ar;Atf4;Bcl2;Creb3;Creb3l1;Creb3l2;Creb3l3;Creb5;E2f2;Egfr;Erg;Fgfr2;Foxo1;Hsp90aa1;Hsp90ab1;Igf1;Il1r2;Ins2;Insrr;Mmp3;Mmp9;Pdgfa;Pdgfb;Pdgfra;Pdgfrb;Pik3r1;Pik3r3;Plat;Plau;Raf1;Rb1;Spint1;Tcf7;Trp53;Zeb1	=HYPERLINK("../../3.KEGG_map/Inhabitor-vs-Aging-Total/mmu05215.html","mmu05215")
mmu05216	Thyroid cancer	Human Diseases	Cancer: specific types	9	2507	37	8635	0.789470932677454	0.946204132547243	0.837816276587717	Bak1;Gadd45a;Ntrk1;Pax8;Pparg;Ret;Tcf7;Tpr;Trp53	=HYPERLINK("../../3.KEGG_map/Inhabitor-vs-Aging-Total/mmu05216.html","mmu05216")
mmu05217	Basal cell carcinoma	Human Diseases	Cancer: specific types	19	2507	63	8635	0.469126167991403	0.692014166358359	1.03877397255937	Bak1;Fzd4;Fzd5;Fzd7;Gadd45a;Gli1;Hhip;Tcf7;Trp53;Wnt1;Wnt10a;Wnt10b;Wnt2b;Wnt5b;Wnt6;Wnt7a;Wnt7b;Wnt8b;Wnt9a	=HYPERLINK("../../3.KEGG_map/Inhabitor-vs-Aging-Total/mmu05217.html","mmu05217")
mmu05218	Melanoma	Human Diseases	Cancer: specific types	20	2507	72	8635	0.636781771746577	0.847309622813812	0.956765501041528	Bak1;Cdk4;E2f2;Egfr;Fgf1;Fgf2;Fgf23;Gadd45a;Hgf;Igf1;Mitf;Pdgfa;Pdgfb;Pdgfra;Pdgfrb;Pik3r1;Pik3r3;Raf1;Rb1;Trp53	=HYPERLINK("../../3.KEGG_map/Inhabitor-vs-Aging-Total/mmu05218.html","mmu05218")
mmu05219	Bladder cancer	Human Diseases	Cancer: specific types	13	2507	41	8635	0.409681075296718	0.635878980633279	1.09211281582301	Cdk4;Dapk1;Dapk2;E2f2;Egfr;Fgfr3;Mmp9;Raf1;Rb1;Rps6ka5;Thbs1;Trp53;Vegfa	=HYPERLINK("../../3.KEGG_map/Inhabitor-vs-Aging-Total/mmu05219.html","mmu05219")
mmu05220	Chronic myeloid leukemia	Human Diseases	Cancer: specific types	17	2507	76	8635	0.924149601709133	1	0.770448008733441	Bak1;Cdk4;Ctbp1;E2f2;Gab2;Gadd45a;Hdac2;Pik3r1;Pik3r3;Raf1;Rb1;Shc3;Shc4;Smad3;Stat5a;Tgfb1;Trp53	=HYPERLINK("../../3.KEGG_map/Inhabitor-vs-Aging-Total/mmu05220.html","mmu05220")
mmu05221	Acute myeloid leukemia	Human Diseases	Cancer: specific types	16	2507	70	8635	0.901297959853611	1	0.787281326571315	Ccna2;Cebpe;Csf1r;Csf2;Flt3;Itgam;Jup;Kit;Pik3r1;Pik3r3;Pim1;Raf1;Stat3;Stat5a;Tcf7;Zbtb16	=HYPERLINK("../../3.KEGG_map/Inhabitor-vs-Aging-Total/mmu05221.html","mmu05221")
mmu05222	Small cell lung cancer	Human Diseases	Cancer: specific types	31	2507	93	8635	0.209190245381063	0.423577763939294	1.14811860124983	Bak1;Bcl2;Birc7;Cdk4;Cks1b;Cks2;Col4a3;Col4a4;Col4a6;Cycs;Cyct;E2f2;Fhit;Fn1;Gadd45a;Itga2;Itga2b;Lama1;Lama2;Lama3;Lama4;Lamb3;Lamc2;Nos2;Pik3r1;Pik3r3;Rarb;Rb1;Skp2;Traf1;Trp53	=HYPERLINK("../../3.KEGG_map/Inhabitor-vs-Aging-Total/mmu05222.html","mmu05222")
mmu05223	Non-small cell lung cancer	Human Diseases	Cancer: specific types	22	2507	72	8635	0.431385727320412	0.654101149332345	1.05244205114568	Alk;Bak1;Cdk4;E2f2;Egfr;Fhit;Gadd45a;Hgf;Kif5a;Kif5c;Pik3r1;Pik3r3;Plcg2;Prkcb;Raf1;Rarb;Rassf5;Rb1;Ret;Stat3;Stat5a;Trp53	=HYPERLINK("../../3.KEGG_map/Inhabitor-vs-Aging-Total/mmu05223.html","mmu05223")
mmu05224	Breast cancer	Human Diseases	Cancer: specific types	43	2507	147	8635	0.508092978608026	0.729684189542804	1.00753265007638	Bak1;Cdk4;Dll4;E2f2;Egfr;Esr1;Esr2;Fgf1;Fgf2;Fgf23;Flt4;Fos;Frat1;Fzd4;Fzd5;Fzd7;Gadd45a;Hes1;Igf1;Jag2;Kit;Notch1;Notch3;Peg12;Pgr;Pik3r1;Pik3r3;Raf1;Rb1;Shc3;Shc4;Tcf7;Trp53;Wnt1;Wnt10a;Wnt10b;Wnt2b;Wnt5b;Wnt6;Wnt7a;Wnt7b;Wnt8b;Wnt9a	=HYPERLINK("../../3.KEGG_map/Inhabitor-vs-Aging-Total/mmu05224.html","mmu05224")
mmu05225	Hepatocellular carcinoma	Human Diseases	Cancer: specific types	53	2507	173	8635	0.346755447292911	0.567328031719139	1.05520726935678	Actb;Actl6a;Arid2;Bak1;Cdk4;Dpf3;E2f2;Egfr;Frat1;Fzd4;Fzd5;Fzd7;Gadd45a;Gm10639;Gm3776;Gsta1;Gsta2;Gstm4;Gstm6;Gstt1;Gstt3;Gstt4;Hgf;Igf2;Nqo1;Peg12;Phf10;Pik3r1;Pik3r3;Plcg2;Prkcb;Raf1;Rb1;Shc3;Shc4;Smad3;Smarca2;Smarcb1;Smarcd1;Tcf7;Tgfb1;Trp53;Txnrd2;Wnt1;Wnt10a;Wnt10b;Wnt2b;Wnt5b;Wnt6;Wnt7a;Wnt7b;Wnt8b;Wnt9a	=HYPERLINK("../../3.KEGG_map/Inhabitor-vs-Aging-Total/mmu05225.html","mmu05225")
mmu05226	Gastric cancer	Human Diseases	Cancer: specific types	43	2507	149	8635	0.550143095397063	0.768250482902645	0.99400872188744	Abcb1a;Bak1;Bcl2;Cdh17;Ctnna2;Ctnna3;E2f2;Egfr;Fgf1;Fgf2;Fgf23;Fgfr2;Frat1;Fzd4;Fzd5;Fzd7;Gadd45a;Hgf;Jup;Mlh1;Muc2;Peg12;Pik3r1;Pik3r3;Raf1;Rarb;Rb1;Shc3;Shc4;Smad3;Tcf7;Tgfb1;Trp53;Wnt1;Wnt10a;Wnt10b;Wnt2b;Wnt5b;Wnt6;Wnt7a;Wnt7b;Wnt8b;Wnt9a	=HYPERLINK("../../3.KEGG_map/Inhabitor-vs-Aging-Total/mmu05226.html","mmu05226")
mmu05230	Central carbon metabolism in cancer	Human Diseases	Cancer: overview	26	2507	69	8635	0.0750883724836966	0.233840815649648	1.29787320141286	Egfr;Fgfr2;Fgfr3;Flt3;G6pdx;Gck;Hkdc1;Kit;Ldha;Ldhc;Ntrk1;Ntrk3;Pdgfra;Pdgfrb;Pdhb;Pfkl;Pfkm;Pgam2;Pik3r1;Pik3r3;Pkm;Raf1;Ret;Slc1a5;Slc7a5;Trp53	=HYPERLINK("../../3.KEGG_map/Inhabitor-vs-Aging-Total/mmu05230.html","mmu05230")
mmu05231	Choline metabolism in cancer	Human Diseases	Cancer: overview	32	2507	98	8635	0.245072276375883	0.46137322169042	1.12468760938759	Dgka;Dgkb;Dgkg;Dgki;Dgkk;Egfr;Fos;Mapk10;Mapk9;Pdgfa;Pdgfb;Pdgfra;Pdgfrb;Pik3r1;Pik3r3;Pip5k1b;Pla2g4c;Pla2g4d;Pla2g4e;Pla2g4f;Plpp2;Plpp3;Prkcb;Rac2;Raf1;Ralgds;Slc22a1;Slc22a3;Slc22a4;Slc44a2;Slc44a3;Slc44a5	=HYPERLINK("../../3.KEGG_map/Inhabitor-vs-Aging-Total/mmu05231.html","mmu05231")
mmu05235	PD-L1 expression and PD-1 checkpoint pathway in cancer	Human Diseases	Cancer: overview	24	2507	88	8635	0.681100201374657	0.87416797499267	0.939369764658955	Alk;Batf2;Cd247;Cd274;Cd28;Cd3g;Cd4;Egfr;Fos;Map2k3;Map2k6;Nfatc1;Pdcd1;Pik3r1;Pik3r3;Prkcq;Raf1;Rasgrp1;Stat1;Stat3;Ticam1;Tlr2;Tlr9;Zap70	=HYPERLINK("../../3.KEGG_map/Inhabitor-vs-Aging-Total/mmu05235.html","mmu05235")
mmu05310	Asthma	Human Diseases	Immune disease	9	2507	24	8635	0.240199332735733	0.457923874104379	1.29163342640606	Epx;H2-DMa;H2-DMb1;H2-DMb2;H2-Eb1;H2-Oa;H2-Ob;Il5;Prg2	=HYPERLINK("../../3.KEGG_map/Inhabitor-vs-Aging-Total/mmu05310.html","mmu05310")
mmu05320	Autoimmune thyroid disease	Human Diseases	Immune disease	26	2507	72	8635	0.116630820936278	0.306626190526021	1.24379515135399	Cd28;Cd80;Fas;Gm7030;Gm8909;H2-D1;H2-DMa;H2-DMb1;H2-DMb2;H2-Eb1;H2-K1;H2-M10.1;H2-M10.4;H2-M2;H2-M3;H2-Oa;H2-Ob;H2-Q4;H2-T-ps;H2-T22;H2-T23;H2-T3;Il5;Tg;Tpo;Tshr	=HYPERLINK("../../3.KEGG_map/Inhabitor-vs-Aging-Total/mmu05320.html","mmu05320")
mmu05321	Inflammatory bowel disease	Human Diseases	Immune disease	31	2507	61	8635	0.000267741125034036	0.00281560021809987	1.75041032649565	Gata3;H2-DMa;H2-DMb1;H2-DMb2;H2-Eb1;H2-Oa;H2-Ob;Il12b;Il12rb2;Il18;Il18r1;Il1a;Il1b;Il21r;Il23a;Il23r;Il4ra;Il5;Il6;Maf;Nfatc1;Nod2;Rora;Rorc;Smad3;Stat1;Stat3;Stat4;Stat6;Tgfb1;Tlr2	=HYPERLINK("../../3.KEGG_map/Inhabitor-vs-Aging-Total/mmu05321.html","mmu05321")
mmu05322	Systemic lupus erythematosus	Human Diseases	Immune disease	44	2507	146	8635	0.414394592307875	0.637229420247015	1.03802503674643	C1qb;C1ra;C1rb;C1s1;C1s2;C2;C3;C4b;C7;C8g;C9;Cd28;Cd80;Fcgr4;Grin2a;Grin2b;H2-DMa;H2-DMb1;H2-DMb2;H2-Eb1;H2-Oa;H2-Ob;H2ac12;H2ac18;H2ac19;H2az1;H2bc13;H2bc21;H2bc23;H2bc4;H2bc8;H3c10;H3c14;H4c3;H4c4;H4c6;H4f16;Hc;Macroh2a2;Snrpb;Snrpd1;Snrpd3;Ssb;Trim21	=HYPERLINK("../../3.KEGG_map/Inhabitor-vs-Aging-Total/mmu05322.html","mmu05322")
mmu05323	Rheumatoid arthritis	Human Diseases	Immune disease	35	2507	86	8635	0.0131690996566463	0.0652033103836706	1.40177271082829	Acp5;Angpt1;Atp6v0d2;Atp6v1c2;Atp6v1g2;Ccl2;Ccl3;Ccl5;Cd28;Cd80;Csf1;Csf2;Flt1;Fos;H2-DMa;H2-DMb1;H2-DMb2;H2-Eb1;H2-Oa;H2-Ob;Icam1;Il15;Il18;Il1a;Il1b;Il23a;Il6;Itgal;Mmp3;Tek;Tgfb1;Tlr2;Tnfrsf11a;Tnfsf13;Vegfa	=HYPERLINK("../../3.KEGG_map/Inhabitor-vs-Aging-Total/mmu05323.html","mmu05323")
mmu05330	Allograft rejection	Human Diseases	Immune disease	24	2507	56	8635	0.0186301758557185	0.0831977716296469	1.47615248732121	Cd28;Cd80;Fas;Gm7030;Gm8909;H2-D1;H2-DMa;H2-DMb1;H2-DMb2;H2-Eb1;H2-K1;H2-M10.1;H2-M10.4;H2-M2;H2-M3;H2-Oa;H2-Ob;H2-Q4;H2-T-ps;H2-T22;H2-T23;H2-T3;Il12b;Il5	=HYPERLINK("../../3.KEGG_map/Inhabitor-vs-Aging-Total/mmu05330.html","mmu05330")
mmu05332	Graft-versus-host disease	Human Diseases	Immune disease	26	2507	56	8635	0.00421369902030267	0.0286180391795557	1.59916519459798	Cd28;Cd80;Fas;Gm7030;Gm8909;H2-D1;H2-DMa;H2-DMb1;H2-DMb2;H2-Eb1;H2-K1;H2-M10.1;H2-M10.4;H2-M2;H2-M3;H2-Oa;H2-Ob;H2-Q4;H2-T-ps;H2-T22;H2-T23;H2-T3;Il1a;Il1b;Il6;Klrc1	=HYPERLINK("../../3.KEGG_map/Inhabitor-vs-Aging-Total/mmu05332.html","mmu05332")
mmu05340	Primary immunodeficiency	Human Diseases	Immune disease	11	2507	36	8635	0.482641432657032	0.702415656456216	1.05244205114568	Cd19;Cd4;Cd8b1;Ciita;Icos;Il7r;Ptprc;Rag1;Tap1;Tap2;Zap70	=HYPERLINK("../../3.KEGG_map/Inhabitor-vs-Aging-Total/mmu05340.html","mmu05340")
mmu05410	Hypertrophic cardiomyopathy	Human Diseases	Cardiovascular disease	49	2507	91	8635	5.50929544530377e-07	2.99338385861505e-05	1.85465312509589	Ace;Actb;Actc1;Agt;Cacna1d;Cacna1s;Cacna2d2;Cacna2d3;Cacna2d4;Cacnb1;Cacnb4;Cacng2;Cacng5;Cacng7;Cacng8;Des;Dmd;Igf1;Il6;Itga1;Itga11;Itga2;Itga2b;Itga4;Itga7;Itga8;Itga9;Itgb3;Itgb4;Itgb5;Itgb8;Lama1;Lama2;Mybpc3;Myh6;Myh7;Myl2;Myl3;Prkab2;Prkag3;Ryr2;Sgca;Sgcg;Slc8a1;Slc8a3;Tgfb1;Tnnc1;Tnni3;Ttn	=HYPERLINK("../../3.KEGG_map/Inhabitor-vs-Aging-Total/mmu05410.html","mmu05410")
mmu05412	Arrhythmogenic right ventricular cardiomyopathy	Human Diseases	Cardiovascular disease	40	2507	77	8635	1.86963077716106e-05	0.00041244032866514	1.78927574220753	Actb;Actn2;Actn3;Cacna1d;Cacna1s;Cacna2d2;Cacna2d3;Cacna2d4;Cacnb1;Cacnb4;Cacng2;Cacng5;Cacng7;Cacng8;Ctnna2;Ctnna3;Des;Dmd;Dsp;Itga1;Itga11;Itga2;Itga2b;Itga4;Itga7;Itga8;Itga9;Itgb3;Itgb4;Itgb5;Itgb8;Jup;Lama1;Lama2;Ryr2;Sgca;Sgcg;Slc8a1;Slc8a3;Tcf7	=HYPERLINK("../../3.KEGG_map/Inhabitor-vs-Aging-Total/mmu05412.html","mmu05412")
mmu05414	Dilated cardiomyopathy	Human Diseases	Cardiovascular disease	52	2507	94	8635	7.73474877085222e-08	6.30382024824456e-06	1.90538831696781	Actb;Actc1;Adcy1;Adcy2;Adcy3;Adcy5;Adcy8;Adcy9;Agt;Cacna1d;Cacna1s;Cacna2d2;Cacna2d3;Cacna2d4;Cacnb1;Cacnb4;Cacng2;Cacng5;Cacng7;Cacng8;Des;Dmd;Igf1;Itga1;Itga11;Itga2;Itga2b;Itga4;Itga7;Itga8;Itga9;Itgb3;Itgb4;Itgb5;Itgb8;Lama1;Lama2;Mybpc3;Myh6;Myh7;Myl2;Myl3;Pln;Ryr2;Sgca;Sgcg;Slc8a1;Slc8a3;Tgfb1;Tnnc1;Tnni3;Ttn	=HYPERLINK("../../3.KEGG_map/Inhabitor-vs-Aging-Total/mmu05414.html","mmu05414")
mmu05415	Diabetic cardiomyopathy	Human Diseases	Cardiovascular disease	55	2507	197	8635	0.662416395086827	0.860349580869744	0.96162217871179	Ace;Agt;Atp5a1;Atp5b;Atp5g1;Atp5g3;Atp5o;Camk2a;Camk2b;Cd36;Col1a1;Cox6b2;Cpt1b;Ctsd;Cybb;Cyc1;G6pdx;Gapdh;Gfpt2;Gsr;Ins2;Mapk10;Mapk9;Mmp9;Ncf1;Ncf2;Ncf4;Ndufa4l2;Ndufa9;Ndufb8;Ndufs1;Ndufs8;Ndufv3;Parp1;Pdhb;Pdk2;Pdk4;Pik3r1;Pik3r3;Plcb2;Pln;Ppara;Ppp1ca;Prkcb;Prkcz;Ptpa;Rac2;Ren1;Ryr2;Slc25a5;Slc2a4;Smad3;Tgfb1;Tnni3;Uqcrb	=HYPERLINK("../../3.KEGG_map/Inhabitor-vs-Aging-Total/mmu05415.html","mmu05415")
mmu05416	Viral myocarditis	Human Diseases	Cardiovascular disease	39	2507	81	8635	0.000202911453569471	0.00236246906655884	1.65839353513865	Actb;Cd28;Cd55;Cd80;Cxadr;Cycs;Cyct;Dmd;Eif4g1;Eif4g2;Eif4g3;Gm7030;Gm8909;H2-D1;H2-DMa;H2-DMb1;H2-DMb2;H2-Eb1;H2-K1;H2-M10.1;H2-M10.4;H2-M2;H2-M3;H2-Oa;H2-Ob;H2-Q4;H2-T-ps;H2-T22;H2-T23;H2-T3;Icam1;Itgal;Lama1;Lama2;Myh6;Myh7;Rac2;Sgca;Sgcg	=HYPERLINK("../../3.KEGG_map/Inhabitor-vs-Aging-Total/mmu05416.html","mmu05416")
mmu05417	Lipid and atherosclerosis	Human Diseases	Cardiovascular disease	68	2507	216	8635	0.232193467216449	0.455994399473267	1.08433423451373	Abca1;Abcg1;Apob;Atf4;Bcl2;Calm4;Calml4;Camk2a;Camk2b;Casp1;Ccl2;Ccl3;Ccl5;Cd36;Cybb;Cycs;Cyct;Cyp1a1;Cyp2j9;Ddit3;Eif2s1;Ern1;Ero1a;Fas;Fos;Hsp90aa1;Hsp90ab1;Hspa1l;Hspa2;Hspa8;Hspd1;Icam1;Ikbke;Il12b;Il18;Il1b;Il6;Lbp;Map2k3;Map2k6;Map3k5;Mapk10;Mapk9;Mib2;Mmp3;Mmp9;Ncf1;Ncf2;Ncf4;Nfatc1;Nlrp3;Olr1;Pik3r1;Pik3r3;Plcb2;Pou2f2;Pou2f3;Pparg;Sele;Stat3;Ticam1;Tlr2;Tlr6;Tnfsf10;Trp53;Vav1;Vav3;Vldlr	=HYPERLINK("../../3.KEGG_map/Inhabitor-vs-Aging-Total/mmu05417.html","mmu05417")
mmu05418	Fluid shear stress and atherosclerosis	Human Diseases	Cardiovascular disease	50	2507	147	8635	0.106729384718119	0.289948161817556	1.17154959311208	Actb;Acvr2b;Bcl2;Bmpr1b;Calm4;Calml4;Ccl2;Dusp1;Fos;Gm10639;Gm3776;Gsta1;Gsta2;Gstm4;Gstm6;Gstt1;Gstt3;Gstt4;Hsp90aa1;Hsp90ab1;Icam1;Il1a;Il1b;Il1r2;Itga2b;Itgb3;Kdr;Map2k6;Map3k5;Mapk10;Mapk9;Mmp9;Ncf1;Ncf2;Nqo1;Pdgfa;Pdgfb;Pecam1;Pik3r1;Pik3r3;Plat;Prkcz;Rac2;Sdc1;Sdc4;Sele;Thbd;Trp53;Txn1;Vegfa	=HYPERLINK("../../3.KEGG_map/Inhabitor-vs-Aging-Total/mmu05418.html","mmu05418")

## Sheet: Inhibitors-Control(Normal)
id	Term	Classification_level1	Classification_level2	ListHits	ListTotal	PopHits	PopTotal	p-value	q-value	Enrichment_score	geneID	hyperlink_only_excel
mmu00010	Glycolysis / Gluconeogenesis	Metabolism	Carbohydrate metabolism	3	446	68	8635	0.689863633852259	1	0.854161171194936	Acss2;Aldh3b1;Pck2	=HYPERLINK("../../3.KEGG_map/Inhabitor-vs-Control-Total/mmu00010.html","mmu00010")
mmu00020	Citrate cycle (TCA cycle)	Metabolism	Carbohydrate metabolism	1	446	33	8635	0.826814542875273	1	0.586696562032885	Pck2	=HYPERLINK("../../3.KEGG_map/Inhabitor-vs-Control-Total/mmu00020.html","mmu00020")
mmu00030	Pentose phosphate pathway	Metabolism	Carbohydrate metabolism	1	446	33	8635	0.826814542875273	1	0.586696562032885	Rbks	=HYPERLINK("../../3.KEGG_map/Inhabitor-vs-Control-Total/mmu00030.html","mmu00030")
mmu00040	Pentose and glucuronate interconversions	Metabolism	Carbohydrate metabolism	5	446	35	8635	0.0324582476282675	0.271627688603652	2.76585522101217	Cryl1;Dcxr;Ugt1a6a;Ugt1a7c;Xylb	=HYPERLINK("../../3.KEGG_map/Inhabitor-vs-Control-Total/mmu00040.html","mmu00040")
mmu00052	Galactose metabolism	Metabolism	Carbohydrate metabolism	1	446	32	8635	0.817345287771972	1	0.605030829596413	Lct	=HYPERLINK("../../3.KEGG_map/Inhabitor-vs-Control-Total/mmu00052.html","mmu00052")
mmu00053	Ascorbate and aldarate metabolism	Metabolism	Carbohydrate metabolism	2	446	31	8635	0.480916626509709	0.982706679790831	1.24909590626356	Ugt1a6a;Ugt1a7c	=HYPERLINK("../../3.KEGG_map/Inhabitor-vs-Control-Total/mmu00053.html","mmu00053")
mmu00062	Fatty acid elongation	Metabolism	Lipid metabolism	1	446	29	8635	0.785724406775925	1	0.667620225761559	Acot2	=HYPERLINK("../../3.KEGG_map/Inhabitor-vs-Control-Total/mmu00062.html","mmu00062")
mmu00071	Fatty acid degradation	Metabolism	Lipid metabolism	2	446	52	8635	0.757808371772876	1	0.744653328734046	Acat3;Acox3	=HYPERLINK("../../3.KEGG_map/Inhabitor-vs-Control-Total/mmu00071.html","mmu00071")
mmu00072	Synthesis and degradation of ketone bodies	Metabolism	Lipid metabolism	1	446	12	8635	0.471017387250947	0.982706679790831	1.61341554559043	Acat3	=HYPERLINK("../../3.KEGG_map/Inhabitor-vs-Control-Total/mmu00072.html","mmu00072")
mmu00100	Steroid biosynthesis	Metabolism	Lipid metabolism	4	446	20	8635	0.0175905818477543	0.218416391276282	3.87219730941704	Cel;Cyp27b1;Soat2;Tm7sf2	=HYPERLINK("../../3.KEGG_map/Inhabitor-vs-Control-Total/mmu00100.html","mmu00100")
mmu00120	Primary bile acid biosynthesis	Metabolism	Lipid metabolism	1	446	18	8635	0.615395958597065	1	1.07561036372696	Acox2	=HYPERLINK("../../3.KEGG_map/Inhabitor-vs-Control-Total/mmu00120.html","mmu00120")
mmu00140	Steroid hormone biosynthesis	Metabolism	Lipid metabolism	6	446	92	8635	0.339088907073654	0.819256209575224	1.26267303567947	Cyp2b13;Cyp2d22;Cyp3a41a;Srd5a2;Ugt1a6a;Ugt1a7c	=HYPERLINK("../../3.KEGG_map/Inhabitor-vs-Control-Total/mmu00140.html","mmu00140")
mmu00190	Oxidative phosphorylation	Metabolism	Energy metabolism	1	446	120	8635	0.998353816812289	1	0.161341554559043	Cox6a2	=HYPERLINK("../../3.KEGG_map/Inhabitor-vs-Control-Total/mmu00190.html","mmu00190")
mmu00220	Arginine biosynthesis	Metabolism	Amino acid metabolism	2	446	20	8635	0.27661527582748	0.777654266005557	1.93609865470852	Nos1;Nos2	=HYPERLINK("../../3.KEGG_map/Inhabitor-vs-Control-Total/mmu00220.html","mmu00220")
mmu00230	Purine metabolism	Metabolism	Nucleotide metabolism	8	446	136	8635	0.404954038437946	0.880848930324875	1.13888156159325	Adssl1;Ak7;Ampd1;Enpp3;Gda;Pde1a;Pde3a;Pde5a	=HYPERLINK("../../3.KEGG_map/Inhabitor-vs-Control-Total/mmu00230.html","mmu00230")
mmu00240	Pyrimidine metabolism	Metabolism	Nucleotide metabolism	1	446	58	8635	0.95433052503503	1	0.333810112880779	Enpp3	=HYPERLINK("../../3.KEGG_map/Inhabitor-vs-Control-Total/mmu00240.html","mmu00240")
mmu00250	Alanine, aspartate and glutamate metabolism	Metabolism	Amino acid metabolism	3	446	39	8635	0.327227948788627	0.812616072825091	1.48930665746809	4930438A08Rik;Adssl1;Gfpt2	=HYPERLINK("../../3.KEGG_map/Inhabitor-vs-Control-Total/mmu00250.html","mmu00250")
mmu00260	Glycine, serine and threonine metabolism	Metabolism	Amino acid metabolism	6	446	40	8635	0.0158242811180126	0.205027642311641	2.90414798206278	Aoc3;Cbs;Cth;Gamt;Gnmt;Sdsl	=HYPERLINK("../../3.KEGG_map/Inhabitor-vs-Control-Total/mmu00260.html","mmu00260")
mmu00270	Cysteine and methionine metabolism	Metabolism	Amino acid metabolism	5	446	53	8635	0.136944237806408	0.529991985276746	1.82650816481936	4930438A08Rik;Cbs;Cdo1;Cth;Sdsl	=HYPERLINK("../../3.KEGG_map/Inhabitor-vs-Control-Total/mmu00270.html","mmu00270")
mmu00280	Valine, leucine and isoleucine degradation	Metabolism	Amino acid metabolism	4	446	57	8635	0.339765639993498	0.819256209575224	1.35866572260247	4930438A08Rik;Acat3;Aox3;Aox4	=HYPERLINK("../../3.KEGG_map/Inhabitor-vs-Control-Total/mmu00280.html","mmu00280")
mmu00310	Lysine degradation	Metabolism	Amino acid metabolism	3	446	64	8635	0.649598067996112	1	0.907546244394619	Acat3;Kmt2d;Setd1b	=HYPERLINK("../../3.KEGG_map/Inhabitor-vs-Control-Total/mmu00310.html","mmu00310")
mmu00330	Arginine and proline metabolism	Metabolism	Amino acid metabolism	9	446	54	8635	0.00161005418132751	0.0436178314577817	3.22683109118087	Azin2;Carns1;Ckm;Ckmt2;Gamt;Nos1;Nos2;Pycr1;Sat2	=HYPERLINK("../../3.KEGG_map/Inhabitor-vs-Control-Total/mmu00330.html","mmu00330")
mmu00340	Histidine metabolism	Metabolism	Amino acid metabolism	3	446	26	8635	0.148396479897697	0.547077933322795	2.23395998620214	Aldh3b1;Carns1;Hdc	=HYPERLINK("../../3.KEGG_map/Inhabitor-vs-Control-Total/mmu00340.html","mmu00340")
mmu00350	Tyrosine metabolism	Metabolism	Amino acid metabolism	6	446	40	8635	0.0158242811180126	0.205027642311641	2.90414798206278	4930438A08Rik;Aldh3b1;Aoc3;Aox3;Aox4;Hgd	=HYPERLINK("../../3.KEGG_map/Inhabitor-vs-Control-Total/mmu00350.html","mmu00350")
mmu00360	Phenylalanine metabolism	Metabolism	Amino acid metabolism	3	446	23	8635	0.112907349795429	0.473892820268138	2.52534607135894	4930438A08Rik;Aldh3b1;Aoc3	=HYPERLINK("../../3.KEGG_map/Inhabitor-vs-Control-Total/mmu00360.html","mmu00360")
mmu00380	Tryptophan metabolism	Metabolism	Amino acid metabolism	4	446	52	8635	0.280616885257269	0.781531138380058	1.48930665746809	4930438A08Rik;Acat3;Aox3;Aox4	=HYPERLINK("../../3.KEGG_map/Inhabitor-vs-Control-Total/mmu00380.html","mmu00380")
mmu00400	Phenylalanine, tyrosine and tryptophan biosynthesis	Metabolism	Amino acid metabolism	1	446	9	8635	0.379676713383307	0.844355676031533	2.15122072745391	4930438A08Rik	=HYPERLINK("../../3.KEGG_map/Inhabitor-vs-Control-Total/mmu00400.html","mmu00400")
mmu00410	beta-Alanine metabolism	Metabolism	Metabolism of other amino acids	4	446	31	8635	0.0734435460489144	0.392435498897569	2.49819181252712	Acox3;Aldh3b1;Aoc3;Carns1	=HYPERLINK("../../3.KEGG_map/Inhabitor-vs-Control-Total/mmu00410.html","mmu00410")
mmu00430	Taurine and hypotaurine metabolism	Metabolism	Metabolism of other amino acids	3	446	13	8635	0.0265711374093908	0.271627688603652	4.46791997240428	Cdo1;Csad;Ggt1	=HYPERLINK("../../3.KEGG_map/Inhabitor-vs-Control-Total/mmu00430.html","mmu00430")
mmu00450	Selenocompound metabolism	Metabolism	Metabolism of other amino acids	2	446	17	8635	0.218140200393766	0.650057797173423	2.27776312318649	Cth;Scly	=HYPERLINK("../../3.KEGG_map/Inhabitor-vs-Control-Total/mmu00450.html","mmu00450")
mmu00480	Glutathione metabolism	Metabolism	Metabolism of other amino acids	4	446	71	8635	0.503237336901096	1	1.09075980546959	Chac1;Ggt1;Gstt1;Nat8f2	=HYPERLINK("../../3.KEGG_map/Inhabitor-vs-Control-Total/mmu00480.html","mmu00480")
mmu00500	Starch and sucrose metabolism	Metabolism	Carbohydrate metabolism	2	446	34	8635	0.530494668664424	1	1.13888156159325	Enpp3;Pygm	=HYPERLINK("../../3.KEGG_map/Inhabitor-vs-Control-Total/mmu00500.html","mmu00500")
mmu00510	N-Glycan biosynthesis	Metabolism	Glycan biosynthesis and metabolism	1	446	50	8635	0.930006503026577	1	0.387219730941704	Mgat4a	=HYPERLINK("../../3.KEGG_map/Inhabitor-vs-Control-Total/mmu00510.html","mmu00510")
mmu00512	Mucin type O-glycan biosynthesis	Metabolism	Glycan biosynthesis and metabolism	1	446	28	8635	0.774014210160567	1	0.691463805253043	Galnt12	=HYPERLINK("../../3.KEGG_map/Inhabitor-vs-Control-Total/mmu00512.html","mmu00512")
mmu00513	Various types of N-glycan biosynthesis	Metabolism	Glycan biosynthesis and metabolism	1	446	40	8635	0.880711695814663	1	0.48402466367713	Mgat4a	=HYPERLINK("../../3.KEGG_map/Inhabitor-vs-Control-Total/mmu00513.html","mmu00513")
mmu00514	Other types of O-glycan biosynthesis	Metabolism	Glycan biosynthesis and metabolism	1	446	43	8635	0.89833654220128	1	0.450255501095005	Galnt12	=HYPERLINK("../../3.KEGG_map/Inhabitor-vs-Control-Total/mmu00514.html","mmu00514")
mmu00520	Amino sugar and nucleotide sugar metabolism	Metabolism	Carbohydrate metabolism	3	446	50	8635	0.481460319629065	0.982706679790831	1.16165919282511	Cmah;Gfpt2;Nanp	=HYPERLINK("../../3.KEGG_map/Inhabitor-vs-Control-Total/mmu00520.html","mmu00520")
mmu00531	Glycosaminoglycan degradation	Metabolism	Glycan biosynthesis and metabolism	2	446	21	8635	0.296118070761611	0.801298362975236	1.84390348067478	Hyal1;Naglu	=HYPERLINK("../../3.KEGG_map/Inhabitor-vs-Control-Total/mmu00531.html","mmu00531")
mmu00534	Glycosaminoglycan biosynthesis - heparan sulfate / heparin	Metabolism	Glycan biosynthesis and metabolism	2	446	24	8635	0.353974307032045	0.821119944178107	1.61341554559043	Extl1;Hs3st1	=HYPERLINK("../../3.KEGG_map/Inhabitor-vs-Control-Total/mmu00534.html","mmu00534")
mmu00561	Glycerolipid metabolism	Metabolism	Lipid metabolism	3	446	62	8635	0.628119980612571	1	0.936821929697671	Cel;Lpl;Mogat2	=HYPERLINK("../../3.KEGG_map/Inhabitor-vs-Control-Total/mmu00561.html","mmu00561")
mmu00562	Inositol phosphate metabolism	Metabolism	Carbohydrate metabolism	5	446	72	8635	0.314629252580475	0.808271700594668	1.34451295465869	Inpp4b;Inpp5j;Itpka;Mtm1;Plch2	=HYPERLINK("../../3.KEGG_map/Inhabitor-vs-Control-Total/mmu00562.html","mmu00562")
mmu00563	Glycosylphosphatidylinositol (GPI)-anchor biosynthesis	Metabolism	Glycan biosynthesis and metabolism	1	446	26	8635	0.748643737289749	1	0.744653328734046	Pigz	=HYPERLINK("../../3.KEGG_map/Inhabitor-vs-Control-Total/mmu00563.html","mmu00563")
mmu00564	Glycerophospholipid metabolism	Metabolism	Lipid metabolism	8	446	97	8635	0.12763064661161	0.513972063381888	1.59678239563589	Gpd1;Lcat;Phospho1;Pla2g4c;Pla2g4e;Plb1;Pld4;Taz	=HYPERLINK("../../3.KEGG_map/Inhabitor-vs-Control-Total/mmu00564.html","mmu00564")
mmu00565	Ether lipid metabolism	Metabolism	Lipid metabolism	5	446	47	8635	0.0934152122285957	0.441868781652722	2.05967941990268	Gal3st1;Pla2g4c;Pla2g4e;Plb1;Pld4	=HYPERLINK("../../3.KEGG_map/Inhabitor-vs-Control-Total/mmu00565.html","mmu00565")
mmu00590	Arachidonic acid metabolism	Metabolism	Lipid metabolism	8	446	85	8635	0.0714880662905165	0.392435498897569	1.8222104985492	Alox15;Cbr2;Cyp2b13;Ggt1;Pla2g4c;Pla2g4e;Plb1;Ptgs1	=HYPERLINK("../../3.KEGG_map/Inhabitor-vs-Control-Total/mmu00590.html","mmu00590")
mmu00591	Linoleic acid metabolism	Metabolism	Lipid metabolism	5	446	49	8635	0.107028158547203	0.462237554305311	1.97561087215155	Alox15;Cyp3a41a;Pla2g4c;Pla2g4e;Plb1	=HYPERLINK("../../3.KEGG_map/Inhabitor-vs-Control-Total/mmu00591.html","mmu00591")
mmu00592	alpha-Linolenic acid metabolism	Metabolism	Lipid metabolism	4	446	24	8635	0.0328140831870184	0.271627688603652	3.22683109118087	Acox3;Pla2g4c;Pla2g4e;Plb1	=HYPERLINK("../../3.KEGG_map/Inhabitor-vs-Control-Total/mmu00592.html","mmu00592")
mmu00600	Sphingolipid metabolism	Metabolism	Lipid metabolism	3	446	50	8635	0.481460319629065	0.982706679790831	1.16165919282511	Degs2;Gal3st1;Sphk1	=HYPERLINK("../../3.KEGG_map/Inhabitor-vs-Control-Total/mmu00600.html","mmu00600")
mmu00601	Glycosphingolipid biosynthesis - lacto and neolacto series	Metabolism	Glycan biosynthesis and metabolism	2	446	26	8635	0.391621784522959	0.864468828058088	1.48930665746809	Fut2;Sec1	=HYPERLINK("../../3.KEGG_map/Inhabitor-vs-Control-Total/mmu00601.html","mmu00601")
mmu00603	Glycosphingolipid biosynthesis - globo and isoglobo series	Metabolism	Glycan biosynthesis and metabolism	4	446	16	8635	0.00777913065379845	0.144886308426996	4.8402466367713	A3galt2;Fut2;Naga;Sec1	=HYPERLINK("../../3.KEGG_map/Inhabitor-vs-Control-Total/mmu00603.html","mmu00603")
mmu00620	Pyruvate metabolism	Metabolism	Carbohydrate metabolism	4	446	45	8635	0.201432827037753	0.618834870693302	1.72097658196313	Acat3;Acss2;Acyp1;Pck2	=HYPERLINK("../../3.KEGG_map/Inhabitor-vs-Control-Total/mmu00620.html","mmu00620")
mmu00630	Glyoxylate and dicarboxylate metabolism	Metabolism	Carbohydrate metabolism	2	446	31	8635	0.480916626509709	0.982706679790831	1.24909590626356	Acat3;Acss2	=HYPERLINK("../../3.KEGG_map/Inhabitor-vs-Control-Total/mmu00630.html","mmu00630")
mmu00640	Propanoate metabolism	Metabolism	Carbohydrate metabolism	3	446	34	8635	0.255680417296877	0.737611107453507	1.70832234238987	Acat3;Acox3;Acss2	=HYPERLINK("../../3.KEGG_map/Inhabitor-vs-Control-Total/mmu00640.html","mmu00640")
mmu00650	Butanoate metabolism	Metabolism	Carbohydrate metabolism	1	446	28	8635	0.774014210160567	1	0.691463805253043	Acat3	=HYPERLINK("../../3.KEGG_map/Inhabitor-vs-Control-Total/mmu00650.html","mmu00650")
mmu00670	One carbon pool by folate	Metabolism	Metabolism of cofactors and vitamins	1	446	19	8635	0.635302353219986	1	1.01899929195185	Aldh1l2	=HYPERLINK("../../3.KEGG_map/Inhabitor-vs-Control-Total/mmu00670.html","mmu00670")
mmu00730	Thiamine metabolism	Metabolism	Metabolism of cofactors and vitamins	1	446	15	8635	0.548934106987767	1	1.29073243647235	Ak7	=HYPERLINK("../../3.KEGG_map/Inhabitor-vs-Control-Total/mmu00730.html","mmu00730")
mmu00740	Riboflavin metabolism	Metabolism	Metabolism of cofactors and vitamins	1	446	8	8635	0.345858819992395	0.821119944178107	2.42012331838565	Enpp3	=HYPERLINK("../../3.KEGG_map/Inhabitor-vs-Control-Total/mmu00740.html","mmu00740")
mmu00750	Vitamin B6 metabolism	Metabolism	Metabolism of cofactors and vitamins	2	446	9	8635	0.0753156728651053	0.392435498897569	4.30244145490782	Aox3;Aox4	=HYPERLINK("../../3.KEGG_map/Inhabitor-vs-Control-Total/mmu00750.html","mmu00750")
mmu00760	Nicotinate and nicotinamide metabolism	Metabolism	Metabolism of cofactors and vitamins	4	446	40	8635	0.149832812306781	0.547077933322795	1.93609865470852	Aox3;Aox4;Enpp3;Nnmt	=HYPERLINK("../../3.KEGG_map/Inhabitor-vs-Control-Total/mmu00760.html","mmu00760")
mmu00770	Pantothenate and CoA biosynthesis	Metabolism	Metabolism of cofactors and vitamins	1	446	20	8635	0.654180620451171	1	0.96804932735426	Enpp3	=HYPERLINK("../../3.KEGG_map/Inhabitor-vs-Control-Total/mmu00770.html","mmu00770")
mmu00790	Folate biosynthesis	Metabolism	Metabolism of cofactors and vitamins	1	446	26	8635	0.748643737289749	1	0.744653328734046	Gch1	=HYPERLINK("../../3.KEGG_map/Inhabitor-vs-Control-Total/mmu00790.html","mmu00790")
mmu00830	Retinol metabolism	Metabolism	Metabolism of cofactors and vitamins	9	446	97	8635	0.0624820781512928	0.365091358609515	1.79638019509038	Aldh1a7;Aox3;Aox4;Cyp2b13;Cyp3a41a;Dhrs9;Rdh9;Ugt1a6a;Ugt1a7c	=HYPERLINK("../../3.KEGG_map/Inhabitor-vs-Control-Total/mmu00830.html","mmu00830")
mmu00860	Porphyrin and chlorophyll metabolism	Metabolism	Metabolism of cofactors and vitamins	4	446	43	8635	0.180168023589406	0.583587728583075	1.80102200438002	Cp;Hmox1;Ugt1a6a;Ugt1a7c	=HYPERLINK("../../3.KEGG_map/Inhabitor-vs-Control-Total/mmu00860.html","mmu00860")
mmu00900	Terpenoid backbone biosynthesis	Metabolism	Metabolism of terpenoids and polyketides	1	446	23	8635	0.705163048869103	1	0.841782023786313	Acat3	=HYPERLINK("../../3.KEGG_map/Inhabitor-vs-Control-Total/mmu00900.html","mmu00900")
mmu00910	Nitrogen metabolism	Metabolism	Energy metabolism	2	446	17	8635	0.218140200393766	0.650057797173423	2.27776312318649	Car15;Car6	=HYPERLINK("../../3.KEGG_map/Inhabitor-vs-Control-Total/mmu00910.html","mmu00910")
mmu00920	Sulfur metabolism	Metabolism	Energy metabolism	1	446	11	8635	0.4421684944549	0.934512137216738	1.76008968609865	Selenbp1	=HYPERLINK("../../3.KEGG_map/Inhabitor-vs-Control-Total/mmu00920.html","mmu00920")
mmu00970	Aminoacyl-tRNA biosynthesis	Genetic Information Processing	Translation	1	446	44	8635	0.903613765452936	1	0.440022421524664	Lars2	=HYPERLINK("../../3.KEGG_map/Inhabitor-vs-Control-Total/mmu00970.html","mmu00970")
mmu00980	Metabolism of xenobiotics by cytochrome P450	Metabolism	Xenobiotics biodegradation and metabolism	5	446	73	8635	0.324937390319824	0.812616072825091	1.32609496897844	Aldh3b1;Cbr2;Gstt1;Ugt1a6a;Ugt1a7c	=HYPERLINK("../../3.KEGG_map/Inhabitor-vs-Control-Total/mmu00980.html","mmu00980")
mmu00982	Drug metabolism - cytochrome P450	Metabolism	Xenobiotics biodegradation and metabolism	6	446	71	8635	0.159359643991935	0.547077933322795	1.63613970820438	Aldh3b1;Aox3;Aox4;Gstt1;Ugt1a6a;Ugt1a7c	=HYPERLINK("../../3.KEGG_map/Inhabitor-vs-Control-Total/mmu00982.html","mmu00982")
mmu00983	Drug metabolism - other enzymes	Metabolism	Xenobiotics biodegradation and metabolism	3	446	92	8635	0.861263453069211	1	0.631336517839735	Gstt1;Ugt1a6a;Ugt1a7c	=HYPERLINK("../../3.KEGG_map/Inhabitor-vs-Control-Total/mmu00983.html","mmu00983")
mmu01040	Biosynthesis of unsaturated fatty acids	Metabolism	Lipid metabolism	2	446	34	8635	0.530494668664424	1	1.13888156159325	Acot2;Acox3	=HYPERLINK("../../3.KEGG_map/Inhabitor-vs-Control-Total/mmu01040.html","mmu01040")
mmu01521	EGFR tyrosine kinase inhibitor resistance	Human Diseases	Drug resistance: antineoplastic	3	446	79	8635	0.78248423615128	1	0.735227337231084	Egf;Erbb3;Shc2	=HYPERLINK("../../3.KEGG_map/Inhabitor-vs-Control-Total/mmu01521.html","mmu01521")
mmu01522	Endocrine resistance	Human Diseases	Drug resistance: antineoplastic	3	446	93	8635	0.866138871907716	1	0.624547953131781	Abcb11;Dll3;Shc2	=HYPERLINK("../../3.KEGG_map/Inhabitor-vs-Control-Total/mmu01522.html","mmu01522")
mmu01524	Platinum drug resistance	Human Diseases	Drug resistance: antineoplastic	1	446	80	8635	0.985914526354132	1	0.242012331838565	Gstt1	=HYPERLINK("../../3.KEGG_map/Inhabitor-vs-Control-Total/mmu01524.html","mmu01524")
mmu02010	ABC transporters	Environmental Information Processing	Membrane transport	8	446	50	8635	0.00376643402141343	0.0935331115317668	3.09775784753363	Abca6;Abca8a;Abcb11;Abcb1a;Abcb4;Abcc6;Abcc8;Abcd2	=HYPERLINK("../../3.KEGG_map/Inhabitor-vs-Control-Total/mmu02010.html","mmu02010")
mmu03008	Ribosome biogenesis in eukaryotes	Genetic Information Processing	Translation	2	446	78	8635	0.91709172908327	1	0.496435552489364	Mdn1;Nxf7	=HYPERLINK("../../3.KEGG_map/Inhabitor-vs-Control-Total/mmu03008.html","mmu03008")
mmu03010	Ribosome	Genetic Information Processing	Translation	1	446	142	8635	0.999496734448016	1	0.136344975683699	Rpl32l	=HYPERLINK("../../3.KEGG_map/Inhabitor-vs-Control-Total/mmu03010.html","mmu03010")
mmu03013	RNA transport	Genetic Information Processing	Translation	3	446	177	8635	0.995523400046962	1	0.328152314357376	Nup210;Nup210l;Nxf7	=HYPERLINK("../../3.KEGG_map/Inhabitor-vs-Control-Total/mmu03013.html","mmu03013")
mmu03015	mRNA surveillance pathway	Genetic Information Processing	Translation	3	446	102	8635	0.903637112400517	1	0.569440780796624	Msi1;Nxf7;Papolb	=HYPERLINK("../../3.KEGG_map/Inhabitor-vs-Control-Total/mmu03015.html","mmu03015")
mmu03020	RNA polymerase	Genetic Information Processing	Transcription	1	446	29	8635	0.785724406775925	1	0.667620225761559	Polr3gl	=HYPERLINK("../../3.KEGG_map/Inhabitor-vs-Control-Total/mmu03020.html","mmu03020")
mmu03040	Spliceosome	Genetic Information Processing	Transcription	1	446	132	8635	0.999137194936415	1	0.146674140508221	Hspa1a	=HYPERLINK("../../3.KEGG_map/Inhabitor-vs-Control-Total/mmu03040.html","mmu03040")
mmu03050	Proteasome	Genetic Information Processing	Folding, sorting and degradation	1	446	47	8635	0.917861112361265	1	0.411935883980536	Psmb9	=HYPERLINK("../../3.KEGG_map/Inhabitor-vs-Control-Total/mmu03050.html","mmu03050")
mmu03320	PPAR signaling pathway	Organismal Systems	Endocrine system	11	446	89	8635	0.00589495921073457	0.125478417485636	2.39293092154986	Acox2;Acox3;Angptl4;Fabp3;Lpl;Mmp1b;Nr1h3;Pck2;Plin4;Pltp;Sorbs1	=HYPERLINK("../../3.KEGG_map/Inhabitor-vs-Control-Total/mmu03320.html","mmu03320")
mmu03450	Non-homologous end-joining	Genetic Information Processing	Replication and repair	1	446	13	8635	0.498377499194132	1	1.48930665746809	Dntt	=HYPERLINK("../../3.KEGG_map/Inhabitor-vs-Control-Total/mmu03450.html","mmu03450")
mmu03460	Fanconi anemia pathway	Genetic Information Processing	Replication and repair	1	446	51	8635	0.933642740609587	1	0.379627187197749	Hes1	=HYPERLINK("../../3.KEGG_map/Inhabitor-vs-Control-Total/mmu03460.html","mmu03460")
mmu04010	MAPK signaling pathway	Environmental Information Processing	Signal transduction	18	446	294	8635	0.259896531149725	0.737611107453507	1.18536652329093	Cacna1i;Cacnb4;Egf;Erbb3;Fgf10;Fgf17;Fgf21;Flt3l;Gadd45a;Gadd45b;Gadd45g;Hspa1a;Il1a;Pla2g4c;Pla2g4e;Rasgrf2;Rasgrp2;Rras	=HYPERLINK("../../3.KEGG_map/Inhabitor-vs-Control-Total/mmu04010.html","mmu04010")
mmu04012	ErbB signaling pathway	Environmental Information Processing	Signal transduction	4	446	84	8635	0.637213298725334	1	0.921951740337391	Btc;Egf;Erbb3;Shc2	=HYPERLINK("../../3.KEGG_map/Inhabitor-vs-Control-Total/mmu04012.html","mmu04012")
mmu04014	Ras signaling pathway	Environmental Information Processing	Signal transduction	15	446	231	8635	0.214191328610291	0.650057797173423	1.2572069186419	Egf;Fgf10;Fgf17;Fgf21;Flt3l;Gng2;Gngt2;Pla2g4c;Pla2g4e;Rasa4;Rasgrf2;Rasgrp2;Rassf1;Rras;Shc2	=HYPERLINK("../../3.KEGG_map/Inhabitor-vs-Control-Total/mmu04014.html","mmu04014")
mmu04015	Rap1 signaling pathway	Environmental Information Processing	Signal transduction	8	446	214	8635	0.870102315907174	1	0.723775198021877	Egf;Fgf10;Fgf17;Fgf21;Lpar3;Lpar4;Rasgrp2;Rras	=HYPERLINK("../../3.KEGG_map/Inhabitor-vs-Control-Total/mmu04015.html","mmu04015")
mmu04020	Calcium signaling pathway	Environmental Information Processing	Signal transduction	25	446	240	8635	0.00062254050671753	0.023189633875228	2.01676943198804	Adra1d;Adrb3;Atp2a3;Atp2b2;Bdkrb1;Cacna1i;Ednra;Egf;Erbb3;Fgf10;Fgf17;Fgf21;Hrc;Itpka;Mst1;Mst1r;Nos1;Nos2;P2rx3;P2rx7;Pde1a;Pln;Slc8a2;Sphk1;Tacr3	=HYPERLINK("../../3.KEGG_map/Inhabitor-vs-Control-Total/mmu04020.html","mmu04020")
mmu04022	cGMP-PKG signaling pathway	Environmental Information Processing	Signal transduction	19	446	173	8635	0.00147301665414758	0.0436178314577817	2.12635112366832	Adra1d;Adra2a;Adrb3;Atp2a3;Atp2b2;Creb3l1;Creb3l3;Creb5;Ednra;Kcnma1;Kcnmb2;Myh6;Myl9;Nfatc2;Nfatc4;Pde3a;Pde5a;Pln;Slc8a2	=HYPERLINK("../../3.KEGG_map/Inhabitor-vs-Control-Total/mmu04022.html","mmu04022")
mmu04024	cAMP signaling pathway	Environmental Information Processing	Signal transduction	17	446	215	8635	0.0526505234668924	0.331766636639517	1.53086870372302	Acox3;Amh;Atp2a3;Atp2b2;Creb3l1;Creb3l3;Creb5;Ednra;Fxyd1;Gli1;Htr1d;Myl9;Pde3a;Pln;Rras;Sstr5;Tnni3	=HYPERLINK("../../3.KEGG_map/Inhabitor-vs-Control-Total/mmu04024.html","mmu04024")
mmu04060	Cytokine-cytokine receptor interaction	Environmental Information Processing	Signaling molecules and interaction	23	446	291	8635	0.0273858029518231	0.271627688603652	1.53024979581773	Amh;Amhr2;Ccl20;Ccl27a;Ccl28;Ccl5;Ccl7;Cd40;Cntf;Csf2rb;Cxcl10;Il17f;Il18;Il18r1;Il1a;Il1f9;Il1rn;Il24;Il5ra;Il7;Inha;Lifr;Lta	=HYPERLINK("../../3.KEGG_map/Inhabitor-vs-Control-Total/mmu04060.html","mmu04060")
mmu04061	Viral protein interaction with cytokine and cytokine receptor	Environmental Information Processing	Signaling molecules and interaction	10	446	94	8635	0.0227642173622041	0.268395297931413	2.05967941990268	Ccl20;Ccl27a;Ccl28;Ccl5;Ccl7;Cxcl10;Il18;Il18r1;Il24;Lta	=HYPERLINK("../../3.KEGG_map/Inhabitor-vs-Control-Total/mmu04061.html","mmu04061")
mmu04062	Chemokine signaling pathway	Organismal Systems	Immune system	11	446	191	8635	0.399344169380472	0.875033547613093	1.11503063883737	Ccl20;Ccl27a;Ccl28;Ccl5;Ccl7;Cxcl10;Elmo1;Gng2;Gngt2;Rasgrp2;Shc2	=HYPERLINK("../../3.KEGG_map/Inhabitor-vs-Control-Total/mmu04062.html","mmu04062")
mmu04064	NF-kappa B signaling pathway	Environmental Information Processing	Signal transduction	10	446	105	8635	0.0442378288758506	0.321533487926914	1.84390348067478	Blnk;Cd40;Gadd45a;Gadd45b;Gadd45g;Icam1;Lbp;Lta;Tnfaip3;Traf1	=HYPERLINK("../../3.KEGG_map/Inhabitor-vs-Control-Total/mmu04064.html","mmu04064")
mmu04066	HIF-1 signaling pathway	Environmental Information Processing	Signal transduction	3	446	114	8635	0.93887037227742	1	0.509499645975926	Egf;Hmox1;Nos2	=HYPERLINK("../../3.KEGG_map/Inhabitor-vs-Control-Total/mmu04066.html","mmu04066")
mmu04068	FoxO signaling pathway	Environmental Information Processing	Signal transduction	6	446	131	8635	0.676653403255863	1	0.886762742614589	Egf;Gadd45a;Gadd45b;Gadd45g;Pck2;Sgk2	=HYPERLINK("../../3.KEGG_map/Inhabitor-vs-Control-Total/mmu04068.html","mmu04068")
mmu04070	Phosphatidylinositol signaling system	Environmental Information Processing	Signal transduction	3	446	96	8635	0.879871973785859	1	0.605030829596413	Inpp4b;Itpka;Mtm1	=HYPERLINK("../../3.KEGG_map/Inhabitor-vs-Control-Total/mmu04070.html","mmu04070")
mmu04071	Sphingolipid signaling pathway	Environmental Information Processing	Signal transduction	2	446	124	8635	0.989571376596846	1	0.31227397656589	Degs2;Sphk1	=HYPERLINK("../../3.KEGG_map/Inhabitor-vs-Control-Total/mmu04071.html","mmu04071")
mmu04072	Phospholipase D signaling pathway	Environmental Information Processing	Signal transduction	9	446	149	8635	0.363472517747347	0.821119944178107	1.16945556324676	Cyth4;Egf;Lpar3;Lpar4;Pla2g4c;Pla2g4e;Rras;Shc2;Sphk1	=HYPERLINK("../../3.KEGG_map/Inhabitor-vs-Control-Total/mmu04072.html","mmu04072")
mmu04080	Neuroactive ligand-receptor interaction	Environmental Information Processing	Signaling molecules and interaction	21	446	358	8635	0.303163528350371	0.806631530789379	1.13570032818098	Adra1d;Adra2a;Adrb3;Bdkrb1;C3;C3ar1;Calcb;Chrnd;Ednra;Gabrg3;Htr1d;Lpar3;Lpar4;P2rx3;P2rx7;Ptger4;Pth2r;Sstr5;Tacr3;Thra;Ucn2	=HYPERLINK("../../3.KEGG_map/Inhabitor-vs-Control-Total/mmu04080.html","mmu04080")
mmu04110	Cell cycle	Cellular Processes	Cell growth and death	3	446	123	8635	0.957023468321572	1	0.472219184075249	Gadd45a;Gadd45b;Gadd45g	=HYPERLINK("../../3.KEGG_map/Inhabitor-vs-Control-Total/mmu04110.html","mmu04110")
mmu04114	Oocyte meiosis	Cellular Processes	Cell growth and death	1	446	119	8635	0.998262838162757	1	0.162697365941892	Cpeb1	=HYPERLINK("../../3.KEGG_map/Inhabitor-vs-Control-Total/mmu04114.html","mmu04114")
mmu04115	p53 signaling pathway	Cellular Processes	Cell growth and death	3	446	72	8635	0.726558899587322	1	0.806707772795217	Gadd45a;Gadd45b;Gadd45g	=HYPERLINK("../../3.KEGG_map/Inhabitor-vs-Control-Total/mmu04115.html","mmu04115")
mmu04120	Ubiquitin mediated proteolysis	Genetic Information Processing	Folding, sorting and degradation	2	446	145	8635	0.99613094153856	1	0.267048090304623	Cblc;Uba7	=HYPERLINK("../../3.KEGG_map/Inhabitor-vs-Control-Total/mmu04120.html","mmu04120")
mmu04137	Mitophagy - animal	Cellular Processes	Transport and catabolism	1	446	66	8635	0.970213696340713	1	0.293348281016442	Rras	=HYPERLINK("../../3.KEGG_map/Inhabitor-vs-Control-Total/mmu04137.html","mmu04137")
mmu04140	Autophagy - animal	Cellular Processes	Transport and catabolism	4	446	138	8635	0.931384642404117	1	0.561188015857542	Dapk1;Rab39b;Rras;Trp53inp2	=HYPERLINK("../../3.KEGG_map/Inhabitor-vs-Control-Total/mmu04140.html","mmu04140")
mmu04141	Protein processing in endoplasmic reticulum	Genetic Information Processing	Folding, sorting and degradation	5	446	172	8635	0.947206496646653	1	0.562819376368756	Ero1a;Hspa1a;Lman1l;Selenos;Ubxn8	=HYPERLINK("../../3.KEGG_map/Inhabitor-vs-Control-Total/mmu04141.html","mmu04141")
mmu04142	Lysosome	Cellular Processes	Transport and catabolism	5	446	131	8635	0.814027465088042	1	0.738968952178825	Hyal1;Laptm5;Naga;Naglu;Napsa	=HYPERLINK("../../3.KEGG_map/Inhabitor-vs-Control-Total/mmu04142.html","mmu04142")
mmu04144	Endocytosis	Cellular Processes	Transport and catabolism	9	446	267	8635	0.939151499540909	1	0.652617524059052	Cblc;Cyth4;H2-M2;H2-M3;H2-T-ps;H2-T23;H2-T3;Hspa1a;Iqsec3	=HYPERLINK("../../3.KEGG_map/Inhabitor-vs-Control-Total/mmu04144.html","mmu04144")
mmu04145	Phagosome	Cellular Processes	Transport and catabolism	13	446	175	8635	0.118992586028951	0.485750556666131	1.43824471492633	C3;Cd209c;Fcgr1;H2-DMb2;H2-M2;H2-M3;H2-T-ps;H2-T23;H2-T3;Mrc1;Ncf4;Nos1;Pla2r1	=HYPERLINK("../../3.KEGG_map/Inhabitor-vs-Control-Total/mmu04145.html","mmu04145")
mmu04146	Peroxisome	Cellular Processes	Transport and catabolism	6	446	86	8635	0.284062185089615	0.783801214413936	1.35076650328501	Abcd2;Acox2;Acox3;Far2;Nos2;Pex11g	=HYPERLINK("../../3.KEGG_map/Inhabitor-vs-Control-Total/mmu04146.html","mmu04146")
mmu04150	mTOR signaling pathway	Environmental Information Processing	Signal transduction	3	446	156	8635	0.98893136906043	1	0.372326664367023	Castor2;Fzd4;Wnt9a	=HYPERLINK("../../3.KEGG_map/Inhabitor-vs-Control-Total/mmu04150.html","mmu04150")
mmu04151	PI3K-Akt signaling pathway	Environmental Information Processing	Signal transduction	25	446	359	8635	0.0776969611911294	0.392435498897569	1.34825811609228	Col1a1;Creb3l1;Creb3l3;Creb5;Egf;Erbb3;Fgf10;Fgf17;Fgf21;Flt3l;Fn1;Gng2;Gngt2;Il7;Itga1;Itga7;Itgb6;Lama1;Lama3;Lamc3;Lpar3;Lpar4;Pck2;Sgk2;Spp1	=HYPERLINK("../../3.KEGG_map/Inhabitor-vs-Control-Total/mmu04151.html","mmu04151")
mmu04152	AMPK signaling pathway	Environmental Information Processing	Signal transduction	4	446	126	8635	0.896685564673449	1	0.61463449355826	Creb3l1;Creb3l3;Creb5;Pck2	=HYPERLINK("../../3.KEGG_map/Inhabitor-vs-Control-Total/mmu04152.html","mmu04152")
mmu04210	Apoptosis	Cellular Processes	Cell growth and death	5	446	136	8635	0.83854078139964	1	0.71180097599578	Csf2rb;Gadd45a;Gadd45b;Gadd45g;Traf1	=HYPERLINK("../../3.KEGG_map/Inhabitor-vs-Control-Total/mmu04210.html","mmu04210")
mmu04211	Longevity regulating pathway	Organismal Systems	Aging	3	446	90	8635	0.851044419223982	1	0.645366218236173	Creb3l1;Creb3l3;Creb5	=HYPERLINK("../../3.KEGG_map/Inhabitor-vs-Control-Total/mmu04211.html","mmu04211")
mmu04213	Longevity regulating pathway - multiple species	Organismal Systems	Aging	1	446	62	8635	0.963115529467918	1	0.31227397656589	Hspa1a	=HYPERLINK("../../3.KEGG_map/Inhabitor-vs-Control-Total/mmu04213.html","mmu04213")
mmu04216	Ferroptosis	Cellular Processes	Cell growth and death	5	446	40	8635	0.0534436973043802	0.331766636639517	2.42012331838565	Alox15;Cp;Hmox1;Map1lc3a;Sat2	=HYPERLINK("../../3.KEGG_map/Inhabitor-vs-Control-Total/mmu04216.html","mmu04216")
mmu04217	Necroptosis	Cellular Processes	Cell growth and death	12	446	174	8635	0.18845400826595	0.603863381325301	1.33524045152312	Alox15;H2ac13;H2ac15;H2ac18;H2ac4;H2ac6;Il1a;Pla2g4c;Pla2g4e;Pygm;Tnfaip3;Zbp1	=HYPERLINK("../../3.KEGG_map/Inhabitor-vs-Control-Total/mmu04217.html","mmu04217")
mmu04218	Cellular senescence	Cellular Processes	Cell growth and death	13	446	178	8635	0.130678673197344	0.519229928170779	1.41400463546128	Gadd45a;Gadd45b;Gadd45g;H2-M2;H2-M3;H2-T-ps;H2-T23;H2-T3;Il1a;Nfatc2;Nfatc4;Rras;Trpv4	=HYPERLINK("../../3.KEGG_map/Inhabitor-vs-Control-Total/mmu04218.html","mmu04218")
mmu04260	Cardiac muscle contraction	Organismal Systems	Circulatory system	10	446	83	8635	0.0100926390505353	0.167089246503306	2.33264898157653	Actc1;Atp2a3;Cacnb4;Cox6a2;Hrc;Myh6;Myl2;Myl3;Slc8a2;Tnni3	=HYPERLINK("../../3.KEGG_map/Inhabitor-vs-Control-Total/mmu04260.html","mmu04260")
mmu04261	Adrenergic signaling in cardiomyocytes	Organismal Systems	Circulatory system	15	446	152	8635	0.0118009094315215	0.179056032182272	1.91062367240972	Actc1;Adra1d;Atp2a3;Atp2b2;Cacnb4;Creb3l1;Creb3l3;Creb5;Myh6;Myl2;Myl3;Pln;Scn1b;Slc8a2;Tnni3	=HYPERLINK("../../3.KEGG_map/Inhabitor-vs-Control-Total/mmu04261.html","mmu04261")
mmu04270	Vascular smooth muscle contraction	Organismal Systems	Circulatory system	10	446	142	8635	0.198407138280562	0.618834870693302	1.36344975683699	Acta2;Adra1d;Calcb;Ednra;Kcnma1;Kcnmb2;Myh14;Myl9;Pla2g4c;Pla2g4e	=HYPERLINK("../../3.KEGG_map/Inhabitor-vs-Control-Total/mmu04270.html","mmu04270")
mmu04310	Wnt signaling pathway	Environmental Information Processing	Signal transduction	6	446	168	8635	0.872463716683012	1	0.691463805253043	Frat1;Fzd4;Nfatc2;Nfatc4;Tle6;Wnt9a	=HYPERLINK("../../3.KEGG_map/Inhabitor-vs-Control-Total/mmu04310.html","mmu04310")
mmu04330	Notch signaling pathway	Environmental Information Processing	Signal transduction	3	446	60	8635	0.605753736533194	1	0.96804932735426	Dll3;Hes1;Tle6	=HYPERLINK("../../3.KEGG_map/Inhabitor-vs-Control-Total/mmu04330.html","mmu04330")
mmu04340	Hedgehog signaling pathway	Environmental Information Processing	Signal transduction	1	446	58	8635	0.95433052503503	1	0.333810112880779	Gli1	=HYPERLINK("../../3.KEGG_map/Inhabitor-vs-Control-Total/mmu04340.html","mmu04340")
mmu04350	TGF-beta signaling pathway	Environmental Information Processing	Signal transduction	8	446	95	8635	0.117006952470643	0.484278775503495	1.63039886712296	Amh;Amhr2;Chrd;Fbn1;Fst;Hjv;Id2;Id3	=HYPERLINK("../../3.KEGG_map/Inhabitor-vs-Control-Total/mmu04350.html","mmu04350")
mmu04360	Axon guidance	Organismal Systems	Development and regeneration	14	446	181	8635	0.0849230139499487	0.414869805853848	1.49753487104526	Efnb3;Epha8;Lrrc4c;Myl9;Nfatc2;Nfatc4;Plxnc1;Rras;Sema3b;Sema3f;Sema3g;Sema6c;Slit3;Ssh3	=HYPERLINK("../../3.KEGG_map/Inhabitor-vs-Control-Total/mmu04360.html","mmu04360")
mmu04370	VEGF signaling pathway	Environmental Information Processing	Signal transduction	5	446	58	8635	0.178847202290966	0.583587728583075	1.6690505644039	Nfatc2;Pla2g4c;Pla2g4e;Shc2;Sphk1	=HYPERLINK("../../3.KEGG_map/Inhabitor-vs-Control-Total/mmu04370.html","mmu04370")
mmu04371	Apelin signaling pathway	Environmental Information Processing	Signal transduction	12	446	137	8635	0.050584264146634	0.331766636639517	1.69585283624104	Acta2;Egr1;Gng2;Gngt2;Myl2;Myl3;Nos1;Nos2;Rras;Slc8a2;Sphk1;Spp1	=HYPERLINK("../../3.KEGG_map/Inhabitor-vs-Control-Total/mmu04371.html","mmu04371")
mmu04380	Osteoclast differentiation	Organismal Systems	Development and regeneration	6	446	124	8635	0.623984949617562	1	0.936821929697671	Blnk;Fcgr1;Il1a;Ncf4;Nfatc2;Trem2	=HYPERLINK("../../3.KEGG_map/Inhabitor-vs-Control-Total/mmu04380.html","mmu04380")
mmu04390	Hippo signaling pathway	Environmental Information Processing	Signal transduction	6	446	157	8635	0.828226521897942	1	0.739910313901345	Afp;Amh;Fzd4;Id2;Rassf1;Wnt9a	=HYPERLINK("../../3.KEGG_map/Inhabitor-vs-Control-Total/mmu04390.html","mmu04390")
mmu04392	Hippo signaling pathway - multiple species	Environmental Information Processing	Signal transduction	4	446	27	8635	0.0480437929388244	0.331766636639517	2.86829430327188	Dchs2;Rassf1;Rassf2;Rassf4	=HYPERLINK("../../3.KEGG_map/Inhabitor-vs-Control-Total/mmu04392.html","mmu04392")
mmu04510	Focal adhesion	Cellular Processes	Cellular community - eukaryotes	14	446	201	8635	0.156688792641827	0.547077933322795	1.34852642616514	Col1a1;Egf;Fn1;Itga1;Itga7;Itgb6;Lama1;Lama3;Lamc3;Myl2;Myl9;Parvg;Shc2;Spp1	=HYPERLINK("../../3.KEGG_map/Inhabitor-vs-Control-Total/mmu04510.html","mmu04510")
mmu04512	ECM-receptor interaction	Environmental Information Processing	Signaling molecules and interaction	13	446	88	8635	0.00053962407650097	0.0229725678281841	2.86014573991031	Agrn;Col1a1;Fn1;Frem1;Gp5;Itga1;Itga7;Itgb6;Lama1;Lama3;Lamc3;Spp1;Sv2a	=HYPERLINK("../../3.KEGG_map/Inhabitor-vs-Control-Total/mmu04512.html","mmu04512")
mmu04514	Cell adhesion molecules	Environmental Information Processing	Signaling molecules and interaction	16	446	167	8635	0.0123967997074178	0.179056032182272	1.85494481888241	Cd40;Cldn15;Cldn6;H2-DMb2;H2-M2;H2-M3;H2-T-ps;H2-T23;H2-T3;Icam1;Lrrc4b;Lrrc4c;Madcam1;Pecam1;Selp;Selplg	=HYPERLINK("../../3.KEGG_map/Inhabitor-vs-Control-Total/mmu04514.html","mmu04514")
mmu04520	Adherens junction	Cellular Processes	Cellular community - eukaryotes	1	446	71	8635	0.977200762258444	1	0.272689951367397	Sorbs1	=HYPERLINK("../../3.KEGG_map/Inhabitor-vs-Control-Total/mmu04520.html","mmu04520")
mmu04530	Tight junction	Cellular Processes	Cellular community - eukaryotes	7	446	166	8635	0.761314472495301	1	0.816427143551786	Cd1d1;Cldn15;Cldn6;Mpp4;Myh14;Myl2;Myl9	=HYPERLINK("../../3.KEGG_map/Inhabitor-vs-Control-Total/mmu04530.html","mmu04530")
mmu04540	Gap junction	Cellular Processes	Cellular community - eukaryotes	1	446	86	8635	0.989785590272265	1	0.225127750547502	Egf	=HYPERLINK("../../3.KEGG_map/Inhabitor-vs-Control-Total/mmu04540.html","mmu04540")
mmu04550	Signaling pathways regulating pluripotency of stem cells	Cellular Processes	Cellular community - eukaryotes	5	446	140	8635	0.856192637065651	1	0.691463805253043	Fzd4;Id2;Id3;Lifr;Wnt9a	=HYPERLINK("../../3.KEGG_map/Inhabitor-vs-Control-Total/mmu04550.html","mmu04550")
mmu04610	Complement and coagulation cascades	Organismal Systems	Immune system	16	446	92	8635	1.6354894970796e-05	0.000974751740259441	3.36712809514525	Bdkrb1;C1s1;C1s2;C2;C3;C3ar1;Cd46;Cd59a;Clu;F8;Klkb1;Serpina1a;Serpina1b;Serpina1c;Serpinb2;Serpinf2	=HYPERLINK("../../3.KEGG_map/Inhabitor-vs-Control-Total/mmu04610.html","mmu04610")
mmu04611	Platelet activation	Organismal Systems	Immune system	6	446	124	8635	0.623984949617562	1	0.936821929697671	Col1a1;Gp5;Pla2g4c;Pla2g4e;Ptgs1;Rasgrp2	=HYPERLINK("../../3.KEGG_map/Inhabitor-vs-Control-Total/mmu04611.html","mmu04611")
mmu04612	Antigen processing and presentation	Organismal Systems	Immune system	9	446	83	8635	0.0267981763008251	0.271627688603652	2.09938408341888	Cd74;H2-DMb2;H2-M2;H2-M3;H2-T-ps;H2-T23;H2-T3;Hspa1a;Tapbp	=HYPERLINK("../../3.KEGG_map/Inhabitor-vs-Control-Total/mmu04612.html","mmu04612")
mmu04613	Neutrophil extracellular trap formation	Organismal Systems	Immune system	41	446	205	8635	2.94448346244365e-14	2.92485357269402e-12	3.87219730941704	Aqp9;C3;Fcgr1;H2ac13;H2ac15;H2ac18;H2ac4;H2ac6;H2bc13;H2bc14;H2bc15;H2bc18;H2bc23;H2bc4;H2bc6;H2bc7;H2bc9;H3c1;H3c10;H3c11;H3c15;H3c2;H3c3;H3c4;H3c7;H3c8;H4c1;H4c11;H4c12;H4c14;H4c18;H4c3;H4c4;H4c6;H4c8;H4c9;H4f16;Hdac9;Ncf4;Selp;Selplg	=HYPERLINK("../../3.KEGG_map/Inhabitor-vs-Control-Total/mmu04613.html","mmu04613")
mmu04620	Toll-like receptor signaling pathway	Organismal Systems	Immune system	5	446	99	8635	0.585320854492815	1	0.977827603388142	Ccl5;Cd40;Cxcl10;Lbp;Spp1	=HYPERLINK("../../3.KEGG_map/Inhabitor-vs-Control-Total/mmu04620.html","mmu04620")
mmu04621	NOD-like receptor signaling pathway	Organismal Systems	Immune system	6	446	202	8635	0.953722752231515	1	0.575078808329263	Ccl5;Il18;P2rx7;Rnasel;Tnfaip3;Txnip	=HYPERLINK("../../3.KEGG_map/Inhabitor-vs-Control-Total/mmu04621.html","mmu04621")
mmu04622	RIG-I-like receptor signaling pathway	Organismal Systems	Immune system	1	446	70	8635	0.97594833461554	1	0.276585522101217	Cxcl10	=HYPERLINK("../../3.KEGG_map/Inhabitor-vs-Control-Total/mmu04622.html","mmu04622")
mmu04623	Cytosolic DNA-sensing pathway	Organismal Systems	Immune system	6	446	63	8635	0.105395181760782	0.461878884775191	1.84390348067478	Ccl5;Cxcl10;Ifi202b;Il18;Polr3gl;Zbp1	=HYPERLINK("../../3.KEGG_map/Inhabitor-vs-Control-Total/mmu04623.html","mmu04623")
mmu04625	C-type lectin receptor signaling pathway	Organismal Systems	Immune system	4	446	112	8635	0.837570931531891	1	0.691463805253043	Cd209c;Nfatc2;Nfatc4;Rras	=HYPERLINK("../../3.KEGG_map/Inhabitor-vs-Control-Total/mmu04625.html","mmu04625")
mmu04630	JAK-STAT signaling pathway	Environmental Information Processing	Signal transduction	9	446	168	8635	0.504425217062189	1	1.03719570787956	Aox3;Aox4;Cntf;Csf2rb;Egf;Il24;Il5ra;Il7;Lifr	=HYPERLINK("../../3.KEGG_map/Inhabitor-vs-Control-Total/mmu04630.html","mmu04630")
mmu04640	Hematopoietic cell lineage	Organismal Systems	Immune system	11	446	92	8635	0.00755768729590759	0.144886308426996	2.31490056541236	Cd1d1;Cd59a;Dntt;Fcgr1;Flt3l;Gp5;H2-DMb2;Il1a;Il5ra;Il7;Itga1	=HYPERLINK("../../3.KEGG_map/Inhabitor-vs-Control-Total/mmu04640.html","mmu04640")
mmu04650	Natural killer cell mediated cytotoxicity	Organismal Systems	Immune system	9	446	144	8635	0.326658682537887	0.812616072825091	1.21006165919283	Cd247;H2-M2;H2-M3;H2-T-ps;H2-T23;H2-T3;Icam1;Nfatc2;Shc2	=HYPERLINK("../../3.KEGG_map/Inhabitor-vs-Control-Total/mmu04650.html","mmu04650")
mmu04657	IL-17 signaling pathway	Organismal Systems	Immune system	8	446	91	8635	0.097256649427419	0.45285127389642	1.70206475139211	Ccl20;Ccl7;Cxcl10;Il17f;Lcn2;Mmp13;Mmp1b;Tnfaip3	=HYPERLINK("../../3.KEGG_map/Inhabitor-vs-Control-Total/mmu04657.html","mmu04657")
mmu04658	Th1 and Th2 cell differentiation	Organismal Systems	Immune system	6	446	87	8635	0.293109397360833	0.801298362975236	1.33524045152312	Cd247;Dll3;Gata3;H2-DMb2;Nfatc2;Nfkbie	=HYPERLINK("../../3.KEGG_map/Inhabitor-vs-Control-Total/mmu04658.html","mmu04658")
mmu04659	Th17 cell differentiation	Organismal Systems	Immune system	8	446	103	8635	0.162339799224827	0.549741592829528	1.50376594540468	Cd247;Gata3;H2-DMb2;Il17f;Nfatc2;Nfkbie;Rora;Rorc	=HYPERLINK("../../3.KEGG_map/Inhabitor-vs-Control-Total/mmu04659.html","mmu04659")
mmu04660	T cell receptor signaling pathway	Organismal Systems	Immune system	3	446	103	8635	0.907158366263634	1	0.563912229526753	Cd247;Nfatc2;Nfkbie	=HYPERLINK("../../3.KEGG_map/Inhabitor-vs-Control-Total/mmu04660.html","mmu04660")
mmu04662	B cell receptor signaling pathway	Organismal Systems	Immune system	3	446	77	8635	0.767547916572622	1	0.754324151185138	Blnk;Nfatc2;Nfkbie	=HYPERLINK("../../3.KEGG_map/Inhabitor-vs-Control-Total/mmu04662.html","mmu04662")
mmu04664	Fc epsilon RI signaling pathway	Organismal Systems	Immune system	3	446	66	8635	0.670179823377752	1	0.880044843049327	Alox5ap;Pla2g4c;Pla2g4e	=HYPERLINK("../../3.KEGG_map/Inhabitor-vs-Control-Total/mmu04664.html","mmu04664")
mmu04666	Fc gamma R-mediated phagocytosis	Organismal Systems	Immune system	4	446	92	8635	0.707001589597548	1	0.841782023786313	Fcgr1;Pla2g4c;Pla2g4e;Sphk1	=HYPERLINK("../../3.KEGG_map/Inhabitor-vs-Control-Total/mmu04666.html","mmu04666")
mmu04668	TNF signaling pathway	Environmental Information Processing	Signal transduction	11	446	113	8635	0.0312936492714366	0.271627688603652	1.88469780546847	Ccl20;Ccl5;Creb3l1;Creb3l3;Creb5;Cxcl10;Icam1;Il18r1;Lta;Tnfaip3;Traf1	=HYPERLINK("../../3.KEGG_map/Inhabitor-vs-Control-Total/mmu04668.html","mmu04668")
mmu04670	Leukocyte transendothelial migration	Organismal Systems	Immune system	7	446	118	8635	0.409327646610935	0.88391042529028	1.14853310025082	Cldn15;Cldn6;Icam1;Myl2;Myl9;Ncf4;Pecam1	=HYPERLINK("../../3.KEGG_map/Inhabitor-vs-Control-Total/mmu04670.html","mmu04670")
mmu04672	Intestinal immune network for IgA production	Organismal Systems	Immune system	4	446	42	8635	0.169833804420867	0.562338596860203	1.84390348067478	Ccl28;Cd40;H2-DMb2;Madcam1	=HYPERLINK("../../3.KEGG_map/Inhabitor-vs-Control-Total/mmu04672.html","mmu04672")
mmu04710	Circadian rhythm	Organismal Systems	Environmental adaptation	3	446	30	8635	0.200290775288809	0.618834870693302	1.93609865470852	Nr1d1;Rora;Rorc	=HYPERLINK("../../3.KEGG_map/Inhabitor-vs-Control-Total/mmu04710.html","mmu04710")
mmu04713	Circadian entrainment	Organismal Systems	Environmental adaptation	4	446	98	8635	0.752593104249286	1	0.79024434886062	Cacna1i;Gng2;Gngt2;Nos1	=HYPERLINK("../../3.KEGG_map/Inhabitor-vs-Control-Total/mmu04713.html","mmu04713")
mmu04714	Thermogenesis	Organismal Systems	Environmental adaptation	6	446	218	8635	0.972453242120582	1	0.532871189369318	Adrb3;Cox6a2;Creb3l1;Creb3l3;Creb5;Fgf21	=HYPERLINK("../../3.KEGG_map/Inhabitor-vs-Control-Total/mmu04714.html","mmu04714")
mmu04721	Synaptic vesicle cycle	Organismal Systems	Nervous system	5	446	77	8635	0.366448641853872	0.821119944178107	1.2572069186419	Rab3a;Slc1a1;Slc1a7;Slc6a12;Unc13a	=HYPERLINK("../../3.KEGG_map/Inhabitor-vs-Control-Total/mmu04721.html","mmu04721")
mmu04722	Neurotrophin signaling pathway	Organismal Systems	Nervous system	2	446	121	8635	0.988006931996517	1	0.320016306563392	Nfkbie;Shc2	=HYPERLINK("../../3.KEGG_map/Inhabitor-vs-Control-Total/mmu04722.html","mmu04722")
mmu04723	Retrograde endocannabinoid signaling	Organismal Systems	Nervous system	3	446	141	8635	0.979260826549536	1	0.411935883980536	Gabrg3;Gng2;Gngt2	=HYPERLINK("../../3.KEGG_map/Inhabitor-vs-Control-Total/mmu04723.html","mmu04723")
mmu04724	Glutamatergic synapse	Organismal Systems	Nervous system	7	446	113	8635	0.36647299522043	0.821119944178107	1.19935314893448	Gng2;Gngt2;Pla2g4c;Pla2g4e;Shank1;Slc1a1;Slc1a7	=HYPERLINK("../../3.KEGG_map/Inhabitor-vs-Control-Total/mmu04724.html","mmu04724")
mmu04725	Cholinergic synapse	Organismal Systems	Nervous system	7	446	112	8635	0.357928139734572	0.821119944178107	1.21006165919283	Creb3l1;Creb3l3;Creb5;Gng2;Gngt2;Kcnj14;Kcnq3	=HYPERLINK("../../3.KEGG_map/Inhabitor-vs-Control-Total/mmu04725.html","mmu04725")
mmu04726	Serotonergic synapse	Organismal Systems	Nervous system	8	446	131	8635	0.365188404717023	0.821119944178107	1.18235032348612	Alox15;Cyp2d22;Gng2;Gngt2;Htr1d;Pla2g4c;Pla2g4e;Ptgs1	=HYPERLINK("../../3.KEGG_map/Inhabitor-vs-Control-Total/mmu04726.html","mmu04726")
mmu04727	GABAergic synapse	Organismal Systems	Nervous system	4	446	89	8635	0.682035178949782	1	0.870156698745402	Gabrg3;Gng2;Gngt2;Slc6a12	=HYPERLINK("../../3.KEGG_map/Inhabitor-vs-Control-Total/mmu04727.html","mmu04727")
mmu04728	Dopaminergic synapse	Organismal Systems	Nervous system	5	446	135	8635	0.833860629667801	1	0.71707357581797	Creb3l1;Creb3l3;Creb5;Gng2;Gngt2	=HYPERLINK("../../3.KEGG_map/Inhabitor-vs-Control-Total/mmu04728.html","mmu04728")
mmu04730	Long-term depression	Organismal Systems	Nervous system	3	446	60	8635	0.605753736533194	1	0.96804932735426	Nos1;Pla2g4c;Pla2g4e	=HYPERLINK("../../3.KEGG_map/Inhabitor-vs-Control-Total/mmu04730.html","mmu04730")
mmu04740	Olfactory transduction	Organismal Systems	Sensory system	3	446	1149	8635	1	1	0.0505508787130162	Olfr456;Pde1a;Slc8a2	=HYPERLINK("../../3.KEGG_map/Inhabitor-vs-Control-Total/mmu04740.html","mmu04740")
mmu04742	Taste transduction	Organismal Systems	Sensory system	5	446	92	8635	0.519306166467773	1	1.05222752973289	Htr1d;P2rx3;Pde1a;Pkd1l3;Tas1r3	=HYPERLINK("../../3.KEGG_map/Inhabitor-vs-Control-Total/mmu04742.html","mmu04742")
mmu04744	Phototransduction	Organismal Systems	Sensory system	1	446	27	8635	0.761665562492301	1	0.71707357581797	Guca1b	=HYPERLINK("../../3.KEGG_map/Inhabitor-vs-Control-Total/mmu04744.html","mmu04744")
mmu04750	Inflammatory mediator regulation of TRP channels	Organismal Systems	Sensory system	5	446	127	8635	0.792350021285462	1	0.762243564845874	Bdkrb1;Pla2g4c;Pla2g4e;Ptger4;Trpv4	=HYPERLINK("../../3.KEGG_map/Inhabitor-vs-Control-Total/mmu04750.html","mmu04750")
mmu04810	Regulation of actin cytoskeleton	Cellular Processes	Cell motility	16	446	220	8635	0.104581817447524	0.461878884775191	1.40807174887892	Bdkrb1;Egf;Fgf10;Fgf17;Fgf21;Fn1;Itga1;Itga7;Itgb6;Lpar4;Myh14;Myl2;Myl9;Rras;Spata13;Ssh3	=HYPERLINK("../../3.KEGG_map/Inhabitor-vs-Control-Total/mmu04810.html","mmu04810")
mmu04910	Insulin signaling pathway	Organismal Systems	Endocrine system	4	446	139	8635	0.933738648227511	1	0.557150692002452	Pck2;Pygm;Shc2;Sorbs1	=HYPERLINK("../../3.KEGG_map/Inhabitor-vs-Control-Total/mmu04910.html","mmu04910")
mmu04911	Insulin secretion	Organismal Systems	Endocrine system	7	446	86	8635	0.155297560716719	0.547077933322795	1.57589425383252	Abcc8;Creb3l1;Creb3l3;Creb5;Kcnma1;Kcnmb2;Rab3a	=HYPERLINK("../../3.KEGG_map/Inhabitor-vs-Control-Total/mmu04911.html","mmu04911")
mmu04912	GnRH signaling pathway	Organismal Systems	Endocrine system	3	446	90	8635	0.851044419223982	1	0.645366218236173	Egr1;Pla2g4c;Pla2g4e	=HYPERLINK("../../3.KEGG_map/Inhabitor-vs-Control-Total/mmu04912.html","mmu04912")
mmu04913	Ovarian steroidogenesis	Organismal Systems	Endocrine system	3	446	63	8635	0.638970718684195	1	0.921951740337391	Acot2;Pla2g4c;Pla2g4e	=HYPERLINK("../../3.KEGG_map/Inhabitor-vs-Control-Total/mmu04913.html","mmu04913")
mmu04914	Progesterone-mediated oocyte maturation	Organismal Systems	Endocrine system	1	446	90	8635	0.991756368304025	1	0.215122072745391	Cpeb1	=HYPERLINK("../../3.KEGG_map/Inhabitor-vs-Control-Total/mmu04914.html","mmu04914")
mmu04915	Estrogen signaling pathway	Organismal Systems	Endocrine system	5	446	134	8635	0.829070632789774	1	0.722424871159896	Creb3l1;Creb3l3;Creb5;Hspa1a;Shc2	=HYPERLINK("../../3.KEGG_map/Inhabitor-vs-Control-Total/mmu04915.html","mmu04915")
mmu04916	Melanogenesis	Organismal Systems	Endocrine system	4	446	100	8635	0.766523193225377	1	0.774439461883408	Creb3l1;Creb3l3;Fzd4;Wnt9a	=HYPERLINK("../../3.KEGG_map/Inhabitor-vs-Control-Total/mmu04916.html","mmu04916")
mmu04917	Prolactin signaling pathway	Organismal Systems	Endocrine system	1	446	74	8635	0.980580898468518	1	0.261634953338989	Shc2	=HYPERLINK("../../3.KEGG_map/Inhabitor-vs-Control-Total/mmu04917.html","mmu04917")
mmu04918	Thyroid hormone synthesis	Organismal Systems	Endocrine system	4	446	74	8635	0.536170177373039	1	1.04653981335596	Creb3l1;Creb3l3;Creb5;Tg	=HYPERLINK("../../3.KEGG_map/Inhabitor-vs-Control-Total/mmu04918.html","mmu04918")
mmu04919	Thyroid hormone signaling pathway	Organismal Systems	Endocrine system	5	446	120	8635	0.749759784864724	1	0.806707772795217	Atp2a3;Dio2;Myh6;Pln;Thra	=HYPERLINK("../../3.KEGG_map/Inhabitor-vs-Control-Total/mmu04919.html","mmu04919")
mmu04920	Adipocytokine signaling pathway	Organismal Systems	Endocrine system	2	446	71	8635	0.888278399612291	1	0.545379902734794	Nfkbie;Pck2	=HYPERLINK("../../3.KEGG_map/Inhabitor-vs-Control-Total/mmu04920.html","mmu04920")
mmu04921	Oxytocin signaling pathway	Organismal Systems	Endocrine system	7	446	153	8635	0.683012932031437	1	0.885796770128081	Cacnb4;Kcnj14;Myl9;Nfatc2;Nfatc4;Pla2g4c;Pla2g4e	=HYPERLINK("../../3.KEGG_map/Inhabitor-vs-Control-Total/mmu04921.html","mmu04921")
mmu04922	Glucagon signaling pathway	Organismal Systems	Endocrine system	5	446	104	8635	0.62933190420329	1	0.930816660917558	Creb3l1;Creb3l3;Creb5;Pck2;Pygm	=HYPERLINK("../../3.KEGG_map/Inhabitor-vs-Control-Total/mmu04922.html","mmu04922")
mmu04923	Regulation of lipolysis in adipocytes	Organismal Systems	Endocrine system	2	446	56	8635	0.793149964886383	1	0.691463805253043	Adrb3;Ptgs1	=HYPERLINK("../../3.KEGG_map/Inhabitor-vs-Control-Total/mmu04923.html","mmu04923")
mmu04924	Renin secretion	Organismal Systems	Endocrine system	7	446	75	8635	0.0914997446794588	0.439789095394818	1.80702541106129	Adrb3;Clca3a1;Ednra;Kcnma1;Pde1a;Pde3a;Ptger4	=HYPERLINK("../../3.KEGG_map/Inhabitor-vs-Control-Total/mmu04924.html","mmu04924")
mmu04925	Aldosterone synthesis and secretion	Organismal Systems	Endocrine system	5	446	102	8635	0.612067838337363	1	0.949067967994373	Atp2b2;Cacna1i;Creb3l1;Creb3l3;Creb5	=HYPERLINK("../../3.KEGG_map/Inhabitor-vs-Control-Total/mmu04925.html","mmu04925")
mmu04926	Relaxin signaling pathway	Organismal Systems	Endocrine system	12	446	129	8635	0.0342800857886605	0.276093663919482	1.80102200438002	Acta2;Col1a1;Creb3l1;Creb3l3;Creb5;Gng2;Gngt2;Mmp13;Mmp1b;Nos1;Nos2;Shc2	=HYPERLINK("../../3.KEGG_map/Inhabitor-vs-Control-Total/mmu04926.html","mmu04926")
mmu04927	Cortisol synthesis and secretion	Organismal Systems	Endocrine system	5	446	72	8635	0.314629252580475	0.808271700594668	1.34451295465869	Cacna1i;Creb3l1;Creb3l3;Creb5;Nr5a1	=HYPERLINK("../../3.KEGG_map/Inhabitor-vs-Control-Total/mmu04927.html","mmu04927")
mmu04928	Parathyroid hormone synthesis, secretion and action	Organismal Systems	Endocrine system	7	446	108	8635	0.323978381715963	0.812616072825091	1.25487875768145	Creb3l1;Creb3l3;Creb5;Cyp27b1;Egr1;Gata3;Mmp13	=HYPERLINK("../../3.KEGG_map/Inhabitor-vs-Control-Total/mmu04928.html","mmu04928")
mmu04929	GnRH secretion	Organismal Systems	Endocrine system	2	446	63	8635	0.844145579724173	1	0.61463449355826	Cacna1i;Spp1	=HYPERLINK("../../3.KEGG_map/Inhabitor-vs-Control-Total/mmu04929.html","mmu04929")
mmu04930	Type II diabetes mellitus	Human Diseases	Endocrine and metabolic disease	1	446	48	8635	0.922126825436123	1	0.403353886397608	Abcc8	=HYPERLINK("../../3.KEGG_map/Inhabitor-vs-Control-Total/mmu04930.html","mmu04930")
mmu04931	Insulin resistance	Human Diseases	Endocrine and metabolic disease	7	446	110	8635	0.340898557004456	0.819256209575224	1.23206278026906	Creb3l1;Creb3l3;Creb5;Gfpt2;Nr1h3;Pck2;Pygm	=HYPERLINK("../../3.KEGG_map/Inhabitor-vs-Control-Total/mmu04931.html","mmu04931")
mmu04932	Non-alcoholic fatty liver disease	Human Diseases	Endocrine and metabolic disease	3	446	147	8635	0.983833763729406	1	0.39512217443031	Cox6a2;Il1a;Nr1h3	=HYPERLINK("../../3.KEGG_map/Inhabitor-vs-Control-Total/mmu04932.html","mmu04932")
mmu04933	AGE-RAGE signaling pathway in diabetic complications	Human Diseases	Endocrine and metabolic disease	5	446	101	8635	0.60326346736541	1	0.958464680548772	Col1a1;Egr1;Fn1;Icam1;Il1a	=HYPERLINK("../../3.KEGG_map/Inhabitor-vs-Control-Total/mmu04933.html","mmu04933")
mmu04934	Cushing syndrome	Human Diseases	Endocrine and metabolic disease	8	446	162	8635	0.603549850606425	1	0.956098101090627	Cacna1i;Creb3l1;Creb3l3;Creb5;Fzd4;Kmt2d;Nr5a1;Wnt9a	=HYPERLINK("../../3.KEGG_map/Inhabitor-vs-Control-Total/mmu04934.html","mmu04934")
mmu04935	Growth hormone synthesis, secretion and action	Organismal Systems	Endocrine system	5	446	116	8635	0.722674889654509	1	0.834525282201948	Creb3l1;Creb3l3;Creb5;Shc2;Sstr5	=HYPERLINK("../../3.KEGG_map/Inhabitor-vs-Control-Total/mmu04935.html","mmu04935")
mmu04940	Type I diabetes mellitus	Human Diseases	Endocrine and metabolic disease	9	446	63	8635	0.00475583375913845	0.109018343094097	2.76585522101217	H2-DMb2;H2-M2;H2-M3;H2-T-ps;H2-T23;H2-T3;Il1a;Lta;Ptprn	=HYPERLINK("../../3.KEGG_map/Inhabitor-vs-Control-Total/mmu04940.html","mmu04940")
mmu04950	Maturity onset diabetes of the young	Human Diseases	Endocrine and metabolic disease	1	446	27	8635	0.761665562492301	1	0.71707357581797	Hes1	=HYPERLINK("../../3.KEGG_map/Inhabitor-vs-Control-Total/mmu04950.html","mmu04950")
mmu04960	Aldosterone-regulated sodium reabsorption	Organismal Systems	Excretory system	1	446	38	8635	0.867299458110147	1	0.509499645975926	Nr3c2	=HYPERLINK("../../3.KEGG_map/Inhabitor-vs-Control-Total/mmu04960.html","mmu04960")
mmu04961	Endocrine and other factor-regulated calcium reabsorption	Organismal Systems	Excretory system	2	446	61	8635	0.830873636863738	1	0.634786444166728	Atp2b2;Slc8a2	=HYPERLINK("../../3.KEGG_map/Inhabitor-vs-Control-Total/mmu04961.html","mmu04961")
mmu04962	Vasopressin-regulated water reabsorption	Organismal Systems	Excretory system	5	446	44	8635	0.0747901398715736	0.392435498897569	2.20011210762332	Aqp3;Creb3l1;Creb3l3;Creb5;Dync2li1	=HYPERLINK("../../3.KEGG_map/Inhabitor-vs-Control-Total/mmu04962.html","mmu04962")
mmu04964	Proximal tubule bicarbonate reclamation	Organismal Systems	Excretory system	1	446	22	8635	0.689061998274713	1	0.880044843049327	Pck2	=HYPERLINK("../../3.KEGG_map/Inhabitor-vs-Control-Total/mmu04964.html","mmu04964")
mmu04970	Salivary secretion	Organismal Systems	Digestive system	9	446	86	8635	0.0327851483526332	0.271627688603652	2.02614975492752	Adra1d;Adrb3;Atp2b2;Best2;Cdcp3;Kcnma1;Lpo;Lyz2;Nos1	=HYPERLINK("../../3.KEGG_map/Inhabitor-vs-Control-Total/mmu04970.html","mmu04970")
mmu04972	Pancreatic secretion	Organismal Systems	Digestive system	6	446	113	8635	0.532248092051727	1	1.02801698480098	Atp2a3;Atp2b2;Cel;Clca3a1;Kcnma1;Rab3d	=HYPERLINK("../../3.KEGG_map/Inhabitor-vs-Control-Total/mmu04972.html","mmu04972")
mmu04973	Carbohydrate digestion and absorption	Organismal Systems	Digestive system	2	446	48	8635	0.717372597842966	1	0.806707772795217	Lct;Tas1r3	=HYPERLINK("../../3.KEGG_map/Inhabitor-vs-Control-Total/mmu04973.html","mmu04973")
mmu04974	Protein digestion and absorption	Organismal Systems	Digestive system	10	446	108	8635	0.0519044615360694	0.331766636639517	1.79268393954493	Col11a1;Col12a1;Col18a1;Col1a1;Col20a1;Col27a1;Col5a3;Mep1a;Slc1a1;Slc8a2	=HYPERLINK("../../3.KEGG_map/Inhabitor-vs-Control-Total/mmu04974.html","mmu04974")
mmu04975	Fat digestion and absorption	Organismal Systems	Digestive system	4	446	42	8635	0.169833804420867	0.562338596860203	1.84390348067478	Acat3;Cel;Mogat2;Mttp	=HYPERLINK("../../3.KEGG_map/Inhabitor-vs-Control-Total/mmu04975.html","mmu04975")
mmu04976	Bile secretion	Organismal Systems	Digestive system	7	446	100	8635	0.258109767331654	0.737611107453507	1.35526905829596	Abcb11;Abcb1a;Abcb4;Aqp9;Slco1a6;Ugt1a6a;Ugt1a7c	=HYPERLINK("../../3.KEGG_map/Inhabitor-vs-Control-Total/mmu04976.html","mmu04976")
mmu04977	Vitamin digestion and absorption	Organismal Systems	Digestive system	4	446	24	8635	0.0328140831870184	0.271627688603652	3.22683109118087	Cubn;Plb1;Slc19a3;Tcn2	=HYPERLINK("../../3.KEGG_map/Inhabitor-vs-Control-Total/mmu04977.html","mmu04977")
mmu04978	Mineral absorption	Organismal Systems	Digestive system	6	446	54	8635	0.0585085482425787	0.348710947525769	2.15122072745391	Atp2b2;Cybrd1;Hmox1;Slc39a4;Slc8a2;Steap2	=HYPERLINK("../../3.KEGG_map/Inhabitor-vs-Control-Total/mmu04978.html","mmu04978")
mmu04979	Cholesterol metabolism	Organismal Systems	Digestive system	6	446	49	8635	0.0391812380613897	0.300373057290824	2.37073304658186	Abcb11;Angptl4;Lcat;Lpl;Pltp;Soat2	=HYPERLINK("../../3.KEGG_map/Inhabitor-vs-Control-Total/mmu04979.html","mmu04979")
mmu05010	Alzheimer disease	Human Diseases	Neurodegenerative disease	10	446	356	8635	0.990342151936945	1	0.543847936715876	Atp2a3;Cdk5r1;Cox6a2;Frat1;Fzd4;Il1a;Lpl;Nos1;Nos2;Wnt9a	=HYPERLINK("../../3.KEGG_map/Inhabitor-vs-Control-Total/mmu05010.html","mmu05010")
mmu05012	Parkinson disease	Human Diseases	Neurodegenerative disease	3	446	234	8635	0.999659013558429	1	0.248217776244682	Cox6a2;Sncaip;Uba7	=HYPERLINK("../../3.KEGG_map/Inhabitor-vs-Control-Total/mmu05012.html","mmu05012")
mmu05014	Amyotrophic lateral sclerosis	Human Diseases	Neurodegenerative disease	12	446	355	8635	0.959963494825026	1	0.654455883281753	Chchd10;Cox6a2;Dnah10;Dnah12;Dnah2;Dnah6;Nos1;Nos2;Nup210;Nup210l;Nxf7;Rab39b	=HYPERLINK("../../3.KEGG_map/Inhabitor-vs-Control-Total/mmu05014.html","mmu05014")
mmu05016	Huntington disease	Human Diseases	Neurodegenerative disease	8	446	289	8635	0.984693102686396	1	0.535944264279175	Cox6a2;Creb3l1;Creb3l3;Creb5;Dnah10;Dnah12;Dnah2;Dnah6	=HYPERLINK("../../3.KEGG_map/Inhabitor-vs-Control-Total/mmu05016.html","mmu05016")
mmu05017	Spinocerebellar ataxia	Human Diseases	Neurodegenerative disease	3	446	141	8635	0.979260826549536	1	0.411935883980536	Atp2a3;Rora;Sptbn2	=HYPERLINK("../../3.KEGG_map/Inhabitor-vs-Control-Total/mmu05017.html","mmu05017")
mmu05020	Prion disease	Human Diseases	Neurodegenerative disease	9	446	255	8635	0.916764351111542	1	0.683328936955948	Ccl5;Cox6a2;Creb3l1;Creb3l3;Creb5;Egr1;Hspa1a;Il1a;Ncf4	=HYPERLINK("../../3.KEGG_map/Inhabitor-vs-Control-Total/mmu05020.html","mmu05020")
mmu05022	Pathways of neurodegeneration - multiple diseases	Human Diseases	Neurodegenerative disease	17	446	459	8635	0.94658689472353	1	0.71707357581797	Atp2a3;Cdk5r1;Cox6a2;Dnah10;Dnah12;Dnah2;Dnah6;Frat1;Fzd4;Il1a;Nos1;Nos2;Rab39b;Sncaip;Sptbn2;Uba7;Wnt9a	=HYPERLINK("../../3.KEGG_map/Inhabitor-vs-Control-Total/mmu05022.html","mmu05022")
mmu05030	Cocaine addiction	Human Diseases	Substance dependence	4	446	48	8635	0.234605304949675	0.692201790841616	1.61341554559043	Cdk5r1;Creb3l1;Creb3l3;Creb5	=HYPERLINK("../../3.KEGG_map/Inhabitor-vs-Control-Total/mmu05030.html","mmu05030")
mmu05031	Amphetamine addiction	Human Diseases	Substance dependence	3	446	69	8635	0.699369896400038	1	0.841782023786313	Creb3l1;Creb3l3;Creb5	=HYPERLINK("../../3.KEGG_map/Inhabitor-vs-Control-Total/mmu05031.html","mmu05031")
mmu05032	Morphine addiction	Human Diseases	Substance dependence	5	446	91	8635	0.509511750196353	1	1.06379046962007	Gabrg3;Gng2;Gngt2;Pde1a;Pde3a	=HYPERLINK("../../3.KEGG_map/Inhabitor-vs-Control-Total/mmu05032.html","mmu05032")
mmu05033	Nicotine addiction	Human Diseases	Substance dependence	1	446	40	8635	0.880711695814663	1	0.48402466367713	Gabrg3	=HYPERLINK("../../3.KEGG_map/Inhabitor-vs-Control-Total/mmu05033.html","mmu05033")
mmu05034	Alcoholism	Human Diseases	Substance dependence	41	446	205	8635	2.94448346244365e-14	2.92485357269402e-12	3.87219730941704	Creb3l1;Creb3l3;Creb5;Gng2;Gngt2;H2ac13;H2ac15;H2ac18;H2ac4;H2ac6;H2bc13;H2bc14;H2bc15;H2bc18;H2bc23;H2bc4;H2bc6;H2bc7;H2bc9;H3c1;H3c10;H3c11;H3c15;H3c2;H3c3;H3c4;H3c7;H3c8;H4c1;H4c11;H4c12;H4c14;H4c18;H4c3;H4c4;H4c6;H4c8;H4c9;H4f16;Hdac9;Shc2	=HYPERLINK("../../3.KEGG_map/Inhabitor-vs-Control-Total/mmu05034.html","mmu05034")
mmu05100	Bacterial invasion of epithelial cells	Human Diseases	Infectious disease: bacterial	4	446	76	8635	0.55750679080137	1	1.01899929195185	Elmo1;Elmo3;Fn1;Shc2	=HYPERLINK("../../3.KEGG_map/Inhabitor-vs-Control-Total/mmu05100.html","mmu05100")
mmu05132	Salmonella infection	Human Diseases	Infectious disease: bacterial	7	446	252	8635	0.978461494581176	1	0.537805181863478	Cyth4;Dync2li1;Elmo1;Il18;Myl2;Myl9;Rras	=HYPERLINK("../../3.KEGG_map/Inhabitor-vs-Control-Total/mmu05132.html","mmu05132")
mmu05133	Pertussis	Human Diseases	Infectious disease: bacterial	6	446	76	8635	0.198091514090565	0.618834870693302	1.52849893792778	C1s1;C1s2;C2;C3;Il1a;Nos2	=HYPERLINK("../../3.KEGG_map/Inhabitor-vs-Control-Total/mmu05133.html","mmu05133")
mmu05134	Legionellosis	Human Diseases	Infectious disease: bacterial	3	446	60	8635	0.605753736533194	1	0.96804932735426	C3;Hspa1a;Il18	=HYPERLINK("../../3.KEGG_map/Inhabitor-vs-Control-Total/mmu05134.html","mmu05134")
mmu05135	Yersinia infection	Human Diseases	Infectious disease: bacterial	4	446	134	8635	0.92119679446423	1	0.577939896927916	Elmo1;Fn1;Il18;Nfatc2	=HYPERLINK("../../3.KEGG_map/Inhabitor-vs-Control-Total/mmu05135.html","mmu05135")
mmu05140	Leishmaniasis	Human Diseases	Infectious disease: parasitic	6	446	69	8635	0.144880152956596	0.547077933322795	1.68356404757263	C3;Fcgr1;H2-DMb2;Il1a;Ncf4;Nos2	=HYPERLINK("../../3.KEGG_map/Inhabitor-vs-Control-Total/mmu05140.html","mmu05140")
mmu05142	Chagas disease	Human Diseases	Infectious disease: parasitic	4	446	103	8635	0.786261983629939	1	0.751882972702338	C3;Ccl5;Cd247;Nos2	=HYPERLINK("../../3.KEGG_map/Inhabitor-vs-Control-Total/mmu05142.html","mmu05142")
mmu05143	African trypanosomiasis	Human Diseases	Infectious disease: parasitic	2	446	37	8635	0.576753348725336	1	1.04653981335596	Icam1;Il18	=HYPERLINK("../../3.KEGG_map/Inhabitor-vs-Control-Total/mmu05143.html","mmu05143")
mmu05144	Malaria	Human Diseases	Infectious disease: parasitic	5	446	55	8635	0.153147578436047	0.547077933322795	1.76008968609865	Cd40;Icam1;Il18;Pecam1;Selp	=HYPERLINK("../../3.KEGG_map/Inhabitor-vs-Control-Total/mmu05144.html","mmu05144")
mmu05145	Toxoplasmosis	Human Diseases	Infectious disease: parasitic	9	446	109	8635	0.109938749190739	0.468024960840577	1.59861356810795	Cd40;H2-DMb2;Hspa1a;Igtp;Irgm2;Lama1;Lama3;Lamc3;Nos2	=HYPERLINK("../../3.KEGG_map/Inhabitor-vs-Control-Total/mmu05145.html","mmu05145")
mmu05146	Amoebiasis	Human Diseases	Infectious disease: parasitic	10	446	106	8635	0.0467020435472232	0.331362118501727	1.82650816481936	Cd1d1;Col1a1;Fn1;Lama1;Lama3;Lamc3;Nos2;Serpinb6b;Serpinb9c;Serpinb9g	=HYPERLINK("../../3.KEGG_map/Inhabitor-vs-Control-Total/mmu05146.html","mmu05146")
mmu05150	Staphylococcus aureus infection	Human Diseases	Infectious disease: bacterial	10	446	115	8635	0.0730824904306944	0.392435498897569	1.68356404757263	C1s1;C1s2;C2;C3;C3ar1;Fcgr1;H2-DMb2;Icam1;Selp;Selplg	=HYPERLINK("../../3.KEGG_map/Inhabitor-vs-Control-Total/mmu05150.html","mmu05150")
mmu05152	Tuberculosis	Human Diseases	Infectious disease: bacterial	13	446	179	8635	0.134712484870369	0.528214743307499	1.40610516822407	C3;Cd209c;Cd74;Cyp27b1;Fcgr1;H2-DMb2;Il18;Il1a;Lbp;Mrc1;Nos2;Pla2r1;Sphk1	=HYPERLINK("../../3.KEGG_map/Inhabitor-vs-Control-Total/mmu05152.html","mmu05152")
mmu05160	Hepatitis C	Human Diseases	Infectious disease: viral	7	446	162	8635	0.7388293612928	1	0.836585838454299	Cldn15;Cldn6;Cxcl10;Egf;Ifit1;Nr1h3;Rnasel	=HYPERLINK("../../3.KEGG_map/Inhabitor-vs-Control-Total/mmu05160.html","mmu05160")
mmu05161	Hepatitis B	Human Diseases	Infectious disease: viral	5	446	163	8635	0.929137928327189	1	0.593895292855374	Creb3l1;Creb3l3;Creb5;Nfatc2;Nfatc4	=HYPERLINK("../../3.KEGG_map/Inhabitor-vs-Control-Total/mmu05161.html","mmu05161")
mmu05162	Measles	Human Diseases	Infectious disease: viral	5	446	143	8635	0.868352534858363	1	0.676957571576406	Cd209c;Cd46;Hspa1a;Il1a;Tnfaip3	=HYPERLINK("../../3.KEGG_map/Inhabitor-vs-Control-Total/mmu05162.html","mmu05162")
mmu05163	Human cytomegalovirus infection	Human Diseases	Infectious disease: viral	15	446	250	8635	0.311235765196714	0.808271700594668	1.16165919282511	Ccl5;Creb3l1;Creb3l3;Creb5;Gng2;Gngt2;H2-M2;H2-M3;H2-T-ps;H2-T23;H2-T3;Nfatc2;Nfatc4;Ptger4;Tapbp	=HYPERLINK("../../3.KEGG_map/Inhabitor-vs-Control-Total/mmu05163.html","mmu05163")
mmu05164	Influenza A	Human Diseases	Infectious disease: viral	8	446	168	8635	0.644616686345855	1	0.921951740337391	Ccl5;Cxcl10;H2-DMb2;Icam1;Il18;Il1a;Nxf7;Rnasel	=HYPERLINK("../../3.KEGG_map/Inhabitor-vs-Control-Total/mmu05164.html","mmu05164")
mmu05165	Human papillomavirus infection	Human Diseases	Infectious disease: viral	23	446	354	8635	0.15070527515255	0.547077933322795	1.25791720503661	Col1a1;Creb3l1;Creb3l3;Creb5;Egf;Fn1;Fzd4;H2-M2;H2-M3;H2-T-ps;H2-T23;H2-T3;Hes1;Hes7;Itga1;Itga7;Itgb6;Lama1;Lama3;Lamc3;Ptger4;Spp1;Wnt9a	=HYPERLINK("../../3.KEGG_map/Inhabitor-vs-Control-Total/mmu05165.html","mmu05165")
mmu05166	Human T-cell leukemia virus 1 infection	Human Diseases	Infectious disease: viral	15	446	240	8635	0.258481612135147	0.737611107453507	1.21006165919283	Cd40;Creb3l1;Creb3l3;Creb5;Egr1;H2-DMb2;H2-M2;H2-M3;H2-T-ps;H2-T23;H2-T3;Icam1;Lta;Nfatc2;Nfatc4	=HYPERLINK("../../3.KEGG_map/Inhabitor-vs-Control-Total/mmu05166.html","mmu05166")
mmu05167	Kaposi sarcoma-associated herpesvirus infection	Human Diseases	Infectious disease: viral	11	446	219	8635	0.582679747685563	1	0.972469643917522	C3;Gng2;Gngt2;H2-M2;H2-M3;H2-T-ps;H2-T23;H2-T3;Icam1;Nfatc2;Nfatc4	=HYPERLINK("../../3.KEGG_map/Inhabitor-vs-Control-Total/mmu05167.html","mmu05167")
mmu05168	Herpes simplex virus 1 infection	Human Diseases	Infectious disease: viral	22	446	449	8635	0.634773410321468	1	0.948645220569876	C3;Ccl5;Cd74;Cfp;Gm4724;H2-DMb2;H2-M2;H2-M3;H2-T-ps;H2-T23;H2-T3;Lta;Nxf7;Rnasel;Tapbp;Zfp456;Zfp568;Zfp607a;Zfp708;Zfp712;Zfp853;Zfp959	=HYPERLINK("../../3.KEGG_map/Inhabitor-vs-Control-Total/mmu05168.html","mmu05168")
mmu05169	Epstein-Barr virus infection	Human Diseases	Infectious disease: viral	18	446	223	8635	0.0397994625122571	0.300373057290824	1.56277021456293	Blnk;Cd247;Cd40;Cxcl10;Gadd45a;Gadd45b;Gadd45g;H2-DMb2;H2-M2;H2-M3;H2-T-ps;H2-T23;H2-T3;Hes1;Icam1;Nfkbie;Tapbp;Tnfaip3	=HYPERLINK("../../3.KEGG_map/Inhabitor-vs-Control-Total/mmu05169.html","mmu05169")
mmu05170	Human immunodeficiency virus 1 infection	Human Diseases	Infectious disease: viral	12	446	234	8635	0.55316387605078	1	0.992871104978728	Cd247;Gng2;Gngt2;H2-M2;H2-M3;H2-T-ps;H2-T23;H2-T3;Nfatc2;Nfatc4;Tapbp;Trim30d	=HYPERLINK("../../3.KEGG_map/Inhabitor-vs-Control-Total/mmu05170.html","mmu05170")
mmu05171	Coronavirus disease - COVID-19	Human Diseases	Infectious disease: viral	9	446	243	8635	0.887740761565195	1	0.71707357581797	C1s1;C1s2;C2;C3;C3ar1;Cxcl10;Mmp1b;Rpl32l;Selp	=HYPERLINK("../../3.KEGG_map/Inhabitor-vs-Control-Total/mmu05171.html","mmu05171")
mmu05200	Pathways in cancer	Human Diseases	Cancer: overview	36	446	542	8635	0.0699344851883394	0.392435498897569	1.28596958615326	Bdkrb1;Csf2rb;Dapk1;Dll3;Ednra;Egf;Fgf10;Fgf17;Fgf21;Flt3l;Fn1;Frat1;Fzd4;Gadd45a;Gadd45b;Gadd45g;Gli1;Gng2;Gngt2;Gstt1;Hes1;Hmox1;Il5ra;Il7;Lama1;Lama3;Lamc3;Lpar3;Lpar4;Mmp1b;Nos2;Ptger4;Rasgrp2;Rassf1;Traf1;Wnt9a	=HYPERLINK("../../3.KEGG_map/Inhabitor-vs-Control-Total/mmu05200.html","mmu05200")
mmu05202	Transcriptional misregulation in cancer	Human Diseases	Cancer: overview	17	446	216	8635	0.0545522321991152	0.331766636639517	1.52378134861319	Cd40;Fcgr1;Gadd45a;Gadd45b;Gadd45g;H3c1;H3c10;H3c11;H3c15;H3c2;H3c3;H3c4;H3c7;H3c8;Id2;Slc45a3;Traf1	=HYPERLINK("../../3.KEGG_map/Inhabitor-vs-Control-Total/mmu05202.html","mmu05202")
mmu05203	Viral carcinogenesis	Human Diseases	Cancer: overview	31	446	223	8635	3.86133961044979e-07	2.87669800978509e-05	2.69143759174727	C3;Creb3l1;Creb3l3;Creb5;H2-M2;H2-M3;H2-T-ps;H2-T23;H2-T3;H2bc13;H2bc14;H2bc15;H2bc18;H2bc23;H2bc4;H2bc6;H2bc7;H2bc9;H4c1;H4c11;H4c12;H4c14;H4c18;H4c3;H4c4;H4c6;H4c8;H4c9;H4f16;Hdac9;Traf1	=HYPERLINK("../../3.KEGG_map/Inhabitor-vs-Control-Total/mmu05203.html","mmu05203")
mmu05204	Chemical carcinogenesis	Human Diseases	Cancer: overview	6	446	101	8635	0.423151254790577	0.907187582212891	1.15015761665853	Aldh3b1;Cyp2b13;Cyp3a41a;Gstt1;Ugt1a6a;Ugt1a7c	=HYPERLINK("../../3.KEGG_map/Inhabitor-vs-Control-Total/mmu05204.html","mmu05204")
mmu05205	Proteoglycans in cancer	Human Diseases	Cancer: overview	6	446	202	8635	0.953722752231515	1	0.575078808329263	Col1a1;Erbb3;Fn1;Fzd4;Rras;Wnt9a	=HYPERLINK("../../3.KEGG_map/Inhabitor-vs-Control-Total/mmu05205.html","mmu05205")
mmu05206	MicroRNAs in cancer	Human Diseases	Cancer: overview	5	446	162	8635	0.926823334436178	1	0.597561313181642	Abcb1a;Erbb3;Hmox1;Rassf1;Slc45a3	=HYPERLINK("../../3.KEGG_map/Inhabitor-vs-Control-Total/mmu05206.html","mmu05206")
mmu05210	Colorectal cancer	Human Diseases	Cancer: specific types	4	446	88	8635	0.673390457592015	1	0.880044843049327	Egf;Gadd45a;Gadd45b;Gadd45g	=HYPERLINK("../../3.KEGG_map/Inhabitor-vs-Control-Total/mmu05210.html","mmu05210")
mmu05212	Pancreatic cancer	Human Diseases	Cancer: specific types	4	446	76	8635	0.55750679080137	1	1.01899929195185	Egf;Gadd45a;Gadd45b;Gadd45g	=HYPERLINK("../../3.KEGG_map/Inhabitor-vs-Control-Total/mmu05212.html","mmu05212")
mmu05213	Endometrial cancer	Human Diseases	Cancer: specific types	4	446	58	8635	0.351685524267759	0.821119944178107	1.33524045152312	Egf;Gadd45a;Gadd45b;Gadd45g	=HYPERLINK("../../3.KEGG_map/Inhabitor-vs-Control-Total/mmu05213.html","mmu05213")
mmu05214	Glioma	Human Diseases	Cancer: specific types	5	446	74	8635	0.33528138454512	0.819256209575224	1.30817476669495	Egf;Gadd45a;Gadd45b;Gadd45g;Shc2	=HYPERLINK("../../3.KEGG_map/Inhabitor-vs-Control-Total/mmu05214.html","mmu05214")
mmu05215	Prostate cancer	Human Diseases	Cancer: specific types	5	446	99	8635	0.585320854492815	1	0.977827603388142	Creb3l1;Creb3l3;Creb5;Egf;Srd5a2	=HYPERLINK("../../3.KEGG_map/Inhabitor-vs-Control-Total/mmu05215.html","mmu05215")
mmu05216	Thyroid cancer	Human Diseases	Cancer: specific types	3	446	37	8635	0.29847019560487	0.801298362975236	1.56980972003394	Gadd45a;Gadd45b;Gadd45g	=HYPERLINK("../../3.KEGG_map/Inhabitor-vs-Control-Total/mmu05216.html","mmu05216")
mmu05217	Basal cell carcinoma	Human Diseases	Cancer: specific types	6	446	63	8635	0.105395181760782	0.461878884775191	1.84390348067478	Fzd4;Gadd45a;Gadd45b;Gadd45g;Gli1;Wnt9a	=HYPERLINK("../../3.KEGG_map/Inhabitor-vs-Control-Total/mmu05217.html","mmu05217")
mmu05218	Melanoma	Human Diseases	Cancer: specific types	7	446	72	8635	0.077222573738989	0.392435498897569	1.88231813652217	Egf;Fgf10;Fgf17;Fgf21;Gadd45a;Gadd45b;Gadd45g	=HYPERLINK("../../3.KEGG_map/Inhabitor-vs-Control-Total/mmu05218.html","mmu05218")
mmu05219	Bladder cancer	Human Diseases	Cancer: specific types	4	446	41	8635	0.1597173832184	0.547077933322795	1.888876736301	Dapk1;Egf;Mmp1b;Rassf1	=HYPERLINK("../../3.KEGG_map/Inhabitor-vs-Control-Total/mmu05219.html","mmu05219")
mmu05220	Chronic myeloid leukemia	Human Diseases	Cancer: specific types	4	446	76	8635	0.55750679080137	1	1.01899929195185	Gadd45a;Gadd45b;Gadd45g;Shc2	=HYPERLINK("../../3.KEGG_map/Inhabitor-vs-Control-Total/mmu05220.html","mmu05220")
mmu05221	Acute myeloid leukemia	Human Diseases	Cancer: specific types	1	446	70	8635	0.97594833461554	1	0.276585522101217	Fcgr1	=HYPERLINK("../../3.KEGG_map/Inhabitor-vs-Control-Total/mmu05221.html","mmu05221")
mmu05222	Small cell lung cancer	Human Diseases	Cancer: specific types	9	446	93	8635	0.0502083066920606	0.331766636639517	1.87364385939534	Fn1;Gadd45a;Gadd45b;Gadd45g;Lama1;Lama3;Lamc3;Nos2;Traf1	=HYPERLINK("../../3.KEGG_map/Inhabitor-vs-Control-Total/mmu05222.html","mmu05222")
mmu05223	Non-small cell lung cancer	Human Diseases	Cancer: specific types	5	446	72	8635	0.314629252580475	0.808271700594668	1.34451295465869	Egf;Gadd45a;Gadd45b;Gadd45g;Rassf1	=HYPERLINK("../../3.KEGG_map/Inhabitor-vs-Control-Total/mmu05223.html","mmu05223")
mmu05224	Breast cancer	Human Diseases	Cancer: specific types	13	446	147	8635	0.0403185311799764	0.300373057290824	1.71219608919801	Dll3;Egf;Fgf10;Fgf17;Fgf21;Frat1;Fzd4;Gadd45a;Gadd45b;Gadd45g;Hes1;Shc2;Wnt9a	=HYPERLINK("../../3.KEGG_map/Inhabitor-vs-Control-Total/mmu05224.html","mmu05224")
mmu05225	Hepatocellular carcinoma	Human Diseases	Cancer: specific types	9	446	173	8635	0.540340303856778	1	1.00721895331657	Frat1;Fzd4;Gadd45a;Gadd45b;Gadd45g;Gstt1;Hmox1;Shc2;Wnt9a	=HYPERLINK("../../3.KEGG_map/Inhabitor-vs-Control-Total/mmu05225.html","mmu05225")
mmu05226	Gastric cancer	Human Diseases	Cancer: specific types	12	446	149	8635	0.083814667328306	0.414869805853848	1.55927408432901	Abcb1a;Egf;Fgf10;Fgf17;Fgf21;Frat1;Fzd4;Gadd45a;Gadd45b;Gadd45g;Shc2;Wnt9a	=HYPERLINK("../../3.KEGG_map/Inhabitor-vs-Control-Total/mmu05226.html","mmu05226")
mmu05231	Choline metabolism in cancer	Human Diseases	Cancer: overview	3	446	98	8635	0.888318725840922	1	0.592683261645465	Egf;Pla2g4c;Pla2g4e	=HYPERLINK("../../3.KEGG_map/Inhabitor-vs-Control-Total/mmu05231.html","mmu05231")
mmu05235	PD-L1 expression and PD-1 checkpoint pathway in cancer	Human Diseases	Cancer: overview	4	446	88	8635	0.673390457592015	1	0.880044843049327	Cd247;Egf;Nfatc2;Nfkbie	=HYPERLINK("../../3.KEGG_map/Inhabitor-vs-Control-Total/mmu05235.html","mmu05235")
mmu05310	Asthma	Human Diseases	Immune disease	2	446	24	8635	0.353974307032045	0.821119944178107	1.61341554559043	Cd40;H2-DMb2	=HYPERLINK("../../3.KEGG_map/Inhabitor-vs-Control-Total/mmu05310.html","mmu05310")
mmu05320	Autoimmune thyroid disease	Human Diseases	Immune disease	8	446	72	8635	0.0314656913866405	0.271627688603652	2.15122072745391	Cd40;H2-DMb2;H2-M2;H2-M3;H2-T-ps;H2-T23;H2-T3;Tg	=HYPERLINK("../../3.KEGG_map/Inhabitor-vs-Control-Total/mmu05320.html","mmu05320")
mmu05321	Inflammatory bowel disease	Human Diseases	Immune disease	8	446	61	8635	0.0126180425363346	0.179056032182272	2.53914577666691	Gata3;H2-DMb2;Il17f;Il18;Il18r1;Il1a;Rora;Rorc	=HYPERLINK("../../3.KEGG_map/Inhabitor-vs-Control-Total/mmu05321.html","mmu05321")
mmu05322	Systemic lupus erythematosus	Human Diseases	Immune disease	41	446	146	8635	6.42485667817483e-20	1.9146072900961e-17	5.4369893728116	C1s1;C1s2;C2;C3;Cd40;Fcgr1;H2-DMb2;H2ac13;H2ac15;H2ac18;H2ac4;H2ac6;H2bc13;H2bc14;H2bc15;H2bc18;H2bc23;H2bc4;H2bc6;H2bc7;H2bc9;H3c1;H3c10;H3c11;H3c15;H3c2;H3c3;H3c4;H3c7;H3c8;H4c1;H4c11;H4c12;H4c14;H4c18;H4c3;H4c4;H4c6;H4c8;H4c9;H4f16	=HYPERLINK("../../3.KEGG_map/Inhabitor-vs-Control-Total/mmu05322.html","mmu05322")
mmu05323	Rheumatoid arthritis	Human Diseases	Immune disease	7	446	86	8635	0.155297560716719	0.547077933322795	1.57589425383252	Ccl20;Ccl5;H2-DMb2;Icam1;Il18;Il1a;Mmp1b	=HYPERLINK("../../3.KEGG_map/Inhabitor-vs-Control-Total/mmu05323.html","mmu05323")
mmu05330	Allograft rejection	Human Diseases	Immune disease	7	446	56	8635	0.0243176947790206	0.268395297931413	2.42012331838565	Cd40;H2-DMb2;H2-M2;H2-M3;H2-T-ps;H2-T23;H2-T3	=HYPERLINK("../../3.KEGG_map/Inhabitor-vs-Control-Total/mmu05330.html","mmu05330")
mmu05332	Graft-versus-host disease	Human Diseases	Immune disease	7	446	56	8635	0.0243176947790206	0.268395297931413	2.42012331838565	H2-DMb2;H2-M2;H2-M3;H2-T-ps;H2-T23;H2-T3;Il1a	=HYPERLINK("../../3.KEGG_map/Inhabitor-vs-Control-Total/mmu05332.html","mmu05332")
mmu05340	Primary immunodeficiency	Human Diseases	Immune disease	2	446	36	8635	0.56171101612423	1	1.07561036372696	Blnk;Cd40	=HYPERLINK("../../3.KEGG_map/Inhabitor-vs-Control-Total/mmu05340.html","mmu05340")
mmu05410	Hypertrophic cardiomyopathy	Human Diseases	Cardiovascular disease	13	446	91	8635	0.000748480307751315	0.0247830146344324	2.76585522101217	Actc1;Atp2a3;Cacnb4;Itga1;Itga7;Itgb6;Lama1;Myh6;Myl2;Myl3;Slc8a2;Tnni3;Ttn	=HYPERLINK("../../3.KEGG_map/Inhabitor-vs-Control-Total/mmu05410.html","mmu05410")
mmu05412	Arrhythmogenic right ventricular cardiomyopathy	Human Diseases	Cardiovascular disease	7	446	77	8635	0.101785940526364	0.461878884775191	1.76008968609865	Atp2a3;Cacnb4;Itga1;Itga7;Itgb6;Lama1;Slc8a2	=HYPERLINK("../../3.KEGG_map/Inhabitor-vs-Control-Total/mmu05412.html","mmu05412")
mmu05414	Dilated cardiomyopathy	Human Diseases	Cardiovascular disease	14	446	94	8635	0.000305639012244539	0.0151800709414788	2.88355118786375	Actc1;Atp2a3;Cacnb4;Itga1;Itga7;Itgb6;Lama1;Myh6;Myl2;Myl3;Pln;Slc8a2;Tnni3;Ttn	=HYPERLINK("../../3.KEGG_map/Inhabitor-vs-Control-Total/mmu05414.html","mmu05414")
mmu05415	Diabetic cardiomyopathy	Human Diseases	Cardiovascular disease	8	446	197	8635	0.805401767102384	1	0.78623295622681	Atp2a3;Col1a1;Cox6a2;Gfpt2;Ncf4;Pdk4;Pln;Tnni3	=HYPERLINK("../../3.KEGG_map/Inhabitor-vs-Control-Total/mmu05415.html","mmu05415")
mmu05416	Viral myocarditis	Human Diseases	Cardiovascular disease	10	446	81	8635	0.00853838743184641	0.149672909099425	2.39024525272657	Cd40;H2-DMb2;H2-M2;H2-M3;H2-T-ps;H2-T23;H2-T3;Icam1;Lama1;Myh6	=HYPERLINK("../../3.KEGG_map/Inhabitor-vs-Control-Total/mmu05416.html","mmu05416")
mmu05417	Lipid and atherosclerosis	Human Diseases	Cardiovascular disease	12	446	216	8635	0.440035373798748	0.934512137216738	1.07561036372696	Ccl5;Cd40;Ero1a;Hspa1a;Icam1;Il18;Lbp;Mib2;Mmp1b;Ncf4;Nfatc2;Selp	=HYPERLINK("../../3.KEGG_map/Inhabitor-vs-Control-Total/mmu05417.html","mmu05417")
mmu05418	Fluid shear stress and atherosclerosis	Human Diseases	Cardiovascular disease	6	446	147	8635	0.778143059268518	1	0.79024434886062	Gstt1;Hmox1;Icam1;Il1a;Pecam1;Trpv4	=HYPERLINK("../../3.KEGG_map/Inhabitor-vs-Control-Total/mmu05418.html","mmu05418")

## Sheet: Inhibitors-Inhibitor NC
id	Term	Classification_level1	Classification_level2	ListHits	ListTotal	PopHits	PopTotal	p-value	q-value	Enrichment_score	geneID	hyperlink_only_excel
mmu00220	Arginine biosynthesis	Metabolism	Amino acid metabolism	1	58	20	8635	0.126230973870375	0.508430311422342	7.44396551724138	Nos2	=HYPERLINK("../../3.KEGG_map/Inhabitor-vs-Inhabitor_NC-Total/mmu00220.html","mmu00220")
mmu00230	Purine metabolism	Metabolism	Nucleotide metabolism	3	58	136	8635	0.0630296112768527	0.477538596002591	3.28410243407708	Ampd1;Pde4b;Pde5a	=HYPERLINK("../../3.KEGG_map/Inhabitor-vs-Inhabitor_NC-Total/mmu00230.html","mmu00230")
mmu00260	Glycine, serine and threonine metabolism	Metabolism	Amino acid metabolism	1	58	40	8635	0.236767896568202	0.609282170512865	3.72198275862069	Aoc3	=HYPERLINK("../../3.KEGG_map/Inhabitor-vs-Inhabitor_NC-Total/mmu00260.html","mmu00260")
mmu00330	Arginine and proline metabolism	Metabolism	Amino acid metabolism	1	58	54	8635	0.305844190146629	0.662938300830278	2.75702426564496	Nos2	=HYPERLINK("../../3.KEGG_map/Inhabitor-vs-Inhabitor_NC-Total/mmu00330.html","mmu00330")
mmu00340	Histidine metabolism	Metabolism	Amino acid metabolism	1	58	26	8635	0.16094772518878	0.565609041924949	5.72612732095491	Hal	=HYPERLINK("../../3.KEGG_map/Inhabitor-vs-Inhabitor_NC-Total/mmu00340.html","mmu00340")
mmu00350	Tyrosine metabolism	Metabolism	Amino acid metabolism	2	58	40	8635	0.0293775850243079	0.387249984411331	7.44396551724138	Aoc3;Hgd	=HYPERLINK("../../3.KEGG_map/Inhabitor-vs-Inhabitor_NC-Total/mmu00350.html","mmu00350")
mmu00360	Phenylalanine metabolism	Metabolism	Amino acid metabolism	1	58	23	8635	0.143762250647977	0.563392603890721	6.47301349325337	Aoc3	=HYPERLINK("../../3.KEGG_map/Inhabitor-vs-Inhabitor_NC-Total/mmu00360.html","mmu00360")
mmu00410	beta-Alanine metabolism	Metabolism	Metabolism of other amino acids	1	58	31	8635	0.18883988268459	0.570453812276364	4.80255839822024	Aoc3	=HYPERLINK("../../3.KEGG_map/Inhabitor-vs-Inhabitor_NC-Total/mmu00410.html","mmu00410")
mmu00480	Glutathione metabolism	Metabolism	Metabolism of other amino acids	1	58	71	8635	0.38150238090133	0.662938300830278	2.09689169499757	Gsta2	=HYPERLINK("../../3.KEGG_map/Inhabitor-vs-Inhabitor_NC-Total/mmu00480.html","mmu00480")
mmu00563	Glycosylphosphatidylinositol (GPI)-anchor biosynthesis	Metabolism	Glycan biosynthesis and metabolism	1	58	26	8635	0.16094772518878	0.565609041924949	5.72612732095491	Pigz	=HYPERLINK("../../3.KEGG_map/Inhabitor-vs-Inhabitor_NC-Total/mmu00563.html","mmu00563")
mmu00564	Glycerophospholipid metabolism	Metabolism	Lipid metabolism	1	58	97	8635	0.481806286196886	0.662938300830278	1.5348382509776	Gpd1	=HYPERLINK("../../3.KEGG_map/Inhabitor-vs-Inhabitor_NC-Total/mmu00564.html","mmu00564")
mmu00860	Porphyrin and chlorophyll metabolism	Metabolism	Metabolism of cofactors and vitamins	1	58	43	8635	0.25211676021222	0.609282170512865	3.46230954290297	Hmox1	=HYPERLINK("../../3.KEGG_map/Inhabitor-vs-Inhabitor_NC-Total/mmu00860.html","mmu00860")
mmu00980	Metabolism of xenobiotics by cytochrome P450	Metabolism	Xenobiotics biodegradation and metabolism	1	58	73	8635	0.38985209300715	0.662938300830278	2.03944260746339	Gsta2	=HYPERLINK("../../3.KEGG_map/Inhabitor-vs-Inhabitor_NC-Total/mmu00980.html","mmu00980")
mmu00982	Drug metabolism - cytochrome P450	Metabolism	Xenobiotics biodegradation and metabolism	1	58	71	8635	0.38150238090133	0.662938300830278	2.09689169499757	Gsta2	=HYPERLINK("../../3.KEGG_map/Inhabitor-vs-Inhabitor_NC-Total/mmu00982.html","mmu00982")
mmu00983	Drug metabolism - other enzymes	Metabolism	Xenobiotics biodegradation and metabolism	1	58	92	8635	0.463847401709311	0.662938300830278	1.61825337331334	Gsta2	=HYPERLINK("../../3.KEGG_map/Inhabitor-vs-Inhabitor_NC-Total/mmu00983.html","mmu00983")
mmu01524	Platinum drug resistance	Human Diseases	Drug resistance: antineoplastic	1	58	80	8635	0.418212945645616	0.662938300830278	1.86099137931034	Gsta2	=HYPERLINK("../../3.KEGG_map/Inhabitor-vs-Inhabitor_NC-Total/mmu01524.html","mmu01524")
mmu02010	ABC transporters	Environmental Information Processing	Membrane transport	2	58	50	8635	0.0442193935025657	0.457986575562287	5.9551724137931	Abcb4;Abcc8	=HYPERLINK("../../3.KEGG_map/Inhabitor-vs-Inhabitor_NC-Total/mmu02010.html","mmu02010")
mmu03015	mRNA surveillance pathway	Genetic Information Processing	Translation	1	58	102	8635	0.499173651643039	0.662938300830278	1.45960108181204	Papolb	=HYPERLINK("../../3.KEGG_map/Inhabitor-vs-Inhabitor_NC-Total/mmu03015.html","mmu03015")
mmu03060	Protein export	Genetic Information Processing	Folding, sorting and degradation	1	58	29	8635	0.177794101056821	0.565609041924949	5.13376932223543	Srp54b	=HYPERLINK("../../3.KEGG_map/Inhabitor-vs-Inhabitor_NC-Total/mmu03060.html","mmu03060")
mmu04010	MAPK signaling pathway	Environmental Information Processing	Signal transduction	2	58	294	8635	0.592629596982294	0.687450332499462	1.01278442411447	Gadd45b;Gadd45g	=HYPERLINK("../../3.KEGG_map/Inhabitor-vs-Inhabitor_NC-Total/mmu04010.html","mmu04010")
mmu04015	Rap1 signaling pathway	Environmental Information Processing	Signal transduction	1	58	214	8635	0.767857533178391	0.810842040163452	0.695697711891718	Lpar3	=HYPERLINK("../../3.KEGG_map/Inhabitor-vs-Inhabitor_NC-Total/mmu04015.html","mmu04015")
mmu04020	Calcium signaling pathway	Environmental Information Processing	Signal transduction	4	58	240	8635	0.0770841010469246	0.477538596002591	2.48132183908046	Adra1d;Atp2b2;Nos2;P2rx7	=HYPERLINK("../../3.KEGG_map/Inhabitor-vs-Inhabitor_NC-Total/mmu04020.html","mmu04020")
mmu04022	cGMP-PKG signaling pathway	Environmental Information Processing	Signal transduction	3	58	173	8635	0.109961965933482	0.502454238436877	2.58172214470799	Adra1d;Atp2b2;Pde5a	=HYPERLINK("../../3.KEGG_map/Inhabitor-vs-Inhabitor_NC-Total/mmu04022.html","mmu04022")
mmu04024	cAMP signaling pathway	Environmental Information Processing	Signal transduction	3	58	215	8635	0.17502502316057	0.565609041924949	2.07738572574178	Atp2b2;Htr1d;Pde4b	=HYPERLINK("../../3.KEGG_map/Inhabitor-vs-Inhabitor_NC-Total/mmu04024.html","mmu04024")
mmu04060	Cytokine-cytokine receptor interaction	Environmental Information Processing	Signaling molecules and interaction	1	58	291	8635	0.863986910651066	0.86998681975281	0.511612750325868	Cxcl10	=HYPERLINK("../../3.KEGG_map/Inhabitor-vs-Inhabitor_NC-Total/mmu04060.html","mmu04060")
mmu04061	Viral protein interaction with cytokine and cytokine receptor	Environmental Information Processing	Signaling molecules and interaction	1	58	94	8635	0.471103189477729	0.662938300830278	1.58382245047689	Cxcl10	=HYPERLINK("../../3.KEGG_map/Inhabitor-vs-Inhabitor_NC-Total/mmu04061.html","mmu04061")
mmu04062	Chemokine signaling pathway	Organismal Systems	Immune system	1	58	191	8635	0.727922778252389	0.781842984048863	0.779472829030511	Cxcl10	=HYPERLINK("../../3.KEGG_map/Inhabitor-vs-Inhabitor_NC-Total/mmu04062.html","mmu04062")
mmu04064	NF-kappa B signaling pathway	Environmental Information Processing	Signal transduction	4	58	105	8635	0.00529445247700783	0.127949268194356	5.67159277504105	Gadd45b;Gadd45g;Icam1;Tnfaip3	=HYPERLINK("../../3.KEGG_map/Inhabitor-vs-Inhabitor_NC-Total/mmu04064.html","mmu04064")
mmu04066	HIF-1 signaling pathway	Environmental Information Processing	Signal transduction	2	58	114	8635	0.178078826464649	0.565609041924949	2.61191772534785	Hmox1;Nos2	=HYPERLINK("../../3.KEGG_map/Inhabitor-vs-Inhabitor_NC-Total/mmu04066.html","mmu04066")
mmu04068	FoxO signaling pathway	Environmental Information Processing	Signal transduction	2	58	131	8635	0.219660591674223	0.609282170512865	2.27296657015004	Gadd45b;Gadd45g	=HYPERLINK("../../3.KEGG_map/Inhabitor-vs-Inhabitor_NC-Total/mmu04068.html","mmu04068")
mmu04072	Phospholipase D signaling pathway	Environmental Information Processing	Signal transduction	1	58	149	8635	0.636843817851002	0.715832198359654	0.999190002314279	Lpar3	=HYPERLINK("../../3.KEGG_map/Inhabitor-vs-Inhabitor_NC-Total/mmu04072.html","mmu04072")
mmu04080	Neuroactive ligand-receptor interaction	Environmental Information Processing	Signaling molecules and interaction	6	58	358	8635	0.0321587035737461	0.388584334849432	2.49518397225968	Adra1d;Calcb;Htr1d;Lpar3;P2rx7;P2ry14	=HYPERLINK("../../3.KEGG_map/Inhabitor-vs-Inhabitor_NC-Total/mmu04080.html","mmu04080")
mmu04110	Cell cycle	Cellular Processes	Cell growth and death	2	58	123	8635	0.199952566342472	0.591696369788948	2.42080179422484	Gadd45b;Gadd45g	=HYPERLINK("../../3.KEGG_map/Inhabitor-vs-Inhabitor_NC-Total/mmu04110.html","mmu04110")
mmu04115	p53 signaling pathway	Cellular Processes	Cell growth and death	2	58	72	8635	0.0840977574253473	0.477538596002591	4.13553639846743	Gadd45b;Gadd45g	=HYPERLINK("../../3.KEGG_map/Inhabitor-vs-Inhabitor_NC-Total/mmu04115.html","mmu04115")
mmu04144	Endocytosis	Cellular Processes	Transport and catabolism	1	58	267	8635	0.839240585506723	0.850978216073251	0.557600413276508	H2-M2	=HYPERLINK("../../3.KEGG_map/Inhabitor-vs-Inhabitor_NC-Total/mmu04144.html","mmu04144")
mmu04145	Phagosome	Cellular Processes	Transport and catabolism	2	58	175	8635	0.32931666456612	0.662938300830278	1.70147783251232	Cd209c;H2-M2	=HYPERLINK("../../3.KEGG_map/Inhabitor-vs-Inhabitor_NC-Total/mmu04145.html","mmu04145")
mmu04146	Peroxisome	Cellular Processes	Transport and catabolism	1	58	86	8635	0.441488037437106	0.662938300830278	1.73115477145148	Nos2	=HYPERLINK("../../3.KEGG_map/Inhabitor-vs-Inhabitor_NC-Total/mmu04146.html","mmu04146")
mmu04151	PI3K-Akt signaling pathway	Environmental Information Processing	Signal transduction	2	58	359	8635	0.701501664916522	0.759087622484296	0.829411199692633	Itgb6;Lpar3	=HYPERLINK("../../3.KEGG_map/Inhabitor-vs-Inhabitor_NC-Total/mmu04151.html","mmu04151")
mmu04152	AMPK signaling pathway	Environmental Information Processing	Signal transduction	1	58	126	8635	0.574889407309891	0.687450332499462	1.18158182813355	Ppargc1a	=HYPERLINK("../../3.KEGG_map/Inhabitor-vs-Inhabitor_NC-Total/mmu04152.html","mmu04152")
mmu04210	Apoptosis	Cellular Processes	Cell growth and death	2	58	136	8635	0.232067992738525	0.609282170512865	2.18940162271805	Gadd45b;Gadd45g	=HYPERLINK("../../3.KEGG_map/Inhabitor-vs-Inhabitor_NC-Total/mmu04210.html","mmu04210")
mmu04211	Longevity regulating pathway	Organismal Systems	Aging	1	58	90	8635	0.456493813134763	0.662938300830278	1.65421455938697	Ppargc1a	=HYPERLINK("../../3.KEGG_map/Inhabitor-vs-Inhabitor_NC-Total/mmu04211.html","mmu04211")
mmu04216	Ferroptosis	Cellular Processes	Cell growth and death	1	58	40	8635	0.236767896568202	0.609282170512865	3.72198275862069	Hmox1	=HYPERLINK("../../3.KEGG_map/Inhabitor-vs-Inhabitor_NC-Total/mmu04216.html","mmu04216")
mmu04217	Necroptosis	Cellular Processes	Cell growth and death	2	58	174	8635	0.326842267313979	0.662938300830278	1.71125644074514	H2ac6;Tnfaip3	=HYPERLINK("../../3.KEGG_map/Inhabitor-vs-Inhabitor_NC-Total/mmu04217.html","mmu04217")
mmu04218	Cellular senescence	Cellular Processes	Cell growth and death	3	58	178	8635	0.117127472152897	0.502454238436877	2.50920185974429	Gadd45b;Gadd45g;H2-M2	=HYPERLINK("../../3.KEGG_map/Inhabitor-vs-Inhabitor_NC-Total/mmu04218.html","mmu04218")
mmu04261	Adrenergic signaling in cardiomyocytes	Organismal Systems	Circulatory system	2	58	152	8635	0.272013929607549	0.626063806239596	1.95893829401089	Adra1d;Atp2b2	=HYPERLINK("../../3.KEGG_map/Inhabitor-vs-Inhabitor_NC-Total/mmu04261.html","mmu04261")
mmu04270	Vascular smooth muscle contraction	Organismal Systems	Circulatory system	2	58	142	8635	0.247018649251019	0.609282170512865	2.09689169499757	Adra1d;Calcb	=HYPERLINK("../../3.KEGG_map/Inhabitor-vs-Inhabitor_NC-Total/mmu04270.html","mmu04270")
mmu04350	TGF-beta signaling pathway	Environmental Information Processing	Signal transduction	1	58	95	8635	0.474694808141853	0.662938300830278	1.56715063520871	Id3	=HYPERLINK("../../3.KEGG_map/Inhabitor-vs-Inhabitor_NC-Total/mmu04350.html","mmu04350")
mmu04371	Apelin signaling pathway	Environmental Information Processing	Signal transduction	2	58	137	8635	0.234555764379948	0.609282170512865	2.17342058897558	Nos2;Ppargc1a	=HYPERLINK("../../3.KEGG_map/Inhabitor-vs-Inhabitor_NC-Total/mmu04371.html","mmu04371")
mmu04392	Hippo signaling pathway - multiple species	Environmental Information Processing	Signal transduction	1	58	27	8635	0.166600534102597	0.565609041924949	5.51404853128991	Dchs2	=HYPERLINK("../../3.KEGG_map/Inhabitor-vs-Inhabitor_NC-Total/mmu04392.html","mmu04392")
mmu04510	Focal adhesion	Cellular Processes	Cellular community - eukaryotes	1	58	201	8635	0.746053343580196	0.795424520728885	0.740693086292674	Itgb6	=HYPERLINK("../../3.KEGG_map/Inhabitor-vs-Inhabitor_NC-Total/mmu04510.html","mmu04510")
mmu04512	ECM-receptor interaction	Environmental Information Processing	Signaling molecules and interaction	2	58	88	8635	0.117816855909337	0.502454238436877	3.38362068965517	Frem1;Itgb6	=HYPERLINK("../../3.KEGG_map/Inhabitor-vs-Inhabitor_NC-Total/mmu04512.html","mmu04512")
mmu04514	Cell adhesion molecules	Environmental Information Processing	Signaling molecules and interaction	4	58	167	8635	0.0255039004842298	0.387249984411331	3.56597150526533	H2-M2;Icam1;Madcam1;Selp	=HYPERLINK("../../3.KEGG_map/Inhabitor-vs-Inhabitor_NC-Total/mmu04514.html","mmu04514")
mmu04550	Signaling pathways regulating pluripotency of stem cells	Cellular Processes	Cellular community - eukaryotes	1	58	140	8635	0.613736110609645	0.695247937799988	1.0634236453202	Id3	=HYPERLINK("../../3.KEGG_map/Inhabitor-vs-Inhabitor_NC-Total/mmu04550.html","mmu04550")
mmu04610	Complement and coagulation cascades	Organismal Systems	Immune system	1	58	92	8635	0.463847401709311	0.662938300830278	1.61825337331334	Serpinb2	=HYPERLINK("../../3.KEGG_map/Inhabitor-vs-Inhabitor_NC-Total/mmu04610.html","mmu04610")
mmu04612	Antigen processing and presentation	Organismal Systems	Immune system	1	58	83	8635	0.429967225278389	0.662938300830278	1.79372663066057	H2-M2	=HYPERLINK("../../3.KEGG_map/Inhabitor-vs-Inhabitor_NC-Total/mmu04612.html","mmu04612")
mmu04613	Neutrophil extracellular trap formation	Organismal Systems	Immune system	13	58	205	8635	6.41766178765634e-10	4.65280479605085e-08	9.44112699747687	H2ac6;H2bc18;H2bc4;H3c4;H4c1;H4c12;H4c14;H4c3;H4c4;H4c8;H4c9;H4f16;Selp	=HYPERLINK("../../3.KEGG_map/Inhabitor-vs-Inhabitor_NC-Total/mmu04613.html","mmu04613")
mmu04620	Toll-like receptor signaling pathway	Organismal Systems	Immune system	1	58	99	8635	0.4888231282498	0.662938300830278	1.50383141762452	Cxcl10	=HYPERLINK("../../3.KEGG_map/Inhabitor-vs-Inhabitor_NC-Total/mmu04620.html","mmu04620")
mmu04621	NOD-like receptor signaling pathway	Organismal Systems	Immune system	3	58	202	8635	0.153797267523428	0.565609041924949	2.21107886650734	P2rx7;Tnfaip3;Txnip	=HYPERLINK("../../3.KEGG_map/Inhabitor-vs-Inhabitor_NC-Total/mmu04621.html","mmu04621")
mmu04622	RIG-I-like receptor signaling pathway	Organismal Systems	Immune system	1	58	70	8635	0.37728551691782	0.662938300830278	2.12684729064039	Cxcl10	=HYPERLINK("../../3.KEGG_map/Inhabitor-vs-Inhabitor_NC-Total/mmu04622.html","mmu04622")
mmu04623	Cytosolic DNA-sensing pathway	Organismal Systems	Immune system	1	58	63	8635	0.346965938757758	0.662938300830278	2.3631636562671	Cxcl10	=HYPERLINK("../../3.KEGG_map/Inhabitor-vs-Inhabitor_NC-Total/mmu04623.html","mmu04623")
mmu04625	C-type lectin receptor signaling pathway	Organismal Systems	Immune system	1	58	112	8635	0.532209825571151	0.663521476980508	1.32927955665025	Cd209c	=HYPERLINK("../../3.KEGG_map/Inhabitor-vs-Inhabitor_NC-Total/mmu04625.html","mmu04625")
mmu04650	Natural killer cell mediated cytotoxicity	Organismal Systems	Immune system	2	58	144	8635	0.252012593983174	0.609282170512865	2.06776819923372	H2-M2;Icam1	=HYPERLINK("../../3.KEGG_map/Inhabitor-vs-Inhabitor_NC-Total/mmu04650.html","mmu04650")
mmu04657	IL-17 signaling pathway	Organismal Systems	Immune system	2	58	91	8635	0.124474820105327	0.508430311422342	3.27207275483138	Cxcl10;Tnfaip3	=HYPERLINK("../../3.KEGG_map/Inhabitor-vs-Inhabitor_NC-Total/mmu04657.html","mmu04657")
mmu04668	TNF signaling pathway	Environmental Information Processing	Signal transduction	3	58	113	8635	0.0400447159673079	0.446652601173819	3.95254806225206	Cxcl10;Icam1;Tnfaip3	=HYPERLINK("../../3.KEGG_map/Inhabitor-vs-Inhabitor_NC-Total/mmu04668.html","mmu04668")
mmu04670	Leukocyte transendothelial migration	Organismal Systems	Immune system	1	58	118	8635	0.550993425342815	0.677068192158544	1.26168907071888	Icam1	=HYPERLINK("../../3.KEGG_map/Inhabitor-vs-Inhabitor_NC-Total/mmu04670.html","mmu04670")
mmu04672	Intestinal immune network for IgA production	Organismal Systems	Immune system	1	58	42	8635	0.247034483948871	0.609282170512865	3.54474548440066	Madcam1	=HYPERLINK("../../3.KEGG_map/Inhabitor-vs-Inhabitor_NC-Total/mmu04672.html","mmu04672")
mmu04710	Circadian rhythm	Organismal Systems	Environmental adaptation	1	58	30	8635	0.183335344623949	0.565609041924949	4.96264367816092	Nr1d1	=HYPERLINK("../../3.KEGG_map/Inhabitor-vs-Inhabitor_NC-Total/mmu04710.html","mmu04710")
mmu04714	Thermogenesis	Organismal Systems	Environmental adaptation	1	58	218	8635	0.774188442537667	0.810842040163452	0.682932616260677	Ppargc1a	=HYPERLINK("../../3.KEGG_map/Inhabitor-vs-Inhabitor_NC-Total/mmu04714.html","mmu04714")
mmu04726	Serotonergic synapse	Organismal Systems	Nervous system	1	58	131	8635	0.589184980858346	0.687450332499462	1.13648328507502	Htr1d	=HYPERLINK("../../3.KEGG_map/Inhabitor-vs-Inhabitor_NC-Total/mmu04726.html","mmu04726")
mmu04742	Taste transduction	Organismal Systems	Sensory system	1	58	92	8635	0.463847401709311	0.662938300830278	1.61825337331334	Htr1d	=HYPERLINK("../../3.KEGG_map/Inhabitor-vs-Inhabitor_NC-Total/mmu04742.html","mmu04742")
mmu04810	Regulation of actin cytoskeleton	Cellular Processes	Cell motility	1	58	220	8635	0.777289955742895	0.810842040163452	0.676724137931034	Itgb6	=HYPERLINK("../../3.KEGG_map/Inhabitor-vs-Inhabitor_NC-Total/mmu04810.html","mmu04810")
mmu04910	Insulin signaling pathway	Organismal Systems	Endocrine system	1	58	139	8635	0.611081061358087	0.695247937799988	1.07107417514264	Ppargc1a	=HYPERLINK("../../3.KEGG_map/Inhabitor-vs-Inhabitor_NC-Total/mmu04910.html","mmu04910")
mmu04911	Insulin secretion	Organismal Systems	Endocrine system	1	58	86	8635	0.441488037437106	0.662938300830278	1.73115477145148	Abcc8	=HYPERLINK("../../3.KEGG_map/Inhabitor-vs-Inhabitor_NC-Total/mmu04911.html","mmu04911")
mmu04919	Thyroid hormone signaling pathway	Organismal Systems	Endocrine system	1	58	120	8635	0.557088347689412	0.678805129537519	1.24066091954023	Med12l	=HYPERLINK("../../3.KEGG_map/Inhabitor-vs-Inhabitor_NC-Total/mmu04919.html","mmu04919")
mmu04920	Adipocytokine signaling pathway	Organismal Systems	Endocrine system	1	58	71	8635	0.38150238090133	0.662938300830278	2.09689169499757	Ppargc1a	=HYPERLINK("../../3.KEGG_map/Inhabitor-vs-Inhabitor_NC-Total/mmu04920.html","mmu04920")
mmu04922	Glucagon signaling pathway	Organismal Systems	Endocrine system	1	58	104	8635	0.505959283308852	0.662938300830278	1.43153183023873	Ppargc1a	=HYPERLINK("../../3.KEGG_map/Inhabitor-vs-Inhabitor_NC-Total/mmu04922.html","mmu04922")
mmu04925	Aldosterone synthesis and secretion	Organismal Systems	Endocrine system	1	58	102	8635	0.499173651643039	0.662938300830278	1.45960108181204	Atp2b2	=HYPERLINK("../../3.KEGG_map/Inhabitor-vs-Inhabitor_NC-Total/mmu04925.html","mmu04925")
mmu04926	Relaxin signaling pathway	Organismal Systems	Endocrine system	1	58	129	8635	0.58352435476514	0.687450332499462	1.15410318096766	Nos2	=HYPERLINK("../../3.KEGG_map/Inhabitor-vs-Inhabitor_NC-Total/mmu04926.html","mmu04926")
mmu04928	Parathyroid hormone synthesis, secretion and action	Organismal Systems	Endocrine system	1	58	108	8635	0.519260608491087	0.662938300830278	1.37851213282248	Pde4b	=HYPERLINK("../../3.KEGG_map/Inhabitor-vs-Inhabitor_NC-Total/mmu04928.html","mmu04928")
mmu04930	Type II diabetes mellitus	Human Diseases	Endocrine and metabolic disease	1	58	48	8635	0.277026772750081	0.627638782011903	3.10165229885057	Abcc8	=HYPERLINK("../../3.KEGG_map/Inhabitor-vs-Inhabitor_NC-Total/mmu04930.html","mmu04930")
mmu04931	Insulin resistance	Human Diseases	Endocrine and metabolic disease	1	58	110	8635	0.525778652382634	0.662938300830278	1.35344827586207	Ppargc1a	=HYPERLINK("../../3.KEGG_map/Inhabitor-vs-Inhabitor_NC-Total/mmu04931.html","mmu04931")
mmu04933	AGE-RAGE signaling pathway in diabetic complications	Human Diseases	Endocrine and metabolic disease	1	58	101	8635	0.495746571864287	0.662938300830278	1.47405257767156	Icam1	=HYPERLINK("../../3.KEGG_map/Inhabitor-vs-Inhabitor_NC-Total/mmu04933.html","mmu04933")
mmu04940	Type I diabetes mellitus	Human Diseases	Endocrine and metabolic disease	1	58	63	8635	0.346965938757758	0.662938300830278	2.3631636562671	H2-M2	=HYPERLINK("../../3.KEGG_map/Inhabitor-vs-Inhabitor_NC-Total/mmu04940.html","mmu04940")
mmu04961	Endocrine and other factor-regulated calcium reabsorption	Organismal Systems	Excretory system	1	58	61	8635	0.338039871143414	0.662938300830278	2.44064443188242	Atp2b2	=HYPERLINK("../../3.KEGG_map/Inhabitor-vs-Inhabitor_NC-Total/mmu04961.html","mmu04961")
mmu04970	Salivary secretion	Organismal Systems	Digestive system	2	58	86	8635	0.11343131708104	0.502454238436877	3.46230954290297	Adra1d;Atp2b2	=HYPERLINK("../../3.KEGG_map/Inhabitor-vs-Inhabitor_NC-Total/mmu04970.html","mmu04970")
mmu04972	Pancreatic secretion	Organismal Systems	Digestive system	1	58	113	8635	0.535393191770479	0.663521476980508	1.31751602075069	Atp2b2	=HYPERLINK("../../3.KEGG_map/Inhabitor-vs-Inhabitor_NC-Total/mmu04972.html","mmu04972")
mmu04974	Protein digestion and absorption	Organismal Systems	Digestive system	1	58	108	8635	0.519260608491087	0.662938300830278	1.37851213282248	Col12a1	=HYPERLINK("../../3.KEGG_map/Inhabitor-vs-Inhabitor_NC-Total/mmu04974.html","mmu04974")
mmu04976	Bile secretion	Organismal Systems	Digestive system	1	58	100	8635	0.492296448137512	0.662938300830278	1.48879310344828	Abcb4	=HYPERLINK("../../3.KEGG_map/Inhabitor-vs-Inhabitor_NC-Total/mmu04976.html","mmu04976")
mmu04978	Mineral absorption	Organismal Systems	Digestive system	2	58	54	8635	0.050788348234292	0.464681475956836	5.51404853128991	Atp2b2;Hmox1	=HYPERLINK("../../3.KEGG_map/Inhabitor-vs-Inhabitor_NC-Total/mmu04978.html","mmu04978")
mmu05010	Alzheimer disease	Human Diseases	Neurodegenerative disease	1	58	356	8635	0.91371999920542	0.91371999920542	0.418200309957381	Nos2	=HYPERLINK("../../3.KEGG_map/Inhabitor-vs-Inhabitor_NC-Total/mmu05010.html","mmu05010")
mmu05012	Parkinson disease	Human Diseases	Neurodegenerative disease	1	58	234	8635	0.79785866931519	0.820492957806401	0.63623636899499	Sncaip	=HYPERLINK("../../3.KEGG_map/Inhabitor-vs-Inhabitor_NC-Total/mmu05012.html","mmu05012")
mmu05014	Amyotrophic lateral sclerosis	Human Diseases	Neurodegenerative disease	2	58	355	8635	0.695546343900749	0.758302405004576	0.838756677999029	Dnah6;Nos2	=HYPERLINK("../../3.KEGG_map/Inhabitor-vs-Inhabitor_NC-Total/mmu05014.html","mmu05014")
mmu05016	Huntington disease	Human Diseases	Neurodegenerative disease	2	58	289	8635	0.583167788425572	0.687450332499462	1.03030664598497	Dnah6;Ppargc1a	=HYPERLINK("../../3.KEGG_map/Inhabitor-vs-Inhabitor_NC-Total/mmu05016.html","mmu05016")
mmu05022	Pathways of neurodegeneration - multiple diseases	Human Diseases	Neurodegenerative disease	3	58	459	8635	0.602379669639401	0.6932146991882	0.97306738787469	Dnah6;Nos2;Sncaip	=HYPERLINK("../../3.KEGG_map/Inhabitor-vs-Inhabitor_NC-Total/mmu05022.html","mmu05022")
mmu05032	Morphine addiction	Human Diseases	Substance dependence	1	58	91	8635	0.460182913057313	0.662938300830278	1.63603637741569	Pde4b	=HYPERLINK("../../3.KEGG_map/Inhabitor-vs-Inhabitor_NC-Total/mmu05032.html","mmu05032")
mmu05034	Alcoholism	Human Diseases	Substance dependence	12	58	205	8635	7.94570499147084e-09	3.84042407921091e-07	8.71488645920942	H2ac6;H2bc18;H2bc4;H3c4;H4c1;H4c12;H4c14;H4c3;H4c4;H4c8;H4c9;H4f16	=HYPERLINK("../../3.KEGG_map/Inhabitor-vs-Inhabitor_NC-Total/mmu05034.html","mmu05034")
mmu05133	Pertussis	Human Diseases	Infectious disease: bacterial	1	58	76	8635	0.402169357092867	0.662938300830278	1.95893829401089	Nos2	=HYPERLINK("../../3.KEGG_map/Inhabitor-vs-Inhabitor_NC-Total/mmu05133.html","mmu05133")
mmu05140	Leishmaniasis	Human Diseases	Infectious disease: parasitic	1	58	69	8635	0.373040401729907	0.662938300830278	2.15767116441779	Nos2	=HYPERLINK("../../3.KEGG_map/Inhabitor-vs-Inhabitor_NC-Total/mmu05140.html","mmu05140")
mmu05142	Chagas disease	Human Diseases	Infectious disease: parasitic	1	58	103	8635	0.502577838705585	0.662938300830278	1.4454301975226	Nos2	=HYPERLINK("../../3.KEGG_map/Inhabitor-vs-Inhabitor_NC-Total/mmu05142.html","mmu05142")
mmu05143	African trypanosomiasis	Human Diseases	Infectious disease: parasitic	1	58	37	8635	0.221109567517749	0.609282170512865	4.0237651444548	Icam1	=HYPERLINK("../../3.KEGG_map/Inhabitor-vs-Inhabitor_NC-Total/mmu05143.html","mmu05143")
mmu05144	Malaria	Human Diseases	Infectious disease: parasitic	2	58	55	8635	0.0524825776934464	0.464681475956836	5.41379310344828	Icam1;Selp	=HYPERLINK("../../3.KEGG_map/Inhabitor-vs-Inhabitor_NC-Total/mmu05144.html","mmu05144")
mmu05145	Toxoplasmosis	Human Diseases	Infectious disease: parasitic	1	58	109	8635	0.522530560960597	0.662938300830278	1.36586523252135	Nos2	=HYPERLINK("../../3.KEGG_map/Inhabitor-vs-Inhabitor_NC-Total/mmu05145.html","mmu05145")
mmu05146	Amoebiasis	Human Diseases	Infectious disease: parasitic	1	58	106	8635	0.512654541327806	0.662938300830278	1.40452179570592	Nos2	=HYPERLINK("../../3.KEGG_map/Inhabitor-vs-Inhabitor_NC-Total/mmu05146.html","mmu05146")
mmu05150	Staphylococcus aureus infection	Human Diseases	Infectious disease: bacterial	2	58	115	8635	0.180490181592228	0.565609041924949	2.58920539730135	Icam1;Selp	=HYPERLINK("../../3.KEGG_map/Inhabitor-vs-Inhabitor_NC-Total/mmu05150.html","mmu05150")
mmu05152	Tuberculosis	Human Diseases	Infectious disease: bacterial	2	58	179	8635	0.339190929366452	0.662938300830278	1.66345598150645	Cd209c;Nos2	=HYPERLINK("../../3.KEGG_map/Inhabitor-vs-Inhabitor_NC-Total/mmu05152.html","mmu05152")
mmu05160	Hepatitis C	Human Diseases	Infectious disease: viral	1	58	162	8635	0.667841449301959	0.739213817929649	0.919008088548318	Cxcl10	=HYPERLINK("../../3.KEGG_map/Inhabitor-vs-Inhabitor_NC-Total/mmu05160.html","mmu05160")
mmu05162	Measles	Human Diseases	Infectious disease: viral	2	58	143	8635	0.249515120610293	0.609282170512865	2.08222811671088	Cd209c;Tnfaip3	=HYPERLINK("../../3.KEGG_map/Inhabitor-vs-Inhabitor_NC-Total/mmu05162.html","mmu05162")
mmu05163	Human cytomegalovirus infection	Human Diseases	Infectious disease: viral	1	58	250	8635	0.819086038771145	0.83639067339307	0.59551724137931	H2-M2	=HYPERLINK("../../3.KEGG_map/Inhabitor-vs-Inhabitor_NC-Total/mmu05163.html","mmu05163")
mmu05164	Influenza A	Human Diseases	Infectious disease: viral	2	58	168	8635	0.311953240008699	0.662938300830278	1.77237274220033	Cxcl10;Icam1	=HYPERLINK("../../3.KEGG_map/Inhabitor-vs-Inhabitor_NC-Total/mmu05164.html","mmu05164")
mmu05165	Human papillomavirus infection	Human Diseases	Infectious disease: viral	2	58	354	8635	0.694042662859347	0.758302405004576	0.841126047145919	H2-M2;Itgb6	=HYPERLINK("../../3.KEGG_map/Inhabitor-vs-Inhabitor_NC-Total/mmu05165.html","mmu05165")
mmu05166	Human T-cell leukemia virus 1 infection	Human Diseases	Infectious disease: viral	2	58	240	8635	0.482367509948895	0.662938300830278	1.24066091954023	H2-M2;Icam1	=HYPERLINK("../../3.KEGG_map/Inhabitor-vs-Inhabitor_NC-Total/mmu05166.html","mmu05166")
mmu05167	Kaposi sarcoma-associated herpesvirus infection	Human Diseases	Infectious disease: viral	2	58	219	8635	0.434974787725532	0.662938300830278	1.35962840497559	H2-M2;Icam1	=HYPERLINK("../../3.KEGG_map/Inhabitor-vs-Inhabitor_NC-Total/mmu05167.html","mmu05167")
mmu05168	Herpes simplex virus 1 infection	Human Diseases	Infectious disease: viral	3	58	449	8635	0.58715202136243	0.687450332499462	0.994739267337378	Gm6710;H2-M2;Zfp97	=HYPERLINK("../../3.KEGG_map/Inhabitor-vs-Inhabitor_NC-Total/mmu05168.html","mmu05168")
mmu05169	Epstein-Barr virus infection	Human Diseases	Infectious disease: viral	6	58	223	8635	0.00366134264689711	0.106178936760016	4.00572135456935	Cxcl10;Gadd45b;Gadd45g;H2-M2;Icam1;Tnfaip3	=HYPERLINK("../../3.KEGG_map/Inhabitor-vs-Inhabitor_NC-Total/mmu05169.html","mmu05169")
mmu05170	Human immunodeficiency virus 1 infection	Human Diseases	Infectious disease: viral	1	58	234	8635	0.79785866931519	0.820492957806401	0.63623636899499	H2-M2	=HYPERLINK("../../3.KEGG_map/Inhabitor-vs-Inhabitor_NC-Total/mmu05170.html","mmu05170")
mmu05171	Coronavirus disease - COVID-19	Human Diseases	Infectious disease: viral	2	58	243	8635	0.48894480146286	0.662938300830278	1.22534411806442	Cxcl10;Selp	=HYPERLINK("../../3.KEGG_map/Inhabitor-vs-Inhabitor_NC-Total/mmu05171.html","mmu05171")
mmu05200	Pathways in cancer	Human Diseases	Cancer: overview	6	58	542	8635	0.154543363967619	0.565609041924949	1.64811044662171	Gadd45b;Gadd45g;Gsta2;Hmox1;Lpar3;Nos2	=HYPERLINK("../../3.KEGG_map/Inhabitor-vs-Inhabitor_NC-Total/mmu05200.html","mmu05200")
mmu05202	Transcriptional misregulation in cancer	Human Diseases	Cancer: overview	4	58	216	8635	0.0566564875908737	0.464681475956836	2.75702426564496	Gadd45b;Gadd45g;H3c4;Nr4a3	=HYPERLINK("../../3.KEGG_map/Inhabitor-vs-Inhabitor_NC-Total/mmu05202.html","mmu05202")
mmu05203	Viral carcinogenesis	Human Diseases	Cancer: overview	11	58	223	8635	2.08549728586847e-07	7.55992766127319e-06	7.34382248337714	H2-M2;H2bc18;H2bc4;H4c1;H4c12;H4c14;H4c3;H4c4;H4c8;H4c9;H4f16	=HYPERLINK("../../3.KEGG_map/Inhabitor-vs-Inhabitor_NC-Total/mmu05203.html","mmu05203")
mmu05204	Chemical carcinogenesis	Human Diseases	Cancer: overview	1	58	101	8635	0.495746571864287	0.662938300830278	1.47405257767156	Gsta2	=HYPERLINK("../../3.KEGG_map/Inhabitor-vs-Inhabitor_NC-Total/mmu05204.html","mmu05204")
mmu05206	MicroRNAs in cancer	Human Diseases	Cancer: overview	1	58	162	8635	0.667841449301959	0.739213817929649	0.919008088548318	Hmox1	=HYPERLINK("../../3.KEGG_map/Inhabitor-vs-Inhabitor_NC-Total/mmu05206.html","mmu05206")
mmu05210	Colorectal cancer	Human Diseases	Cancer: specific types	2	58	88	8635	0.117816855909337	0.502454238436877	3.38362068965517	Gadd45b;Gadd45g	=HYPERLINK("../../3.KEGG_map/Inhabitor-vs-Inhabitor_NC-Total/mmu05210.html","mmu05210")
mmu05212	Pancreatic cancer	Human Diseases	Cancer: specific types	2	58	76	8635	0.0922143495729141	0.477538596002591	3.91787658802178	Gadd45b;Gadd45g	=HYPERLINK("../../3.KEGG_map/Inhabitor-vs-Inhabitor_NC-Total/mmu05212.html","mmu05212")
mmu05213	Endometrial cancer	Human Diseases	Cancer: specific types	2	58	58	8635	0.0576845970153314	0.464681475956836	5.13376932223543	Gadd45b;Gadd45g	=HYPERLINK("../../3.KEGG_map/Inhabitor-vs-Inhabitor_NC-Total/mmu05213.html","mmu05213")
mmu05214	Glioma	Human Diseases	Cancer: specific types	2	58	74	8635	0.0881274681288828	0.477538596002591	4.0237651444548	Gadd45b;Gadd45g	=HYPERLINK("../../3.KEGG_map/Inhabitor-vs-Inhabitor_NC-Total/mmu05214.html","mmu05214")
mmu05216	Thyroid cancer	Human Diseases	Cancer: specific types	2	58	37	8635	0.0254066207776827	0.387249984411331	8.0475302889096	Gadd45b;Gadd45g	=HYPERLINK("../../3.KEGG_map/Inhabitor-vs-Inhabitor_NC-Total/mmu05216.html","mmu05216")
mmu05217	Basal cell carcinoma	Human Diseases	Cancer: specific types	2	58	63	8635	0.0667326492945584	0.477538596002591	4.72632731253421	Gadd45b;Gadd45g	=HYPERLINK("../../3.KEGG_map/Inhabitor-vs-Inhabitor_NC-Total/mmu05217.html","mmu05217")
mmu05218	Melanoma	Human Diseases	Cancer: specific types	2	58	72	8635	0.0840977574253473	0.477538596002591	4.13553639846743	Gadd45b;Gadd45g	=HYPERLINK("../../3.KEGG_map/Inhabitor-vs-Inhabitor_NC-Total/mmu05218.html","mmu05218")
mmu05220	Chronic myeloid leukemia	Human Diseases	Cancer: specific types	2	58	76	8635	0.0922143495729141	0.477538596002591	3.91787658802178	Gadd45b;Gadd45g	=HYPERLINK("../../3.KEGG_map/Inhabitor-vs-Inhabitor_NC-Total/mmu05220.html","mmu05220")
mmu05222	Small cell lung cancer	Human Diseases	Cancer: specific types	3	58	93	8635	0.024366989171051	0.387249984411331	4.80255839822024	Gadd45b;Gadd45g;Nos2	=HYPERLINK("../../3.KEGG_map/Inhabitor-vs-Inhabitor_NC-Total/mmu05222.html","mmu05222")
mmu05223	Non-small cell lung cancer	Human Diseases	Cancer: specific types	2	58	72	8635	0.0840977574253473	0.477538596002591	4.13553639846743	Gadd45b;Gadd45g	=HYPERLINK("../../3.KEGG_map/Inhabitor-vs-Inhabitor_NC-Total/mmu05223.html","mmu05223")
mmu05224	Breast cancer	Human Diseases	Cancer: specific types	2	58	147	8635	0.259509796651782	0.616867549418171	2.02556884822895	Gadd45b;Gadd45g	=HYPERLINK("../../3.KEGG_map/Inhabitor-vs-Inhabitor_NC-Total/mmu05224.html","mmu05224")
mmu05225	Hepatocellular carcinoma	Human Diseases	Cancer: specific types	4	58	173	8635	0.0285563852323055	0.387249984411331	3.44229619294399	Gadd45b;Gadd45g;Gsta2;Hmox1	=HYPERLINK("../../3.KEGG_map/Inhabitor-vs-Inhabitor_NC-Total/mmu05225.html","mmu05225")
mmu05226	Gastric cancer	Human Diseases	Cancer: specific types	2	58	149	8635	0.264510714738932	0.618613768341051	1.99838000462856	Gadd45b;Gadd45g	=HYPERLINK("../../3.KEGG_map/Inhabitor-vs-Inhabitor_NC-Total/mmu05226.html","mmu05226")
mmu05320	Autoimmune thyroid disease	Human Diseases	Immune disease	1	58	72	8635	0.385691178415077	0.662938300830278	2.06776819923372	H2-M2	=HYPERLINK("../../3.KEGG_map/Inhabitor-vs-Inhabitor_NC-Total/mmu05320.html","mmu05320")
mmu05322	Systemic lupus erythematosus	Human Diseases	Immune disease	12	58	146	8635	1.58569100974954e-10	2.29925196413683e-08	12.2366556447803	H2ac6;H2bc18;H2bc4;H3c4;H4c1;H4c12;H4c14;H4c3;H4c4;H4c8;H4c9;H4f16	=HYPERLINK("../../3.KEGG_map/Inhabitor-vs-Inhabitor_NC-Total/mmu05322.html","mmu05322")
mmu05323	Rheumatoid arthritis	Human Diseases	Immune disease	1	58	86	8635	0.441488037437106	0.662938300830278	1.73115477145148	Icam1	=HYPERLINK("../../3.KEGG_map/Inhabitor-vs-Inhabitor_NC-Total/mmu05323.html","mmu05323")
mmu05330	Allograft rejection	Human Diseases	Immune disease	1	58	56	8635	0.315196783727279	0.662938300830278	2.65855911330049	H2-M2	=HYPERLINK("../../3.KEGG_map/Inhabitor-vs-Inhabitor_NC-Total/mmu05330.html","mmu05330")
mmu05332	Graft-versus-host disease	Human Diseases	Immune disease	1	58	56	8635	0.315196783727279	0.662938300830278	2.65855911330049	H2-M2	=HYPERLINK("../../3.KEGG_map/Inhabitor-vs-Inhabitor_NC-Total/mmu05332.html","mmu05332")
mmu05410	Hypertrophic cardiomyopathy	Human Diseases	Cardiovascular disease	1	58	91	8635	0.460182913057313	0.662938300830278	1.63603637741569	Itgb6	=HYPERLINK("../../3.KEGG_map/Inhabitor-vs-Inhabitor_NC-Total/mmu05410.html","mmu05410")
mmu05412	Arrhythmogenic right ventricular cardiomyopathy	Human Diseases	Cardiovascular disease	1	58	77	8635	0.406220552009167	0.662938300830278	1.93349753694581	Itgb6	=HYPERLINK("../../3.KEGG_map/Inhabitor-vs-Inhabitor_NC-Total/mmu05412.html","mmu05412")
mmu05414	Dilated cardiomyopathy	Human Diseases	Cardiovascular disease	1	58	94	8635	0.471103189477729	0.662938300830278	1.58382245047689	Itgb6	=HYPERLINK("../../3.KEGG_map/Inhabitor-vs-Inhabitor_NC-Total/mmu05414.html","mmu05414")
mmu05416	Viral myocarditis	Human Diseases	Cardiovascular disease	2	58	81	8635	0.102667424639849	0.502454238436877	3.67603235419327	H2-M2;Icam1	=HYPERLINK("../../3.KEGG_map/Inhabitor-vs-Inhabitor_NC-Total/mmu05416.html","mmu05416")
mmu05417	Lipid and atherosclerosis	Human Diseases	Cardiovascular disease	2	58	216	8635	0.428021936574859	0.662938300830278	1.37851213282248	Icam1;Selp	=HYPERLINK("../../3.KEGG_map/Inhabitor-vs-Inhabitor_NC-Total/mmu05417.html","mmu05417")
mmu05418	Fluid shear stress and atherosclerosis	Human Diseases	Cardiovascular disease	3	58	147	8635	0.075778667842624	0.477538596002591	3.03835327234342	Gsta2;Hmox1;Icam1	=HYPERLINK("../../3.KEGG_map/Inhabitor-vs-Inhabitor_NC-Total/mmu05418.html","mmu05418")

## Sheet: Mimics-Aging(ADR)
id	Term	Classification_level1	Classification_level2	ListHits	ListTotal	PopHits	PopTotal	p-value	q-value	Enrichment_score	geneID	hyperlink_only_excel
mmu00010	Glycolysis / Gluconeogenesis	Metabolism	Carbohydrate metabolism	22	2486	68	8635	0.297924976412366	0.481510458050592	1.12376366475794	Acss2;Adh7;Aldh3a1;Aldh3b2;Aldoc;Eno1;Eno1b;Eno2;Fbp2;G6pc2;Gapdh;Gapdhs;Gck;Ldha;Ldhc;Pck2;Pdhb;Pfkl;Pfkm;Pgk1;Pkm;Tpi1	=HYPERLINK("../../3.KEGG_map/Mimics-vs-Aging-Total/mmu00010.html","mmu00010")
mmu00020	Citrate cycle (TCA cycle)	Metabolism	Carbohydrate metabolism	7	2486	33	8635	0.878581676767164	0.973885451874111	0.736792705819254	Acly;Aco1;Idh2;Pck2;Pdhb;Sdhd;Suclg2	=HYPERLINK("../../3.KEGG_map/Mimics-vs-Aging-Total/mmu00020.html","mmu00020")
mmu00030	Pentose phosphate pathway	Metabolism	Carbohydrate metabolism	9	2486	33	8635	0.640898390054488	0.801498005225238	0.947304907481899	Aldoc;Fbp2;G6pdx;Idnk;Pfkl;Pfkm;Pgd;Prps1l3;Tktl1	=HYPERLINK("../../3.KEGG_map/Mimics-vs-Aging-Total/mmu00030.html","mmu00030")
mmu00040	Pentose and glucuronate interconversions	Metabolism	Carbohydrate metabolism	5	2486	35	8635	0.986724386062372	1	0.496207332490518	Akr1b7;Cryl1;Dcxr;Kl;Ugt1a7c	=HYPERLINK("../../3.KEGG_map/Mimics-vs-Aging-Total/mmu00040.html","mmu00040")
mmu00051	Fructose and mannose metabolism	Metabolism	Carbohydrate metabolism	11	2486	36	8635	0.469680513496822	0.656348409886584	1.06133235004916	Akr1b7;Aldoc;Fbp2;Khk;Pfkfb1;Pfkfb3;Pfkl;Pfkm;Pmm1;Pmm2;Tpi1	=HYPERLINK("../../3.KEGG_map/Mimics-vs-Aging-Total/mmu00051.html","mmu00051")
mmu00052	Galactose metabolism	Metabolism	Carbohydrate metabolism	9	2486	32	8635	0.599509802171154	0.78103468250983	0.976908185840708	Akr1b7;B4galt1;G6pc2;Gale;Ganc;Gck;Pfkl;Pfkm;Sis	=HYPERLINK("../../3.KEGG_map/Mimics-vs-Aging-Total/mmu00052.html","mmu00052")
mmu00053	Ascorbate and aldarate metabolism	Metabolism	Carbohydrate metabolism	2	2486	31	8635	0.999642982764189	1	0.224093634027976	Kl;Ugt1a7c	=HYPERLINK("../../3.KEGG_map/Mimics-vs-Aging-Total/mmu00053.html","mmu00053")
mmu00061	Fatty acid biosynthesis	Metabolism	Lipid metabolism	6	2486	20	8635	0.536504082665021	0.719003422260089	1.04203539823009	Acaca;Acacb;Acsbg2;Acsl5;Acsl6;Fasn	=HYPERLINK("../../3.KEGG_map/Mimics-vs-Aging-Total/mmu00061.html","mmu00061")
mmu00062	Fatty acid elongation	Metabolism	Lipid metabolism	7	2486	29	8635	0.772166745391951	0.914849730953507	0.838419285932255	Acot1;Echs1;Elovl1;Elovl6;Hacd4;Hsd17b12;Them5	=HYPERLINK("../../3.KEGG_map/Mimics-vs-Aging-Total/mmu00062.html","mmu00062")
mmu00071	Fatty acid degradation	Metabolism	Lipid metabolism	12	2486	52	8635	0.857731571734755	0.967166289507809	0.801565690946222	Acaa1a;Acaa1b;Acat2;Acox3;Acsbg2;Acsl5;Acsl6;Adh7;Cpt1b;Cyp2u1;Cyp4a12b;Echs1	=HYPERLINK("../../3.KEGG_map/Mimics-vs-Aging-Total/mmu00071.html","mmu00071")
mmu00072	Synthesis and degradation of ketone bodies	Metabolism	Lipid metabolism	5	2486	12	8635	0.244935396843651	0.432678994214193	1.44727138643068	Acat2;Bdh1;Hmgcs1;Hmgcs2;Oxct1	=HYPERLINK("../../3.KEGG_map/Mimics-vs-Aging-Total/mmu00072.html","mmu00072")
mmu00100	Steroid biosynthesis	Metabolism	Lipid metabolism	11	2486	20	8635	0.0123508493252104	0.0616495523159726	1.9103982300885	Cel;Cyp24a1;Cyp51;Dhcr24;Fdft1;Lbr;Lipa;Lss;Msmo1;Nsdhl;Sqle	=HYPERLINK("../../3.KEGG_map/Mimics-vs-Aging-Total/mmu00100.html","mmu00100")
mmu00120	Primary bile acid biosynthesis	Metabolism	Lipid metabolism	6	2486	18	8635	0.420218164455642	0.602681314811381	1.15781710914454	Acox2;Akr1d1;Cyp27a1;Cyp46a1;Cyp7b1;Hsd3b7	=HYPERLINK("../../3.KEGG_map/Mimics-vs-Aging-Total/mmu00120.html","mmu00120")
mmu00130	Ubiquinone and other terpenoid-quinone biosynthesis	Metabolism	Metabolism of cofactors and vitamins	3	2486	11	8635	0.65543512364574	0.802744169006616	0.947304907481899	Coq7;Nqo1;Vkorc1	=HYPERLINK("../../3.KEGG_map/Mimics-vs-Aging-Total/mmu00130.html","mmu00130")
mmu00140	Steroid hormone biosynthesis	Metabolism	Lipid metabolism	22	2486	92	8635	0.877131677614709	0.973885451874111	0.830607926125433	Akr1c18;Akr1d1;Cyp11a1;Cyp17a1;Cyp19a1;Cyp1a1;Cyp1b1;Cyp21a1;Cyp2b10;Cyp2b19;Cyp2c23;Cyp2c29;Cyp2c55;Cyp2d22;Cyp3a16;Cyp7b1;Hsd11b1;Hsd17b1;Hsd17b12;Srd5a2;Sts;Ugt1a7c	=HYPERLINK("../../3.KEGG_map/Mimics-vs-Aging-Total/mmu00140.html","mmu00140")
mmu00190	Oxidative phosphorylation	Metabolism	Energy metabolism	26	2486	120	8635	0.969714675304302	1	0.752581120943953	Atp12a;Atp4a;Atp5a1;Atp5b;Atp5g1;Atp5g3;Atp5j;Atp5j2;Atp5o;Atp6v0d2;Atp6v0e2;Atp6v1c2;Cox10;Cox6b2;Cyc1;Ndufa4l2;Ndufa5;Ndufa9;Ndufb8;Ndufs1;Ndufs8;Ndufv3;Ppa1;Ppa2;Sdhd;Uqcrb	=HYPERLINK("../../3.KEGG_map/Mimics-vs-Aging-Total/mmu00190.html","mmu00190")
mmu00220	Arginine biosynthesis	Metabolism	Amino acid metabolism	4	2486	20	8635	0.870470755474026	0.973885451874111	0.694690265486726	Got1l1;Gpt2;Nos1;Nos2	=HYPERLINK("../../3.KEGG_map/Mimics-vs-Aging-Total/mmu00220.html","mmu00220")
mmu00230	Purine metabolism	Metabolism	Nucleotide metabolism	58	2486	136	8635	0.000350923357516776	0.00409828349671378	1.48132483081728	Adcy1;Adcy2;Adcy3;Adcy5;Adcy8;Adcy9;Adsl;Ak4;Ak7;Ak8;Ak9;Ampd1;Aprt;Atic;Enpp1;Enpp3;Entpd1;Entpd2;Entpd3;Entpd8;Fhit;Gart;Gda;Gmps;Gucy1a1;Gucy2c;Gucy2d;Gucy2e;Gucy2f;Gucy2g;Hprt;Impdh2;Nme1;Nme2;Nme6;Npr1;Npr2;Nt5c3b;Nudt5;Pde11a;Pde1b;Pde1c;Pde3a;Pde3b;Pde4c;Pde5a;Pde6a;Pde7b;Pde8a;Pde8b;Pfas;Pkm;Ppat;Prps1l3;Rrm1;Rrm2;Urad;Urah	=HYPERLINK("../../3.KEGG_map/Mimics-vs-Aging-Total/mmu00230.html","mmu00230")
mmu00232	Caffeine metabolism	Metabolism	Biosynthesis of other secondary metabolites	2	2486	6	8635	0.55336278804739	0.738569925271415	1.15781710914454	Nat1;Nat3	=HYPERLINK("../../3.KEGG_map/Mimics-vs-Aging-Total/mmu00232.html","mmu00232")
mmu00240	Pyrimidine metabolism	Metabolism	Nucleotide metabolism	20	2486	58	8635	0.205526962657198	0.400043552314904	1.19774183704608	Ak9;Cad;Dctpp1;Dpyd;Dtymk;Enpp1;Enpp3;Entpd1;Entpd3;Entpd8;Nme1;Nme2;Nme6;Nt5c3b;Rrm1;Rrm2;Tk1;Tyms;Umps;Upp2	=HYPERLINK("../../3.KEGG_map/Mimics-vs-Aging-Total/mmu00240.html","mmu00240")
mmu00250	Alanine, aspartate and glutamate metabolism	Metabolism	Amino acid metabolism	17	2486	39	8635	0.0342223307552599	0.120935939258484	1.51406852734286	4930438A08Rik;Abat;Adsl;Aldh4a1;Aldh5a1;Asns;Aspa;Cad;Ddo;Gad1;Gad2;Gfpt2;Got1l1;Gpt2;Ppat;Rimkla;Rimklb	=HYPERLINK("../../3.KEGG_map/Mimics-vs-Aging-Total/mmu00250.html","mmu00250")
mmu00260	Glycine, serine and threonine metabolism	Metabolism	Amino acid metabolism	19	2486	40	8635	0.0091850144775547	0.0492377005600063	1.64988938053097	Alas1;Alas2;Amt;Cbs;Chdh;Cth;Dmgdh;Gcat;Gcsh;Gldc;Maob;Phgdh;Pipox;Psat1;Psph;Sdsl;Shmt1;Shmt2;Tha1	=HYPERLINK("../../3.KEGG_map/Mimics-vs-Aging-Total/mmu00260.html","mmu00260")
mmu00270	Cysteine and methionine metabolism	Metabolism	Amino acid metabolism	20	2486	53	8635	0.10038502096144	0.244969416823812	1.31073634997495	4930438A08Rik;Adi1;Ahcy;Bcat1;Bhmt2;Cbs;Cth;Dnmt1;Dnmt3b;Gclm;Gm4737;Got1l1;Kyat1;Ldha;Ldhc;Mtr;Phgdh;Psat1;Sdsl;Srm	=HYPERLINK("../../3.KEGG_map/Mimics-vs-Aging-Total/mmu00270.html","mmu00270")
mmu00280	Valine, leucine and isoleucine degradation	Metabolism	Amino acid metabolism	16	2486	57	8635	0.597719559803621	0.78103468250983	0.975003881384878	4930438A08Rik;Abat;Acaa1a;Acaa1b;Acat2;Aldh6a1;Aox1;Aox2;Aox3;Aox4;Bcat1;Bckdha;Echs1;Hmgcs1;Hmgcs2;Oxct1	=HYPERLINK("../../3.KEGG_map/Mimics-vs-Aging-Total/mmu00280.html","mmu00280")
mmu00310	Lysine degradation	Metabolism	Amino acid metabolism	21	2486	64	8635	0.278474269463306	0.46223901580965	1.13972621681416	Aass;Acat2;Bbox1;Colgalt2;Dhtkd1;Dot1l;Echs1;Ezh2;Kmt2b;Kmt2d;Kmt5a;Nsd1;Nsd2;Pipox;Prdm16;Prdm6;Setd1a;Setd1b;Smyd1;Suv39h1;Suv39h2	=HYPERLINK("../../3.KEGG_map/Mimics-vs-Aging-Total/mmu00310.html","mmu00310")
mmu00330	Arginine and proline metabolism	Metabolism	Amino acid metabolism	21	2486	54	8635	0.0704300150695241	0.190335660559788	1.3507866273353	Agmat;Aldh4a1;Aoc1;Azin2;Carns1;Ckm;Ckmt1;Cndp1;Doxl2;Got1l1;Hoga1;Lap3;Maob;Nos1;Nos2;Odc1;P4ha3;Prodh2;Sat2;Smox;Srm	=HYPERLINK("../../3.KEGG_map/Mimics-vs-Aging-Total/mmu00330.html","mmu00330")
mmu00340	Histidine metabolism	Metabolism	Amino acid metabolism	10	2486	26	8635	0.189043398272958	0.382862368073138	1.3359428182437	Aldh3a1;Aldh3b2;Aoc1;Aspa;Carns1;Cndp1;Doxl2;Hdc;Maob;Uroc1	=HYPERLINK("../../3.KEGG_map/Mimics-vs-Aging-Total/mmu00340.html","mmu00340")
mmu00350	Tyrosine metabolism	Metabolism	Amino acid metabolism	16	2486	40	8635	0.0843421717621937	0.218200590223346	1.38938053097345	4930438A08Rik;Adh7;Aldh3a1;Aldh3b2;Aox1;Aox2;Aox3;Aox4;Dbh;Got1l1;Hgd;Maob;Mif;Th;Tpo;Tyrp1	=HYPERLINK("../../3.KEGG_map/Mimics-vs-Aging-Total/mmu00350.html","mmu00350")
mmu00360	Phenylalanine metabolism	Metabolism	Amino acid metabolism	8	2486	23	8635	0.333124592364568	0.513828970298178	1.20815698345518	4930438A08Rik;Aldh3a1;Aldh3b2;Glyat;Got1l1;Maob;Mif;Pah	=HYPERLINK("../../3.KEGG_map/Mimics-vs-Aging-Total/mmu00360.html","mmu00360")
mmu00380	Tryptophan metabolism	Metabolism	Amino acid metabolism	23	2486	52	8635	0.012443028907811	0.0616495523159726	1.53633424098026	4930438A08Rik;Acat2;Acmsd;Aoc1;Aox1;Aox2;Aox3;Aox4;Cyp1a1;Cyp1b1;Dhtkd1;Doxl2;Echs1;Haao;Ido1;Ido2;Inmt;Kyat1;Kynu;Maob;Tdo2;Tph1;Tph2	=HYPERLINK("../../3.KEGG_map/Mimics-vs-Aging-Total/mmu00380.html","mmu00380")
mmu00400	Phenylalanine, tyrosine and tryptophan biosynthesis	Metabolism	Amino acid metabolism	3	2486	9	8635	0.504578245243604	0.693265068044783	1.15781710914454	4930438A08Rik;Got1l1;Pah	=HYPERLINK("../../3.KEGG_map/Mimics-vs-Aging-Total/mmu00400.html","mmu00400")
mmu00410	beta-Alanine metabolism	Metabolism	Metabolism of other amino acids	14	2486	31	8635	0.0382847133595761	0.133181928389164	1.56865543819583	Abat;Acox3;Aldh3a1;Aldh3b2;Aldh6a1;Carns1;Cndp1;Dpyd;Echs1;Gad1;Gad2;Gadl1;Mlycd;Smox	=HYPERLINK("../../3.KEGG_map/Mimics-vs-Aging-Total/mmu00410.html","mmu00410")
mmu00430	Taurine and hypotaurine metabolism	Metabolism	Metabolism of other amino acids	8	2486	13	8635	0.0140088362322203	0.0673660212931771	2.13750850918992	Csad;Gad1;Gad2;Gadl1;Ggt1;Ggt5;Ggt6;Ggt7	=HYPERLINK("../../3.KEGG_map/Mimics-vs-Aging-Total/mmu00430.html","mmu00430")
mmu00440	Phosphonate and phosphinate metabolism	Metabolism	Metabolism of other amino acids	1	2486	6	8635	0.869699001413256	0.973885451874111	0.578908554572271	Pcyt2	=HYPERLINK("../../3.KEGG_map/Mimics-vs-Aging-Total/mmu00440.html","mmu00440")
mmu00450	Selenocompound metabolism	Metabolism	Metabolism of other amino acids	9	2486	17	8635	0.0310200068308291	0.113972384648102	1.83888599687663	Cth;Inmt;Kyat1;Mars1;Mtr;Sephs1;Sephs2;Txnrd2;Txnrd3	=HYPERLINK("../../3.KEGG_map/Mimics-vs-Aging-Total/mmu00450.html","mmu00450")
mmu00480	Glutathione metabolism	Metabolism	Metabolism of other amino acids	35	2486	71	8635	0.000199228204773174	0.00260590491843312	1.71226473887573	Anpep;Chac1;Chac2;G6pdx;Gclm;Ggct;Ggt1;Ggt5;Ggt6;Ggt7;Gm10639;Gm3776;Gpx3;Gpx6;Gpx7;Gsr;Gsta1;Gstm4;Gstm6;Gstt1;Gstt3;Gstt4;Hpgds;Idh2;Lap3;Nat8;Nat8f1;Nat8f2;Odc1;Oplah;Pgd;Prdx6;Rrm1;Rrm2;Srm	=HYPERLINK("../../3.KEGG_map/Mimics-vs-Aging-Total/mmu00480.html","mmu00480")
mmu00500	Starch and sucrose metabolism	Metabolism	Carbohydrate metabolism	12	2486	34	8635	0.25323725686518	0.436984530236384	1.22592399791775	Amy1;Enpp1;Enpp3;G6pc2;Ganc;Gbe1;Gck;Gys2;Pgm2l1;Pygl;Pygm;Sis	=HYPERLINK("../../3.KEGG_map/Mimics-vs-Aging-Total/mmu00500.html","mmu00500")
mmu00510	N-Glycan biosynthesis	Metabolism	Glycan biosynthesis and metabolism	10	2486	50	8635	0.941936892511682	1	0.694690265486726	Alg13;Alg8;Alg9;B4galt1;Man1c1;Mgat3;Mgat4a;Mgat4c;Mgat4d;Mgat5b	=HYPERLINK("../../3.KEGG_map/Mimics-vs-Aging-Total/mmu00510.html","mmu00510")
mmu00511	Other glycan degradation	Metabolism	Glycan biosynthesis and metabolism	3	2486	18	8635	0.92641580973309	1	0.578908554572271	Engase;Fuca1;Hexa	=HYPERLINK("../../3.KEGG_map/Mimics-vs-Aging-Total/mmu00511.html","mmu00511")
mmu00512	Mucin type O-glycan biosynthesis	Metabolism	Glycan biosynthesis and metabolism	11	2486	28	8635	0.153890963414089	0.32890421592423	1.36457016434893	Galnt14;Galnt16;Galnt17;Galnt18;Galnt5;Galnt6;Galnt7;Galntl6;Gcnt1;St3gal1;St6galnac1	=HYPERLINK("../../3.KEGG_map/Mimics-vs-Aging-Total/mmu00512.html","mmu00512")
mmu00513	Various types of N-glycan biosynthesis	Metabolism	Glycan biosynthesis and metabolism	9	2486	40	8635	0.855346909521579	0.967166289507809	0.781526548672566	Alg13;Alg9;B4galnt4;B4galt1;Hexa;Man1c1;Mgat4a;Mgat4c;Mgat4d	=HYPERLINK("../../3.KEGG_map/Mimics-vs-Aging-Total/mmu00513.html","mmu00513")
mmu00514	Other types of O-glycan biosynthesis	Metabolism	Glycan biosynthesis and metabolism	10	2486	43	8635	0.834320269176868	0.958608549540544	0.807779378472937	B4galt1;Colgalt2;Galnt14;Galnt16;Galnt17;Galnt18;Galnt5;Galnt6;Galnt7;Galntl6	=HYPERLINK("../../3.KEGG_map/Mimics-vs-Aging-Total/mmu00514.html","mmu00514")
mmu00515	Mannose type O-glycan biosynthesis	Metabolism	Glycan biosynthesis and metabolism	4	2486	23	8635	0.931780289616297	1	0.604078491727588	B3gat2;B4galt1;Fkrp;Mgat5b	=HYPERLINK("../../3.KEGG_map/Mimics-vs-Aging-Total/mmu00515.html","mmu00515")
mmu00520	Amino sugar and nucleotide sugar metabolism	Metabolism	Carbohydrate metabolism	8	2486	50	8635	0.9884770288956	1	0.555752212389381	Chil6;Chit1;Gale;Gck;Gfpt2;Hexa;Pmm1;Pmm2	=HYPERLINK("../../3.KEGG_map/Mimics-vs-Aging-Total/mmu00520.html","mmu00520")
mmu00524	Neomycin, kanamycin and gentamicin biosynthesis	Metabolism	Biosynthesis of other secondary metabolites	1	2486	5	8635	0.816976299185611	0.950716191578985	0.694690265486726	Gck	=HYPERLINK("../../3.KEGG_map/Mimics-vs-Aging-Total/mmu00524.html","mmu00524")
mmu00531	Glycosaminoglycan degradation	Metabolism	Glycan biosynthesis and metabolism	10	2486	21	8635	0.0521457776496729	0.160864804636255	1.65402444163506	Arsb;Hexa;Hpse;Hpse2;Hyal1;Hyal3;Hyal6;Idua;Naglu;Sgsh	=HYPERLINK("../../3.KEGG_map/Mimics-vs-Aging-Total/mmu00531.html","mmu00531")
mmu00532	Glycosaminoglycan biosynthesis - chondroitin sulfate / dermatan sulfate	Metabolism	Glycan biosynthesis and metabolism	3	2486	20	8635	0.955049769327625	1	0.521017699115044	Chst11;Chst12;Chst15	=HYPERLINK("../../3.KEGG_map/Mimics-vs-Aging-Total/mmu00532.html","mmu00532")
mmu00533	Glycosaminoglycan biosynthesis - keratan sulfate	Metabolism	Glycan biosynthesis and metabolism	4	2486	14	8635	0.607089512392934	0.787770914890831	0.992414664981037	B4galt1;B4galt4;Chst4;St3gal1	=HYPERLINK("../../3.KEGG_map/Mimics-vs-Aging-Total/mmu00533.html","mmu00533")
mmu00534	Glycosaminoglycan biosynthesis - heparan sulfate / heparin	Metabolism	Glycan biosynthesis and metabolism	4	2486	24	8635	0.945439587172111	1	0.578908554572271	Extl1;Hs3st2;Ndst3;Ndst4	=HYPERLINK("../../3.KEGG_map/Mimics-vs-Aging-Total/mmu00534.html","mmu00534")
mmu00561	Glycerolipid metabolism	Metabolism	Lipid metabolism	21	2486	62	8635	0.225257988963119	0.421190765930058	1.17649157864687	Agpat4;Akr1b7;Cel;Dgka;Dgkb;Dgkg;Dgki;Dgkk;Gpat2;Lipf;Lpin1;Mboat2;Mgll;Mogat1;Mogat2;Plpp2;Plpp3;Pnlip;Pnliprp1;Pnliprp2;Pnpla3	=HYPERLINK("../../3.KEGG_map/Mimics-vs-Aging-Total/mmu00561.html","mmu00561")
mmu00562	Inositol phosphate metabolism	Metabolism	Carbohydrate metabolism	24	2486	72	8635	0.231848128034894	0.421190765930058	1.15781710914454	Aldh6a1;Impa1;Inpp4a;Inpp4b;Inpp5d;Inpp5j;Inpp5k;Itpka;Itpkb;Mtm1;Mtmr2;Mtmr7;Pik3c2b;Pik3c2g;Pik3cg;Pip4k2a;Pip5k1b;Plcb2;Plcd1;Plcd4;Plce1;Plcg2;Plch2;Tpi1	=HYPERLINK("../../3.KEGG_map/Mimics-vs-Aging-Total/mmu00562.html","mmu00562")
mmu00563	Glycosylphosphatidylinositol (GPI)-anchor biosynthesis	Metabolism	Glycan biosynthesis and metabolism	1	2486	26	8635	0.999855631726962	1	0.13359428182437	Pigz	=HYPERLINK("../../3.KEGG_map/Mimics-vs-Aging-Total/mmu00563.html","mmu00563")
mmu00564	Glycerophospholipid metabolism	Metabolism	Lipid metabolism	31	2486	97	8635	0.277422026725916	0.46223901580965	1.1100720737159	Ache;Agpat4;Cds1;Crls1;Dgka;Dgkb;Dgkg;Dgki;Dgkk;Etnk2;Etnppl;Gpat2;Lpcat2;Lpin1;Mboat2;Pcyt2;Pemt;Phospho1;Pla1a;Pla2g15;Pla2g2d;Pla2g2e;Pla2g4c;Pla2g4d;Pla2g4e;Pla2g4f;Pld3;Pld4;Plpp2;Plpp3;Taz	=HYPERLINK("../../3.KEGG_map/Mimics-vs-Aging-Total/mmu00564.html","mmu00564")
mmu00565	Ether lipid metabolism	Metabolism	Lipid metabolism	16	2486	47	8635	0.258175844342242	0.439705734895382	1.18245151572209	Enpp2;Enpp6;Gal3st1;Lpcat2;Pla2g2d;Pla2g2e;Pla2g4c;Pla2g4d;Pla2g4e;Pla2g4f;Pla2g7;Pld3;Pld4;Plpp2;Plpp3;Ugt8a	=HYPERLINK("../../3.KEGG_map/Mimics-vs-Aging-Total/mmu00565.html","mmu00565")
mmu00590	Arachidonic acid metabolism	Metabolism	Lipid metabolism	28	2486	85	8635	0.230636434677406	0.421190765930058	1.1441957313899	Alox12;Alox5;Alox8;Cbr2;Cyp2b10;Cyp2b19;Cyp2c23;Cyp2c29;Cyp2c55;Cyp2j9;Cyp2u1;Cyp4a12b;Ggt1;Ggt5;Gpx3;Gpx6;Gpx7;Hpgds;Pla2g2d;Pla2g2e;Pla2g4c;Pla2g4d;Pla2g4e;Pla2g4f;Ptgds;Ptges;Ptgs1;Tbxas1	=HYPERLINK("../../3.KEGG_map/Mimics-vs-Aging-Total/mmu00590.html","mmu00590")
mmu00591	Linoleic acid metabolism	Metabolism	Lipid metabolism	11	2486	49	8635	0.874895963246228	0.973885451874111	0.779754379627957	Cyp2c23;Cyp2c29;Cyp2c55;Cyp2j9;Cyp3a16;Pla2g2d;Pla2g2e;Pla2g4c;Pla2g4d;Pla2g4e;Pla2g4f	=HYPERLINK("../../3.KEGG_map/Mimics-vs-Aging-Total/mmu00591.html","mmu00591")
mmu00592	alpha-Linolenic acid metabolism	Metabolism	Lipid metabolism	9	2486	24	8635	0.231832872302193	0.421190765930058	1.30254424778761	Acaa1a;Acaa1b;Acox3;Pla2g2d;Pla2g2e;Pla2g4c;Pla2g4d;Pla2g4e;Pla2g4f	=HYPERLINK("../../3.KEGG_map/Mimics-vs-Aging-Total/mmu00592.html","mmu00592")
mmu00600	Sphingolipid metabolism	Metabolism	Lipid metabolism	11	2486	50	8635	0.891309009260097	0.98465556090558	0.764159292035398	9130409I23Rik;Asah2;Cers3;Gal3st1;Plpp2;Plpp3;Psap;Sgpp2;Smpd3;Sphk1;Ugt8a	=HYPERLINK("../../3.KEGG_map/Mimics-vs-Aging-Total/mmu00600.html","mmu00600")
mmu00601	Glycosphingolipid biosynthesis - lacto and neolacto series	Metabolism	Glycan biosynthesis and metabolism	8	2486	26	8635	0.485067162336317	0.67210577154227	1.06875425459496	A4galt;B3galt1;B4galt1;B4galt4;Fut7;Gcnt2;Sec1;St8sia1	=HYPERLINK("../../3.KEGG_map/Mimics-vs-Aging-Total/mmu00601.html","mmu00601")
mmu00603	Glycosphingolipid biosynthesis - globo and isoglobo series	Metabolism	Glycan biosynthesis and metabolism	8	2486	16	8635	0.0595809396771873	0.172415639596816	1.73672566371681	A3galt2;A4galt;Gbgt1;Hexa;Naga;Sec1;St3gal1;St8sia1	=HYPERLINK("../../3.KEGG_map/Mimics-vs-Aging-Total/mmu00603.html","mmu00603")
mmu00604	Glycosphingolipid biosynthesis - ganglio series	Metabolism	Glycan biosynthesis and metabolism	5	2486	15	8635	0.44276539030935	0.632245775681911	1.15781710914454	Hexa;St3gal1;St6galnac3;St6galnac5;St8sia1	=HYPERLINK("../../3.KEGG_map/Mimics-vs-Aging-Total/mmu00604.html","mmu00604")
mmu00620	Pyruvate metabolism	Metabolism	Carbohydrate metabolism	14	2486	45	8635	0.419970561380164	0.602681314811381	1.08062930186824	Acaca;Acacb;Acat2;Acot12;Acss2;Acyp1;Acyp2;Adh7;Ldha;Ldhc;Me2;Pck2;Pdhb;Pkm	=HYPERLINK("../../3.KEGG_map/Mimics-vs-Aging-Total/mmu00620.html","mmu00620")
mmu00630	Glyoxylate and dicarboxylate metabolism	Metabolism	Carbohydrate metabolism	10	2486	31	8635	0.399475253573689	0.580570701860428	1.12046817013988	Acat2;Aco1;Acss2;Amt;Gcsh;Gldc;Hoga1;Pgp;Shmt1;Shmt2	=HYPERLINK("../../3.KEGG_map/Mimics-vs-Aging-Total/mmu00630.html","mmu00630")
mmu00640	Propanoate metabolism	Metabolism	Carbohydrate metabolism	13	2486	34	8635	0.151793892914119	0.328719225052429	1.32808433107756	Abat;Acaca;Acacb;Acat2;Acox3;Acss2;Aldh6a1;Bckdha;Echs1;Ldha;Ldhc;Mlycd;Suclg2	=HYPERLINK("../../3.KEGG_map/Mimics-vs-Aging-Total/mmu00640.html","mmu00640")
mmu00650	Butanoate metabolism	Metabolism	Carbohydrate metabolism	11	2486	28	8635	0.153890963414089	0.32890421592423	1.36457016434893	Abat;Acat2;Acsm2;Aldh5a1;Bdh1;Echs1;Gad1;Gad2;Hmgcs1;Hmgcs2;Oxct1	=HYPERLINK("../../3.KEGG_map/Mimics-vs-Aging-Total/mmu00650.html","mmu00650")
[truncated: 262 more rows]

## Sheet: Mimics-Control(Normal)
id	Term	Classification_level1	Classification_level2	ListHits	ListTotal	PopHits	PopTotal	p-value	q-value	Enrichment_score	geneID	hyperlink_only_excel
[truncated: 261 more rows]

## Sheet: Mimics-Inhibitors
id	Term	Classification_level1	Classification_level2	ListHits	ListTotal	PopHits	PopTotal	p-value	q-value	Enrichment_score	geneID	hyperlink_only_excel
[truncated: 163 more rows]

[truncated: 1 more sheets: Mimics-Mimic NC]
